# Supplementary material for: Annotated Draft Genome Assemblies for the Northern Bobwhite (Colinus virginianus) and the Scaled Quail (Callipepla squamata) Reveal Disparate Estimates of Modern Genome Diversity and Historic Effective Population Size
Source: G3 (Bethesda). 2017 Jul 17;7(9):3047–58. doi: 10.1534/g3.117.043083 (PMC5592930; doi:10.1534/g3.117.043083)
Supplement: Supplementary file 1 [file 3047FileS1.xlsx]

## Sheet: BUSCO Scaled Quail v1.0
#BUSCO_group	Status	Scaffold	Start	End	Bitscore	Length
BUSCOvEOG78D27G	Complete	jcf7180005233164	153166	256373	3687.3	2034
BUSCOvEOG7D284H	Complete	jcf7180005234302	157145	198367	466.7	305
BUSCOvEOG7KH478	Complete	jcf7180005234271	1046036	1141353	2763.8	1203
BUSCOvEOG7M3BP0	Complete	jcf7180005230817	398934	491918	1463	686
BUSCOvEOG7DFR36	Complete	jcf7180005234805	462791	506655	549.3	346
BUSCOvEOG71C88K	Complete	jcf7180005233985	1245838	1352301	1762.4	937
BUSCOvEOG78WDG9	Complete	jcf7180005229127	414220	460103	631.6	321
BUSCOvEOG7TTHZR	Complete	jcf7180005229256	134004	180761	505	238
BUSCOvEOG7SJ6TG	Complete	jcf7180005232646	216371	267303	912.7	552
BUSCOvEOG7VT79H	Complete	jcf7180005234131	352453	426378	2451.2	1364
BUSCOvEOG70CJX3	Complete	jcf7180005231654	97575	143820	700.9	400
BUSCOvEOG7BZPFZ	Complete	jcf7180005234240	360924	409786	1891.4	990
BUSCOvEOG7BZPGS	Fragmented	jcf7180005234583	106	54655	384.4	220
BUSCOvEOG7GTMTT	Complete	jcf7180005234388	876905	924842	408.7	199
BUSCOvEOG77DBX1	Complete	jcf7180005232611	1414904	1456818	368.7	224
BUSCOvEOG72Z65T	Complete	jcf7180005231153	2903307	2943914	192.6	142
BUSCOvEOG7VMGTS	Complete	jcf7180005232606	349141	408857	1567.2	789
BUSCOvEOG77M3B8	Complete	jcf7180005234369	1585854	1676078	1865.8	1563
BUSCOvEOG75QJTW	Complete	jcf7180005232155	1027860	1072518	491.6	236
BUSCOvEOG7Z0CKC	Complete	jcf7180005231023	10810	149314	1143.2	490
BUSCOvEOG7MW9KM	Complete	jcf7180005229323	306643	390358	1592.5	873
BUSCOvEOG7Q2FWC	Complete	jcf7180005234796	555602	596970	389.3	254
BUSCOvEOG7PRV4G	Complete	jcf7180005232977	0	57785	1026.1	487
BUSCOvEOG7JWWT1	Complete	jcf7180005234423	372829	422533	1386.1	603
BUSCOvEOG7DBVV1	Complete	jcf7180005234337	380664	425721	333	201
BUSCOvEOG7NCNSG	Complete	jcf7180005233996	697799	783246	898.9	451
BUSCOvEOG76DNJB	Complete	jcf7180005234237	1851556	1894624	236.5	125
BUSCOvEOG7XSN46	Complete	jcf7180005234369	3545645	3603826	626.9	330
BUSCOvEOG7G4J57	Complete	jcf7180005234377	423728	496412	1355.1	846
BUSCOvEOG7TQNQT	Complete	jcf7180005231908	79160	123244	378.5	192
BUSCOvEOG70ZSB2	Complete	jcf7180005228413	225088	279806	1450	778
BUSCOvEOG7PK3NF	Complete	jcf7180005231457	0	57507	1474.8	696
BUSCOvEOG7M0GG5	Complete	jcf7180005229809	868061	918637	521.5	295
BUSCOvEOG7RNCPJ	Complete	jcf7180005234331	1066343	1110398	791.9	389
BUSCOvEOG7ZPG89	Complete	jcf7180005233908	812796	861330	842	435
BUSCOvEOG7VX3JW	Complete	jcf7180005230641	256	57030	1240.4	575
BUSCOvEOG7GTMTS	Complete	jcf7180005234376	67785	109713	399.7	206
BUSCOvEOG7SQZ95	Complete	jcf7180005234215	636199	697103	1549.2	703
BUSCOvEOG783FKJ	Complete	jcf7180005233436	19975	79076	590.2	322
BUSCOvEOG7RBS04	Complete	jcf7180005234389	359324	448314	391.5	215
BUSCOvEOG77PZK7	Complete	jcf7180005234766	562028	610660	1713.5	1026
BUSCOvEOG79W3VD	Complete	jcf7180005232103	149683	195949	891.7	459
BUSCOvEOG7J6T4G	Complete	jcf7180005234808	92330	181037	1570.8	613
BUSCOvEOG7D283H	Complete	jcf7180005233177	14039	55856	1201.7	557
BUSCOvEOG7WWT00	Complete	jcf7180005233220	245259	287022	630.5	315
BUSCOvEOG71RR7Z	Complete	jcf7180005233964	9505	54461	836.6	489
BUSCOvEOG7VX3JP	Complete	jcf7180005233750	1544246	1606116	1665.8	829
BUSCOvEOG77STT6	Complete	jcf7180005234006	457036	517884	1276.7	688
BUSCOvEOG7PRV4B	Complete	jcf7180005234764	561272	619171	1040.6	560
BUSCOvEOG72BZQM	Complete	jcf7180005232691	183166	229500	442.7	292
BUSCOvEOG7FBK68	Complete	jcf7180005233818	846373	895750	1779.7	821
BUSCOvEOG7QRJJ4	Complete	jcf7180005232357	47456	106330	729.2	405
BUSCOvEOG7G7DCZ	Complete	jcf7180005232155	297133	342233	575.4	258
BUSCOvEOG7VDRD7	Duplicated	jcf7180005134254	0	31940	412.2	254
BUSCOvEOG7JWWTM	Complete	jcf7180005234325	938138	985046	430	339
BUSCOvEOG7K0S3B	Complete	jcf7180005229099	361074	421897	553.1	303
BUSCOvEOG75TF26	Complete	jcf7180005229322	6328	68943	444.3	263
BUSCOvEOG76T4FF	Complete	jcf7180005230344	0	33111	640	340
BUSCOvEOG77DBX9	Complete	jcf7180005234347	2485716	2538769	201.4	101
BUSCOvEOG7BRZ0B	Complete	jcf7180005234416	145938	192325	1153.6	633
BUSCOvEOG7BGB92	Duplicated	jcf7180005175397	492	48213	349.8	277
BUSCOvEOG73XWH8	Complete	jcf7180005233220	332958	377869	1214.5	593
BUSCOvEOG7CNS61	Duplicated	jcf7180005234779	225459	265902	311.4	159
BUSCOvEOG7W9KHW	Complete	jcf7180005233995	107731	162660	1029.6	528
BUSCOvEOG7B004D	Complete	jcf7180005233924	87208	130520	276.2	154
BUSCOvEOG7WHB09	Complete	jcf7180005232959	360652	427807	1793.9	868
BUSCOvEOG7P2RGX	Complete	jcf7180005229668	69480	113421	539.2	244
BUSCOvEOG7V9W4K	Complete	jcf7180005234809	2276033	2325710	681.6	409
BUSCOvEOG7FXSNH	Fragmented	jcf7180005233937	971187	1043939	836.7	406
BUSCOvEOG7HX6F5	Complete	jcf7180005234492	310684	359365	785.2	703
BUSCOvEOG779GNV	Complete	jcf7180005234240	2508169	2553678	373.6	217
BUSCOvEOG7QVDRB	Complete	jcf7180005233995	196521	280952	2143.7	1041
BUSCOvEOG72V9XN	Complete	jcf7180005232883	412956	460755	250.3	126
BUSCOvEOG7TXD79	Complete	jcf7180005232578	438166	479792	390.8	265
BUSCOvEOG74QVD5	Complete	jcf7180005234813	864522	922308	2178	1167
BUSCOvEOG70S1V5	Complete	jcf7180005233124	200123	243281	1437.3	1014
BUSCOvEOG7P2RGP	Complete	jcf7180005234321	424442	466992	499.6	286
BUSCOvEOG7X0P76	Complete	jcf7180005234396	23583	66544	504.6	300
BUSCOvEOG7CRNCW	Complete	jcf7180005233507	0	35639	819.1	487
BUSCOvEOG7MPK52	Complete	jcf7180005229078	390775	442344	409.8	348
BUSCOvEOG77H739	Fragmented	jcf7180005234181	0	30173	716.7	413
BUSCOvEOG7DJM9T	Complete	jcf7180005233949	549059	606168	602.4	319
BUSCOvEOG7B004J	Complete	jcf7180005230419	1538	50884	394.4	319
BUSCOvEOG7KD81F	Complete	jcf7180005234305	250425	320959	399.9	333
BUSCOvEOG7JWWT3	Complete	jcf7180005232585	1153934	1293479	1484.9	810
BUSCOvEOG779GPN	Complete	jcf7180005231034	166302	208145	303.4	183
BUSCOvEOG715HTD	Complete	jcf7180005232351	500091	545808	773.5	444
BUSCOvEOG718D1M	Complete	jcf7180005230638	274226	321583	2111.4	1124
BUSCOvEOG7Z642F	Complete	jcf7180005234347	2320056	2366569	1041.5	660
BUSCOvEOG7T4F8M	Complete	jcf7180005234618	1700952	1746890	424	221
BUSCOvEOG7WWT02	Complete	jcf7180005230181	77270	120168	697.4	601
BUSCOvEOG7CC5GJ	Complete	jcf7180005233171	1125518	1181523	368.6	178
BUSCOvEOG708PPX	Complete	jcf7180005231153	2351836	2394298	284.2	149
BUSCOvEOG71RR7S	Complete	jcf7180005233476	775282	824918	1039.3	483
BUSCOvEOG72V9WX	Complete	jcf7180005232559	134852	176366	449.2	319
BUSCOvEOG715HV9	Fragmented	jcf7180005231155	778324	834081	227.8	163
BUSCOvEOG78D27K	Complete	jcf7180005232148	422861	504276	2549.5	1220
BUSCOvEOG7MCZCR	Complete	jcf7180005231023	361072	453569	1740.9	898
BUSCOvEOG747H7D	Complete	jcf7180005234302	1643192	1688949	707.4	390
BUSCOvEOG75MPJS	Complete	jcf7180005229608	323596	380981	1059.6	521
BUSCOvEOG7TB5S4	Complete	jcf7180005234451	1284974	1344642	497.2	253
BUSCOvEOG73BP3K	Complete	jcf7180005234658	1785611	1826273	449.5	267
BUSCOvEOG7RBS02	Complete	jcf7180005232211	167587	209813	551.2	278
BUSCOvEOG7NGJ1B	Complete	jcf7180005233319	135331	178675	1191	549
BUSCOvEOG7MSFCQ	Complete	jcf7180005228500	262269	311989	541.6	309
BUSCOvEOG7M3BR3	Fragmented	jcf7180005234228	740544	780687	111.8	61
BUSCOvEOG73N8SR	Complete	jcf7180005233379	418483	459775	388.3	460
BUSCOvEOG75DZ3J	Complete	jcf7180005232622	1015253	1068852	1044.3	527
BUSCOvEOG7V18D4	Complete	jcf7180005232649	0	60850	1414.9	837
BUSCOvEOG7GF4V3	Complete	jcf7180005228166	0	75380	776.9	573
BUSCOvEOG7W6QB0	Complete	jcf7180005229808	99250	141819	226.3	192
BUSCOvEOG7Q5B2R	Complete	jcf7180005229258	212989	290534	2187.9	1016
BUSCOvEOG7Z37TN	Complete	jcf7180005231729	291694	394257	609.9	378
BUSCOvEOG7T4F9B	Duplicated	jcf7180005234396	865549	907068	363.8	207
BUSCOvEOG7NKD8X	Complete	jcf7180005234178	158776	211870	631.3	380
BUSCOvEOG7RZ0CK	Complete	jcf7180005231021	14778	60938	1567.9	974
BUSCOvEOG7BCG1T	Complete	jcf7180005234249	443754	487281	1103	528
BUSCOvEOG74QVFT	Complete	jcf7180005234361	457144	505935	418.3	212
BUSCOvEOG7KD80X	Complete	jcf7180005229583	340515	389203	969.2	498
BUSCOvEOG747H76	Complete	jcf7180005229175	71592	122061	987.1	534
BUSCOvEOG7THX70	Fragmented	jcf7180005234231	470413	523639	550.9	407
BUSCOvEOG7B5QJN	Complete	jcf7180005230119	167203	209788	1044.9	765
BUSCOvEOG744MZK	Complete	jcf7180005231153	2702593	2756812	2039	1048
BUSCOvEOG7RJHF5	Complete	jcf7180005230619	710404	783519	1237.6	532
BUSCOvEOG7STTK3	Complete	jcf7180005234035	43721	97087	538.6	276
BUSCOvEOG72BZQ6	Complete	jcf7180005232622	484440	533266	463.4	241
BUSCOvEOG78D284	Complete	jcf7180005233907	605743	654749	977.9	541
BUSCOvEOG7XD55V	Complete	jcf7180005228889	903022	950803	432.9	236
BUSCOvEOG7VHMMJ	Complete	jcf7180005234321	313445	355048	652.8	355
BUSCOvEOG70CJWS	Complete	jcf7180005230600	95296	142632	1076.6	493
BUSCOvEOG780K8Z	Complete	jcf7180005233898	2239940	2315654	2070.7	1096
BUSCOvEOG7MPK4C	Complete	jcf7180005234370	221348	268064	789.4	418
BUSCOvEOG7KH48S	Complete	jcf7180005232587	1448129	1500070	455.7	301
BUSCOvEOG7V70W3	Complete	jcf7180005231117	10325	98205	1629.5	783
BUSCOvEOG7B5QJR	Complete	jcf7180005233548	351276	448895	1274.7	586
BUSCOvEOG7PG7DF	Complete	jcf7180005230324	456507	591400	1439.7	640
BUSCOvEOG7R2573	Complete	jcf7180005234298	3008723	3108334	2871.9	1327
BUSCOvEOG7N5X9G	Complete	jcf7180005231075	554063	637636	1123.4	547
BUSCOvEOG7ZGQTP	Complete	jcf7180005234404	432171	472974	266.5	133
BUSCOvEOG7G4J3X	Complete	jcf7180005234212	84800	142976	1425.3	963
BUSCOvEOG7PK3N7	Complete	jcf7180005234377	894014	958474	1246.7	957
BUSCOvEOG7KM0GK	Complete	jcf7180005230475	274667	319048	898.1	722
BUSCOvEOG7SBGD9	Complete	jcf7180005234423	2482632	2522981	666.1	653
BUSCOvEOG7WSXQ5	Complete	jcf7180005232355	310732	355449	1189.5	643
BUSCOvEOG7XSN3Q	Complete	jcf7180005230486	110977	162867	366.6	304
BUSCOvEOG7V18F5	Complete	jcf7180005233450	1192871	1239167	410.8	225
BUSCOvEOG7JHDVG	Complete	jcf7180005233450	506921	574572	854	555
BUSCOvEOG7P8GXS	Complete	jcf7180005234388	1378360	1425710	1400.8	733
BUSCOvEOG7QFXTS	Complete	jcf7180005234425	215727	256214	430.6	298
BUSCOvEOG7PRV4Q	Complete	jcf7180005232358	369269	430451	764.2	391
BUSCOvEOG7X6DNZ	Complete	jcf7180005231989	700930	764095	1180.9	562
BUSCOvEOG78D295	Complete	jcf7180005231654	0	23823	536.9	315
BUSCOvEOG7PK3NR	Complete	jcf7180005234575	259917	319123	890.3	653
BUSCOvEOG76T4DT	Complete	jcf7180005234274	172029	279307	1944.7	1037
BUSCOvEOG7FBK6R	Complete	jcf7180005233211	362371	406980	850.1	497
BUSCOvEOG70VX42	Complete	jcf7180005234369	2923689	2984844	993.4	929
BUSCOvEOG702Z5K	Complete	jcf7180005234114	341695	415781	1204.2	675
BUSCOvEOG7PCC7K	Complete	jcf7180005234269	1635743	1690079	225.2	140
BUSCOvEOG737SVD	Duplicated	jcf7180005138745	0	33479	562.3	273
BUSCOvEOG74QVG2	Complete	jcf7180005233933	204532	246340	329.8	244
BUSCOvEOG77STTQ	Complete	jcf7180005234377	1798182	1845455	927.8	454
BUSCOvEOG7RFN7G	Complete	jcf7180005233907	413525	456595	374.9	188
BUSCOvEOG7SXPSD	Complete	jcf7180005232897	387484	435212	847.8	423
BUSCOvEOG7DNGJ6	Complete	jcf7180005233838	0	45280	1378	893
BUSCOvEOG7T79JW	Complete	jcf7180005234372	665777	706220	199.4	113
BUSCOvEOG78WDG0	Complete	jcf7180005232155	538855	592728	781.8	380
BUSCOvEOG7RJHG9	Complete	jcf7180005234237	1789609	1829743	244.4	331
BUSCOvEOG79W3W1	Complete	jcf7180005228784	259412	302769	532.3	348
BUSCOvEOG7CZCW5	Complete	jcf7180005234109	28788	91267	669.2	361
BUSCOvEOG773R6D	Complete	jcf7180005231435	5077	47653	226.4	198
BUSCOvEOG7KH490	Complete	jcf7180005234240	2121122	2163308	419.4	182
BUSCOvEOG76HHQ1	Complete	jcf7180005233571	114453	172973	1692.8	1040
BUSCOvEOG734XK7	Complete	jcf7180005234157	1322894	1388832	1828.5	1014
BUSCOvEOG74F7PS	Complete	jcf7180005232155	230755	280918	1292.8	706
BUSCOvEOG7K3NBF	Complete	jcf7180005233433	0	28056	198.8	111
BUSCOvEOG7DNGJZ	Complete	jcf7180005234085	369915	413803	306.4	229
BUSCOvEOG74J3XC	Complete	jcf7180005232211	72758	129855	1354.9	827
BUSCOvEOG7R257R	Complete	jcf7180005234156	139522	242100	950.9	490
BUSCOvEOG7TQNQX	Complete	jcf7180005234249	158083	199447	355.1	208
BUSCOvEOG70VX4M	Complete	jcf7180005234732	336628	416802	203.2	111
BUSCOvEOG7STTJS	Complete	jcf7180005233269	674000	722998	733.6	361
BUSCOvEOG70CJXV	Complete	jcf7180005230958	79040	119672	407.3	272
BUSCOvEOG7R7WQG	Complete	jcf7180005233291	387127	469521	1429.7	688
BUSCOvEOG7FFFFP	Complete	jcf7180005232590	3263	47934	1078.3	488
BUSCOvEOG7H47H5	Complete	jcf7180005232597	95734	237737	1816.1	1034
BUSCOvEOG74F7PH	Complete	jcf7180005231044	0	100389	1630.7	681
BUSCOvEOG77PZKM	Complete	jcf7180005233890	920013	984514	1135.9	528
BUSCOvEOG7JM947	Complete	jcf7180005234686	3285823	3331628	572.2	290
BUSCOvEOG74TQPB	Complete	jcf7180005233995	698982	744781	742.4	471
BUSCOvEOG7JDJN9	Complete	jcf7180005233175	236243	281045	477.7	263
BUSCOvEOG72FTXV	Complete	jcf7180005234361	226927	268078	646	405
BUSCOvEOG7G7DBZ	Complete	jcf7180005234787	1867173	1912431	1133.2	556
BUSCOvEOG737SV9	Complete	jcf7180005232644	293269	350520	564.9	287
BUSCOvEOG7Q86B4	Complete	jcf7180005234129	572110	646647	1268.6	884
BUSCOvEOG7VMGV0	Complete	jcf7180005234338	2067875	2131440	1129.2	611
BUSCOvEOG776MD1	Complete	jcf7180005233633	247197	303616	1455.4	648
BUSCOvEOG7908PS	Complete	jcf7180005234401	1080027	1126012	889.1	495
BUSCOvEOG7DNGHP	Complete	jcf7180005233590	156794	200600	1720.5	1244
BUSCOvEOG7PG7DT	Complete	jcf7180005234254	819019	863664	919	415
BUSCOvEOG7MGTNW	Complete	jcf7180005232585	716863	760282	598.7	316
BUSCOvEOG72FTWV	Complete	jcf7180005234213	866989	908740	978.2	671
BUSCOvEOG72RFMW	Complete	jcf7180005229827	131925	193090	1539.3	1401
BUSCOvEOG72NKDK	Complete	jcf7180005234399	380774	421850	800.6	380
BUSCOvEOG751G4B	Fragmented	jcf7180005230541	0	51270	656.3	408
BUSCOvEOG7Q869W	Complete	jcf7180005234374	209617	258897	1532.8	739
BUSCOvEOG7DRBS3	Complete	jcf7180005233382	1258997	1316432	1212.4	661
BUSCOvEOG7HTB5D	Complete	jcf7180005231908	61547	117468	2574.8	1554
BUSCOvEOG7XD55X	Complete	jcf7180005233445	196374	241587	382.3	208
BUSCOvEOG7NW105	Complete	jcf7180005233974	100254	143304	618	495
BUSCOvEOG7NZW7M	Complete	jcf7180005232672	661423	709061	684.5	345
BUSCOvEOG7GB8MB	Complete	jcf7180005231439	179132	227603	780.9	356
BUSCOvEOG73V18B	Complete	jcf7180005234399	506757	555404	1518	1011
BUSCOvEOG7908PB	Complete	jcf7180005234411	164111	217471	1742.9	931
BUSCOvEOG7R7WQ6	Complete	jcf7180005233862	1661275	1752925	1939.7	1106
BUSCOvEOG70VX3G	Complete	jcf7180005234338	2115626	2164053	1007	492
BUSCOvEOG7BK6HX	Complete	jcf7180005234357	2045149	2086270	521.1	376
BUSCOvEOG76DNG2	Complete	jcf7180005234423	328537	378856	1830.3	1585
BUSCOvEOG705TG0	Complete	jcf7180005233202	17893	61430	490.1	285
BUSCOvEOG77WQ2P	Complete	jcf7180005232155	1583715	1629599	875.4	455
BUSCOvEOG7Z37TT	Fragmented	jcf7180005234124	312733	411116	275.8	141
BUSCOvEOG79KH4M	Fragmented	jcf7180005233987	13805	60589	537.3	304
BUSCOvEOG722C02	Fragmented	jcf7180005234791	1836087	1891014	457.3	270
BUSCOvEOG7BCG17	Complete	jcf7180005234519	1258691	1328181	2375.2	1098
BUSCOvEOG7W3V2N	Complete	jcf7180005234396	53783	99090	413	191
BUSCOvEOG7XWHB9	Complete	jcf7180005233269	1572886	1645337	1389.1	675
BUSCOvEOG7JT1K9	Complete	jcf7180005234124	292597	341512	1005.5	575
BUSCOvEOG7X0P6D	Complete	jcf7180005232147	271311	322369	875.2	437
BUSCOvEOG7869TW	Complete	jcf7180005234343	64774	107695	195.1	112
BUSCOvEOG7PG7DD	Complete	jcf7180005233596	1177145	1308411	1387.6	631
BUSCOvEOG76T4GG	Complete	jcf7180005232618	135948	213879	384.2	192
BUSCOvEOG73R516	Complete	jcf7180005228397	75289	134674	1329.1	684
BUSCOvEOG7XD560	Complete	jcf7180005234805	491351	535192	535.2	304
BUSCOvEOG7S4QWP	Complete	jcf7180005231149	491876	591711	553.9	259
BUSCOvEOG7T1K1J	Complete	jcf7180005232577	23240	79015	916.3	416
BUSCOvEOG7RV454	Complete	jcf7180005234115	1291276	1334717	688	574
BUSCOvEOG7J3XXC	Complete	jcf7180005234301	823879	936900	535.5	257
BUSCOvEOG7M3BQR	Complete	jcf7180005233791	558591	604214	317.2	247
BUSCOvEOG7HX6G9	Complete	jcf7180005230243	58757	100956	293.3	228
BUSCOvEOG7FR25B	Fragmented	jcf7180005228911	724321	777528	1356.3	849
BUSCOvEOG76DNGS	Complete	jcf7180005230478	1100081	1151100	626.2	413
BUSCOvEOG7322CV	Complete	jcf7180005233985	1133104	1185765	630	307
BUSCOvEOG77WQ3W	Complete	jcf7180005233558	171324	214447	257.7	146
BUSCOvEOG74BCGP	Complete	jcf7180005234282	348839	414507	541.6	280
BUSCOvEOG7GQRK8	Complete	jcf7180005232155	324390	382973	874.1	377
BUSCOvEOG722BZZ	Complete	jcf7180005228939	239168	294332	742.8	445
BUSCOvEOG798WF2	Complete	jcf7180005232146	709014	750117	600.9	428
BUSCOvEOG7908QN	Complete	jcf7180005229132	567781	610182	354.9	219
BUSCOvEOG7Z0CK1	Complete	jcf7180005231779	7314	143102	3646.3	2327
BUSCOvEOG7DRBT0	Complete	jcf7180005234618	1440401	1485443	473.2	264
BUSCOvEOG70P5M4	Complete	jcf7180005233387	1307720	1359552	1923.5	1156
BUSCOvEOG7P2RG7	Fragmented	jcf7180005234781	819	61403	343.8	247
BUSCOvEOG70S1TW	Complete	jcf7180005234766	220935	278600	2271.4	1742
BUSCOvEOG7B8KSF	Complete	jcf7180005233382	194652	264137	1250.3	987
BUSCOvEOG7NZW6S	Complete	jcf7180005233385	371946	417909	1376.6	738
BUSCOvEOG7CC5DZ	Complete	jcf7180005231458	1406647	1469963	1322.5	645
BUSCOvEOG76MCXX	Complete	jcf7180005229317	482876	530680	2017.1	973
BUSCOvEOG7GF4VT	Complete	jcf7180005230112	42752	94000	950.5	682
BUSCOvEOG7J6T4J	Complete	jcf7180005232618	0	124309	911.1	398
BUSCOvEOG718D3G	Complete	jcf7180005234254	126663	177585	182.2	89
BUSCOvEOG70ZSBC	Complete	jcf7180005233974	95168	137832	1284.4	726
BUSCOvEOG7CZCVW	Complete	jcf7180005229135	241478	288651	1069.4	526
BUSCOvEOG7T4F7Z	Complete	jcf7180005231458	1575430	1650145	1042.5	709
BUSCOvEOG7ZCVK8	Complete	jcf7180005234165	1090318	1134163	473.8	237
BUSCOvEOG79CRP7	Complete	jcf7180005233551	1699894	1743796	586.5	281
BUSCOvEOG76Q874	Complete	jcf7180005234343	279156	324583	715.2	329
BUSCOvEOG7S4QWT	Complete	jcf7180005234423	619804	664560	456.9	271
BUSCOvEOG7X0P79	Complete	jcf7180005231235	265182	309517	402.1	251
BUSCOvEOG73XWGT	Complete	jcf7180005233692	916773	1061273	1174.9	761
BUSCOvEOG7B2VB4	Complete	jcf7180005233321	54488	97609	844.4	518
BUSCOvEOG7KPVQK	Complete	jcf7180005232383	14976	66142	778.6	550
BUSCOvEOG7869SV	Complete	jcf7180005234240	1850406	1904180	474.8	283
BUSCOvEOG747H7R	Complete	jcf7180005232585	82195	123152	456.9	335
BUSCOvEOG7NCNTH	Complete	jcf7180005233974	108069	149330	371.1	216
BUSCOvEOG7VDRCC	Complete	jcf7180005234245	2659553	2716984	1114.4	538
BUSCOvEOG74N06F	Complete	jcf7180005233124	195738	238828	672.6	298
BUSCOvEOG70GF4N	Complete	jcf7180005234325	618861	667295	1228	579
BUSCOvEOG7GB8MC	Complete	jcf7180005234111	0	41642	678.4	317
BUSCOvEOG7Z0CM1	Complete	jcf7180005228418	629178	676004	660.1	326
BUSCOvEOG7PK3NP	Complete	jcf7180005234787	184441	230073	513.3	344
BUSCOvEOG7H73R0	Complete	jcf7180005231387	635130	722251	1448.3	845
BUSCOvEOG7N05TT	Complete	jcf7180005232650	282074	330503	908.5	455
BUSCOvEOG7GF4TP	Complete	jcf7180005234430	412017	466415	1206.2	850
BUSCOvEOG776MCC	Fragmented	jcf7180005231127	0	26870	236.3	334
BUSCOvEOG76HHS2	Complete	jcf7180005234367	26768	68270	243.9	120
BUSCOvEOG7T4F8Q	Complete	jcf7180005234404	484575	526474	599.3	414
BUSCOvEOG7SJ6VX	Complete	jcf7180005234787	1828521	1869878	243.3	193
BUSCOvEOG7DFR2Z	Complete	jcf7180005231153	2696243	2737829	610.3	294
BUSCOvEOG7THX7V	Complete	jcf7180005233154	397601	449087	432.5	212
BUSCOvEOG7TMSFS	Complete	jcf7180005234337	356698	398566	861.3	626
BUSCOvEOG7002ZC	Complete	jcf7180005234089	40272	93663	1003.3	609
BUSCOvEOG7PCC63	Complete	jcf7180005234371	19987	64341	832.9	469
BUSCOvEOG73V18T	Complete	jcf7180005233937	163796	206944	414.7	318
BUSCOvEOG71RR7Q	Complete	jcf7180005234380	840611	889779	924.7	500
BUSCOvEOG75TF21	Complete	jcf7180005233155	433758	476232	934.7	550
BUSCOvEOG78D296	Complete	jcf7180005231438	230006	272731	429.3	196
BUSCOvEOG75DZ2V	Complete	jcf7180005234791	1004907	1117161	1512.5	810
BUSCOvEOG79KH54	Complete	jcf7180005234240	2644546	2688192	318.9	196
BUSCOvEOG7XD54P	Complete	jcf7180005229317	876896	941061	1243.9	627
BUSCOvEOG7X6DPN	Complete	jcf7180005233286	750899	794877	613.6	310
BUSCOvEOG77DBVK	Complete	jcf7180005233949	1632559	1682502	1185.2	805
BUSCOvEOG7CRNDQ	Complete	jcf7180005233104	223458	269654	508.4	240
BUSCOvEOG7BK6HP	Complete	jcf7180005229054	173572	214834	828.5	419
BUSCOvEOG79PCC2	Complete	jcf7180005231387	434622	481045	1738.4	1156
BUSCOvEOG7QNP8P	Complete	jcf7180005234341	532591	676327	1138.7	556
BUSCOvEOG7K9CS8	Complete	jcf7180005234646	237905	284427	704.3	358
BUSCOvEOG71NW1G	Fragmented	jcf7180005231595	450877	493394	364.2	188
BUSCOvEOG79W3TK	Complete	jcf7180005231458	444127	718247	2460.6	1408
BUSCOvEOG734XM0	Complete	jcf7180005234732	298350	369195	946.5	422
BUSCOvEOG7Z6436	Complete	jcf7180005233831	4245930	4290431	595.8	289
BUSCOvEOG7PRV41	Complete	jcf7180005234380	1013051	1110810	2032.9	1017
BUSCOvEOG79W3V8	Complete	jcf7180005233910	400703	463363	564.2	463
BUSCOvEOG70K9C0	Complete	jcf7180005234114	481182	577411	3893.1	2329
BUSCOvEOG7JT1K7	Complete	jcf7180005234407	591056	678544	1134.8	623
BUSCOvEOG70P5MV	Complete	jcf7180005233387	1278108	1321044	913.9	557
BUSCOvEOG7QZ90D	Complete	jcf7180005232592	1176480	1243952	1604.7	863
BUSCOvEOG72RFMV	Complete	jcf7180005234245	1694682	1746688	1141.9	612
BUSCOvEOG7FR26C	Complete	jcf7180005234470	10021	52677	369.6	222
BUSCOvEOG7W6Q8C	Complete	jcf7180005233950	828667	873455	2037.3	887
BUSCOvEOG7JDJM1	Complete	jcf7180005234240	2922828	2984687	2422	1161
BUSCOvEOG7SN33K	Complete	jcf7180005231390	496359	548240	387	244
BUSCOvEOG70ZS9Q	Complete	jcf7180005228356	8758	105286	7018.8	3758
BUSCOvEOG7GB8NB	Complete	jcf7180005234202	1615322	1658650	371.8	183
BUSCOvEOG7JHDTW	Complete	jcf7180005233790	332932	404554	2322.8	993
BUSCOvEOG7NKD8H	Duplicated	jcf7180005175397	0	24968	527.4	466
BUSCOvEOG74QVDM	Complete	jcf7180005233450	1222987	1275960	981.6	567
BUSCOvEOG7HHQFZ	Complete	jcf7180005234219	54252	112678	1501.8	766
BUSCOvEOG7ZGQS8	Complete	jcf7180005234380	1538673	1582556	726	507
BUSCOvEOG7DRBS4	Fragmented	jcf7180005234423	164777	209961	577.7	271
BUSCOvEOG7B2V9N	Complete	jcf7180005233428	1732885	1789054	2092.7	916
BUSCOvEOG78D289	Complete	jcf7180005228720	30583	73536	847.9	401
BUSCOvEOG7QVDRK	Complete	jcf7180005228788	140119	212844	1391.5	721
BUSCOvEOG7615J8	Complete	jcf7180005229259	119455	166192	709.9	350
BUSCOvEOG77STTG	Complete	jcf7180005232883	304996	351749	649.6	489
BUSCOvEOG7TXD68	Complete	jcf7180005234764	453922	515664	638	355
BUSCOvEOG7NZW78	Complete	jcf7180005234302	1650406	1701943	856.8	450
BUSCOvEOG79KH5B	Complete	jcf7180005232616	29922	102777	427.4	244
BUSCOvEOG7D80KW	Complete	jcf7180005234357	2047921	2090778	684.5	439
BUSCOvEOG7WM68J	Complete	jcf7180005234388	1369226	1410487	576	393
BUSCOvEOG712NKM	Complete	jcf7180005228810	790780	843358	839.3	374
BUSCOvEOG7FN5X6	Complete	jcf7180005234271	451296	500477	1218.1	808
BUSCOvEOG773R4S	Complete	jcf7180005229169	206045	251783	1459.7	789
BUSCOvEOG7TXD5V	Complete	jcf7180005234318	504	104620	306.4	208
BUSCOvEOG7NGJ2C	Complete	jcf7180005234407	571814	621454	864.1	462
BUSCOvEOG72Z64R	Complete	jcf7180005228889	659647	705558	577.7	277
BUSCOvEOG7322BF	Complete	jcf7180005233160	145305	254090	1793	976
BUSCOvEOG71NW26	Complete	jcf7180005231309	618050	658244	189.5	120
BUSCOvEOG7VQC37	Complete	jcf7180005234399	142119	186408	1307.9	736
BUSCOvEOG7WQ2G4	Complete	jcf7180005229827	38952	92783	1261.1	716
BUSCOvEOG7R7WQ2	Fragmented	jcf7180005232152	0	67667	1321.5	788
BUSCOvEOG78D27M	Complete	jcf7180005232362	604069	700263	1958.4	892
BUSCOvEOG7322C2	Complete	jcf7180005234405	99414	152828	976.4	466
BUSCOvEOG7J6T5T	Complete	jcf7180005234339	1518610	1559167	271.4	185
BUSCOvEOG7CC5F4	Complete	jcf7180005234764	359845	471352	799.2	407
BUSCOvEOG7PK3NX	Complete	jcf7180005233894	500426	542265	607.4	459
BUSCOvEOG7VT7BR	Complete	jcf7180005232611	165994	212664	655.3	362
BUSCOvEOG7Z6423	Complete	jcf7180005232392	65891	114343	2300.9	1252
BUSCOvEOG734XKG	Complete	jcf7180005234237	1613113	1681116	2582.3	2043
BUSCOvEOG77WQ2B	Complete	jcf7180005234331	172257	245124	1481.7	1034
BUSCOvEOG74J40D	Complete	jcf7180005232155	244042	284744	269.8	163
BUSCOvEOG7XWHBF	Complete	jcf7180005233366	88040	152013	1257.4	579
BUSCOvEOG7K3NB6	Complete	jcf7180005234240	81236	149197	365.3	193
BUSCOvEOG7XSN3T	Complete	jcf7180005233619	85443	127658	929.9	455
BUSCOvEOG7NCNS4	Complete	jcf7180005233832	80259	145666	1691.6	988
BUSCOvEOG7DRBS5	Complete	jcf7180005234262	1180165	1241364	828	428
BUSCOvEOG79CRN1	Complete	jcf7180005233269	659624	709883	1957.3	884
BUSCOvEOG7RZ0DZ	Complete	jcf7180005229210	131896	177534	463.6	214
BUSCOvEOG74TQNZ	Complete	jcf7180005231571	54393	130906	431.7	310
BUSCOvEOG7C895M	Complete	jcf7180005231478	147050	198764	3341.8	2078
BUSCOvEOG7N5X9F	Complete	jcf7180005228308	26174	90126	1112.6	684
BUSCOvEOG7Z37TV	Complete	jcf7180005234238	803775	845316	421.9	381
BUSCOvEOG70S1VM	Complete	jcf7180005228413	172952	229801	967.7	487
BUSCOvEOG7NGJ2J	Complete	jcf7180005231786	1540289	1580861	390.5	187
BUSCOvEOG70K9C5	Complete	jcf7180005234237	1731259	1790479	2044.5	967
BUSCOvEOG78GXGN	Complete	jcf7180005234241	1090676	1150534	1428.2	685
BUSCOvEOG7V9W44	Complete	jcf7180005234381	292320	350195	1623.7	733
BUSCOvEOG7NS4QX	Complete	jcf7180005228788	47432	116781	1270.3	710
BUSCOvEOG7SBGBN	Complete	jcf7180005233124	57156	106044	1307.4	639
BUSCOvEOG708PPB	Complete	jcf7180005233790	2601024	2662409	621.8	306
BUSCOvEOG75DZ3N	Complete	jcf7180005233164	395390	438702	966.8	444
BUSCOvEOG7W6Q8B	Complete	jcf7180005232587	1462281	1519825	1346.3	683
BUSCOvEOG7K3N9M	Complete	jcf7180005233551	1694626	1738957	662.1	350
BUSCOvEOG7KD80T	Fragmented	jcf7180005233185	0	42586	487.1	284
BUSCOvEOG712NJW	Complete	jcf7180005234411	123275	181337	1877.9	825
BUSCOvEOG78PNZD	Fragmented	jcf7180005232167	566257	650730	1291.4	572
BUSCOvEOG71K0SX	Complete	jcf7180005233633	169736	246397	614.9	321
BUSCOvEOG7W9KHH	Complete	jcf7180005234377	1822453	1869469	1254.5	579
BUSCOvEOG7R51H7	Complete	jcf7180005233538	495429	568374	619.8	286
BUSCOvEOG7VDRCQ	Complete	jcf7180005231460	0	24937	478.7	274
BUSCOvEOG72FTX3	Complete	jcf7180005233446	408050	461525	1502.1	758
BUSCOvEOG7RR7ZR	Complete	jcf7180005234793	1910553	1950672	201.4	144
BUSCOvEOG79CRNR	Complete	jcf7180005234213	1782580	1828486	690.1	504
BUSCOvEOG73JDKS	Complete	jcf7180005230186	528750	572171	393.1	204
BUSCOvEOG7Z6437	Complete	jcf7180005234472	39060	92497	527.2	245
BUSCOvEOG71RR8J	Complete	jcf7180005233549	279812	328166	540.3	259
BUSCOvEOG7JT1M4	Complete	jcf7180005230619	440343	485468	451	287
BUSCOvEOG7X0P69	Complete	jcf7180005234164	535323	584738	852.5	816
BUSCOvEOG7KSR00	Complete	jcf7180005234391	430819	476924	706.6	404
BUSCOvEOG7J6T5Z	Complete	jcf7180005233220	1331215	1373866	367.2	249
BUSCOvEOG76HHQ9	Complete	jcf7180005228808	164813	262050	1223.8	569
BUSCOvEOG7JWWT0	Complete	jcf7180005231370	554675	625144	1276.2	712
BUSCOvEOG7869RV	Complete	jcf7180005232611	122520	174488	1853.1	1031
BUSCOvEOG7PK3NM	Complete	jcf7180005231455	950723	997435	1203.8	789
BUSCOvEOG72NKDG	Fragmented	jcf7180005232584	644516	718808	158.1	105
BUSCOvEOG7Q86BV	Complete	jcf7180005233366	169982	213366	589.8	341
BUSCOvEOG7Z90BM	Complete	jcf7180005234135	193488	235052	282.3	145
BUSCOvEOG7DJMB9	Complete	jcf7180005234219	343041	384068	435.1	230
BUSCOvEOG7ZCVJ0	Complete	jcf7180005234377	727087	787937	1468.3	743
BUSCOvEOG7HX6DJ	Duplicated	jcf7180005234228	1839541	1910614	1687.6	740
BUSCOvEOG7JM92W	Complete	jcf7180005234240	2739090	2799537	2946.3	1614
BUSCOvEOG74F7Q0	Fragmented	jcf7180005234377	0	39375	500.7	226
BUSCOvEOG7KPVRP	Complete	jcf7180005234404	138346	180184	442.4	217
BUSCOvEOG72NKDX	Complete	jcf7180005234519	1456828	1500948	454	444
BUSCOvEOG7PCC65	Complete	jcf7180005233175	358843	407430	980.9	493
BUSCOvEOG7VMGVQ	Fragmented	jcf7180005234173	0	32293	188.4	107
BUSCOvEOG7K0S3Q	Complete	jcf7180005233634	0	40775	328.2	166
BUSCOvEOG7B2VBW	Complete	jcf7180005234411	341515	383665	426.6	249
BUSCOvEOG722BZ1	Complete	jcf7180005234302	1102990	1165916	2593.1	1167
BUSCOvEOG7615JX	Fragmented	jcf7180005197708	0	31209	130.4	103
BUSCOvEOG7HTB5N	Complete	jcf7180005234808	92330	180608	1416.2	690
BUSCOvEOG780KB6	Complete	jcf7180005234331	2088041	2147736	605.9	493
BUSCOvEOG7STTJ5	Complete	jcf7180005234158	13047	61763	1085.1	597
BUSCOvEOG7HMKPP	Complete	jcf7180005233374	1187945	1243980	2038.1	1006
BUSCOvEOG70VX2T	Complete	jcf7180005234156	548430	645150	2759.5	1658
BUSCOvEOG7RBS0B	Complete	jcf7180005234263	243461	286830	477.8	245
BUSCOvEOG70K9CQ	Complete	jcf7180005234796	1150215	1192628	646.8	351
BUSCOvEOG71ZGQN	Complete	jcf7180005232587	1227442	1280472	564.3	266
BUSCOvEOG7H73QS	Complete	jcf7180005234240	345629	393123	2790.6	1271
BUSCOvEOG7PVQDN	Fragmented	jcf7180005234321	311141	353009	178.8	109
BUSCOvEOG7SQZ9C	Complete	jcf7180005233974	16446	58196	566.3	499
BUSCOvEOG7PVQBX	Complete	jcf7180005231163	20853	70758	2027.8	1050
BUSCOvEOG73FJ96	Complete	jcf7180005233831	3577820	3629973	2043.5	1048
BUSCOvEOG7KD81S	Fragmented	jcf7180005234405	263138	304182	247.3	259
BUSCOvEOG780K9P	Complete	jcf7180005234399	444234	486666	1044.3	576
BUSCOvEOG76T4GC	Complete	jcf7180005234414	1559864	1608741	323.3	168
BUSCOvEOG7VMGV3	Complete	jcf7180005233989	358065	408632	1243.5	629
BUSCOvEOG7TF1ZP	Complete	jcf7180005233790	3164069	3247757	2429.2	1567
BUSCOvEOG73JDHX	Complete	jcf7180005234646	840470	928958	3707.6	1750
BUSCOvEOG7K3N8Q	Fragmented	jcf7180005232383	0	26164	1081.4	500
BUSCOvEOG73R52W	Complete	jcf7180005234124	35204	75799	234	152
BUSCOvEOG79S7KQ	Complete	jcf7180005234157	796892	860761	1877.8	906
BUSCOvEOG71C892	Complete	jcf7180005233831	3640092	3686022	866.7	495
BUSCOvEOG7H1C8P	Complete	jcf7180005229209	470295	514037	807	427
BUSCOvEOG7C2JPX	Complete	jcf7180005232587	2134789	2200118	1848.8	929
BUSCOvEOG7TQNP5	Complete	jcf7180005228292	31191	122301	3313.9	1647
BUSCOvEOG7002XK	Complete	jcf7180005230907	567526	665844	1884.3	850
BUSCOvEOG76Q867	Complete	jcf7180005232351	532842	588976	1096.3	519
BUSCOvEOG7XD54R	Complete	jcf7180005234313	639028	688653	1418.8	604
BUSCOvEOG7WDFS1	Complete	jcf7180005230712	23260	76895	774.9	363
BUSCOvEOG7QFXV2	Complete	jcf7180005234331	1476186	1517775	475.7	344
BUSCOvEOG7WM66Z	Complete	jcf7180005234275	467210	557718	1974	960
BUSCOvEOG71VMHT	Complete	jcf7180005233619	1110849	1175702	431.7	207
BUSCOvEOG705TGH	Complete	jcf7180005232906	362185	409017	286.9	132
BUSCOvEOG7N05TK	Complete	jcf7180005234357	2503205	2554168	1407.2	657
BUSCOvEOG7Q5B34	Complete	jcf7180005234158	294266	341610	1154.2	558
BUSCOvEOG7FFFF3	Complete	jcf7180005229256	249733	307035	2748.8	1217
BUSCOvEOG7GQRM6	Complete	jcf7180005234132	404854	446084	227.9	166
BUSCOvEOG7S7M48	Complete	jcf7180005234414	1493696	1540602	761.3	416
BUSCOvEOG72FTXB	Complete	jcf7180005231166	693772	743610	864.5	523
BUSCOvEOG7GJ13B	Complete	jcf7180005232599	79500	123268	661.3	342
BUSCOvEOG7WDFRX	Complete	jcf7180005234231	612732	655871	466	328
BUSCOvEOG72FTZ1	Complete	jcf7180005233379	418477	459787	761.7	535
BUSCOvEOG7WSXPS	Complete	jcf7180005232817	379340	438806	2363.7	1251
BUSCOvEOG7C2JQH	Complete	jcf7180005234158	264521	312488	787.7	439
BUSCOvEOG7NW11B	Fragmented	jcf7180005228784	220061	280297	471.7	341
BUSCOvEOG77M3C9	Complete	jcf7180005234789	241656	289541	713.5	318
BUSCOvEOG7GTMV1	Complete	jcf7180005234399	243828	284402	267.1	146
BUSCOvEOG7WDFSC	Complete	jcf7180005232001	98902	148291	660.9	351
BUSCOvEOG7R51H8	Complete	jcf7180005234366	219526	262557	692.7	317
BUSCOvEOG7G1NW8	Complete	jcf7180005234791	325146	382757	991.6	510
BUSCOvEOG7D80JZ	Complete	jcf7180005232406	670624	738406	2483.9	1205
BUSCOvEOG7SQZ9M	Complete	jcf7180005228288	38898	81025	698.2	457
BUSCOvEOG7Q5B3G	Duplicated	jcf7180005228927	191764	234100	954.7	491
BUSCOvEOG72576K	Complete	jcf7180005233996	1067518	1129688	1014.4	502
BUSCOvEOG7HMKQ8	Complete	jcf7180005234346	1116500	1174762	503.2	298
BUSCOvEOG7Z0CK5	Complete	jcf7180005231034	1060	107997	1563.7	812
BUSCOvEOG7FTXD2	Complete	jcf7180005228889	192829	241523	1303.5	927
BUSCOvEOG7K6HJP	Complete	jcf7180005229917	456035	500726	553	253
BUSCOvEOG7G4J4Q	Complete	jcf7180005233366	875646	919180	575.5	341
BUSCOvEOG79CRPN	Duplicated	jcf7180005232084	297109	339063	407.5	214
BUSCOvEOG7TF1ZT	Complete	jcf7180005232611	32769	79148	874.9	622
BUSCOvEOG7HQFZ4	Complete	jcf7180005233901	417790	482766	1025.1	470
BUSCOvEOG7Z642V	Complete	jcf7180005233515	1905298	1968508	746.3	341
BUSCOvEOG7KD818	Complete	jcf7180005234377	505355	547224	718.9	428
BUSCOvEOG7BCG2R	Complete	jcf7180005234404	1082721	1123956	545.2	297
BUSCOvEOG7TTHZ3	Complete	jcf7180005233551	525365	573996	464.8	286
BUSCOvEOG7M935K	Complete	jcf7180005232155	313749	358693	806.1	373
BUSCOvEOG7D80MJ	Complete	jcf7180005228365	122678	163537	426.1	252
BUSCOvEOG770VX7	Fragmented	jcf7180005234372	601906	646316	899	463
BUSCOvEOG789611	Complete	jcf7180005229276	571616	622255	1428.5	650
BUSCOvEOG7SXPSK	Complete	jcf7180005234006	564160	605239	756.5	359
BUSCOvEOG7JM93G	Complete	jcf7180005234377	516956	593901	991.6	482
BUSCOvEOG7DRBT3	Complete	jcf7180005233175	1934370	1989157	767.2	376
BUSCOvEOG783FJ9	Complete	jcf7180005233953	992336	1058495	1295.2	807
BUSCOvEOG72BZPB	Complete	jcf7180005234401	475480	523822	910.3	504
BUSCOvEOG7JT1K5	Duplicated	jcf7180005230345	479506	525527	400.1	531
BUSCOvEOG74BCGV	Complete	jcf7180005233635	479447	527046	828.7	476
BUSCOvEOG71NW1D	Complete	jcf7180005234791	524597	576004	680.9	332
BUSCOvEOG79GMXW	Complete	jcf7180005233750	1847239	1888653	203.8	114
BUSCOvEOG78KSRZ	Complete	jcf7180005233476	704780	746313	345.7	262
BUSCOvEOG7Q2FWF	Fragmented	jcf7180005233893	0	22702	151.1	171
BUSCOvEOG7KSQZ7	Complete	jcf7180005233898	153096	206477	1639.9	796
BUSCOvEOG7GQRJD	Complete	jcf7180005234347	2201411	2251412	1596.3	763
BUSCOvEOG7QVDRS	Complete	jcf7180005233211	495543	554394	1184.8	825
BUSCOvEOG7QZ911	Complete	jcf7180005230038	484749	527561	752.3	354
BUSCOvEOG7V44NF	Complete	jcf7180005233377	278272	354341	931.2	478
BUSCOvEOG7CVHMQ	Complete	jcf7180005234406	581178	631002	943.8	442
BUSCOvEOG75B2W3	Complete	jcf7180005229175	222524	265269	461.5	273
BUSCOvEOG76HHR2	Complete	jcf7180005232355	73865	121189	662.8	346
BUSCOvEOG7QZ91P	Complete	jcf7180005234578	50713	91683	684.2	362
BUSCOvEOG79CRP8	Complete	jcf7180005231779	0	41655	566.2	343
BUSCOvEOG7615K5	Complete	jcf7180005233898	2017031	2095362	236.3	115
BUSCOvEOG7PZKN1	Complete	jcf7180005231460	245579	293675	813.3	383
BUSCOvEOG7D283J	Complete	jcf7180005230515	234476	312186	1218.2	568
BUSCOvEOG7SFBK9	Complete	jcf7180005234764	506148	556908	1545.6	873
BUSCOvEOG7H1C8B	Complete	jcf7180005230471	456312	502949	1215.3	549
BUSCOvEOG72Z63V	Fragmented	jcf7180005234404	22937	70121	937.1	639
BUSCOvEOG7G1NW6	Complete	jcf7180005230312	309342	350925	989.6	527
BUSCOvEOG7TQNPG	Complete	jcf7180005233382	949440	1010546	1384.6	749
BUSCOvEOG747H7C	Complete	jcf7180005234396	757222	799463	744.9	427
BUSCOvEOG7B2VB9	Complete	jcf7180005233634	16159	59206	552.5	340
BUSCOvEOG70S1TZ	Complete	jcf7180005233840	349007	437295	2238.6	1025
BUSCOvEOG7XPRWC	Complete	jcf7180005233937	464048	527145	637.5	287
BUSCOvEOG71G4JC	Complete	jcf7180005230678	150292	200609	686.5	458
BUSCOvEOG76HHS1	Duplicated	jcf7180005233869	109739	151029	248.8	140
BUSCOvEOG7322C1	Complete	jcf7180005233791	203500	280365	1206.4	520
BUSCOvEOG737SV2	Complete	jcf7180005234331	969441	1012055	851.1	420
BUSCOvEOG737SV8	Complete	jcf7180005234764	125468	192640	709.1	360
BUSCOvEOG7ZW6RZ	Complete	jcf7180005230600	530369	573377	486.1	248
BUSCOvEOG7FJ9P6	Complete	jcf7180005234237	1899323	1990401	1738.1	973
BUSCOvEOG7KSR0F	Complete	jcf7180005234732	224214	267293	553.3	329
BUSCOvEOG7HQFZH	Complete	jcf7180005232370	687156	750531	719.6	370
BUSCOvEOG7869S2	Complete	jcf7180005228296	68107	118118	1129.5	639
BUSCOvEOG7R257V	Complete	jcf7180005234385	1518094	1569552	903.6	432
BUSCOvEOG7CNS5Z	Complete	jcf7180005232643	1933366	1994951	549.6	247
BUSCOvEOG7X98X1	Complete	jcf7180005234343	76944	123916	749.4	430
BUSCOvEOG73R50V	Fragmented	jcf7180005229313	0	38246	1357.1	663
BUSCOvEOG70CJX7	Complete	jcf7180005233433	163730	214625	674.4	321
BUSCOvEOG7R51GD	Complete	jcf7180005233862	1833222	1890878	1219.4	578
BUSCOvEOG7SFBN5	Complete	jcf7180005234430	825403	878827	376	225
BUSCOvEOG7VQC2G	Complete	jcf7180005234399	213961	265692	2662	1140
BUSCOvEOG7PVQD0	Complete	jcf7180005231845	91652	158632	780.9	671
BUSCOvEOG7KWM76	Complete	jcf7180005234369	2392893	2443600	599.2	320
BUSCOvEOG7VMGVX	Complete	jcf7180005231455	103384	205120	452.9	254
BUSCOvEOG7Q5B40	Complete	jcf7180005234240	2640085	2681292	431.4	275
BUSCOvEOG73FJ91	Duplicated	jcf7180005234646	0	59889	1956.4	1723
BUSCOvEOG7FBK7K	Complete	jcf7180005234075	1067412	1110921	299.6	353
BUSCOvEOG7GTMSZ	Complete	jcf7180005234124	2622650	2673142	368.1	341
BUSCOvEOG7KWM6B	Complete	jcf7180005229276	410816	461533	1145.8	524
BUSCOvEOG7VQC32	Complete	jcf7180005234362	804694	853945	1143.5	874
BUSCOvEOG744N0N	Complete	jcf7180005234519	1295486	1343094	735.4	476
BUSCOvEOG7NGJ14	Complete	jcf7180005234464	334413	383141	1349.4	669
BUSCOvEOG7QC2M0	Complete	jcf7180005234269	674564	717801	503.8	319
BUSCOvEOG7H1C9W	Complete	jcf7180005232906	524905	571136	489.9	403
BUSCOvEOG7K0S37	Complete	jcf7180005230538	711849	754096	144.4	112
BUSCOvEOG7VQC3C	Complete	jcf7180005233473	1048523	1104970	670.2	331
BUSCOvEOG7NKD8H	Duplicated	jcf7180005142934	0	30446	529.6	449
BUSCOvEOG747H6S	Complete	jcf7180005234396	763432	821626	1600.2	1111
BUSCOvEOG71ZGQ7	Fragmented	jcf7180005233370	504062	559788	2010.9	1241
BUSCOvEOG7XD55F	Complete	jcf7180005232351	602297	645228	892.1	684
BUSCOvEOG7BZPGN	Complete	jcf7180005234787	162982	211885	891.8	416
BUSCOvEOG7934XF	Fragmented	jcf7180005234301	970398	1150994	839.4	409
BUSCOvEOG7ZPG8F	Complete	jcf7180005233312	115185	156999	471	302
BUSCOvEOG7BK6GZ	Duplicated	jcf7180005158605	0	28441	3076.3	1875
BUSCOvEOG77STT0	Complete	jcf7180005230638	371715	426902	1670.4	1746
BUSCOvEOG7QFXTN	Complete	jcf7180005232360	2594	48205	593.1	320
BUSCOvEOG7NKD81	Complete	jcf7180005234656	671085	722812	1750.4	903
BUSCOvEOG789623	Complete	jcf7180005228495	58039	104110	656.1	328
BUSCOvEOG76HHQH	Complete	jcf7180005234414	47140	93277	1011.5	454
BUSCOvEOG78960T	Complete	jcf7180005232777	825671	876096	1729.1	1080
BUSCOvEOG7WDFSV	Complete	jcf7180005228788	177874	219147	309.7	163
BUSCOvEOG75QJST	Complete	jcf7180005232358	1468300	1517189	1077.7	717
BUSCOvEOG7SN33J	Fragmented	jcf7180005234643	1047245	1088536	274.1	145
BUSCOvEOG7D283X	Complete	jcf7180005232698	74600	124271	852.6	402
BUSCOvEOG7R7WQM	Complete	jcf7180005234793	482719	531826	1045.6	698
BUSCOvEOG7W0ZT8	Complete	jcf7180005234357	1953892	1996284	662.9	331
BUSCOvEOG7XD54Z	Complete	jcf7180005234382	1715151	1766237	1051.1	524
BUSCOvEOG7DNGKH	Complete	jcf7180005231455	544537	599574	430.8	188
BUSCOvEOG7TB5RF	Complete	jcf7180005229823	165149	212721	858.3	588
BUSCOvEOG7T79HN	Duplicated	jcf7180005228675	83054	128778	404	261
BUSCOvEOG7KWM7G	Complete	jcf7180005231469	195260	248698	607.2	276
BUSCOvEOG7Z0CK6	Complete	jcf7180005234370	380225	435797	1404.3	871
BUSCOvEOG7QFXTM	Complete	jcf7180005233687	292207	337360	390.6	220
BUSCOvEOG7ZGQSF	Complete	jcf7180005230933	73943	135349	967.7	421
BUSCOvEOG7WQ2GX	Complete	jcf7180005233390	1198129	1260331	697.8	343
BUSCOvEOG7K9CRH	Complete	jcf7180005233937	1543844	1594587	1920	1094
BUSCOvEOG7W9KHP	Complete	jcf7180005234369	2847641	2898213	1068.4	569
BUSCOvEOG7C2JQV	Complete	jcf7180005234658	1260043	1301152	759.3	360
BUSCOvEOG7VHMM0	Complete	jcf7180005231445	0	46265	1226.7	589
BUSCOvEOG7G1NVX	Complete	jcf7180005231611	154556	199782	1223	774
BUSCOvEOG7JT1JT	Fragmented	jcf7180005233840	43478	151324	1689	922
BUSCOvEOG7S1VNC	Complete	jcf7180005234486	190489	247970	754.3	336
BUSCOvEOG73V19X	Complete	jcf7180005234805	221862	264696	477.9	543
BUSCOvEOG7GQRJZ	Complete	jcf7180005231606	18794	71398	791.3	410
BUSCOvEOG7CJWWB	Complete	jcf7180005234254	2002866	2090267	2424.3	1455
BUSCOvEOG7KM0G9	Complete	jcf7180005233898	1044746	1111159	2401.2	1133
BUSCOvEOG76Q86D	Complete	jcf7180005234414	154019	210502	1066.9	499
BUSCOvEOG74N056	Complete	jcf7180005233791	745280	817909	2838.6	1562
BUSCOvEOG7VHMMP	Complete	jcf7180005233065	77428	120489	808.3	422
BUSCOvEOG74TQN2	Complete	jcf7180005234157	387113	482589	4876.3	2716
BUSCOvEOG7B5QKN	Complete	jcf7180005233064	1030321	1079091	659.5	493
BUSCOvEOG79KH52	Complete	jcf7180005234399	110092	151741	423.4	321
BUSCOvEOG7C5DZC	Complete	jcf7180005231501	620948	670104	431.6	234
BUSCOvEOG7P2RFX	Complete	jcf7180005230527	355114	418177	946.6	547
BUSCOvEOG70ZSBQ	Complete	jcf7180005233574	885425	965587	1033.6	611
BUSCOvEOG72JQ4N	Complete	jcf7180005233907	618500	678713	2570.5	1147
BUSCOvEOG72Z63K	Complete	jcf7180005230905	516093	573275	1790	937
BUSCOvEOG71ZGQB	Complete	jcf7180005231997	51913	126774	1737.9	939
BUSCOvEOG7M0GFC	Complete	jcf7180005233692	0	44113	916.7	545
BUSCOvEOG751G5S	Complete	jcf7180005232590	1116750	1157465	321.1	195
BUSCOvEOG77H74J	Complete	jcf7180005233980	50467	91432	566.2	338
BUSCOvEOG7Q2FVS	Complete	jcf7180005234347	1894757	1937945	706.7	420
BUSCOvEOG7M0GF4	Complete	jcf7180005234228	1642566	1701208	1719.4	883
BUSCOvEOG7M66WT	Complete	jcf7180005231641	0	78350	3182.6	1433
BUSCOvEOG7THX7G	Complete	jcf7180005234331	1323780	1365413	573.6	305
BUSCOvEOG7N322Q	Complete	jcf7180005234519	1496881	1549874	1203.9	700
BUSCOvEOG7H1C8W	Complete	jcf7180005233938	1259029	1328090	732	367
BUSCOvEOG7Z0CJX	Complete	jcf7180005229247	0	48112	1538.6	945
BUSCOvEOG74J3ZQ	Complete	jcf7180005232430	416493	459464	459.3	216
BUSCOvEOG7ZSBHJ	Complete	jcf7180005234382	1543730	1626111	512.1	238
BUSCOvEOG7K9CRQ	Complete	jcf7180005233964	319982	383221	1270.9	682
BUSCOvEOG78KSQC	Complete	jcf7180005234184	1203986	1277963	9121.7	3980
BUSCOvEOG734XKS	Complete	jcf7180005232698	894575	947366	1067.5	932
BUSCOvEOG7GXH25	Complete	jcf7180005233124	143679	230547	723.7	322
BUSCOvEOG7M0GFD	Complete	jcf7180005234091	736456	793057	1174.4	597
BUSCOvEOG7QFXTF	Complete	jcf7180005234451	1410735	1501060	855.9	387
BUSCOvEOG75TF1W	Complete	jcf7180005234519	932186	984651	1278.4	840
BUSCOvEOG79KH5W	Duplicated	jcf7180005160450	0	20964	246.2	118
BUSCOvEOG72NKDC	Complete	jcf7180005234381	623813	680551	1020.3	471
BUSCOvEOG7S1VMG	Fragmented	jcf7180005233104	919771	962767	2108.9	1096
BUSCOvEOG7ZW6QV	Complete	jcf7180005233470	461885	512791	1083.6	506
BUSCOvEOG7KD809	Complete	jcf7180005233798	1494412	1581537	2227.6	1170
BUSCOvEOG7HHQFR	Complete	jcf7180005234417	182423	231063	1794.1	828
BUSCOvEOG7PRV5T	Complete	jcf7180005232559	99276	150728	253.3	122
BUSCOvEOG7N8SHZ	Complete	jcf7180005234124	1503753	1598177	2009.1	1585
BUSCOvEOG7MW9KK	Complete	jcf7180005231455	233704	281369	625.1	671
BUSCOvEOG7ZCVJR	Complete	jcf7180005234140	1012681	1059249	831	423
BUSCOvEOG7NCNT0	Complete	jcf7180005234377	1038999	1081158	705.7	414
BUSCOvEOG725761	Complete	jcf7180005234270	0	36374	2139.2	976
BUSCOvEOG73N8S1	Fragmented	jcf7180005233884	718815	845337	1427.2	598
BUSCOvEOG7N8SJC	Complete	jcf7180005228809	172006	241012	1143.8	594
BUSCOvEOG7869SP	Complete	jcf7180005234243	2034991	2077053	947.3	432
BUSCOvEOG7BP2SQ	Complete	jcf7180005234213	1700642	1746209	1068.8	543
BUSCOvEOG78GXGV	Complete	jcf7180005232360	0	37800	1048.5	612
BUSCOvEOG7HDV8N	Complete	jcf7180005234133	14671	55317	356.8	169
BUSCOvEOG78WDFZ	Fragmented	jcf7180005233818	1800061	1853210	528.1	278
BUSCOvEOG7STTHV	Complete	jcf7180005231375	499840	607038	2210.3	961
BUSCOvEOG72BZPN	Complete	jcf7180005231779	240776	288993	758.6	473
BUSCOvEOG7PRV4Z	Complete	jcf7180005233980	969946	1018202	777.2	358
BUSCOvEOG702Z6P	Complete	jcf7180005233831	2945172	2989101	481.4	284
BUSCOvEOG7RZ0CG	Fragmented	jcf7180005232590	1024338	1079598	1903.8	1156
BUSCOvEOG7Z37VV	Complete	jcf7180005233551	522352	562934	304	166
BUSCOvEOG7JDJM5	Complete	jcf7180005233818	1157863	1261115	1283.5	594
BUSCOvEOG769S81	Duplicated	jcf7180005223953	0	34713	328.7	306
BUSCOvEOG7TMSGK	Complete	jcf7180005234407	1262652	1316842	625.5	314
BUSCOvEOG741RQN	Complete	jcf7180005234255	1268715	1359723	2834.8	1545
BUSCOvEOG7SQZB6	Complete	jcf7180005234103	2077314	2126691	654.8	319
BUSCOvEOG7GF4TG	Complete	jcf7180005233470	622397	681460	2249.9	1021
BUSCOvEOG7J9PD5	Complete	jcf7180005234686	2878663	2928037	568.6	314
BUSCOvEOG7FXSQ3	Complete	jcf7180005229835	0	25397	147.2	75
BUSCOvEOG73BP25	Complete	jcf7180005234383	320286	389704	2121.3	1059
BUSCOvEOG7K0S2D	Complete	jcf7180005234140	323167	369768	968.6	453
BUSCOvEOG7ZKM2N	Complete	jcf7180005233183	634551	676167	419.3	298
BUSCOvEOG712NJV	Complete	jcf7180005231155	148228	295914	1687.1	967
BUSCOvEOG71C89S	Fragmented	jcf7180005234377	1856543	1901101	354.2	219
BUSCOvEOG715HV7	Complete	jcf7180005234759	161901	202867	385.2	216
BUSCOvEOG74BCGT	Fragmented	jcf7180005232392	1402	44087	211.1	135
BUSCOvEOG7KSQZ4	Fragmented	jcf7180005233788	627306	693833	1811.3	1100
BUSCOvEOG7XH1CH	Complete	jcf7180005232155	1656082	1722527	1446.5	792
BUSCOvEOG7XPRVW	Complete	jcf7180005234558	1197826	1244469	689.8	394
BUSCOvEOG7VMGTR	Complete	jcf7180005234271	903952	961677	1656.2	910
BUSCOvEOG7J12PC	Complete	jcf7180005233489	501813	555329	741.3	342
BUSCOvEOG7NW0ZN	Complete	jcf7180005233382	600500	750051	2099.7	1244
BUSCOvEOG77H74D	Complete	jcf7180005230765	17793	74443	646.5	361
BUSCOvEOG7R7WR3	Complete	jcf7180005232581	0	28882	600.1	288
BUSCOvEOG7SQZ9B	Complete	jcf7180005232178	223655	279355	1018.3	641
BUSCOvEOG7Z37T3	Complete	jcf7180005233831	3097080	3175114	2019.8	1245
BUSCOvEOG7M3BQX	Complete	jcf7180005234237	1493867	1535066	258.1	142
BUSCOvEOG7QJT36	Complete	jcf7180005233985	1861573	1902073	354.9	167
BUSCOvEOG7CNS61	Duplicated	jcf7180005228365	122678	163175	181.6	173
BUSCOvEOG7C896D	Complete	jcf7180005233291	451404	500735	936.2	437
BUSCOvEOG7RZ0CH	Complete	jcf7180005233407	322263	399329	2093.5	1249
BUSCOvEOG74J3XN	Complete	jcf7180005234219	361750	409401	1466.5	755
BUSCOvEOG78KSRN	Complete	jcf7180005234396	497439	556756	549.9	297
BUSCOvEOG7RFN69	Complete	jcf7180005234243	1894827	1951750	1652.6	776
BUSCOvEOG7MGTN5	Fragmented	jcf7180005234686	1423022	1492189	541.4	402
BUSCOvEOG7BCG2J	Complete	jcf7180005234302	866578	908578	423.4	216
BUSCOvEOG7W0ZT5	Complete	jcf7180005234298	3074838	3124255	773.2	434
BUSCOvEOG7H73RQ	Complete	jcf7180005234337	739152	787972	750.9	443
BUSCOvEOG734XKD	Complete	jcf7180005233894	1459709	1549396	1445.4	920
BUSCOvEOG72FTX0	Complete	jcf7180005234331	2479780	2543793	1654.2	1029
BUSCOvEOG7BZPGB	Complete	jcf7180005234288	154536	216943	870.9	437
BUSCOvEOG7RBS05	Complete	jcf7180005234338	1230120	1284581	786.8	445
BUSCOvEOG7934X3	Complete	jcf7180005234112	767537	864125	2352.8	1221
BUSCOvEOG7WSXQX	Complete	jcf7180005229298	235706	289607	593.4	306
BUSCOvEOG77WQ2K	Complete	jcf7180005229256	433408	503391	1291.4	582
BUSCOvEOG7KH485	Complete	jcf7180005233450	1162936	1206990	653.8	416
BUSCOvEOG7QFXV3	Complete	jcf7180005234429	1062183	1108781	520.1	228
BUSCOvEOG796151	Duplicated	jcf7180005233194	371808	423894	1079.3	1378
BUSCOvEOG7JWWW3	Complete	jcf7180005234355	86713	126826	176.8	99
BUSCOvEOG7S1VP1	Complete	jcf7180005233116	281570	326209	532.3	316
BUSCOvEOG7SQZ9D	Complete	jcf7180005231611	355820	401891	896.3	669
BUSCOvEOG77STSW	Complete	jcf7180005234241	1632028	1738523	3886.4	1719
BUSCOvEOG75TF2P	Fragmented	jcf7180005234608	0	39463	447.8	198
BUSCOvEOG7DBVVH	Fragmented	jcf7180005232622	581609	621725	115.8	121
BUSCOvEOG7ZSBH9	Complete	jcf7180005232103	113803	160281	604.3	349
BUSCOvEOG7TTHXN	Complete	jcf7180005233836	230441	277622	366	217
BUSCOvEOG7V18DN	Complete	jcf7180005232155	1635771	1686217	848.2	442
BUSCOvEOG7CRNDH	Complete	jcf7180005234805	496225	542736	629.1	275
BUSCOvEOG70VX40	Complete	jcf7180005234306	844138	886168	459.9	302
BUSCOvEOG7SXPS6	Complete	jcf7180005234091	56913	103121	1154.8	545
BUSCOvEOG7BRZ00	Complete	jcf7180005229567	58238	173494	1390.8	892
BUSCOvEOG7SXPT3	Complete	jcf7180005233901	328961	373797	599.7	289
BUSCOvEOG73V17V	Complete	jcf7180005234796	1107775	1162152	2122.3	989
BUSCOvEOG7M934N	Complete	jcf7180005234411	317702	371990	1703.8	869
BUSCOvEOG7S4QVK	Complete	jcf7180005234362	94641	146514	982.6	911
BUSCOvEOG7FN5Z5	Complete	jcf7180005229293	70963	127983	451.1	287
BUSCOvEOG712NK6	Complete	jcf7180005233202	25419	70742	961.5	608
BUSCOvEOG7N5X9X	Complete	jcf7180005229210	158795	213037	705.2	365
BUSCOvEOG7SFBN0	Complete	jcf7180005233291	676312	721080	285.3	199
BUSCOvEOG7322B9	Complete	jcf7180005234146	159326	226165	3443.3	1652
BUSCOvEOG776MCV	Complete	jcf7180005234382	2023541	2097808	1156.4	633
BUSCOvEOG70VX45	Complete	jcf7180005234037	34277	75682	837	793
BUSCOvEOG7SXPTF	Complete	jcf7180005232680	378181	424559	420.4	197
BUSCOvEOG78SJ77	Complete	jcf7180005232351	573525	633131	836.3	391
BUSCOvEOG7ZCVK0	Complete	jcf7180005234363	145993	198722	484.2	356
BUSCOvEOG73XWGS	Complete	jcf7180005232585	677864	742766	2305.8	1172
BUSCOvEOG7S4QWV	Complete	jcf7180005234103	4081577	4122245	571.1	249
BUSCOvEOG7JQ5BB	Complete	jcf7180005231153	1706811	1767281	978.5	481
BUSCOvEOG7WDFSD	Fragmented	jcf7180005234240	1519693	1563870	370.1	171
BUSCOvEOG7BP2RM	Complete	jcf7180005232897	395967	449035	1077.2	609
BUSCOvEOG7P5MQS	Complete	jcf7180005231438	236035	278560	396.2	259
BUSCOvEOG770VXX	Complete	jcf7180005234347	2464992	2508013	462.5	242
BUSCOvEOG7V18D9	Complete	jcf7180005228494	244677	297767	1131	830
BUSCOvEOG7W9KJ6	Complete	jcf7180005233469	426553	477762	728.6	319
BUSCOvEOG7GMWBM	Complete	jcf7180005233428	390011	431683	422.4	340
BUSCOvEOG7VQC39	Complete	jcf7180005234423	1671526	1726246	814.1	414
BUSCOvEOG7NW0ZZ	Complete	jcf7180005234140	277296	335259	1306.2	568
BUSCOvEOG72V9VH	Duplicated	jcf7180005234134	209722	317522	1787.3	1059
BUSCOvEOG7TF207	Complete	jcf7180005234377	482150	523695	684.9	466
BUSCOvEOG7TQNPV	Complete	jcf7180005234388	9667	65858	890.7	490
BUSCOvEOG7WM67W	Complete	jcf7180005234325	1063772	1108282	618.1	312
BUSCOvEOG7322CB	Complete	jcf7180005231153	69808	117404	518	272
BUSCOvEOG7NZW6Z	Complete	jcf7180005232893	239812	293388	1547.8	688
BUSCOvEOG798WDZ	Complete	jcf7180005231153	2233217	2279878	572.1	306
BUSCOvEOG7SQZ8W	Complete	jcf7180005232698	799703	882540	2947.9	1599
BUSCOvEOG76DNGJ	Complete	jcf7180005234148	24881	95928	812.8	646
BUSCOvEOG79GMW2	Complete	jcf7180005234213	1195616	1248848	1594.2	847
BUSCOvEOG7B2VC2	Complete	jcf7180005234135	85775	127510	410.1	203
BUSCOvEOG7MSFBF	Complete	jcf7180005228418	301620	356394	2799.4	1167
BUSCOvEOG773R4H	Fragmented	jcf7180005233340	0	35509	795.1	400
BUSCOvEOG7T4F7V	Complete	jcf7180005233320	340295	406989	1467.8	650
BUSCOvEOG737STT	Complete	jcf7180005231021	108888	162528	1080.8	568
BUSCOvEOG7FBK6N	Complete	jcf7180005234240	472518	530607	953.9	501
BUSCOvEOG7BK6H1	Complete	jcf7180005234390	36902	120690	1339.8	1247
BUSCOvEOG7R51G5	Complete	jcf7180005232672	1135022	1189419	1826.3	1066
BUSCOvEOG70K9D3	Fragmented	jcf7180005234369	3068743	3111629	284.6	200
BUSCOvEOG7VX3K3	Complete	jcf7180005233834	769889	831868	1427.9	873
BUSCOvEOG7CC5FT	Complete	jcf7180005234796	1026346	1068346	609.3	318
BUSCOvEOG79CRNC	Complete	jcf7180005232211	156487	206675	905.4	608
BUSCOvEOG74TQNJ	Complete	jcf7180005230905	694389	749532	1238	801
BUSCOvEOG7RJHDV	Complete	jcf7180005234487	87392	157478	2143.3	1064
BUSCOvEOG7PK3PC	Complete	jcf7180005233840	221039	303103	585.4	313
BUSCOvEOG7CVHMR	Complete	jcf7180005234363	669480	716344	957.8	513
BUSCOvEOG77PZK3	Complete	jcf7180005233633	113296	194589	3308.6	1671
BUSCOvEOG751G5D	Complete	jcf7180005234289	350440	397634	279.7	220
BUSCOvEOG7S4QW0	Complete	jcf7180005234091	550389	609660	911.4	532
BUSCOvEOG7641RB	Complete	jcf7180005234427	409279	466725	1354.7	842
BUSCOvEOG7D80KD	Complete	jcf7180005231590	270659	324321	1527.3	933
BUSCOvEOG7VDRC5	Complete	jcf7180005234331	1093254	1146434	1496.9	919
BUSCOvEOG77WQ28	Complete	jcf7180005234133	671468	723166	1289.2	713
BUSCOvEOG7TB5RP	Complete	jcf7180005234243	1987315	2029132	633.7	329
BUSCOvEOG770VWM	Complete	jcf7180005234414	3114	72936	1414.2	807
BUSCOvEOG76MD0F	Complete	jcf7180005230397	358985	403416	437.3	236
BUSCOvEOG766X1V	Complete	jcf7180005234813	743511	793618	406.8	249
BUSCOvEOG7X98XP	Complete	jcf7180005230390	204449	245459	701.6	388
BUSCOvEOG76HHQ2	Complete	jcf7180005234283	61309	163492	1746.8	784
BUSCOvEOG78PNZJ	Complete	jcf7180005233909	261567	322784	1925.9	955
BUSCOvEOG75HTCJ	Complete	jcf7180005234114	1286439	1329777	505.4	303
BUSCOvEOG796151	Duplicated	jcf7180005232643	1979402	2112118	1564.1	883
BUSCOvEOG7DFR20	Complete	jcf7180005233899	28434	81438	1418.3	685
BUSCOvEOG79PCCX	Complete	jcf7180005234124	801451	845438	532.9	366
BUSCOvEOG74J3ZB	Complete	jcf7180005234419	136939	180526	542.5	350
BUSCOvEOG7DZ37K	Complete	jcf7180005233937	1108416	1156773	1885.7	984
BUSCOvEOG7R7WQ1	Complete	jcf7180005234075	480962	558851	1527.7	946
BUSCOvEOG7002ZS	Complete	jcf7180005233436	551586	594907	424.1	284
BUSCOvEOG7M66X4	Complete	jcf7180005234312	956339	1025127	1402.8	636
BUSCOvEOG7SQZBB	Complete	jcf7180005234347	2620364	2661834	600.1	324
BUSCOvEOG7CVHN2	Fragmented	jcf7180005234382	1695472	1754730	513.1	262
BUSCOvEOG71ZGS8	Complete	jcf7180005234423	409751	450323	224.1	131
BUSCOvEOG7PG7F9	Complete	jcf7180005228352	39576	89466	557.5	333
BUSCOvEOG7G4J4H	Complete	jcf7180005230181	527503	574563	365.2	432
BUSCOvEOG7SN323	Duplicated	jcf7180005234487	77365	153869	1337	1145
BUSCOvEOG7X3JFV	Complete	jcf7180005221108	1347	51117	309	242
BUSCOvEOG7D54BM	Complete	jcf7180005233374	475601	522228	786.8	421
BUSCOvEOG751G4M	Complete	jcf7180005232044	167347	250106	834.9	439
BUSCOvEOG77WQ3H	Complete	jcf7180005234347	2052200	2104039	506.8	238
BUSCOvEOG7PZKMJ	Complete	jcf7180005234732	560889	608330	865.3	595
BUSCOvEOG7HTB5B	Complete	jcf7180005234254	1745068	1849454	3718.4	1829
BUSCOvEOG7GJ12X	Complete	jcf7180005233324	301979	347664	712	506
BUSCOvEOG78KSQH	Complete	jcf7180005232590	1051514	1104275	2337.7	1066
BUSCOvEOG737SVW	Complete	jcf7180005233574	216601	285580	747.8	468
BUSCOvEOG7ZGQSX	Complete	jcf7180005234405	254487	300735	642.1	330
BUSCOvEOG7W6Q9D	Complete	jcf7180005234124	2226149	2273514	651.3	275
BUSCOvEOG70GF5G	Complete	jcf7180005233894	2023411	2076470	396.5	208
BUSCOvEOG7M0GG0	Complete	jcf7180005233834	400900	475651	725.2	484
BUSCOvEOG7XKWMX	Complete	jcf7180005234111	21638	64054	727.7	523
BUSCOvEOG7HB01C	Complete	jcf7180005234517	313166	360764	445.2	196
BUSCOvEOG7FN5XQ	Complete	jcf7180005233896	132027	181325	972.6	589
BUSCOvEOG7GQRJP	Complete	jcf7180005233634	0	34293	1127.4	710
BUSCOvEOG7F1ZHP	Fragmented	jcf7180005234301	657938	725745	157.1	84
BUSCOvEOG783FJG	Complete	jcf7180005230038	683972	737697	607.8	353
BUSCOvEOG75QJT3	Complete	jcf7180005234341	2995311	3049835	888.9	455
BUSCOvEOG7283FX	Fragmented	jcf7180005229892	611627	662343	412.2	210
BUSCOvEOG751G58	Complete	jcf7180005234349	8829	50425	563.1	408
BUSCOvEOG7576MC	Complete	jcf7180005234796	1156148	1199596	843.8	567
BUSCOvEOG7GQRJN	Complete	jcf7180005234805	556116	608369	1177.8	655
BUSCOvEOG7VMGV2	Complete	jcf7180005234795	120629	170599	1324.1	704
BUSCOvEOG78PNZK	Complete	jcf7180005234358	538471	587533	1451.2	810
BUSCOvEOG78WDFT	Complete	jcf7180005234519	2107468	2164971	1029.9	585
BUSCOvEOG7QFXT0	Complete	jcf7180005233220	667402	712752	1300.8	565
BUSCOvEOG7W0ZSQ	Complete	jcf7180005233986	795213	848600	1175.4	652
BUSCOvEOG7BZPGF	Complete	jcf7180005234421	247247	290190	911.4	386
BUSCOvEOG7KSR01	Complete	jcf7180005234411	180978	226741	1024.2	483
BUSCOvEOG7CC5GX	Complete	jcf7180005234278	764833	805288	193.2	89
BUSCOvEOG76MD02	Complete	jcf7180005229317	844028	888963	413.5	246
BUSCOvEOG7908PC	Complete	jcf7180005233329	227306	288107	1289.8	670
BUSCOvEOG7DFR1S	Complete	jcf7180005233405	0	52111	2046.4	1062
BUSCOvEOG776MCS	Complete	jcf7180005232597	0	40790	1159.1	682
BUSCOvEOG7DBVT7	Complete	jcf7180005234331	2331	74967	1306.9	731
BUSCOvEOG7BCG2H	Complete	jcf7180005232482	97022	137765	464.9	258
BUSCOvEOG7RV44H	Fragmented	jcf7180005232358	585343	691767	3144.1	3093
BUSCOvEOG73JDJR	Complete	jcf7180005233750	1856020	1931321	806.3	349
BUSCOvEOG7BCG35	Complete	jcf7180005230905	552076	595270	308.4	142
BUSCOvEOG77WQ3J	Complete	jcf7180005234357	347930	389904	332	177
BUSCOvEOG7Q5B3W	Complete	jcf7180005229844	147707	228132	656.8	375
BUSCOvEOG75X99P	Complete	jcf7180005231312	491715	536316	510.4	269
BUSCOvEOG7908QR	Complete	jcf7180005233370	143070	188270	450.8	414
BUSCOvEOG751G5X	Complete	jcf7180005229978	1028551	1069395	314.1	208
BUSCOvEOG71RR8G	Complete	jcf7180005234355	11195	56282	586.8	311
BUSCOvEOG7576M5	Complete	jcf7180005234421	39402	89881	1475.4	677
BUSCOvEOG7QJT1W	Fragmented	jcf7180005229317	260223	314030	367.1	253
BUSCOvEOG7R2590	Complete	jcf7180005233884	1423597	1463878	250.8	203
BUSCOvEOG72FTWS	Complete	jcf7180005231027	160137	214400	1865.9	1100
BUSCOvEOG7STTKQ	Complete	jcf7180005232147	1403102	1443660	272.9	195
BUSCOvEOG7HHQFV	Complete	jcf7180005228810	625742	697566	1677.6	717
BUSCOvEOG754BCK	Complete	jcf7180005229258	109950	179729	998.4	534
BUSCOvEOG7FR25F	Complete	jcf7180005234788	1801780	1877232	1188.9	767
BUSCOvEOG7PRV3Z	Complete	jcf7180005230712	87646	147218	2483.6	1189
BUSCOvEOG77STSX	Complete	jcf7180005232590	294683	404808	2673.7	1303
BUSCOvEOG7S7M3W	Complete	jcf7180005228472	165277	210398	1010.9	431
BUSCOvEOG7615HS	Complete	jcf7180005233175	522369	628767	1042.3	521
BUSCOvEOG71VMG2	Complete	jcf7180005234202	1290065	1372931	2932.2	2100
BUSCOvEOG7P8GZX	Complete	jcf7180005232370	15304	61723	342.1	172
BUSCOvEOG715HVS	Complete	jcf7180005234379	343418	393907	226.7	195
BUSCOvEOG77H73T	Complete	jcf7180005232643	2272731	2322437	1393.8	655
BUSCOvEOG79PCF1	Complete	jcf7180005229765	214226	266393	410.8	681
BUSCOvEOG7JWWVG	Complete	jcf7180005234764	498156	540267	257.9	179
BUSCOvEOG7N05VR	Fragmented	jcf7180005232585	605018	661944	180.4	142
BUSCOvEOG773R4R	Complete	jcf7180005233540	138332	190352	1369	775
BUSCOvEOG7R51HJ	Complete	jcf7180005230515	227814	272221	378.2	192
BUSCOvEOG7VDRBP	Complete	jcf7180005232044	52610	127396	3263.9	1681
BUSCOvEOG705TDT	Complete	jcf7180005234787	192414	239541	975.9	651
BUSCOvEOG7283FX	Fragmented	jcf7180005233894	0	27054	347.4	174
BUSCOvEOG78PP11	Complete	jcf7180005234410	786042	873881	380.4	155
BUSCOvEOG7M3BPC	Complete	jcf7180005234764	254543	311421	1091.2	601
BUSCOvEOG7J3XW9	Complete	jcf7180005233220	1596911	1659816	1843.9	912
BUSCOvEOG7D284K	Complete	jcf7180005234785	774727	817534	443.7	271
BUSCOvEOG7ZCVJ4	Complete	jcf7180005233220	1157594	1203865	1322.6	594
BUSCOvEOG7HX6DW	Complete	jcf7180005231983	85076	129558	639	449
BUSCOvEOG7S1VNN	Complete	jcf7180005234385	792109	836623	678.7	349
BUSCOvEOG7PG7FD	Complete	jcf7180005233190	1664205	1729574	521.9	285
BUSCOvEOG7JM939	Complete	jcf7180005233862	1179110	1235732	1251	723
BUSCOvEOG747H7Z	Complete	jcf7180005234388	1623568	1667207	449.8	253
BUSCOvEOG7RV44S	Duplicated	jcf7180005229567	1065578	1183619	1070.5	729
BUSCOvEOG7RFN6V	Complete	jcf7180005233898	2147938	2205992	670.6	326
BUSCOvEOG7CG1P8	Complete	jcf7180005234806	2385317	2432943	744.7	380
BUSCOvEOG7BVT8R	Complete	jcf7180005232817	303110	346711	313.8	154
BUSCOvEOG7B2VB0	Complete	jcf7180005233450	1071697	1118574	1053.1	516
BUSCOvEOG7CRNDS	Complete	jcf7180005232604	53069	130388	469.9	262
BUSCOvEOG7QC2K5	Complete	jcf7180005228372	11560	62503	1082.7	623
BUSCOvEOG7FFFFC	Complete	jcf7180005234124	453627	593984	1327.9	624
BUSCOvEOG75HTB7	Complete	jcf7180005232666	678796	740126	952.7	556
BUSCOvEOG70P5M2	Complete	jcf7180005232407	575137	625516	984.1	913
BUSCOvEOG7BP2R4	Complete	jcf7180005233547	23617	73986	2164.4	1081
BUSCOvEOG7X3JFD	Complete	jcf7180005233963	254397	302874	875.4	407
BUSCOvEOG7Z9099	Complete	jcf7180005234796	522766	565218	860.5	505
BUSCOvEOG7F1ZGF	Complete	jcf7180005234796	598007	652864	1968.3	840
BUSCOvEOG7R51H3	Complete	jcf7180005233469	443607	487744	353.7	335
BUSCOvEOG7RV46B	Complete	jcf7180005234228	1526668	1567180	326.4	175
BUSCOvEOG7K9CRJ	Complete	jcf7180005233692	525109	590199	1852.3	926
BUSCOvEOG7K9CRW	Fragmented	jcf7180005234219	511721	559788	1126.3	717
BUSCOvEOG7RJHF7	Complete	jcf7180005234140	306026	352031	930.5	630
BUSCOvEOG7B2V9G	Complete	jcf7180005234130	244188	398425	2062	1165
BUSCOvEOG7NGJ20	Duplicated	jcf7180005232370	0	35151	635.2	292
BUSCOvEOG76HHQX	Complete	jcf7180005234370	365629	408574	696.2	455
BUSCOvEOG72JQ57	Complete	jcf7180005234271	1335024	1398652	882.6	520
BUSCOvEOG7SN323	Duplicated	jcf7180005231595	309287	377263	2353.5	1145
BUSCOvEOG7BP2RQ	Complete	jcf7180005233945	18919	65573	560.8	429
BUSCOvEOG74N060	Complete	jcf7180005234331	3522424	3578335	797.3	440
BUSCOvEOG7S7M3F	Complete	jcf7180005234400	749497	801213	1255.5	1994
BUSCOvEOG7641RS	Complete	jcf7180005232646	195108	249155	936.5	459
BUSCOvEOG73FJ91	Duplicated	jcf7180005232407	16843	92336	285.8	845
BUSCOvEOG74QVDV	Complete	jcf7180005234241	1301262	1348903	629.7	366
BUSCOvEOG7KD81K	Fragmented	jcf7180005229668	170222	213197	736.9	325
BUSCOvEOG7DRBSH	Fragmented	jcf7180005233790	827937	878017	394.3	245
BUSCOvEOG7XD54S	Complete	jcf7180005234238	1343558	1426540	954.1	556
BUSCOvEOG7X3JF6	Complete	jcf7180005229132	27299	70476	921.9	533
BUSCOvEOG74QVDB	Complete	jcf7180005233963	289114	339305	1269.6	776
BUSCOvEOG77STT4	Complete	jcf7180005233798	596328	660528	1388.6	968
BUSCOvEOG766X0Q	Complete	jcf7180005233896	1033852	1098813	915.3	434
BUSCOvEOG7S4QWD	Complete	jcf7180005234278	756399	798363	468.2	430
BUSCOvEOG7N5XCB	Complete	jcf7180005234766	437691	478477	321.4	176
BUSCOvEOG7D80KZ	Fragmented	jcf7180005233935	895345	947369	323.6	214
BUSCOvEOG70VX35	Complete	jcf7180005234794	1009150	1055228	1065.1	584
BUSCOvEOG72Z63F	Complete	jcf7180005229613	56204	99674	2135.8	1435
BUSCOvEOG77H756	Complete	jcf7180005233175	278967	320860	273.3	150
BUSCOvEOG7002XV	Complete	jcf7180005233884	1563947	1624105	1736	819
BUSCOvEOG769S74	Complete	jcf7180005234132	585119	640842	2518.5	1163
BUSCOvEOG7QVDRF	Complete	jcf7180005230600	406332	462323	1297.8	751
BUSCOvEOG7V70W0	Complete	jcf7180005234331	1009460	1077000	1680.5	958
BUSCOvEOG796159	Fragmented	jcf7180005232158	311798	462990	851.5	421
BUSCOvEOG7WWSZD	Complete	jcf7180005234782	645505	691266	973.3	517
BUSCOvEOG7Z0CK9	Complete	jcf7180005232903	93645	145725	1003.7	621
BUSCOvEOG74TQN3	Complete	jcf7180005233974	270479	325637	1416.1	1682
BUSCOvEOG74TQN7	Fragmented	jcf7180005234507	353039	421462	976.4	1143
BUSCOvEOG7641SF	Complete	jcf7180005233995	870868	911830	581	341
BUSCOvEOG7H47HH	Complete	jcf7180005230757	993669	1043881	1137.7	572
BUSCOvEOG7QNP8X	Complete	jcf7180005234271	494994	555691	1189.1	541
BUSCOvEOG7C897H	Duplicated	jcf7180005142799	0	21567	245	131
BUSCOvEOG7CNS5T	Complete	jcf7180005233788	672215	715847	528.8	229
BUSCOvEOG7GJ12J	Complete	jcf7180005234401	122552	174149	1801.3	959
BUSCOvEOG75B2V7	Complete	jcf7180005234575	288198	337838	1107.4	497
BUSCOvEOG7RBRZG	Complete	jcf7180005234414	1992287	2037286	740.3	415
BUSCOvEOG76Q87X	Complete	jcf7180005230638	56660	99430	199.1	150
BUSCOvEOG7JHDV6	Complete	jcf7180005234157	249666	328329	1565.8	714
BUSCOvEOG7S7M3Q	Complete	jcf7180005230475	417071	483996	698.9	393
BUSCOvEOG75QJSP	Complete	jcf7180005233950	154456	232041	1308.9	710
BUSCOvEOG71C894	Complete	jcf7180005233898	707229	748557	726.8	551
BUSCOvEOG7X6DNG	Complete	jcf7180005231023	603696	699358	3447.3	1638
BUSCOvEOG7XKWN3	Complete	jcf7180005233750	499831	544959	775.6	442
BUSCOvEOG7J9PD7	Complete	jcf7180005234110	1765295	1810198	648.9	319
BUSCOvEOG7FTXDN	Complete	jcf7180005232211	41456	85953	775	419
BUSCOvEOG7X6DPT	Complete	jcf7180005231153	1636741	1682580	564.4	405
BUSCOvEOG7SBGBD	Complete	jcf7180005233547	614977	666761	1220.2	747
BUSCOvEOG7G1NWC	Complete	jcf7180005234421	182964	225035	436.2	381
BUSCOvEOG7VMGW8	Complete	jcf7180005234357	2517716	2558354	251.7	177
BUSCOvEOG7K3N9F	Complete	jcf7180005234219	868240	911874	632.4	346
BUSCOvEOG7H73RH	Complete	jcf7180005234388	8974	65858	818.7	442
BUSCOvEOG7DFR2C	Complete	jcf7180005229628	416514	470922	996.7	454
BUSCOvEOG718D28	Complete	jcf7180005230537	106375	153088	1073.4	518
BUSCOvEOG7C2JPS	Fragmented	jcf7180005228171	52194	133075	2196.5	2292
BUSCOvEOG7N5XBS	Complete	jcf7180005229135	35358	100967	395.4	201
BUSCOvEOG7V18D3	Fragmented	jcf7180005234608	1621	47623	2447.7	1141
BUSCOvEOG7C2JPS	Fragmented	jcf7180005230324	338523	435411	2446.2	1497
BUSCOvEOG7T79HP	Complete	jcf7180005232817	6258	50851	641.2	347
BUSCOvEOG74F7QS	Complete	jcf7180005229258	280625	321455	413.1	234
BUSCOvEOG71ZGRW	Complete	jcf7180005234421	253792	294763	332.7	154
BUSCOvEOG7BK6J0	Complete	jcf7180005233370	717036	764273	717.2	405
BUSCOvEOG7T79HQ	Complete	jcf7180005234331	2162217	2225303	708.8	300
BUSCOvEOG7ZW6QK	Complete	jcf7180005234766	1103963	1158765	1676.7	840
BUSCOvEOG796157	Complete	jcf7180005231752	517064	608785	1134.1	517
BUSCOvEOG7XWHBH	Complete	jcf7180005234091	294964	338428	1322.1	607
BUSCOvEOG705TF1	Complete	jcf7180005228810	660800	707511	913.1	509
BUSCOvEOG7PNZWX	Complete	jcf7180005234608	12502	54751	1010	509
BUSCOvEOG7M66Z9	Complete	jcf7180005234132	476463	523277	375.5	182
BUSCOvEOG7NGJ16	Complete	jcf7180005234302	0	47950	1347.2	620
BUSCOvEOG7BRZ07	Complete	jcf7180005231387	76791	181818	1357.7	817
BUSCOvEOG71RR87	Fragmented	jcf7180005229172	0	35154	311.6	227
BUSCOvEOG72Z63Q	Complete	jcf7180005234264	1029292	1121717	1437.7	856
BUSCOvEOG7M9355	Complete	jcf7180005234423	873189	935030	1164.6	605
BUSCOvEOG7X6DPF	Complete	jcf7180005232668	620615	670681	765.5	372
BUSCOvEOG7B003X	Complete	jcf7180005229078	507716	553158	606	334
BUSCOvEOG7KWM72	Complete	jcf7180005233211	587579	638309	635	350
BUSCOvEOG72JQ4V	Complete	jcf7180005229978	902914	961300	1906.5	1184
BUSCOvEOG7NS4RF	Complete	jcf7180005234396	37404	84814	790.7	382
BUSCOvEOG7QZ90C	Complete	jcf7180005233859	1562216	1629730	1272.2	584
BUSCOvEOG70P5NB	Fragmented	jcf7180005233656	593327	636000	273.8	164
BUSCOvEOG7BVT71	Complete	jcf7180005234343	209066	281038	2044.3	1149
BUSCOvEOG76MCZF	Complete	jcf7180005233194	246274	294315	1102.6	541
BUSCOvEOG77WQ3M	Complete	jcf7180005234492	183640	226185	346	208
BUSCOvEOG7JWWTF	Complete	jcf7180005230538	170480	248537	997.7	504
BUSCOvEOG7SJ6V1	Complete	jcf7180005233175	481561	530538	677.1	379
BUSCOvEOG77WQ2X	Complete	jcf7180005233160	237556	282512	769.8	388
BUSCOvEOG7GTMSJ	Complete	jcf7180005231191	315998	389189	948.5	478
BUSCOvEOG7H1C84	Complete	jcf7180005234262	1121156	1201515	1526.8	915
BUSCOvEOG7J6T53	Complete	jcf7180005231149	37757	80748	714.3	381
BUSCOvEOG7H47HZ	Complete	jcf7180005229722	29294	76341	899.5	618
BUSCOvEOG7ZCVK9	Fragmented	jcf7180005230183	122847	163749	319.3	227
BUSCOvEOG7X0P6Z	Complete	jcf7180005228787	435232	477147	516.1	290
BUSCOvEOG7TTHXF	Complete	jcf7180005233952	66475	108526	1481.1	696
BUSCOvEOG7BK6JP	Complete	jcf7180005234124	754705	796045	380.9	195
BUSCOvEOG7CNS4D	Complete	jcf7180005234255	919379	1007771	1817	1068
BUSCOvEOG72BZPK	Complete	jcf7180005234228	314337	371185	864.9	418
BUSCOvEOG7VX3KB	Complete	jcf7180005233596	1049026	1098340	559.2	512
BUSCOvEOG7N05TF	Complete	jcf7180005233790	2950804	3001424	1112.8	1018
BUSCOvEOG77PZM9	Complete	jcf7180005233312	110828	154017	637.4	329
BUSCOvEOG7BGB8W	Complete	jcf7180005228497	0	59368	886.7	492
BUSCOvEOG7ZSBHT	Complete	jcf7180005233597	246117	297414	873.9	497
BUSCOvEOG70GF4W	Fragmented	jcf7180005229311	418881	541318	273.2	127
BUSCOvEOG72NKD6	Complete	jcf7180005234347	2069798	2121406	1148.2	590
BUSCOvEOG7RFN6F	Complete	jcf7180005232889	5488	46891	843.4	491
BUSCOvEOG7WHB0B	Complete	jcf7180005231312	298356	353119	1046.6	979
BUSCOvEOG7CJWXB	Complete	jcf7180005234212	408719	458319	665.3	329
BUSCOvEOG705TDM	Complete	jcf7180005233551	685238	790280	1067.9	620
BUSCOvEOG7G7DCF	Complete	jcf7180005234381	253461	299870	640	425
BUSCOvEOG7B8KT7	Fragmented	jcf7180005230477	80662	129061	272.9	137
BUSCOvEOG7QRJHM	Complete	jcf7180005234507	805739	916849	1083.1	707
BUSCOvEOG72RFNN	Complete	jcf7180005234231	1320675	1391131	632.5	351
BUSCOvEOG783FK0	Complete	jcf7180005234793	295654	381774	585.5	308
BUSCOvEOG7TXD6F	Complete	jcf7180005234470	58328	99914	456.8	363
BUSCOvEOG7JT1N3	Complete	jcf7180005233633	412736	461633	204.9	81
BUSCOvEOG766X13	Duplicated	jcf7180005233374	1330396	1371481	751.6	373
BUSCOvEOG74N06C	Complete	jcf7180005233692	1122349	1188472	669.4	305
BUSCOvEOG71K0RC	Complete	jcf7180005228781	73077	155795	1741.1	1329
BUSCOvEOG71G4HF	Complete	jcf7180005230115	666297	709764	1490.1	985
BUSCOvEOG7RNCPB	Complete	jcf7180005233190	369664	420684	814.8	624
BUSCOvEOG7NKD8K	Complete	jcf7180005231391	390788	442258	841.8	443
BUSCOvEOG7XKWN8	Complete	jcf7180005231387	9071	56277	840.9	463
BUSCOvEOG72577H	Complete	jcf7180005234009	324204	367047	420.4	209
BUSCOvEOG7STTM3	Complete	jcf7180005234794	976590	1018295	204.8	117
BUSCOvEOG776MDC	Fragmented	jcf7180005234794	0	32804	366.3	246
BUSCOvEOG7P5MQR	Complete	jcf7180005232355	0	26648	554.8	291
BUSCOvEOG7FBK73	Complete	jcf7180005234268	122736	165703	798.9	473
BUSCOvEOG7ZKM0X	Complete	jcf7180005228397	103790	162051	1442.3	725
BUSCOvEOG7PK3Q3	Complete	jcf7180005234789	920968	965286	399	272
BUSCOvEOG7FBK7Z	Complete	jcf7180005232001	799064	841925	424.9	189
BUSCOvEOG7K3NB3	Fragmented	jcf7180005138850	0	25532	143.5	96
BUSCOvEOG7NKD7S	Complete	jcf7180005233897	1021848	1105775	2345.4	1003
BUSCOvEOG7X6DQQ	Complete	jcf7180005232352	69616	109747	218.1	112
BUSCOvEOG71NW1N	Complete	jcf7180005233986	1076020	1116796	576.7	259
BUSCOvEOG766X13	Duplicated	jcf7180005173842	0	21528	751.6	373
BUSCOvEOG7XSN4R	Complete	jcf7180005231469	159796	203623	363.5	213
BUSCOvEOG7Z37T5	Complete	jcf7180005234215	603982	655241	1621.8	750
BUSCOvEOG7Z6426	Complete	jcf7180005234131	397638	446800	830.5	749
BUSCOvEOG7N5XBG	Complete	jcf7180005231075	750961	794939	528.8	295
BUSCOvEOG7K6HHQ	Complete	jcf7180005234405	284708	337897	1541.7	677
BUSCOvEOG76HHQ3	Complete	jcf7180005234338	1863114	1928961	1591.2	748
BUSCOvEOG7B2V9S	Complete	jcf7180005228809	207245	251301	1445.3	623
BUSCOvEOG7FXSP3	Complete	jcf7180005228497	623029	663754	516.3	259
BUSCOvEOG7P5MPH	Complete	jcf7180005234766	836146	889034	1898.6	1444
BUSCOvEOG71ZGR9	Complete	jcf7180005234558	692555	738944	389.3	310
BUSCOvEOG7PCC5N	Complete	jcf7180005233668	923190	968513	1450.5	682
BUSCOvEOG7JHDW0	Complete	jcf7180005232590	67705	131529	624.7	430
BUSCOvEOG7FN5X2	Complete	jcf7180005234764	1324495	1375856	1562.7	1003
BUSCOvEOG74XKWM	Complete	jcf7180005234241	892819	953621	1490.8	839
BUSCOvEOG7Z643H	Complete	jcf7180005233390	2281901	2322425	289.9	174
BUSCOvEOG72FTZJ	Complete	jcf7180005234420	437375	480194	386.8	233
BUSCOvEOG7XPRVP	Duplicated	jcf7180005234423	760810	806355	383.5	455
BUSCOvEOG7QVDS6	Complete	jcf7180005234184	729186	776842	466.2	338
BUSCOvEOG7FN5ZT	Complete	jcf7180005234268	133563	173685	122.6	110
BUSCOvEOG7S4QX5	Complete	jcf7180005233792	55132	99003	326.7	189
BUSCOvEOG7VHMM5	Complete	jcf7180005228797	390505	451640	1060.9	656
BUSCOvEOG76MD0J	Complete	jcf7180005231611	142506	184265	307.1	205
BUSCOvEOG7615HP	Complete	jcf7180005232001	205260	249950	1176.2	532
BUSCOvEOG7ZPG9S	Complete	jcf7180005234302	179059	220619	321	182
BUSCOvEOG71G4JF	Complete	jcf7180005230312	112775	201929	618.1	325
BUSCOvEOG7F7Q0G	Complete	jcf7180005233831	3968862	4018753	567	313
BUSCOvEOG7RZ0CD	Complete	jcf7180005233476	470016	536493	2616.9	1351
BUSCOvEOG7T79HN	Duplicated	jcf7180005149886	0	29059	404.4	262
BUSCOvEOG7P8GZK	Complete	jcf7180005234382	964600	1039511	698.3	348
BUSCOvEOG76HHS1	Duplicated	jcf7180005233818	1215796	1261034	179.1	133
BUSCOvEOG7WDFSJ	Complete	jcf7180005229892	606373	648363	477.3	227
BUSCOvEOG75DZ48	Complete	jcf7180005234346	1612019	1663776	429.3	219
BUSCOvEOG7HQG06	Complete	jcf7180005234240	3663769	3705715	183.7	95
BUSCOvEOG7J3XWQ	Complete	jcf7180005233383	72386	126135	947.6	569
BUSCOvEOG7QZ90R	Duplicated	jcf7180005234023	7807	51928	586.9	565
BUSCOvEOG73JDJV	Complete	jcf7180005234202	1274864	1325658	800.7	384
BUSCOvEOG7B2VBF	Complete	jcf7180005234148	0	38827	793.4	425
BUSCOvEOG70CJWG	Complete	jcf7180005234114	820151	907802	1373.9	891
BUSCOvEOG747H7M	Complete	jcf7180005233980	127452	171331	742.5	332
BUSCOvEOG75X992	Complete	jcf7180005233547	552361	597586	803	406
BUSCOvEOG7NKD9S	Complete	jcf7180005234237	1895566	1936511	276.6	140
BUSCOvEOG7PNZWT	Duplicated	jcf7180005234129	809635	850600	697.5	385
BUSCOvEOG7BP2TB	Complete	jcf7180005234365	112465	154601	216.5	112
BUSCOvEOG7NS4S4	Complete	jcf7180005234289	358536	400323	496.1	297
BUSCOvEOG7PNZX4	Complete	jcf7180005234331	1288719	1334478	821.4	505
BUSCOvEOG798WDR	Complete	jcf7180005228479	0	90428	624.1	292
BUSCOvEOG7615HH	Complete	jcf7180005234490	1702029	1766407	1380.6	653
BUSCOvEOG7R51H6	Complete	jcf7180005231455	572631	613938	413.8	275
BUSCOvEOG7ZW6RK	Complete	jcf7180005234507	652190	708962	680.9	354
BUSCOvEOG7GXH29	Complete	jcf7180005232155	216058	260366	562.4	279
BUSCOvEOG7Q2FV0	Complete	jcf7180005233924	0	41986	1586.2	734
BUSCOvEOG76HHQN	Complete	jcf7180005234124	1055595	1100444	858	442
BUSCOvEOG7BGB8N	Complete	jcf7180005234414	853447	895898	1135.6	634
BUSCOvEOG7H1C8K	Complete	jcf7180005234423	46231	119491	1193	563
BUSCOvEOG7RZ0D5	Complete	jcf7180005231460	14650	56686	1085.4	674
BUSCOvEOG7PK3N6	Complete	jcf7180005230193	197469	279637	1667.5	950
BUSCOvEOG70ZS9S	Fragmented	jcf7180005234338	2126551	2203321	1579.9	902
BUSCOvEOG7QNP8J	Complete	jcf7180005234271	579730	652300	850.4	819
BUSCOvEOG72BZPS	Complete	jcf7180005234341	3091763	3138365	676.4	413
BUSCOvEOG7641SC	Complete	jcf7180005234249	263041	305634	666.2	301
BUSCOvEOG79W3VX	Complete	jcf7180005234289	366504	422867	743.2	756
BUSCOvEOG7C896G	Fragmented	jcf7180005233385	354928	404088	711	624
BUSCOvEOG779GMZ	Complete	jcf7180005233116	268011	310692	866.4	460
BUSCOvEOG7RFN6N	Complete	jcf7180005232809	496069	562818	858.2	385
BUSCOvEOG76Q872	Complete	jcf7180005233042	695795	738698	387.8	213
BUSCOvEOG7RV44R	Complete	jcf7180005234107	96410	153466	1414.3	1005
BUSCOvEOG77WQ1W	Complete	jcf7180005234424	235191	303571	2982.2	2577
BUSCOvEOG7M9356	Complete	jcf7180005233860	1223743	1277406	1132.1	626
BUSCOvEOG7P8GXQ	Complete	jcf7180005233937	1410055	1477209	1513.6	717
BUSCOvEOG7VQC34	Complete	jcf7180005232897	1035222	1081863	793.8	373
BUSCOvEOG7BK6J2	Complete	jcf7180005229978	706288	750975	685.4	347
BUSCOvEOG7BP2SG	Complete	jcf7180005233282	506116	551123	643.8	327
BUSCOvEOG7CZCWP	Duplicated	jcf7180005234406	80135	120446	119.7	230
BUSCOvEOG7VDRCF	Complete	jcf7180005234677	261477	311429	896.3	457
BUSCOvEOG7JWWTZ	Complete	jcf7180005234347	2461897	2504638	497.3	308
BUSCOvEOG7M0GFN	Fragmented	jcf7180005234400	515903	568522	318.3	225
BUSCOvEOG7QRJH8	Complete	jcf7180005233963	240486	288385	2335.6	1365
BUSCOvEOG76HHQ7	Complete	jcf7180005228939	262603	322794	1357.5	854
BUSCOvEOG7J3XXQ	Fragmented	jcf7180005233274	0	25559	259.5	119
BUSCOvEOG73BP27	Complete	jcf7180005234400	419321	512645	1707.2	1025
BUSCOvEOG7MSFC3	Complete	jcf7180005228889	642826	695597	1259.7	592
BUSCOvEOG737SW9	Complete	jcf7180005230712	406795	450064	228.2	128
BUSCOvEOG79S7KS	Complete	jcf7180005228368	66917	133512	2282.2	1116
BUSCOvEOG7CJWWT	Complete	jcf7180005234219	24739	69381	978.3	572
BUSCOvEOG7J6T4D	Complete	jcf7180005234134	69729	115389	1458.7	905
BUSCOvEOG7N05TJ	Complete	jcf7180005234782	208027	255698	1508.1	763
BUSCOvEOG7VDRCP	Complete	jcf7180005234103	4046527	4101511	412.6	197
BUSCOvEOG7DNGJW	Complete	jcf7180005234124	1001498	1044880	337.7	191
BUSCOvEOG78PP13	Complete	jcf7180005234383	140434	180997	228.9	226
BUSCOvEOG776MCT	Complete	jcf7180005234643	1217502	1300673	861.4	631
BUSCOvEOG7WHB0X	Complete	jcf7180005234146	24258	65759	690.5	414
BUSCOvEOG7RFN6H	Complete	jcf7180005232671	481962	535729	727.4	442
BUSCOvEOG769S72	Complete	jcf7180005232643	2202150	2273289	3070.3	2156
BUSCOvEOG7TB5RR	Complete	jcf7180005234357	2847362	2894605	404	227
BUSCOvEOG7Q2FWP	Complete	jcf7180005234129	743533	789761	290.6	146
BUSCOvEOG7K6HJJ	Complete	jcf7180005229276	582659	627944	550.3	314
BUSCOvEOG70VX4H	Complete	jcf7180005232115	307843	351367	347.3	194
BUSCOvEOG7C895Z	Complete	jcf7180005234346	413321	474409	1307.8	951
BUSCOvEOG7M936F	Complete	jcf7180005232590	38296	97664	306.8	200
BUSCOvEOG7CJWWR	Duplicated	jcf7180005231191	84384	130053	740.1	596
BUSCOvEOG7BVT73	Complete	jcf7180005233286	493376	549318	1509.3	760
BUSCOvEOG75MPK0	Complete	jcf7180005233750	2084513	2147209	993.7	527
BUSCOvEOG7PRV5R	Complete	jcf7180005229608	0	53476	401.8	260
BUSCOvEOG75X989	Complete	jcf7180005233177	1414309	1543105	2572.2	1585
BUSCOvEOG7HB01F	Complete	jcf7180005234325	949062	994994	503.3	227
BUSCOvEOG7GF4TH	Complete	jcf7180005228889	710497	802916	2075.7	1134
BUSCOvEOG7QJT1K	Complete	jcf7180005234091	634238	688766	1873.5	845
BUSCOvEOG72RFNK	Complete	jcf7180005233455	271318	325841	729.1	478
BUSCOvEOG783FHT	Complete	jcf7180005232597	28664	86092	1042.9	1146
BUSCOvEOG7002XG	Complete	jcf7180005233949	278588	340047	3053.4	1358
BUSCOvEOG7J12PQ	Duplicated	jcf7180005234339	910790	954135	658.7	318
BUSCOvEOG7S1VMJ	Complete	jcf7180005231610	198614	247304	1656.9	1080
BUSCOvEOG73BP36	Complete	jcf7180005234357	427115	468870	589.5	279
BUSCOvEOG7C896R	Complete	jcf7180005232585	704962	747773	703.6	346
BUSCOvEOG7MGTN7	Complete	jcf7180005234268	56223	98258	752.8	470
BUSCOvEOG7908QM	Complete	jcf7180005234414	2516366	2557320	487.2	234
BUSCOvEOG7J12P2	Complete	jcf7180005234405	503266	546646	815.3	421
BUSCOvEOG75QJT7	Complete	jcf7180005231153	838723	888507	892.3	411
BUSCOvEOG7CZCX1	Complete	jcf7180005228494	270292	313396	308.5	170
BUSCOvEOG7615J7	Complete	jcf7180005231153	274825	317437	609.3	412
BUSCOvEOG776MD5	Complete	jcf7180005231610	209010	252288	768.5	584
BUSCOvEOG7NGJ20	Duplicated	jcf7180005231153	3300073	3345748	635.2	292
BUSCOvEOG7PK3NV	Complete	jcf7180005232158	49907	121422	926.4	422
BUSCOvEOG7T1K2M	Complete	jcf7180005234392	69495	110434	281.4	178
BUSCOvEOG7MSFC1	Complete	jcf7180005234347	2549807	2592784	954.4	519
BUSCOvEOG7Q2FWM	Complete	jcf7180005233482	1552674	1599769	303.2	179
BUSCOvEOG7DNGJ3	Complete	jcf7180005232771	444549	508296	1129.9	726
BUSCOvEOG7BK6H5	Complete	jcf7180005234414	2342048	2393337	1021.8	681
BUSCOvEOG7Q86CB	Complete	jcf7180005234380	2309591	2351948	447.9	274
BUSCOvEOG78WDFS	Complete	jcf7180005233220	1553982	1607503	1074.2	471
BUSCOvEOG773R5M	Complete	jcf7180005228643	44836	86273	598.2	350
BUSCOvEOG77STVP	Complete	jcf7180005234302	864788	905346	290.5	216
BUSCOvEOG7JM933	Complete	jcf7180005231441	0	46924	1613.6	839
BUSCOvEOG7M935C	Complete	jcf7180005228368	96433	142420	825.3	562
BUSCOvEOG7FJ9Q0	Complete	jcf7180005233190	648880	699165	441.3	287
BUSCOvEOG7QVDR6	Complete	jcf7180005234103	3794912	3855838	3446.7	1723
BUSCOvEOG7XH1DG	Complete	jcf7180005232906	0	49561	725.3	335
BUSCOvEOG7DFR24	Complete	jcf7180005228652	64954	146268	1290.7	610
BUSCOvEOG7G4J3W	Complete	jcf7180005231593	446989	489663	945.2	568
BUSCOvEOG7V70XV	Complete	jcf7180005234115	1532238	1572743	285.7	156
BUSCOvEOG74F7QC	Complete	jcf7180005233949	960639	1004468	821.2	401
BUSCOvEOG7K9CRN	Complete	jcf7180005234241	760458	843776	1278.5	880
BUSCOvEOG7QC2JR	Complete	jcf7180005233860	71554	178852	2057.5	1047
BUSCOvEOG7VDRC7	Complete	jcf7180005234178	148583	193848	876.5	524
BUSCOvEOG7WHB1X	Complete	jcf7180005234362	531888	572529	269.9	172
BUSCOvEOG71ZGQV	Complete	jcf7180005233788	175791	217422	787.4	408
BUSCOvEOG7RNCP0	Complete	jcf7180005233995	909583	972156	2131.9	1020
BUSCOvEOG7GXH2R	Complete	jcf7180005232147	844246	892413	390.5	165
BUSCOvEOG715HSV	Complete	jcf7180005234376	73441	128433	1628.4	845
BUSCOvEOG75DZ2X	Complete	jcf7180005233937	211090	264095	1865.7	884
BUSCOvEOG7S4QVG	Complete	jcf7180005234157	852591	924705	2284.1	1420
BUSCOvEOG754BC7	Complete	jcf7180005234387	79621	124791	1469.7	836
BUSCOvEOG7BZPG3	Complete	jcf7180005233470	29235	112043	1378.7	712
BUSCOvEOG7FTXFN	Complete	jcf7180005234686	388392	432161	163	86
BUSCOvEOG7VX3M3	Complete	jcf7180005234240	501679	543175	309.6	179
BUSCOvEOG7TMSFR	Complete	jcf7180005233924	356692	404467	1239.3	657
BUSCOvEOG71C88M	Complete	jcf7180005231483	1135656	1217373	1530.3	946
BUSCOvEOG71ZGQ1	Complete	jcf7180005233220	1633933	1718853	8388.2	3755
BUSCOvEOG71K0SD	Complete	jcf7180005234249	148944	190726	690	346
BUSCOvEOG737STJ	Complete	jcf7180005231460	74046	118558	1221.8	739
BUSCOvEOG766X05	Complete	jcf7180005231140	570765	639147	2483.4	1241
BUSCOvEOG74BCG3	Complete	jcf7180005232362	48318	98465	775.8	607
BUSCOvEOG7VX3JZ	Complete	jcf7180005234785	578545	662366	1082.9	553
BUSCOvEOG75X9B3	Complete	jcf7180005233956	1081315	1123022	424.3	233
BUSCOvEOG7N05WB	Fragmented	jcf7180005233211	719171	766017	250.5	175
BUSCOvEOG7FJ9P9	Complete	jcf7180005233914	274190	328551	1521.8	728
BUSCOvEOG7C2JR8	Complete	jcf7180005230251	73111	115774	437.5	218
BUSCOvEOG7DJM9M	Complete	jcf7180005233211	415713	499670	672.2	322
BUSCOvEOG7C895W	Complete	jcf7180005232078	605951	681198	1227.9	592
BUSCOvEOG7Z641V	Complete	jcf7180005232585	807823	859098	2552.1	2059
BUSCOvEOG7WQ2GG	Complete	jcf7180005234219	539274	585796	926.7	414
BUSCOvEOG7BCG31	Complete	jcf7180005234124	302428	349242	375.2	203
BUSCOvEOG79PCC9	Complete	jcf7180005234268	147499	205706	1023.7	458
BUSCOvEOG737SVV	Complete	jcf7180005234392	117346	158031	432.2	281
BUSCOvEOG708PP8	Complete	jcf7180005234427	36225	115803	584.3	338
BUSCOvEOG737STC	Complete	jcf7180005234275	554789	604614	841	732
BUSCOvEOG75HTBG	Complete	jcf7180005233473	1253517	1307919	755.5	385
BUSCOvEOG7JQ59Z	Complete	jcf7180005234009	245213	298417	1185.5	829
BUSCOvEOG7Z6425	Complete	jcf7180005232323	198140	249830	1234.7	553
BUSCOvEOG72NKCP	Complete	jcf7180005232897	1155458	1209528	1712.1	981
BUSCOvEOG71K0ST	Complete	jcf7180005231786	915204	961664	523	247
BUSCOvEOG773R4V	Complete	jcf7180005233790	1756333	1855928	1167.7	602
BUSCOvEOG7VX3JR	Complete	jcf7180005234283	32244	86687	1329.8	702
BUSCOvEOG7RBS0M	Complete	jcf7180005234399	230881	271528	387.5	235
BUSCOvEOG776MCW	Complete	jcf7180005233974	219506	265068	991.6	543
BUSCOvEOG7NGJ1J	Complete	jcf7180005231595	383740	434839	912.1	448
BUSCOvEOG72Z63P	Complete	jcf7180005230562	385334	487436	1401.8	722
BUSCOvEOG744MZX	Complete	jcf7180005234796	939557	989056	3065.5	1522
BUSCOvEOG7CVHND	Complete	jcf7180005233428	1454235	1511412	647.1	523
BUSCOvEOG74N061	Complete	jcf7180005230350	211801	258294	924.8	403
BUSCOvEOG79S7KR	Complete	jcf7180005234243	1865370	1908720	1090.3	889
BUSCOvEOG7BP2RX	Complete	jcf7180005229256	232581	280077	699.5	411
BUSCOvEOG7T79HN	Duplicated	jcf7180005232179	68399	114124	404.4	262
BUSCOvEOG7GB8N1	Complete	jcf7180005232585	588323	643246	322.4	196
BUSCOvEOG7MW9MF	Complete	jcf7180005229844	65710	109379	657.9	303
BUSCOvEOG7GQRJV	Complete	jcf7180005234405	181239	228820	785.2	457
BUSCOvEOG7ZKM0T	Fragmented	jcf7180005234157	182990	236471	1472.5	812
BUSCOvEOG7WDFRM	Complete	jcf7180005232666	91849	157326	919.6	520
BUSCOvEOG7P5MQ8	Complete	jcf7180005232422	92654	142722	544.3	277
BUSCOvEOG7C5DXM	Complete	jcf7180005233190	525129	641298	1991.6	1272
BUSCOvEOG7VX3KG	Complete	jcf7180005231370	617125	667506	671.2	333
BUSCOvEOG7MGTMN	Fragmented	jcf7180005234422	88462	137824	1185.9	605
BUSCOvEOG7BGB9J	Complete	jcf7180005234414	1530881	1572202	558.4	301
BUSCOvEOG7RJHG3	Complete	jcf7180005234789	927477	971350	597.2	278
BUSCOvEOG7CNS5H	Complete	jcf7180005234347	2344990	2388290	592.1	278
BUSCOvEOG7WHB01	Complete	jcf7180005230243	778733	838842	2481.6	1181
BUSCOvEOG71RR7W	Complete	jcf7180005233898	2106201	2185603	717.1	476
BUSCOvEOG7KWM7H	Complete	jcf7180005234369	2507414	2558982	401.4	191
BUSCOvEOG70S1VB	Complete	jcf7180005232955	163613	209589	1234.5	779
BUSCOvEOG7TB5R4	Complete	jcf7180005233831	3202250	3250889	1168.8	518
BUSCOvEOG7BZPGQ	Complete	jcf7180005233898	1171530	1212381	668.4	284
BUSCOvEOG7TQNR4	Complete	jcf7180005231983	27019	70673	296.7	173
BUSCOvEOG7KWM6C	Complete	jcf7180005234414	1641646	1709778	1047.5	458
BUSCOvEOG7FTXDV	Complete	jcf7180005234806	727080	801789	612.4	311
BUSCOvEOG74BCGG	Fragmented	jcf7180005234658	2092322	2160759	822	570
BUSCOvEOG7J6T4C	Complete	jcf7180005233155	442074	508957	685.2	385
BUSCOvEOG7FN5X3	Complete	jcf7180005231390	543342	591046	660.6	896
BUSCOvEOG7N8SJK	Complete	jcf7180005230495	395690	441781	1006.5	444
BUSCOvEOG7F4TQT	Complete	jcf7180005229209	501357	544606	1064.3	536
BUSCOvEOG73N8SW	Complete	jcf7180005234808	1088477	1135284	334.1	226
BUSCOvEOG7KSR08	Complete	jcf7180005233894	2206548	2276012	486.8	232
BUSCOvEOG7NS4QT	Fragmented	jcf7180005229095	0	31574	529.4	365
BUSCOvEOG76T4GD	Fragmented	jcf7180005229978	627073	671310	201	102
BUSCOvEOG71VMGX	Complete	jcf7180005234507	489901	543554	933.6	530
BUSCOvEOG70P5N4	Complete	jcf7180005233549	12460	78716	799.2	745
BUSCOvEOG7D80K5	Complete	jcf7180005234103	3717095	3799208	1511.1	861
BUSCOvEOG72JQ4P	Complete	jcf7180005233956	1607867	1671845	2055.5	1359
BUSCOvEOG7Q5B2S	Complete	jcf7180005234240	180383	227021	2498	1972
BUSCOvEOG7F7PZD	Complete	jcf7180005234806	1901256	2000361	2061	1165
BUSCOvEOG7DRBT9	Complete	jcf7180005234388	1053005	1095578	1002.6	749
BUSCOvEOG7J12NX	Complete	jcf7180005231370	590880	656146	998.9	546
BUSCOvEOG77M3BQ	Fragmented	jcf7180005223904	10006	58100	868.8	384
BUSCOvEOG7Z37TX	Complete	jcf7180005234575	258006	318823	781.3	428
BUSCOvEOG78WDGK	Complete	jcf7180005234103	2293908	2343265	607.1	371
BUSCOvEOG7PNZWT	Duplicated	jcf7180005139628	0	21201	699.1	385
BUSCOvEOG7FXSMV	Complete	jcf7180005232078	650581	700670	2071.1	1062
BUSCOvEOG7SBGBW	Complete	jcf7180005233471	220860	268338	615.6	378
BUSCOvEOG7HX6F0	Complete	jcf7180005233321	875794	932312	1301.6	603
BUSCOvEOG779GN3	Complete	jcf7180005232977	333483	375913	851.4	587
BUSCOvEOG7V70W6	Duplicated	jcf7180005233853	242873	318018	816.9	497
BUSCOvEOG7GXH1W	Complete	jcf7180005234245	2482239	2538323	519.5	338
BUSCOvEOG74J400	Complete	jcf7180005233840	329718	373624	392.4	211
BUSCOvEOG7576M4	Complete	jcf7180005233691	0	32232	1130.8	598
BUSCOvEOG7QJT1V	Complete	jcf7180005232397	1525535	1577144	1309.3	686
BUSCOvEOG7M3BP6	Complete	jcf7180005234374	160263	205202	1112.5	660
BUSCOvEOG74XKX2	Complete	jcf7180005229201	89311	133441	705.8	314
BUSCOvEOG7C895Q	Complete	jcf7180005232351	512367	567459	1271.9	847
BUSCOvEOG7J12PQ	Duplicated	jcf7180005230619	614310	656317	489.2	261
BUSCOvEOG74F7R1	Complete	jcf7180005234364	977712	1018479	460.6	288
BUSCOvEOG7M0GFJ	Complete	jcf7180005230478	1129080	1182546	935.7	413
BUSCOvEOG7F7PZS	Complete	jcf7180005228824	4278	55602	966.9	556
BUSCOvEOG7NW102	Complete	jcf7180005233164	651041	701414	1042.7	515
BUSCOvEOG7PRV4P	Complete	jcf7180005234276	10912	64536	758.3	351
BUSCOvEOG72RFNF	Complete	jcf7180005232167	270704	318343	718	455
BUSCOvEOG7PVQC8	Complete	jcf7180005234658	2034751	2093860	1086	814
BUSCOvEOG7W3V33	Complete	jcf7180005234419	94971	139103	415.9	199
BUSCOvEOG7ZKM0P	Complete	jcf7180005234407	721821	845823	1534.5	805
BUSCOvEOG77H747	Complete	jcf7180005234321	408149	455065	751	449
BUSCOvEOG73XWH7	Complete	jcf7180005233489	380806	430815	1482	870
BUSCOvEOG7PRV57	Complete	jcf7180005233937	1439704	1480806	279.6	240
BUSCOvEOG7BP2SR	Complete	jcf7180005232167	846230	898161	270.8	145
BUSCOvEOG7XWHBW	Complete	jcf7180005230600	444867	492060	878.6	405
BUSCOvEOG78KSR9	Complete	jcf7180005233116	260682	306830	1167.5	693
BUSCOvEOG7XD558	Complete	jcf7180005230193	21742	100251	924.2	521
BUSCOvEOG75B2V2	Complete	jcf7180005231455	501644	553818	1452.4	605
BUSCOvEOG7Z909C	Complete	jcf7180005233818	2640538	2705623	1155	615
BUSCOvEOG7V44ND	Complete	jcf7180005234380	992722	1037649	1218.3	531
BUSCOvEOG780KBT	Complete	jcf7180005233750	1573427	1617022	341.4	225
BUSCOvEOG7RR7Z7	Complete	jcf7180005234234	48116	91361	434.9	201
BUSCOvEOG7ZW6QP	Complete	jcf7180005234681	213842	260427	1306.8	654
BUSCOvEOG7TF1ZM	Complete	jcf7180005233448	160926	264541	797.8	475
BUSCOvEOG74F7Q3	Fragmented	jcf7180005234208	173399	214439	753.6	442
BUSCOvEOG798WD8	Complete	jcf7180005229099	184891	266329	1582.9	903
BUSCOvEOG70P5MM	Complete	jcf7180005232585	726740	773099	853.1	506
BUSCOvEOG7K6HJ2	Complete	jcf7180005232809	840159	946709	462.2	276
BUSCOvEOG7CG1PX	Complete	jcf7180005234115	1534982	1575885	404.6	239
BUSCOvEOG7K0S23	Fragmented	jcf7180005233269	1683217	1729255	1297	1334
BUSCOvEOG7BVT85	Complete	jcf7180005229175	11186	53576	433.8	228
BUSCOvEOG712NMW	Duplicated	jcf7180005234388	1098516	1138884	222.2	122
BUSCOvEOG7RR7XS	Complete	jcf7180005234331	980593	1022430	599.5	311
BUSCOvEOG7WM67F	Complete	jcf7180005230312	274743	324690	1033.1	597
BUSCOvEOG76Q87G	Complete	jcf7180005234399	151201	191958	417	229
BUSCOvEOG7F7PZK	Duplicated	jcf7180005232577	0	38546	1414.9	619
BUSCOvEOG76HHQP	Complete	jcf7180005233366	4078	70832	1157.5	557
BUSCOvEOG7JT1KM	Complete	jcf7180005228791	143505	193212	643.4	362
BUSCOvEOG7V9W5T	Complete	jcf7180005233220	1238923	1288576	820	435
BUSCOvEOG72RFMS	Complete	jcf7180005232897	684249	743954	1750.8	1517
BUSCOvEOG7H1C95	Complete	jcf7180005233613	367831	439213	535.7	307
BUSCOvEOG7N5X9V	Complete	jcf7180005230115	1354689	1405641	929.2	430
BUSCOvEOG78GXGW	Complete	jcf7180005234732	536520	593311	1316.8	686
BUSCOvEOG7CRNF6	Complete	jcf7180005230515	166318	207013	283.2	142
BUSCOvEOG7FTXF7	Complete	jcf7180005234618	1027484	1071787	448.6	316
BUSCOvEOG72JQ67	Complete	jcf7180005234805	671214	713914	400	215
BUSCOvEOG7FJ9QX	Complete	jcf7180005234131	390166	434142	351.7	211
BUSCOvEOG77STVT	Complete	jcf7180005233933	227432	269120	255.5	148
BUSCOvEOG77M3C1	Complete	jcf7180005234009	77833	122581	644.9	368
BUSCOvEOG78D293	Complete	jcf7180005234617	121152	162245	398.1	193
BUSCOvEOG7908P6	Complete	jcf7180005233574	272071	355042	2112.7	1300
BUSCOvEOG744N0Z	Complete	jcf7180005234219	339906	382127	357.8	212
BUSCOvEOG7GTMSV	Complete	jcf7180005232809	198584	278262	732.3	422
BUSCOvEOG7Z37TF	Complete	jcf7180005234347	609589	658028	1168	592
BUSCOvEOG7M3BP8	Complete	jcf7180005232211	13072	78963	1181.8	586
BUSCOvEOG7V18D7	Complete	jcf7180005233838	499560	550851	1623.6	814
BUSCOvEOG7PRV4J	Complete	jcf7180005234423	759455	809899	878.7	456
BUSCOvEOG72576G	Complete	jcf7180005230538	717484	770688	623	463
BUSCOvEOG7P2RGC	Complete	jcf7180005234793	492576	547068	871.8	412
BUSCOvEOG780K9T	Complete	jcf7180005234358	566198	612770	823.1	395
BUSCOvEOG7C896M	Complete	jcf7180005232817	771517	814792	526	320
BUSCOvEOG79CRP0	Complete	jcf7180005234124	783457	825557	517.6	291
BUSCOvEOG7BCG24	Complete	jcf7180005234391	389907	437091	820.1	551
BUSCOvEOG7QVDR8	Complete	jcf7180005234681	642971	701619	2076.5	1431
BUSCOvEOG7KM0H3	Complete	jcf7180005231277	272984	324119	689.6	432
BUSCOvEOG73BP34	Complete	jcf7180005234275	547963	592206	650.2	578
BUSCOvEOG7641S9	Complete	jcf7180005234418	36246	79054	675.7	317
BUSCOvEOG754BBT	Complete	jcf7180005234133	0	49020	1736.1	2327
BUSCOvEOG7B5QJ9	Complete	jcf7180005230193	317389	396703	4251.2	2002
BUSCOvEOG7BVT7Z	Complete	jcf7180005230324	26409	73959	520.6	301
BUSCOvEOG7MSFC4	Complete	jcf7180005233450	1731376	1789845	1066.3	549
BUSCOvEOG71G4J4	Fragmented	jcf7180005232883	256782	340897	867.2	1126
BUSCOvEOG75X99H	Complete	jcf7180005229809	770666	831704	527.3	273
BUSCOvEOG7K0S34	Complete	jcf7180005230038	469175	510146	382.4	236
BUSCOvEOG7Z642W	Complete	jcf7180005234105	0	24956	500.4	241
BUSCOvEOG7FXSNN	Fragmented	jcf7180005233963	87759	144587	902	704
BUSCOvEOG7K9CSD	Complete	jcf7180005230265	837052	881465	626.7	387
BUSCOvEOG76HHR0	Fragmented	jcf7180005234268	189117	230121	471.7	227
BUSCOvEOG7S1VN0	Complete	jcf7180005234430	434508	496213	1004.7	544
BUSCOvEOG7M66ZN	Complete	jcf7180005234781	216699	258487	286.8	139
BUSCOvEOG7C8961	Complete	jcf7180005234787	1927527	1982953	1252.7	630
BUSCOvEOG7STTHZ	Complete	jcf7180005234656	1492255	1557121	1832.8	933
BUSCOvEOG722BZB	Complete	jcf7180005230905	570520	653940	2492.2	1279
BUSCOvEOG747H6N	Complete	jcf7180005233850	412118	476815	1913	950
BUSCOvEOG7Q86BN	Complete	jcf7180005234268	129915	171895	672.2	373
BUSCOvEOG7Z37T6	Complete	jcf7180005233460	942581	1046728	1389.8	673
BUSCOvEOG7X98Z3	Complete	jcf7180005230312	195455	240251	335.7	198
BUSCOvEOG7G7DDK	Complete	jcf7180005230272	57221	101722	335	186
BUSCOvEOG73JDKV	Complete	jcf7180005233455	116242	160816	314.3	181
BUSCOvEOG77DBWG	Complete	jcf7180005232611	3418	47800	566.8	283
BUSCOvEOG7J6T4M	Complete	jcf7180005234655	475137	519273	717	527
BUSCOvEOG7QJT2T	Complete	jcf7180005233366	117245	181425	548.7	274
BUSCOvEOG769S7X	Complete	jcf7180005232147	1304489	1346095	725.1	373
BUSCOvEOG7Q5B3F	Complete	jcf7180005234148	1729260	1785858	1257.9	891
BUSCOvEOG7VDRBX	Complete	jcf7180005233905	908872	961185	1256.5	889
BUSCOvEOG73BP38	Complete	jcf7180005231435	85331	144498	388.1	253
BUSCOvEOG75B2VM	Complete	jcf7180005234269	1544417	1601705	694	420
BUSCOvEOG77H744	Complete	jcf7180005234146	119694	172826	923.6	556
BUSCOvEOG72576J	Complete	jcf7180005234407	3522756	3565559	704.8	504
BUSCOvEOG7S4QW4	Complete	jcf7180005232155	1361594	1410937	993.1	687
BUSCOvEOG7PNZWM	Complete	jcf7180005233428	1390865	1441637	1188.5	595
BUSCOvEOG7JQ5B5	Complete	jcf7180005234751	13432	60043	1251.4	639
BUSCOvEOG7STTJ4	Complete	jcf7180005234114	1271259	1315703	1098.2	525
BUSCOvEOG7BK6K3	Complete	jcf7180005233211	604759	646731	213.4	149
BUSCOvEOG7G7DC0	Complete	jcf7180005234202	1518826	1590066	1231	795
BUSCOvEOG7QRJJ8	Complete	jcf7180005234135	134854	175731	714.5	654
BUSCOvEOG78PNZX	Complete	jcf7180005230712	449342	499139	1211.7	567
BUSCOvEOG70S1V3	Complete	jcf7180005234161	177635	260005	1153.4	902
BUSCOvEOG72V9VF	Complete	jcf7180005233428	1083715	1156299	2569.7	1176
BUSCOvEOG74XKX5	Fragmented	jcf7180005233613	435141	479578	405	269
BUSCOvEOG7RFN7N	Complete	jcf7180005234686	1682329	1723033	436.2	237
BUSCOvEOG7VMGVQ	Fragmented	jcf7180005231990	0	48797	331.9	217
BUSCOvEOG7F7PZK	Duplicated	jcf7180005194275	0	33901	902.5	424
BUSCOvEOG7SN32M	Complete	jcf7180005230115	853411	913002	813.1	479
BUSCOvEOG7K3N8M	Complete	jcf7180005229917	207493	299595	2154.5	952
BUSCOvEOG70S1W3	Complete	jcf7180005231478	140980	185086	482.8	303
BUSCOvEOG7XKWNF	Complete	jcf7180005234759	170341	216688	737.4	491
BUSCOvEOG7TF1ZG	Complete	jcf7180005230537	70857	129864	2640.7	1270
BUSCOvEOG712NJS	Complete	jcf7180005233547	720165	791693	1786	976
BUSCOvEOG7M3BQ7	Complete	jcf7180005229612	346605	393213	354.8	279
BUSCOvEOG73V188	Complete	jcf7180005234797	102930	160102	1241.5	572
BUSCOvEOG72RFNP	Complete	jcf7180005234090	84511	126624	530.9	306
BUSCOvEOG796168	Complete	jcf7180005230193	466884	573452	433	240
BUSCOvEOG7H1C8D	Complete	jcf7180005233160	374837	423046	1402.1	599
BUSCOvEOG702Z74	Complete	jcf7180005234228	153623	197854	505.8	309
BUSCOvEOG7HHQGZ	Complete	jcf7180005234111	81979	123412	471.8	215
BUSCOvEOG712NKD	Complete	jcf7180005223904	0	32104	994.6	453
BUSCOvEOG7XH1D7	Complete	jcf7180005233937	1589865	1633883	687.6	343
BUSCOvEOG7W6Q96	Complete	jcf7180005234009	222217	270974	647.2	307
BUSCOvEOG7FTXDJ	Complete	jcf7180005234805	541123	591277	1304.7	854
BUSCOvEOG7FFFH0	Complete	jcf7180005234302	788466	830654	331.2	185
BUSCOvEOG734XKX	Complete	jcf7180005229135	272711	319771	736.5	339
BUSCOvEOG78960R	Complete	jcf7180005233850	110252	230249	1913.4	1068
BUSCOvEOG7RFN5Z	Complete	jcf7180005233950	87698	185294	1468.3	636
BUSCOvEOG7KM0HJ	Complete	jcf7180005234417	408523	454471	628.9	356
BUSCOvEOG7RZ0CM	Complete	jcf7180005234271	656190	708532	1143.8	735
BUSCOvEOG7NP8GV	Complete	jcf7180005234470	38936	97051	1767.7	1111
BUSCOvEOG7S4QWS	Complete	jcf7180005233042	559214	610644	497	237
BUSCOvEOG7HX6F7	Complete	jcf7180005234507	191526	293684	812.5	372
BUSCOvEOG7BK6GZ	Duplicated	jcf7180005234785	914022	959613	3076.5	1875
BUSCOvEOG741RRB	Complete	jcf7180005234813	1406273	1450462	625.2	413
BUSCOvEOG7R51HG	Complete	jcf7180005233212	91103	133725	300.3	232
BUSCOvEOG7TF217	Complete	jcf7180005234380	1905096	1947382	406.5	224
BUSCOvEOG7RR7WT	Complete	jcf7180005233832	676653	738693	1370.1	756
BUSCOvEOG7Q86C4	Complete	jcf7180005233832	70649	113934	345.2	190
BUSCOvEOG754BCF	Complete	jcf7180005233385	378043	419879	682.4	415
BUSCOvEOG7HTB5C	Fragmented	jcf7180005234788	1544003	1613034	2102.5	1875
BUSCOvEOG7F7Q07	Duplicated	jcf7180005232611	98193	140521	602	397
BUSCOvEOG7ZSBH8	Complete	jcf7180005230193	587706	635087	657.6	403
BUSCOvEOG7PCC6G	Complete	jcf7180005233674	869472	923479	552.1	319
BUSCOvEOG7PG7DH	Complete	jcf7180005232647	170054	219694	1223.2	769
BUSCOvEOG7PG7D5	Complete	jcf7180005234396	655372	728209	2488.4	1125
BUSCOvEOG7T4F7W	Complete	jcf7180005233183	121045	172945	1782.2	1046
BUSCOvEOG7XH1D9	Complete	jcf7180005233370	65779	159302	727.4	367
BUSCOvEOG7DNGKG	Complete	jcf7180005232078	643930	686095	403.4	224
BUSCOvEOG7SN33X	Complete	jcf7180005230350	218824	260168	308.6	192
BUSCOvEOG7HTB5F	Complete	jcf7180005232355	688786	759573	2166.3	998
BUSCOvEOG70GF5N	Complete	jcf7180005234134	330127	375224	402	240
BUSCOvEOG7QZ916	Complete	jcf7180005234787	29624	72764	648.1	329
BUSCOvEOG7M9366	Fragmented	jcf7180005230183	113685	159426	528.6	241
BUSCOvEOG7H1C85	Complete	jcf7180005233613	499495	618512	1712.2	928
BUSCOvEOG77STT9	Complete	jcf7180005232603	0	53123	1259.1	661
BUSCOvEOG75MPKP	Fragmented	jcf7180005233177	1015182	1071368	454	215
BUSCOvEOG7JQ5B0	Complete	jcf7180005231153	1231197	1294467	1533.4	833
BUSCOvEOG7DZ392	Complete	jcf7180005234237	1756774	1811075	413.1	210
BUSCOvEOG7KH48J	Complete	jcf7180005231075	836048	892069	548.9	238
BUSCOvEOG71RR8B	Fragmented	jcf7180005229317	202927	247709	404.9	232
BUSCOvEOG7R2576	Complete	jcf7180005234396	452137	500053	1638.1	1083
BUSCOvEOG7576M0	Complete	jcf7180005232406	653847	708200	1609.5	843
BUSCOvEOG70GF4T	Complete	jcf7180005234492	60628	104466	751.3	472
BUSCOvEOG7JT1JV	Complete	jcf7180005234268	93793	153589	1698	1038
BUSCOvEOG7Z90BD	Complete	jcf7180005233387	2217685	2274391	295.4	158
BUSCOvEOG78961R	Duplicated	jcf7180005234304	55659	98294	509.7	438
BUSCOvEOG72576Q	Complete	jcf7180005228537	378772	448393	640.3	372
BUSCOvEOG7V44N0	Complete	jcf7180005234289	211453	274035	2063.8	992
BUSCOvEOG7BVT7W	Complete	jcf7180005232392	580522	629735	742.7	360
BUSCOvEOG715HT2	Complete	jcf7180005234404	437885	483876	1183.1	542
BUSCOvEOG77H74X	Complete	jcf7180005234238	1041209	1081917	244.4	141
BUSCOvEOG7CJWXV	Complete	jcf7180005232817	77516	170554	367.4	218
BUSCOvEOG7H47GX	Complete	jcf7180005230294	906	90594	4940.9	2461
BUSCOvEOG7FR25S	Complete	jcf7180005229311	83106	131641	720.1	387
BUSCOvEOG7PG7D6	Complete	jcf7180005233675	662787	744471	2146	1182
BUSCOvEOG7MCZDQ	Complete	jcf7180005234764	1309250	1360638	646.4	315
BUSCOvEOG7B002N	Complete	jcf7180005231983	693741	758302	1459.9	691
BUSCOvEOG7N323J	Complete	jcf7180005233898	127735	183232	1248.3	551
BUSCOvEOG7BGB8X	Complete	jcf7180005234312	1084750	1137078	1014.7	439
BUSCOvEOG71RR7P	Complete	jcf7180005234202	1436559	1483471	1330	622
BUSCOvEOG76Q85T	Complete	jcf7180005233154	580151	656445	2296.7	1195
BUSCOvEOG7HMKPZ	Complete	jcf7180005234240	1460538	1512559	1484	879
BUSCOvEOG7BCG2G	Complete	jcf7180005234389	452283	493287	577	353
BUSCOvEOG7X3JGN	Complete	jcf7180005234228	149495	190322	273.8	188
BUSCOvEOG7NCNSM	Complete	jcf7180005234035	66204	121861	808.5	619
BUSCOvEOG7DJM8Q	Complete	jcf7180005234492	524653	643740	2316.9	1130
BUSCOvEOG779GMB	Complete	jcf7180005231153	30401	104699	3076.6	1672
BUSCOvEOG70CJW8	Complete	jcf7180005234202	1476723	1527982	2096.7	1291
BUSCOvEOG70GF47	Complete	jcf7180005234407	2028251	2100333	1223.8	802
BUSCOvEOG779GN0	Complete	jcf7180005230240	177943	221238	786.2	513
BUSCOvEOG7S7M5Q	Complete	jcf7180005230475	600295	640486	161.4	71
BUSCOvEOG75DZ3P	Complete	jcf7180005232897	1423154	1491808	700.1	352
BUSCOvEOG7RBRZ6	Complete	jcf7180005234766	207890	259183	1490.8	666
BUSCOvEOG79CRP5	Complete	jcf7180005232146	21350	66151	519.8	302
BUSCOvEOG71K0S2	Complete	jcf7180005233862	1340871	1386870	1034.6	543
BUSCOvEOG7M3BQ0	Complete	jcf7180005230619	446778	488678	484.3	316
BUSCOvEOG798WFJ	Fragmented	jcf7180005233900	0	23715	260.9	101
BUSCOvEOG7DNGJM	Complete	jcf7180005233790	2637901	2679962	751	419
BUSCOvEOG780KBP	Complete	jcf7180005234146	157267	198399	290	213
BUSCOvEOG7QC2KZ	Complete	jcf7180005230908	7716	49418	411.8	231
BUSCOvEOG7DV710	Complete	jcf7180005233831	2898736	2949973	1379.9	628
BUSCOvEOG70GF48	Fragmented	jcf7180005228448	185665	238443	1503.1	823
BUSCOvEOG7M934Q	Complete	jcf7180005233457	713723	814314	1389.5	623
BUSCOvEOG77STT8	Complete	jcf7180005234135	97558	144190	1157	783
BUSCOvEOG75X99C	Complete	jcf7180005233953	887800	940081	765.8	393
BUSCOvEOG75TF2F	Complete	jcf7180005229856	58298	103291	641.5	367
BUSCOvEOG70P5KZ	Complete	jcf7180005231255	92524	164016	2038.1	1242
BUSCOvEOG737ST6	Complete	jcf7180005228643	212147	265315	1690.2	970
BUSCOvEOG7TB5QP	Complete	jcf7180005234269	338098	402884	1857.8	1589
BUSCOvEOG7Z642C	Complete	jcf7180005233908	707945	758568	1031.5	546
BUSCOvEOG7T79H0	Complete	jcf7180005234275	81960	142038	1221.1	553
BUSCOvEOG75B2TQ	Complete	jcf7180005228749	10966	114221	2239	1267
BUSCOvEOG72FTXQ	Complete	jcf7180005234235	49492	93071	722.4	390
BUSCOvEOG7QZ91S	Complete	jcf7180005234656	990293	1032729	368.9	202
BUSCOvEOG77DBVS	Complete	jcf7180005233312	428904	474742	1199.8	556
BUSCOvEOG7DFR2J	Complete	jcf7180005234157	827579	874525	760.3	354
BUSCOvEOG7DBVSX	Complete	jcf7180005233898	2316154	2388489	2290.3	1116
BUSCOvEOG737SVN	Complete	jcf7180005233233	460412	533119	560.9	288
BUSCOvEOG7W3V17	Fragmented	jcf7180005234787	311003	379493	2755.4	1310
BUSCOvEOG7B8KSB	Complete	jcf7180005232577	186889	283947	2343.7	1306
BUSCOvEOG73R50Z	Complete	jcf7180005231463	559569	605654	1226.6	877
BUSCOvEOG7V70WC	Complete	jcf7180005232774	27687	101919	848	597
BUSCOvEOG7B5QJC	Complete	jcf7180005233551	751916	826941	1832.7	1106
BUSCOvEOG7TF1ZX	Complete	jcf7180005234792	162702	209845	1056.2	706
BUSCOvEOG7SBGCM	Complete	jcf7180005233596	958978	1000950	433.5	228
BUSCOvEOG78WDFD	Complete	jcf7180005231153	2160133	2211959	1127.3	719
BUSCOvEOG70ZSB1	Complete	jcf7180005228305	1692	63267	1650.5	796
BUSCOvEOG7Z37T7	Complete	jcf7180005233908	614164	675617	1544.6	703
BUSCOvEOG7D80KX	Complete	jcf7180005234245	2204185	2253128	673.9	349
BUSCOvEOG7H1C93	Complete	jcf7180005230193	249382	292022	723	349
BUSCOvEOG7J12NH	Fragmented	jcf7180005234372	809229	888104	2105.7	1020
BUSCOvEOG7THX6J	Complete	jcf7180005231500	795966	874218	1567.9	819
BUSCOvEOG7NGJ1K	Complete	jcf7180005234237	1273380	1318922	656.2	329
BUSCOvEOG7H73RC	Complete	jcf7180005230757	1007779	1057863	984.7	498
BUSCOvEOG7DFR2F	Complete	jcf7180005230495	2283	77696	1063.2	474
BUSCOvEOG7CRNCB	Complete	jcf7180005234377	1672872	1721565	2678.4	1223
BUSCOvEOG7BZPGS	Fragmented	jcf7180005229146	0	31350	294.1	182
BUSCOvEOG7BCG16	Complete	jcf7180005233482	35120	125225	2633.3	1468
BUSCOvEOG7GMWBH	Complete	jcf7180005234375	461127	504931	445.2	250
BUSCOvEOG77WQ24	Complete	jcf7180005234519	872295	961229	1098.6	696
BUSCOvEOG7H47H6	Complete	jcf7180005234519	1751486	1803673	1682.1	746
BUSCOvEOG7XSN5B	Complete	jcf7180005231517	382130	422624	261.1	191
BUSCOvEOG7WWSZ5	Complete	jcf7180005233914	568170	636830	869.8	474
BUSCOvEOG71C8BH	Complete	jcf7180005233220	1067248	1119330	348.1	231
BUSCOvEOG79KH4G	Complete	jcf7180005233862	41215	87381	926.8	488
BUSCOvEOG79GMW7	Complete	jcf7180005231463	531755	596790	1369.8	608
BUSCOvEOG77H740	Complete	jcf7180005234237	638375	704043	352.5	185
BUSCOvEOG7XSN3W	Complete	jcf7180005231117	225602	268818	905.4	459
BUSCOvEOG7Z37T2	Fragmented	jcf7180005234085	37822	107074	626.8	683
BUSCOvEOG7615J0	Complete	jcf7180005228940	307946	403190	501.8	249
BUSCOvEOG72FTZ0	Complete	jcf7180005234658	445275	519728	605.8	290
BUSCOvEOG798WD3	Complete	jcf7180005233321	843899	900968	2063.6	971
BUSCOvEOG74XKW5	Complete	jcf7180005234394	128396	241818	1703.6	788
BUSCOvEOG7MCZDK	Complete	jcf7180005233471	716361	762475	889.5	582
BUSCOvEOG7NZW7H	Complete	jcf7180005234165	817945	909420	929.2	472
BUSCOvEOG7HB008	Complete	jcf7180005232155	1541030	1604210	1008.1	474
BUSCOvEOG7Q5B4F	Complete	jcf7180005234246	127603	168223	354.6	164
BUSCOvEOG71VMGJ	Complete	jcf7180005231752	401728	462736	1214.5	596
BUSCOvEOG7DV729	Complete	jcf7180005233584	221697	265971	729	347
BUSCOvEOG7ZSBGH	Complete	jcf7180005231032	97773	147722	1668.6	764
BUSCOvEOG7BCG23	Complete	jcf7180005234423	450174	495371	1126.9	748
BUSCOvEOG77H736	Complete	jcf7180005230638	251338	312494	2275.8	1306
BUSCOvEOG708PN5	Complete	jcf7180005234049	64655	152596	3683.3	1694
BUSCOvEOG7KD81H	Complete	jcf7180005234419	160687	201692	435.2	329
BUSCOvEOG74J3XV	Complete	jcf7180005234519	2612699	2685904	1027.8	621
BUSCOvEOG7BGBB8	Complete	jcf7180005228472	154920	195135	243.3	122
BUSCOvEOG7JHDW5	Complete	jcf7180005230541	168444	234618	590.6	312
BUSCOvEOG7J3XWC	Complete	jcf7180005234355	438015	490197	1874.2	985
BUSCOvEOG7WQ2H6	Complete	jcf7180005234243	1694993	1735676	557.4	237
BUSCOvEOG7VQC2S	Complete	jcf7180005234276	2094629	2170095	1174.1	601
BUSCOvEOG7W0ZT0	Complete	jcf7180005232418	111105	168454	749.4	420
BUSCOvEOG7C2JQN	Complete	jcf7180005234321	363174	405014	735.7	360
BUSCOvEOG7JHDWW	Complete	jcf7180005221994	74099	114314	228.6	220
BUSCOvEOG737SVD	Duplicated	jcf7180005142741	0	24919	505.5	239
BUSCOvEOG7H9ZZT	Complete	jcf7180005234124	2256789	2340759	2327.4	1058
BUSCOvEOG7GF4TM	Complete	jcf7180005228643	137412	212485	1582.2	930
BUSCOvEOG7TXD5R	Complete	jcf7180005234269	1568726	1613589	768.9	421
BUSCOvEOG7KPVQ6	Complete	jcf7180005234382	2919274	3016346	1249.6	580
BUSCOvEOG7N05VN	Complete	jcf7180005234406	46284	88033	618.2	305
BUSCOvEOG78SJ6R	Complete	jcf7180005234228	256270	300719	911.2	501
BUSCOvEOG7SN335	Complete	jcf7180005230475	191146	238089	823.8	491
BUSCOvEOG7V18DX	Complete	jcf7180005234090	22361	94122	696.5	360
BUSCOvEOG7K9CS2	Complete	jcf7180005233446	266669	320121	651.9	497
BUSCOvEOG7SJ6V2	Complete	jcf7180005229317	798840	842033	685.3	364
BUSCOvEOG72576T	Complete	jcf7180005230475	44982	94470	760.8	373
BUSCOvEOG7K0S2B	Complete	jcf7180005231584	1575370	1619085	878.7	471
BUSCOvEOG78WDGN	Complete	jcf7180005233374	335870	398502	609.8	242
BUSCOvEOG75MPM0	Complete	jcf7180005230638	54019	95779	399.5	246
BUSCOvEOG7S7M3S	Complete	jcf7180005232611	1521865	1567511	890.8	489
BUSCOvEOG7K6HJM	Complete	jcf7180005234363	99164	180028	638.3	368
BUSCOvEOG7PZKMF	Complete	jcf7180005234288	808031	858286	901.7	492
BUSCOvEOG7J6T5H	Complete	jcf7180005228366	0	54497	527.5	231
BUSCOvEOG7CRNCD	Complete	jcf7180005234790	1009224	1066106	1993	1005
BUSCOvEOG7641R8	Complete	jcf7180005234519	2499804	2554342	1822.7	1055
BUSCOvEOG7FN5Z1	Complete	jcf7180005233180	1198216	1274569	704.4	409
BUSCOvEOG7QNP8Z	Complete	jcf7180005233182	139806	213044	679.7	513
BUSCOvEOG7MPK4D	Complete	jcf7180005233831	2529331	2586425	752.4	318
BUSCOvEOG7M0GFN	Fragmented	jcf7180005232014	0	21141	157.9	91
BUSCOvEOG7FJ9QM	Complete	jcf7180005232666	148617	199171	358.1	205
BUSCOvEOG77DBVF	Complete	jcf7180005234490	2676527	2722777	1624.5	997
BUSCOvEOG7KWM6T	Complete	jcf7180005234370	45513	94832	914	394
BUSCOvEOG7T79JS	Complete	jcf7180005234146	321539	364587	170	76
BUSCOvEOG783FJZ	Fragmented	jcf7180005147765	0	21894	341.5	184
BUSCOvEOG7NP8HC	Complete	jcf7180005234414	801025	850880	833.8	701
BUSCOvEOG7615HR	Complete	jcf7180005234254	1853388	1899034	919.5	489
BUSCOvEOG7NGJ1G	Complete	jcf7180005234138	143382	188050	867.8	466
BUSCOvEOG7RR7WQ	Complete	jcf7180005232611	1236577	1300762	1794.2	921
BUSCOvEOG7P5MRP	Complete	jcf7180005231153	1254913	1299182	223.3	115
BUSCOvEOG73R51F	Complete	jcf7180005231375	196353	248451	885.6	426
BUSCOvEOG7NW11P	Complete	jcf7180005234173	102130	146410	280.6	155
BUSCOvEOG7ZCVJT	Complete	jcf7180005234654	243029	324047	696.1	351
BUSCOvEOG7FN5X9	Complete	jcf7180005234228	703758	759130	1475.3	698
BUSCOvEOG78PP08	Complete	jcf7180005230619	16589	61869	758.9	343
BUSCOvEOG74XKWG	Complete	jcf7180005233185	220060	266293	1380.9	623
BUSCOvEOG7N05WB	Fragmented	jcf7180005233445	205251	245385	178.5	142
BUSCOvEOG7W9KH9	Complete	jcf7180005234396	397444	466028	1141.1	630
BUSCOvEOG7J3XW5	Complete	jcf7180005230557	52383	132254	2370.2	1534
BUSCOvEOG7W3V2G	Complete	jcf7180005234275	107464	156941	575.3	280
BUSCOvEOG7XPRVP	Duplicated	jcf7180005234405	580207	628409	1092.2	563
BUSCOvEOG7PZKKZ	Complete	jcf7180005222777	0	62947	1313.9	739
BUSCOvEOG7CC5DQ	Complete	jcf7180005234380	2226449	2279364	1520.6	734
BUSCOvEOG78WDGD	Complete	jcf7180005234331	1039904	1086319	687.5	299
BUSCOvEOG741RQR	Duplicated	jcf7180005229823	185538	275336	2068.9	1041
BUSCOvEOG7CRNDG	Complete	jcf7180005233791	801442	851412	671.1	335
BUSCOvEOG7SN339	Complete	jcf7180005234404	505462	547976	527.7	261
BUSCOvEOG7Q5B33	Complete	jcf7180005231983	636343	725921	1292.5	557
BUSCOvEOG7FN5X4	Fragmented	jcf7180005234219	687724	761499	948.7	452
BUSCOvEOG7XWHC2	Complete	jcf7180005232612	358028	427743	815.2	431
BUSCOvEOG7TMSG2	Complete	jcf7180005232977	112074	244127	797	462
BUSCOvEOG76X0PD	Complete	jcf7180005234656	55313	104960	939.5	406
BUSCOvEOG7D54C4	Complete	jcf7180005234237	143128	189122	530.7	364
BUSCOvEOG70GF5H	Complete	jcf7180005234240	267959	310864	544.5	277
BUSCOvEOG72V9W9	Complete	jcf7180005233207	950950	1000369	599.2	315
BUSCOvEOG744MZV	Duplicated	jcf7180005232419	1007789	1049033	741.9	468
BUSCOvEOG7KH488	Complete	jcf7180005233428	1722179	1767697	731.1	352
BUSCOvEOG7CZCV5	Complete	jcf7180005230181	122827	183908	2326.4	1055
BUSCOvEOG7T79J1	Complete	jcf7180005234178	18839	85651	698.2	466
BUSCOvEOG741RRK	Complete	jcf7180005233539	268901	311462	763.5	420
BUSCOvEOG7M0GFK	Complete	jcf7180005228741	16614	67495	846.5	396
BUSCOvEOG718D3D	Complete	jcf7180005234514	163769	209199	591	370
BUSCOvEOG7NKD8G	Complete	jcf7180005234681	162645	206624	946	397
BUSCOvEOG7GMW9M	Complete	jcf7180005234377	841973	891749	1134.4	729
BUSCOvEOG7FBK66	Complete	jcf7180005230350	46444	133408	2454.1	1263
BUSCOvEOG7D549Z	Complete	jcf7180005232323	100255	161444	2149.8	1046
BUSCOvEOG70S1VR	Complete	jcf7180005232622	236936	311966	964	409
BUSCOvEOG75MPKQ	Complete	jcf7180005234347	2139370	2183597	416.3	273
BUSCOvEOG7V70W6	Duplicated	jcf7180005228286	0	52714	780.7	370
BUSCOvEOG7NZW6K	Complete	jcf7180005233455	156776	213058	1678.1	1050
BUSCOvEOG70VX3K	Complete	jcf7180005234808	180328	231507	548.8	263
BUSCOvEOG7ZSBJQ	Complete	jcf7180005234764	447536	491544	236.4	110
BUSCOvEOG7MKPVN	Complete	jcf7180005229704	83710	145712	1539.7	781
BUSCOvEOG7HX6DN	Complete	jcf7180005234787	1750757	1803519	1190.7	585
BUSCOvEOG7TF20F	Complete	jcf7180005232817	448864	493393	656.7	592
BUSCOvEOG7RJHGG	Complete	jcf7180005231989	490812	531462	431.4	212
BUSCOvEOG7RFN63	Complete	jcf7180005234228	1307792	1393526	1678.5	1105
BUSCOvEOG74N05W	Complete	jcf7180005234288	2017556	2071891	847.4	459
BUSCOvEOG7MCZCT	Complete	jcf7180005233949	179770	242650	1761.2	813
BUSCOvEOG798WD4	Complete	jcf7180005229827	272951	337998	2009	941
BUSCOvEOG76DNGT	Complete	jcf7180005233905	925984	974744	1187.9	772
BUSCOvEOG7BGB9D	Complete	jcf7180005234301	609401	681189	608.4	319
BUSCOvEOG7DRBSF	Complete	jcf7180005231140	700378	749071	810.2	397
BUSCOvEOG7KSR0C	Complete	jcf7180005233980	108371	151162	463.5	263
BUSCOvEOG7TMSGC	Complete	jcf7180005234406	132956	177099	716.3	505
BUSCOvEOG7HB01S	Complete	jcf7180005234811	1585433	1625828	276.7	170
BUSCOvEOG78D297	Complete	jcf7180005232603	0	37621	398.6	305
BUSCOvEOG7B002V	Complete	jcf7180005234357	2229386	2275704	1176.1	572
BUSCOvEOG7JM935	Complete	jcf7180005234140	661245	719373	1551.1	685
BUSCOvEOG7ZGQSP	Complete	jcf7180005232369	173153	218752	415.6	220
BUSCOvEOG7BZPG6	Complete	jcf7180005228812	375428	431684	1403.7	620
BUSCOvEOG7JM937	Complete	jcf7180005233831	4253581	4298575	1397.7	627
BUSCOvEOG7VX3K7	Complete	jcf7180005228694	0	37012	671.6	384
BUSCOvEOG71K0RV	Complete	jcf7180005232155	1175468	1222575	1255.7	634
BUSCOvEOG7J3XXG	Complete	jcf7180005233949	1326237	1410877	527.3	332
BUSCOvEOG7BGBB4	Complete	jcf7180005230600	574587	614691	288.8	248
BUSCOvEOG7869RT	Fragmented	jcf7180005233395	335144	394478	1632.7	1129
BUSCOvEOG7F4TRC	Complete	jcf7180005234369	1711759	1765975	564.6	259
BUSCOvEOG76T4G1	Complete	jcf7180005234249	175354	218815	503.9	256
BUSCOvEOG770VWH	Complete	jcf7180005234219	758650	816147	3131.7	1732
BUSCOvEOG7NP8JT	Complete	jcf7180005233977	43582	84612	260.6	139
BUSCOvEOG7ZPG8N	Complete	jcf7180005231153	776640	823759	646.4	421
BUSCOvEOG7GQRKF	Complete	jcf7180005232605	121701	176750	691.5	297
BUSCOvEOG7STTK6	Complete	jcf7180005233470	304942	353241	503.8	229
BUSCOvEOG7R7WR8	Complete	jcf7180005234306	869607	913367	404	225
BUSCOvEOG73V191	Complete	jcf7180005234115	2392102	2438840	647.1	308
BUSCOvEOG71ZGRM	Complete	jcf7180005234114	1239169	1302154	519.4	294
BUSCOvEOG79KH5W	Duplicated	jcf7180005234392	8319	49262	246.2	118
BUSCOvEOG7J9PC7	Complete	jcf7180005234346	1826000	1908479	1639.2	771
BUSCOvEOG75HTB2	Complete	jcf7180005233862	1422581	1484677	1119.1	511
BUSCOvEOG7Z90BP	Complete	jcf7180005232147	1398661	1440408	349	216
BUSCOvEOG7D54BD	Complete	jcf7180005230193	257344	310600	1182.9	550
BUSCOvEOG7NS4R2	Complete	jcf7180005233469	2003	78244	1298.8	575
BUSCOvEOG7JDJKZ	Complete	jcf7180005233938	1006492	1096199	2350.7	1169
BUSCOvEOG7KPVR5	Complete	jcf7180005233860	145915	187198	762.9	367
BUSCOvEOG7SN32J	Complete	jcf7180005233473	159338	202836	705.3	460
BUSCOvEOG78D28Q	Complete	jcf7180005234347	1629947	1673442	608.2	292
BUSCOvEOG7TMSGM	Complete	jcf7180005232893	21369	62256	573	317
BUSCOvEOG7TMSGG	Complete	jcf7180005234406	33138	76802	443.6	249
BUSCOvEOG75X990	Fragmented	jcf7180005234313	560337	608362	663	331
BUSCOvEOG7XWHBC	Complete	jcf7180005232577	1276058	1330002	1307.7	658
BUSCOvEOG7V44NV	Complete	jcf7180005234240	317184	369172	750.9	380
BUSCOvEOG7VT7BX	Complete	jcf7180005234490	1672455	1724114	295.7	179
BUSCOvEOG76T4DP	Complete	jcf7180005234736	4748	132462	3454.3	1967
BUSCOvEOG77PZKX	Fragmented	jcf7180005233203	159121	203610	653.3	2159
BUSCOvEOG7N5XB1	Complete	jcf7180005233596	1029014	1078662	715.8	346
BUSCOvEOG7XPRVH	Complete	jcf7180005233405	253734	296195	1470.7	718
BUSCOvEOG7BVT79	Complete	jcf7180005234213	1899501	1946704	1181.8	620
BUSCOvEOG7DFR3J	Complete	jcf7180005234268	41189	81593	330.4	210
BUSCOvEOG7HTB5S	Complete	jcf7180005234414	818554	878062	1042.5	498
BUSCOvEOG7FFFFJ	Complete	jcf7180005231460	210102	262516	1147.2	712
BUSCOvEOG7T4F89	Complete	jcf7180005230324	69951	112971	806.8	448
BUSCOvEOG7CG1PQ	Complete	jcf7180005234275	693407	738662	483.9	293
BUSCOvEOG741RRP	Complete	jcf7180005233963	0	29150	688.7	337
BUSCOvEOG7J3XX2	Complete	jcf7180005234321	182973	237323	697.8	469
BUSCOvEOG7XSN4W	Complete	jcf7180005233518	1289312	1332906	353.4	190
BUSCOvEOG7JQ5CJ	Complete	jcf7180005234302	15975	64315	481.3	313
BUSCOvEOG70GF49	Complete	jcf7180005234379	1599726	1663137	1230.8	603
BUSCOvEOG734XKZ	Complete	jcf7180005234357	1459375	1521897	940.3	462
BUSCOvEOG7JDJP6	Complete	jcf7180005230600	489778	532834	273.6	139
BUSCOvEOG7PG7FF	Complete	jcf7180005234357	2908965	2952024	446.6	305
BUSCOvEOG78PNZB	Complete	jcf7180005232430	239776	334702	3519.9	1812
BUSCOvEOG7GTMSM	Complete	jcf7180005234129	40080	98493	962.6	620
BUSCOvEOG7BK6H9	Complete	jcf7180005234646	283616	339037	1962.3	1124
BUSCOvEOG751G41	Complete	jcf7180005230186	382374	439541	2063.6	1099
BUSCOvEOG7FBK6K	Complete	jcf7180005234148	954626	996200	1150.7	522
BUSCOvEOG7N8SM0	Complete	jcf7180005234271	674276	715228	190.3	111
BUSCOvEOG7MKPVG	Complete	jcf7180005230840	614939	684753	3005	1344
BUSCOvEOG7QC2KF	Complete	jcf7180005234304	41677	86426	703.7	395
BUSCOvEOG7T1K23	Complete	jcf7180005232370	1391194	1439835	451.2	222
BUSCOvEOG77STVQ	Complete	jcf7180005232103	55865	97397	383.8	195
BUSCOvEOG7F1ZH0	Complete	jcf7180005234418	68558	110588	850.4	526
BUSCOvEOG7C897H	Duplicated	jcf7180005229538	0	39290	245.1	131
BUSCOvEOG7V44N9	Complete	jcf7180005231676	28440	98783	1301.7	717
BUSCOvEOG7P2RGV	Complete	jcf7180005234129	279891	332574	732.6	369
BUSCOvEOG7BP2SK	Complete	jcf7180005234051	170035	213503	313.2	369
BUSCOvEOG7KD80V	Complete	jcf7180005229131	0	35476	990.8	549
BUSCOvEOG7CRNCH	Complete	jcf7180005234268	68032	112903	1668	705
BUSCOvEOG73BP4J	Complete	jcf7180005234347	2577033	2618139	139.1	83
BUSCOvEOG76DNG9	Complete	jcf7180005233269	492042	557062	1235.9	619
BUSCOvEOG7Z0CMD	Complete	jcf7180005231459	1465441	1507431	438.3	260
BUSCOvEOG7322CS	Complete	jcf7180005231584	320234	374907	485.9	295
BUSCOvEOG7X98XS	Complete	jcf7180005234276	1650157	1696894	506.3	236
BUSCOvEOG7WQ2H0	Complete	jcf7180005228368	28410	86069	699.4	307
BUSCOvEOG7P5MPG	Complete	jcf7180005234796	616321	683871	1961.6	874
BUSCOvEOG7908Q5	Complete	jcf7180005233486	468128	647127	730.9	370
BUSCOvEOG7P8GZR	Complete	jcf7180005232622	620843	665133	481.1	224
BUSCOvEOG7Q5B3G	Duplicated	jcf7180005234794	990100	1034243	594.2	476
BUSCOvEOG7M3BPX	Complete	jcf7180005230898	0	24753	331.1	181
BUSCOvEOG73V18G	Complete	jcf7180005231786	884079	938440	890.5	506
BUSCOvEOG7CNS6B	Complete	jcf7180005228297	0	44763	327	198
BUSCOvEOG74QVFS	Complete	jcf7180005234357	1402635	1445228	422.4	205
BUSCOvEOG71ZGQ6	Complete	jcf7180005233382	377210	447663	1829.4	905
BUSCOvEOG74QVFJ	Complete	jcf7180005234339	1502748	1551941	571.3	302
BUSCOvEOG7C5F04	Complete	jcf7180005230624	0	29242	425.8	223
BUSCOvEOG779GMN	Complete	jcf7180005233907	400020	441768	1280.6	647
BUSCOvEOG74J3XM	Complete	jcf7180005231611	127144	172194	1328.3	701
BUSCOvEOG7TF1ZW	Complete	jcf7180005234219	936707	986487	1192.1	599
BUSCOvEOG7TQNPN	Complete	jcf7180005231022	17858	66852	718.1	374
BUSCOvEOG7J9PC8	Complete	jcf7180005234202	1082256	1139024	1910.7	1024
BUSCOvEOG74BCFG	Complete	jcf7180005232666	164594	235801	1605.5	1258
BUSCOvEOG7MCZFP	Complete	jcf7180005230712	318956	376613	457.9	246
BUSCOvEOG7J6T45	Complete	jcf7180005234417	869304	933442	2307.3	1122
BUSCOvEOG70P5M3	Complete	jcf7180005234558	1081776	1147858	3130.6	1685
BUSCOvEOG78PP0G	Complete	jcf7180005234103	4430646	4482349	604	336
BUSCOvEOG7XD565	Complete	jcf7180005230118	9474	50326	273.2	190
BUSCOvEOG7GJ13N	Duplicated	jcf7180005234347	723244	764163	462.1	417
BUSCOvEOG7K9CRV	Complete	jcf7180005234009	311000	354681	1113.2	558
BUSCOvEOG7283G4	Duplicated	jcf7180005234796	184512	362742	299.4	324
BUSCOvEOG7N05TQ	Complete	jcf7180005234793	1355731	1417655	1011.9	594
BUSCOvEOG7XKWNW	Complete	jcf7180005230475	35015	77315	223.8	158
BUSCOvEOG7BGB87	Complete	jcf7180005233894	1129680	1179958	2144.3	975
BUSCOvEOG7X3JG1	Complete	jcf7180005234380	1699754	1746221	544.2	241
BUSCOvEOG7S1VN7	Complete	jcf7180005234382	2292630	2342531	889.9	405
BUSCOvEOG7NP8GS	Complete	jcf7180005232906	139738	200398	2091.5	1326
BUSCOvEOG7934Z3	Complete	jcf7180005231983	567627	619937	940.2	484
BUSCOvEOG78SJ6N	Complete	jcf7180005231094	24957	81669	1157.3	987
BUSCOvEOG773R59	Complete	jcf7180005229826	0	22382	604.8	340
BUSCOvEOG72FTZ3	Complete	jcf7180005228815	0	58614	555.7	298
BUSCOvEOG7V9W50	Complete	jcf7180005234325	1055049	1101291	600.4	369
BUSCOvEOG7QNP8W	Complete	jcf7180005234138	51944	96508	1649.6	961
BUSCOvEOG7HB00X	Complete	jcf7180005230186	456881	500655	344.7	259
BUSCOvEOG71ZGS4	Complete	jcf7180005232889	28213	69077	322.2	202
BUSCOvEOG7VQC3D	Complete	jcf7180005228502	394106	441345	707.2	471
BUSCOvEOG7MW9M1	Complete	jcf7180005231022	165232	251507	850	477
BUSCOvEOG79CRND	Complete	jcf7180005233862	0	48452	1014.6	588
BUSCOvEOG7R2577	Complete	jcf7180005234146	92935	137046	1200.5	799
BUSCOvEOG70K9DF	Complete	jcf7180005233382	184421	225368	574.1	314
BUSCOvEOG79KH4P	Complete	jcf7180005234388	295093	344255	688.2	403
BUSCOvEOG7ZKM15	Complete	jcf7180005231149	77180	124326	1059	539
BUSCOvEOG71ZGQG	Complete	jcf7180005233950	710567	763147	1321.7	668
BUSCOvEOG7FXSP1	Complete	jcf7180005228889	234935	276053	559.5	386
BUSCOvEOG7GXH23	Complete	jcf7180005233908	638385	686331	706	568
BUSCOvEOG7641RM	Complete	jcf7180005228418	319227	364150	911.9	613
BUSCOvEOG79GMXJ	Complete	jcf7180005231990	468259	526964	404.7	181
BUSCOvEOG7KPVQ8	Complete	jcf7180005232622	689428	761850	1005.4	597
BUSCOvEOG798WCX	Complete	jcf7180005234124	2074023	2148154	3585	1684
BUSCOvEOG7QZ914	Complete	jcf7180005232422	13371	62609	588	275
BUSCOvEOG7WWSZB	Complete	jcf7180005230475	262029	308215	573.6	354
BUSCOvEOG7STTJC	Fragmented	jcf7180005234385	1826728	2023800	1218.9	1259
BUSCOvEOG7T4F9B	Duplicated	jcf7180005229823	0	22455	363.8	207
BUSCOvEOG7RZ0F2	Complete	jcf7180005233211	313414	360698	359.7	195
BUSCOvEOG7W9KHV	Complete	jcf7180005233470	736668	789270	827.5	431
BUSCOvEOG7M0GFV	Complete	jcf7180005234303	563379	605978	773.1	387
BUSCOvEOG78D27P	Complete	jcf7180005234257	2130108	2173302	2344.4	1069
BUSCOvEOG7K6HKH	Fragmented	jcf7180005228778	0	41114	225.3	130
BUSCOvEOG72FTWZ	Complete	jcf7180005234240	1398225	1447382	1503.5	803
BUSCOvEOG7W0ZSR	Complete	jcf7180005234124	848803	891540	969.7	539
BUSCOvEOG7CG1P4	Complete	jcf7180005232004	920371	968988	736.1	449
BUSCOvEOG7NP8HF	Complete	jcf7180005234331	1396960	1439878	838.5	419
BUSCOvEOG7DBVVC	Complete	jcf7180005232351	649264	693173	440.2	231
BUSCOvEOG79CRPN	Duplicated	jcf7180005228927	198851	240419	236.7	197
BUSCOvEOG7KD80K	Complete	jcf7180005234219	889682	945396	1170.2	556
BUSCOvEOG71RR7B	Complete	jcf7180005233489	523272	679047	2205.4	996
BUSCOvEOG77PZM4	Complete	jcf7180005229823	248028	296359	1075	945
BUSCOvEOG7CZCWP	Duplicated	jcf7180005233884	1317790	1358521	467.7	245
BUSCOvEOG776MD3	Complete	jcf7180005234372	242803	288457	897.2	460
BUSCOvEOG7ZPG94	Complete	jcf7180005233374	512229	554566	321.5	218
BUSCOvEOG7J9PD3	Complete	jcf7180005233862	409090	455764	782.8	358
BUSCOvEOG7CJWWR	Duplicated	jcf7180005228652	64930	146223	1392.4	597
BUSCOvEOG71NW1Q	Complete	jcf7180005234331	1073052	1116865	500.4	417
BUSCOvEOG7TQNPP	Complete	jcf7180005230638	70062	120057	1287.7	550
BUSCOvEOG74F7PF	Complete	jcf7180005234380	2240867	2296107	2024.5	969
BUSCOvEOG7PVQCD	Complete	jcf7180005233862	416318	463115	852.9	446
BUSCOvEOG7SBGD8	Complete	jcf7180005233590	385217	427205	287.5	189
BUSCOvEOG7JHDVW	Complete	jcf7180005233950	803297	844919	744.2	406
BUSCOvEOG7PNZW4	Complete	jcf7180005234417	895825	985261	2892.1	1541
BUSCOvEOG7Q86BQ	Complete	jcf7180005234646	417423	483377	712.9	491
BUSCOvEOG7STTJW	Complete	jcf7180005228418	663181	704041	508.9	284
BUSCOvEOG73V18V	Complete	jcf7180005234369	2377654	2427044	623.2	333
BUSCOvEOG7PG7FG	Complete	jcf7180005234382	973676	1039559	566.8	288
BUSCOvEOG7FXSMT	Complete	jcf7180005234301	2373257	2426607	1287.3	1128
BUSCOvEOG7NZW7D	Complete	jcf7180005233065	276572	324867	785.7	518
BUSCOvEOG7HMKQ6	Complete	jcf7180005234490	2553349	2595751	1187.2	1075
BUSCOvEOG7D54C8	Fragmented	jcf7180005234355	417864	459828	447.4	281
BUSCOvEOG7VT7B9	Complete	jcf7180005230495	509334	553862	898.2	476
BUSCOvEOG7KD813	Complete	jcf7180005234764	195949	242120	703	567
BUSCOvEOG74F7PQ	Complete	jcf7180005233834	806648	875665	1981	993
BUSCOvEOG737SVZ	Complete	jcf7180005233540	947433	987729	197.4	155
BUSCOvEOG7JQ59W	Complete	jcf7180005234423	1032937	1093022	2206.6	941
BUSCOvEOG7N05T9	Complete	jcf7180005233831	3996362	4080077	1502.5	978
BUSCOvEOG7JM941	Complete	jcf7180005234410	665062	706429	663.6	321
BUSCOvEOG72NKCK	Complete	jcf7180005231235	456887	588160	2621.6	1697
BUSCOvEOG7283G4	Duplicated	jcf7180005233486	468083	647127	642	325
BUSCOvEOG783FK3	Complete	jcf7180005233850	454315	514886	567.8	273
BUSCOvEOG7DBVT5	Complete	jcf7180005233220	751059	826547	1127.2	618
BUSCOvEOG7H73QW	Complete	jcf7180005232392	77100	154192	2283.8	1244
BUSCOvEOG74QVDG	Complete	jcf7180005233190	383001	436602	1179	665
BUSCOvEOG7J6T5G	Complete	jcf7180005234245	2298067	2374114	520.4	245
BUSCOvEOG7GMWBJ	Complete	jcf7180005233374	986347	1027402	339.7	214
BUSCOvEOG7V70WG	Complete	jcf7180005234268	49182	95448	1262.6	638
BUSCOvEOG73V17R	Complete	jcf7180005232585	779857	832970	2506.4	1447
BUSCOvEOG75MPJT	Complete	jcf7180005231153	1983140	2049711	1308.4	656
BUSCOvEOG7RNCNQ	Complete	jcf7180005231140	797858	859145	2018.9	1176
BUSCOvEOG7C5DZ5	Complete	jcf7180005234114	750870	829185	1139	652
BUSCOvEOG7KWM6N	Complete	jcf7180005234246	36706	85627	877.7	462
BUSCOvEOG7XSN4P	Complete	jcf7180005232777	286159	327037	420	217
BUSCOvEOG7GF4V0	Complete	jcf7180005234764	204008	250790	1003.7	630
BUSCOvEOG7JHDV9	Complete	jcf7180005232360	302259	388481	1279.2	585
BUSCOvEOG7Z643F	Complete	jcf7180005230115	307853	394426	363.7	161
BUSCOvEOG74TQNC	Complete	jcf7180005234764	1150440	1201655	1456.3	747
BUSCOvEOG7JDJMJ	Complete	jcf7180005228356	98736	151634	914.6	471
BUSCOvEOG7GTMS5	Complete	jcf7180005229258	254549	313600	2631	1306
BUSCOvEOG73N8TJ	Complete	jcf7180005233862	385131	425364	410.7	256
BUSCOvEOG7DJM8T	Complete	jcf7180005233329	1330229	1379153	1527.3	723
BUSCOvEOG7QVDRC	Complete	jcf7180005229978	1163885	1224148	1835.9	830
BUSCOvEOG7KPVRF	Complete	jcf7180005233350	62667	114912	510.1	251
BUSCOvEOG7FJ9R2	Complete	jcf7180005234417	0	33130	270.4	150
BUSCOvEOG783FJZ	Fragmented	jcf7180005135012	0	21797	341.5	184
BUSCOvEOG7HX6FV	Fragmented	jcf7180005233656	555541	605369	492.7	295
BUSCOvEOG7FFFF4	Complete	jcf7180005234382	793773	877565	1856	835
BUSCOvEOG7W6Q8Z	Complete	jcf7180005232590	1168065	1212236	901.7	575
BUSCOvEOG7BZPH4	Complete	jcf7180005231031	406852	470484	479.1	342
BUSCOvEOG72NKCZ	Complete	jcf7180005230822	329422	436523	1605.3	895
BUSCOvEOG7K9CS7	Complete	jcf7180005234241	1116662	1163825	974.3	445
BUSCOvEOG7GB8N7	Complete	jcf7180005234764	875429	918222	425.1	296
BUSCOvEOG7GQRKG	Complete	jcf7180005233220	656868	700169	576.6	276
BUSCOvEOG72JQ4Z	Complete	jcf7180005234421	372702	422539	1512.8	745
BUSCOvEOG7RBRZS	Complete	jcf7180005234268	367671	413749	663.2	335
BUSCOvEOG7T79GX	Complete	jcf7180005234243	2060591	2129473	1268.5	621
BUSCOvEOG7PCC5B	Complete	jcf7180005234140	977306	1050893	2221.6	1496
BUSCOvEOG7XPRVT	Complete	jcf7180005234407	27886	77017	824.4	441
BUSCOvEOG7DFR1N	Complete	jcf7180005234178	183050	257272	2797.3	2020
BUSCOvEOG7QZ910	Complete	jcf7180005231309	248648	294278	802.4	340
BUSCOvEOG74XKVZ	Complete	jcf7180005234146	59651	112321	4594.7	2225
BUSCOvEOG7HHQG3	Complete	jcf7180005234325	1040783	1087702	1111.1	512
BUSCOvEOG7DJM9R	Complete	jcf7180005233950	1142059	1192012	747.3	321
BUSCOvEOG7FBK7F	Complete	jcf7180005228419	0	33300	252	280
BUSCOvEOG7G7DD4	Complete	jcf7180005233898	98192	139965	520.5	227
BUSCOvEOG7T79GM	Complete	jcf7180005234006	95636	218982	2184.9	1192
BUSCOvEOG79W3TV	Complete	jcf7180005228945	72655	125946	856.5	735
BUSCOvEOG754BDB	Fragmented	jcf7180005232147	1267986	1330834	306.9	210
BUSCOvEOG7BGB92	Duplicated	jcf7180005145550	497	48218	349.8	277
BUSCOvEOG747H77	Complete	jcf7180005234240	32520	79464	815	376
BUSCOvEOG7ZCVJV	Complete	jcf7180005232147	287155	343378	733.8	316
BUSCOvEOG73V17Z	Complete	jcf7180005233547	189232	239031	998.5	642
BUSCOvEOG754BCN	Complete	jcf7180005233395	403101	461161	886.8	435
BUSCOvEOG71C89V	Complete	jcf7180005234413	29498	71951	470	267
BUSCOvEOG79PCBQ	Complete	jcf7180005233286	207429	269292	1789	1315
BUSCOvEOG71C897	Complete	jcf7180005234215	45243	176774	1031.9	452
BUSCOvEOG7BGB8Q	Complete	jcf7180005229660	307044	391063	1368.1	805
BUSCOvEOG7VX3KN	Complete	jcf7180005234380	2447510	2489517	598	410
BUSCOvEOG708PNP	Complete	jcf7180005233941	211885	279756	1567.4	1255
BUSCOvEOG72FTX7	Complete	jcf7180005233924	365596	411798	1250.6	546
BUSCOvEOG79KH47	Complete	jcf7180005228797	381760	426714	859.1	600
BUSCOvEOG7GJ12Q	Complete	jcf7180005234334	1363219	1438268	1140.3	619
BUSCOvEOG7D54CZ	Complete	jcf7180005234380	495176	536022	230.4	171
BUSCOvEOG71C88Z	Complete	jcf7180005231166	743797	793888	1161.9	505
BUSCOvEOG71NW1H	Complete	jcf7180005228796	132444	174276	447.8	267
BUSCOvEOG7VHMN2	Complete	jcf7180005233820	47026	92061	531.3	292
BUSCOvEOG7MPK4J	Complete	jcf7180005234371	79574	122860	562.2	275
BUSCOvEOG7TF20H	Complete	jcf7180005234146	29909	71555	400.4	255
BUSCOvEOG7322CM	Complete	jcf7180005234781	405329	446066	461.5	325
BUSCOvEOG7CNS4W	Complete	jcf7180005233455	35059	80145	1203.3	666
BUSCOvEOG7CZCWT	Complete	jcf7180005234377	944292	985031	377.6	180
BUSCOvEOG7H47JM	Fragmented	jcf7180005233286	746401	790276	354.9	221
BUSCOvEOG7Q5B43	Complete	jcf7180005234334	268696	335338	418.1	291
BUSCOvEOG7SN32H	Complete	jcf7180005234178	113396	158408	836.3	550
BUSCOvEOG74N073	Complete	jcf7180005234405	599482	641031	356.2	161
BUSCOvEOG7SJ6T7	Complete	jcf7180005234103	487153	543580	1162.5	864
BUSCOvEOG75DZ2W	Complete	jcf7180005234325	726313	774018	1521.9	826
BUSCOvEOG7B002P	Complete	jcf7180005233832	251819	305345	1489.4	743
BUSCOvEOG7KSQZF	Complete	jcf7180005233877	7669	85405	1062.5	707
BUSCOvEOG7SQZ97	Complete	jcf7180005234397	3916	70904	1172.2	543
BUSCOvEOG7KPVQH	Complete	jcf7180005233319	738372	804424	1782.8	1225
BUSCOvEOG7X3JF4	Complete	jcf7180005234338	1990369	2076929	977.9	626
BUSCOvEOG7ZSBHD	Complete	jcf7180005232691	63107	105301	744.1	423
BUSCOvEOG744MZS	Complete	jcf7180005234301	1263208	1351455	1345.3	642
BUSCOvEOG7K3N9N	Complete	jcf7180005234347	2012828	2072082	679.3	332
BUSCOvEOG75B2VF	Complete	jcf7180005233858	16979	71519	1231.4	633
BUSCOvEOG7C2JQB	Complete	jcf7180005234347	840514	886636	980.1	509
BUSCOvEOG7D80M3	Complete	jcf7180005231611	362705	415719	679.2	415
BUSCOvEOG7SXPSB	Complete	jcf7180005231023	763607	811097	1034.2	735
BUSCOvEOG79615F	Complete	jcf7180005234796	510546	556835	1534.6	767
BUSCOvEOG780K8W	Duplicated	jcf7180005228785	157714	234354	2972.8	1580
BUSCOvEOG766X13	Duplicated	jcf7180005195006	0	21279	751.6	373
BUSCOvEOG7DRBRV	Complete	jcf7180005233850	100598	148276	1425.6	688
BUSCOvEOG7VT79R	Complete	jcf7180005232698	1073598	1125881	954.3	803
BUSCOvEOG7VMGV6	Complete	jcf7180005234271	1380925	1434603	270.3	265
BUSCOvEOG7S7M42	Complete	jcf7180005231989	337212	381685	937.1	491
BUSCOvEOG7WDFR7	Complete	jcf7180005232622	448264	521566	1486.4	800
BUSCOvEOG7F1ZHB	Complete	jcf7180005234796	1245992	1286996	627.6	376
BUSCOvEOG7DFR35	Complete	jcf7180005234103	897731	945386	385.8	262
BUSCOvEOG7Z0CKX	Complete	jcf7180005233030	73754	121532	866.5	629
BUSCOvEOG7CZCVD	Complete	jcf7180005233862	1284892	1375405	1303.1	601
BUSCOvEOG7QJT1M	Complete	jcf7180005234240	3714290	3763924	1207.6	912
BUSCOvEOG7K3N9Q	Complete	jcf7180005231752	301556	347534	477.3	323
BUSCOvEOG770VWR	Complete	jcf7180005234282	401732	465013	1641	765
BUSCOvEOG7DFR3G	Complete	jcf7180005233914	232595	279534	463.8	351
BUSCOvEOG78KSR7	Complete	jcf7180005230527	1030231	1122263	1368	907
BUSCOvEOG7XKWMP	Complete	jcf7180005228308	85877	162433	847.2	494
BUSCOvEOG73R514	Complete	jcf7180005233374	950327	1007950	1568.2	693
BUSCOvEOG7JM946	Fragmented	jcf7180005234268	126454	168404	539	340
BUSCOvEOG7SN32N	Complete	jcf7180005234369	3105869	3164031	1017.1	486
BUSCOvEOG78PNZC	Complete	jcf7180005234330	60406	121985	1980.5	1490
BUSCOvEOG74J3XW	Complete	jcf7180005231140	777521	823311	930.4	448
BUSCOvEOG7CVHMJ	Complete	jcf7180005229978	501741	576821	1246	653
BUSCOvEOG7SQZ9K	Complete	jcf7180005233571	180585	228334	940.4	488
BUSCOvEOG7VDRD7	Duplicated	jcf7180005218851	0	23255	412.2	254
BUSCOvEOG7N8SJR	Complete	jcf7180005231471	0	39348	1008	788
BUSCOvEOG7M9350	Complete	jcf7180005233379	282202	444293	1414.4	658
BUSCOvEOG7TXD6N	Complete	jcf7180005233407	773461	817378	367.1	221
BUSCOvEOG7DJM9G	Complete	jcf7180005234089	0	56515	693.9	376
BUSCOvEOG7MPK3S	Complete	jcf7180005234338	507301	565344	1285	606
BUSCOvEOG72FTZB	Fragmented	jcf7180005233320	168731	220584	330.9	185
BUSCOvEOG7T4F83	Complete	jcf7180005233899	145423	196280	1283.5	681
BUSCOvEOG7ZCVHZ	Complete	jcf7180005231470	20495	195917	1100.5	575
BUSCOvEOG74J3XT	Complete	jcf7180005228397	0	57223	1209.4	898
BUSCOvEOG77STTF	Complete	jcf7180005234271	253760	306801	1040.2	595
BUSCOvEOG7ZGQS6	Complete	jcf7180005233989	313887	369002	876	389
BUSCOvEOG73V18Z	Complete	jcf7180005234140	1107606	1153849	552.7	297
BUSCOvEOG7CJWWF	Complete	jcf7180005233818	982193	1037093	2044.8	982
BUSCOvEOG77DBW1	Complete	jcf7180005233884	505302	556710	873.4	418
BUSCOvEOG7869SW	Complete	jcf7180005233457	923619	975046	416.2	289
BUSCOvEOG7THX7X	Complete	jcf7180005230243	1181265	1241914	450.6	232
BUSCOvEOG737ST7	Complete	jcf7180005231990	194802	297093	2235.1	1180
BUSCOvEOG7BCG15	Complete	jcf7180005234686	3341205	3422984	3384.2	2171
BUSCOvEOG7Z37V2	Complete	jcf7180005232698	26356	68658	562.4	313
BUSCOvEOG773R4H	Fragmented	jcf7180005230663	0	25509	496.1	262
BUSCOvEOG773R5K	Complete	jcf7180005231845	135703	184514	587.2	286
BUSCOvEOG7VMGTN	Complete	jcf7180005234732	196050	258896	2206.5	970
BUSCOvEOG70CJW7	Complete	jcf7180005234791	926054	1034861	1903.2	936
BUSCOvEOG7CJWXN	Complete	jcf7180005234787	8024	66673	540.8	366
BUSCOvEOG77H733	Complete	jcf7180005231032	110125	230382	7571.3	4156
BUSCOvEOG7KM0GZ	Complete	jcf7180005233898	3422461	3476943	870.1	438
BUSCOvEOG7W6Q8R	Complete	jcf7180005230552	176014	242090	847.7	452
BUSCOvEOG7K9CSM	Complete	jcf7180005231140	299864	347758	639.5	289
BUSCOvEOG776MCZ	Complete	jcf7180005234764	1177289	1223610	1103.1	589
BUSCOvEOG7C2JQF	Complete	jcf7180005232888	272431	336049	890	532
BUSCOvEOG71NW11	Complete	jcf7180005234388	1082764	1132879	977.9	435
BUSCOvEOG7ZGQSC	Complete	jcf7180005230518	526093	601495	724	405
BUSCOvEOG77DBVM	Complete	jcf7180005234396	182823	237263	1362.2	609
BUSCOvEOG7WHB0T	Complete	jcf7180005234202	1166799	1218451	851.8	423
BUSCOvEOG7JDJN0	Complete	jcf7180005233450	1207840	1251638	679.3	449
BUSCOvEOG7KSQZN	Complete	jcf7180005231370	369394	410812	1034.5	471
BUSCOvEOG7KPVQ9	Complete	jcf7180005231277	437574	533936	1424.6	679
BUSCOvEOG7SBGBX	Complete	jcf7180005232585	86893	129814	827.1	423
BUSCOvEOG7NGJ1C	Complete	jcf7180005232897	988741	1035038	1017.6	674
BUSCOvEOG780K9S	Complete	jcf7180005234805	509989	554016	958.7	552
BUSCOvEOG7KM0GQ	Complete	jcf7180005233908	825770	879464	1217.3	749
BUSCOvEOG7283FZ	Complete	jcf7180005231163	0	25443	549.1	310
BUSCOvEOG7MKPVW	Fragmented	jcf7180005229209	420587	493763	567.3	401
BUSCOvEOG7K6HHP	Complete	jcf7180005233065	90785	145680	1198.8	605
BUSCOvEOG7H73SK	Complete	jcf7180005230350	121401	167870	340.7	176
BUSCOvEOG7RR7XQ	Complete	jcf7180005234380	923739	967107	683.9	350
BUSCOvEOG7W9KJQ	Complete	jcf7180005234401	1105118	1150113	394.7	258
BUSCOvEOG769S84	Complete	jcf7180005233877	544399	589521	728.3	362
BUSCOvEOG73JDJD	Complete	jcf7180005230471	153513	204671	1439	763
BUSCOvEOG76DNHW	Complete	jcf7180005234325	1034796	1075742	330.1	153
BUSCOvEOG7GTMTQ	Complete	jcf7180005233282	512574	556251	353.4	199
BUSCOvEOG75B2V0	Complete	jcf7180005234369	2169409	2231846	1104.1	676
BUSCOvEOG708PP3	Complete	jcf7180005233963	348787	390923	882.1	460
BUSCOvEOG7V18DQ	Complete	jcf7180005234395	181224	229853	1344.6	755
BUSCOvEOG7XSN33	Complete	jcf7180005234301	2271315	2355673	2733.3	1260
BUSCOvEOG70K9DT	Fragmented	jcf7180005232777	259365	305768	181.4	118
BUSCOvEOG70K9DB	Complete	jcf7180005233597	241796	303653	486.4	356
[truncated: 1,098 more rows]

## Sheet: BUSCO Bobwhite v2.0
#BUSCO_group	Status	Scaffold	Start	End	Bitscore	Length
BUSCOvEOG78D27G	Complete	jcf7180006226496	4782423	4882733	3102	1815
BUSCOvEOG78PNZR	Complete	jcf7180006227072	1299276	1348130	1022.4	621
BUSCOvEOG7SBGD9	Complete	jcf7180006226952	1462696	1503045	663.4	653
BUSCOvEOG7PZKN1	Complete	jcf7180006226183	337352	385323	813.3	383
BUSCOvEOG7Z643F	Complete	jcf7180006227122	3024727	3110417	363.7	161
BUSCOvEOG734XKS	Complete	jcf7180006226994	1157976	1210725	1078.3	929
BUSCOvEOG70VX3G	Complete	jcf7180006227260	836692	885737	1029.5	505
BUSCOvEOG7FR251	Complete	jcf7180006227122	6155681	6226008	1790.1	839
BUSCOvEOG7VT79H	Complete	jcf7180006226682	3052963	3126990	1968.7	1230
BUSCOvEOG7M9355	Duplicated	jcf7180006226952	3046770	3108205	1043.3	580
BUSCOvEOG7X3JF7	Complete	jcf7180006227156	5103525	5158729	948.3	475
BUSCOvEOG70CJX3	Complete	jcf7180006224840	74114	120348	699.2	400
BUSCOvEOG7N05TM	Duplicated	jcf7180006044292	0	22099	1209.6	670
BUSCOvEOG7NZW81	Complete	jcf7180006227058	3719126	3762287	361.5	243
BUSCOvEOG7BZPGS	Complete	jcf7180006227058	3960927	4016233	593.5	324
BUSCOvEOG7FTXDJ	Complete	jcf7180006227149	474419	524568	1247.5	854
BUSCOvEOG72Z65T	Complete	jcf7180006227234	4116551	4157640	194.9	140
BUSCOvEOG7K9CRJ	Complete	jcf7180006226208	50134	115018	1849.6	926
BUSCOvEOG7BCG15	Fragmented	jcf7180006226685	333359	409513	1259.4	884
BUSCOvEOG75QJTW	Complete	jcf7180006226202	367259	411911	459.5	232
BUSCOvEOG7Z0CKC	Duplicated	jcf7180006226079	87546	261833	1199.1	698
BUSCOvEOG7MW9KM	Complete	jcf7180006227072	246479	330827	1590.8	873
BUSCOvEOG7JM947	Complete	jcf7180006226685	282870	328221	488.3	243
BUSCOvEOG7Q2FWC	Complete	jcf7180006225222	0	32015	267.1	186
BUSCOvEOG722BZZ	Complete	jcf7180006227132	2222414	2277579	699.7	379
BUSCOvEOG7ZW6QP	Complete	jcf7180006227078	173974	220479	1308.1	654
BUSCOvEOG7PRV4G	Complete	jcf7180006227133	4323620	4392924	1023.8	488
BUSCOvEOG7JWWT1	Complete	jcf7180006227147	3698219	3747869	1323.9	612
BUSCOvEOG77STSX	Complete	jcf7180006226688	4760035	4870237	2687.4	1342
BUSCOvEOG79S7KQ	Complete	jcf7180006215617	0	53715	1798.1	878
BUSCOvEOG7NCNSG	Complete	jcf7180006227055	4703251	4787534	826.2	443
BUSCOvEOG7G4J57	Complete	jcf7180006227220	2112991	2185668	1257.4	843
BUSCOvEOG7M935K	Complete	jcf7180006226202	1089050	1133987	789.7	373
BUSCOvEOG70ZSB2	Complete	jcf7180006226281	4120	59333	1448.1	778
BUSCOvEOG7PK3NF	Complete	jcf7180006227087	5053975	5125109	1476	702
BUSCOvEOG7M0GG5	Complete	jcf7180006226309	1238622	1289066	523	295
BUSCOvEOG7RNCPJ	Complete	jcf7180006227124	2696567	2740656	791.9	389
BUSCOvEOG7C5DXM	Complete	jcf7180006227201	1328812	1443598	1916.4	1205
BUSCOvEOG7VX3JW	Complete	jcf7180006227235	1805246	1874547	1240.4	575
BUSCOvEOG7SQZ95	Complete	jcf7180006226291	625866	686739	1682.5	776
BUSCOvEOG783FKJ	Complete	jcf7180006227023	3598116	3665704	485.8	323
BUSCOvEOG7RBS04	Complete	jcf7180006226680	1063635	1133746	318.9	215
BUSCOvEOG77PZK7	Complete	jcf7180006227110	397693	446244	1711.4	1034
BUSCOvEOG71G4JF	Complete	jcf7180006226687	41357	131536	617.8	325
BUSCOvEOG7C2JPX	Complete	jcf7180006227120	3968753	4010768	1405.8	721
BUSCOvEOG74XKWG	Complete	jcf7180006227145	4221042	4267288	1230.2	568
BUSCOvEOG79CRN1	Complete	jcf7180006227145	1862105	1912334	1962.5	887
BUSCOvEOG7DFR3J	Complete	jcf7180006226688	343044	383448	329.6	211
BUSCOvEOG7DNGJW	Complete	jcf7180006227094	1268231	1311595	337.7	191
BUSCOvEOG7GF4VT	Complete	jcf7180006227089	2689860	2740735	951.5	682
BUSCOvEOG77STT6	Complete	jcf7180006227200	1182848	1243738	1433.9	761
BUSCOvEOG72BZQM	Complete	jcf7180006227052	1422805	1469162	441.2	292
BUSCOvEOG7FBK68	Complete	jcf7180006227034	1616833	1666908	1780.6	821
BUSCOvEOG74J3XV	Complete	jcf7180006227184	856462	930399	1028.7	631
BUSCOvEOG7VDRD7	Complete	jcf7180006227027	606836	647564	413.7	254
BUSCOvEOG79CRPN	Duplicated	jcf7180006218836	20519	62477	409.1	216
BUSCOvEOG7RV456	Complete	jcf7180006227104	1211415	1258800	777	353
BUSCOvEOG7GF4TG	Complete	jcf7180006226259	699537	757489	2252.3	1021
BUSCOvEOG7K0S3B	Complete	jcf7180006226546	3236631	3298788	460	281
BUSCOvEOG7RJHGG	Complete	jcf7180006227052	747676	788326	435.8	212
BUSCOvEOG77DBX9	Complete	jcf7180006226949	87108	140139	201.4	101
BUSCOvEOG7C2JQF	Complete	jcf7180006226678	112046	177016	890	532
BUSCOvEOG74TQPM	Complete	jcf7180006226949	398659	440975	536	295
BUSCOvEOG7BP2SQ	Complete	jcf7180006226673	546837	592797	1067.2	543
BUSCOvEOG73XWH8	Complete	jcf7180006227137	9116846	9161581	1147.9	595
BUSCOvEOG7CNS61	Duplicated	jcf7180006227247	160471	200968	181.6	173
BUSCOvEOG7P5MRP	Complete	jcf7180006226689	991731	1036036	223.3	115
BUSCOvEOG76DNG9	Complete	jcf7180006227145	2014354	2079743	1047.6	552
BUSCOvEOG7W9KHW	Complete	jcf7180006227143	593310	648312	1012.1	469
BUSCOvEOG798WDD	Complete	jcf7180006227033	1115691	1177078	1317.7	715
BUSCOvEOG72NKFJ	Complete	jcf7180006226547	3783425	3829528	306	161
BUSCOvEOG7P2RGX	Fragmented	jcf7180006211131	0	20581	114.2	60
BUSCOvEOG7D54BP	Complete	jcf7180006226673	4666731	4707969	517.9	302
BUSCOvEOG7V9W4K	Complete	jcf7180006226496	1222751	1272430	670.3	399
BUSCOvEOG7FBK72	Complete	jcf7180006226693	2010215	2071827	542.4	259
BUSCOvEOG708PP8	Complete	jcf7180006226306	927745	1007304	583	338
BUSCOvEOG7PCC6P	Complete	jcf7180006226403	41113	86323	428.2	233
BUSCOvEOG79PCCX	Complete	jcf7180006227094	1470415	1514195	530.6	357
BUSCOvEOG73V18V	Complete	jcf7180006226299	79992	129431	623	333
BUSCOvEOG72V9XN	Complete	jcf7180006227093	652719	700492	250.3	126
BUSCOvEOG7GJ12Q	Complete	jcf7180006211329	0	55185	1066.5	592
BUSCOvEOG7MGTMN	Fragmented	jcf7180006219013	214	49624	1186.8	605
BUSCOvEOG71NW0K	Complete	jcf7180006226455	4772252	4818471	1698	795
BUSCOvEOG7WDFRX	Complete	jcf7180006226997	5865731	5908890	467.3	336
BUSCOvEOG7MSFD7	Complete	jcf7180006227085	1008019	1053876	466	226
BUSCOvEOG74QVD5	Complete	jcf7180006224485	0	38857	2081.4	1106
BUSCOvEOG734XKF	Complete	jcf7180006226309	1043410	1111548	1358.2	647
BUSCOvEOG72JQ4Z	Complete	jcf7180006227142	27427	77696	1656	801
BUSCOvEOG7X0P76	Complete	jcf7180006226967	1111122	1154095	501.1	299
BUSCOvEOG7HDV8N	Complete	jcf7180006227115	37705	78347	354.2	169
BUSCOvEOG7B004J	Complete	jcf7180006227153	1140119	1189472	392.7	319
BUSCOvEOG78KSQC	Complete	jcf7180006226682	2898202	2978355	10635.5	4590
BUSCOvEOG783FK0	Complete	jcf7180006226146	441865	527313	585.5	308
BUSCOvEOG70S1VR	Complete	jcf7180006226830	1078577	1153564	962.9	409
BUSCOvEOG7FTXDN	Complete	jcf7180006227264	2050568	2095070	772.3	418
BUSCOvEOG71NW0D	Complete	jcf7180006227103	7032317	7177634	1748	855
BUSCOvEOG779GPN	Complete	jcf7180006227145	2913625	2955473	303.4	183
BUSCOvEOG7CZCVM	Complete	jcf7180006227025	5027754	5078076	1286.7	832
BUSCOvEOG7934XF	Fragmented	jcf7180006226683	2424536	2606280	851.4	394
BUSCOvEOG715HTD	Complete	jcf7180006226257	1457068	1503133	813.4	471
BUSCOvEOG76MCXX	Complete	jcf7180006226687	4856012	4903755	2017.4	973
BUSCOvEOG73R50Z	Complete	jcf7180006226977	36651	82729	1224.3	877
BUSCOvEOG718D1M	Complete	jcf7180006226548	1617764	1667445	2149.7	1130
BUSCOvEOG7Z642F	Complete	jcf7180006226949	259217	304722	1124.4	698
BUSCOvEOG7CC5GJ	Complete	jcf7180006227099	4867243	4923294	279.7	138
BUSCOvEOG747H7D	Complete	jcf7180006227253	1797672	1843417	710.1	390
BUSCOvEOG7W9KHP	Complete	jcf7180006226299	554724	605752	658	297
BUSCOvEOG7XSN3W	Complete	jcf7180006227152	665786	709012	904.6	459
BUSCOvEOG7869SW	Fragmented	jcf7180006226315	816332	867721	304.8	200
BUSCOvEOG712NKP	Complete	jcf7180006227259	1394720	1456769	672.5	412
BUSCOvEOG72576G	Complete	jcf7180006221327	0	40813	818	549
BUSCOvEOG72V9WX	Complete	jcf7180006226301	99886	141402	450.1	320
BUSCOvEOG7R51H3	Complete	jcf7180006227148	6003382	6047501	432.3	355
BUSCOvEOG78D27K	Fragmented	jcf7180006225446	0	42438	987.5	520
BUSCOvEOG7MCZCR	Complete	jcf7180006226079	466108	558412	1744.2	937
BUSCOvEOG7QVDRS	Complete	jcf7180006226205	126969	181119	891.6	577
BUSCOvEOG7SBGBH	Complete	jcf7180006226170	1335864	1410692	1331	965
BUSCOvEOG744N1K	Complete	jcf7180006227202	5195128	5254305	289.8	150
BUSCOvEOG7B003S	Complete	jcf7180006227001	1460993	1527703	697.7	335
BUSCOvEOG7G1NW8	Complete	jcf7180006227103	8078749	8137090	988.6	587
BUSCOvEOG7M3BPX	Complete	jcf7180006227264	6067884	6112710	596.1	373
BUSCOvEOG7TTHZR	Complete	jcf7180006226994	2815765	2862516	505	238
BUSCOvEOG73BP3K	Complete	jcf7180006226287	617558	658220	465.7	267
BUSCOvEOG7WSXQV	Complete	jcf7180006227104	1473189	1520665	677.3	344
BUSCOvEOG7M9366	Complete	jcf7180006227129	4476208	4521875	585.5	257
BUSCOvEOG7NGJ1B	Complete	jcf7180006227137	2823429	2866782	1192	549
BUSCOvEOG7MSFCQ	Complete	jcf7180006226531	1056152	1105842	540.7	309
BUSCOvEOG73N8SR	Complete	jcf7180006227021	3162234	3203526	387.2	460
BUSCOvEOG7Q5B40	Complete	jcf7180006227092	2903423	2944637	430.8	275
BUSCOvEOG7GF4V3	Fragmented	jcf7180006219404	0	72437	316.2	175
BUSCOvEOG7Q5B2R	Complete	jcf7180006225866	1907348	1980991	2100.6	970
BUSCOvEOG7NKD8X	Fragmented	jcf7180006224757	0	39664	394.4	239
BUSCOvEOG7BCG1T	Complete	jcf7180006227223	437899	481460	1100.6	528
BUSCOvEOG7CZCVJ	Complete	jcf7180006227264	5191978	5248722	1316.7	758
BUSCOvEOG7VX3M3	Complete	jcf7180006227092	5042100	5083655	307.9	179
BUSCOvEOG737SVZ	Complete	jcf7180006226977	3804376	3844675	196.3	163
BUSCOvEOG747H76	Complete	jcf7180006208387	0	31009	876.9	481
BUSCOvEOG77DBVT	Complete	jcf7180006226277	2152053	2196825	1066.5	646
BUSCOvEOG7Z642N	Complete	jcf7180006226934	1006488	1059255	711.6	350
BUSCOvEOG7B5QJN	Complete	jcf7180006226977	2486765	2529359	1041.8	765
BUSCOvEOG73N8S1	Fragmented	jcf7180006227103	2037416	2163765	1427.2	598
BUSCOvEOG766X1V	Complete	jcf7180006225299	0	38600	428.9	266
BUSCOvEOG78D284	Complete	jcf7180006227099	2083811	2132556	977.6	541
BUSCOvEOG737SVN	Complete	jcf7180006226681	1558036	1628796	559.8	287
BUSCOvEOG7SN339	Complete	jcf7180006227154	624001	666495	524.9	258
BUSCOvEOG7H73SK	Complete	jcf7180006226977	1490743	1537231	340.7	176
BUSCOvEOG7XWHBC	Complete	jcf7180006227127	2107635	2160976	1443.6	712
BUSCOvEOG7B5QJR	Complete	jcf7180006226168	218723	316252	1270.8	586
BUSCOvEOG7615K5	Complete	jcf7180006226455	5317732	5395967	236.5	115
BUSCOvEOG70GF47	Complete	jcf7180006227204	2178501	2251913	1626.8	1015
BUSCOvEOG7RFN74	Complete	jcf7180006227137	12694290	12743231	425.1	228
BUSCOvEOG7W9KJX	Fragmented	jcf7180006217527	0	24641	339.1	179
BUSCOvEOG7JM92W	Complete	jcf7180006227092	2784923	2845420	2833.3	1542
BUSCOvEOG7B8KV6	Complete	jcf7180006227094	1487470	1528391	287.9	146
BUSCOvEOG7322B9	Complete	jcf7180006227044	240187	310183	3664.2	1749
BUSCOvEOG7ZGQTP	Duplicated	jcf7180006227154	552608	593797	266.5	133
BUSCOvEOG7PK3N7	Fragmented	jcf7180006227220	1643749	1708211	720.5	467
BUSCOvEOG7WSXQ5	Complete	jcf7180006227156	5535328	5580082	1200.6	653
BUSCOvEOG7V18F5	Complete	jcf7180006226691	832871	879151	408.1	222
BUSCOvEOG7Z6431	Complete	jcf7180006227078	547054	588299	535.4	278
BUSCOvEOG7P8GXS	Complete	jcf7180006227223	1859454	1906760	1393.6	733
BUSCOvEOG7HMKPP	Complete	jcf7180006226306	639985	695800	2037.7	1006
BUSCOvEOG78D295	Complete	jcf7180006216558	0	21206	391.1	237
BUSCOvEOG7WHB0T	Complete	jcf7180006226292	541154	592784	855.8	423
BUSCOvEOG76T4DT	Complete	jcf7180006226946	1580502	1688661	1895.2	1031
BUSCOvEOG702Z5K	Complete	jcf7180006226254	265532	350223	1195.3	668
BUSCOvEOG7BP2SB	Complete	jcf7180006210717	0	27900	450.6	230
BUSCOvEOG7N8SJ0	Complete	jcf7180006226314	1451973	1506898	2149.2	1519
BUSCOvEOG74QVG2	Complete	jcf7180006227145	4772064	4813871	330.1	246
BUSCOvEOG7WHB0B	Complete	jcf7180006226695	2255231	2308837	1079.7	1093
BUSCOvEOG7283FX	Complete	jcf7180006227222	755922	813167	612.4	302
BUSCOvEOG7FXSMV	Complete	jcf7180006227137	9539870	9589966	2181.4	1153
BUSCOvEOG77STTQ	Complete	jcf7180006227220	751031	798242	927.8	454
BUSCOvEOG7TMSH1	Complete	jcf7180006226682	3626841	3696886	303.9	189
BUSCOvEOG7RFN7G	Complete	jcf7180006227099	2282932	2325949	375.9	188
BUSCOvEOG7HHQG3	Complete	jcf7180006226312	1278886	1325806	1111.1	512
BUSCOvEOG7SXPSD	Complete	jcf7180006227070	614856	662585	846.1	423
BUSCOvEOG74F7QB	Complete	jcf7180006227091	1261043	1307443	727.2	398
BUSCOvEOG7T79JW	Complete	jcf7180006226299	1831269	1871707	200.6	120
BUSCOvEOG78WDG0	Complete	jcf7180006226202	853747	907424	783.8	379
BUSCOvEOG75HTB3	Complete	jcf7180006227052	814993	901527	1255.1	539
BUSCOvEOG7RJHG9	Duplicated	jcf7180006211805	0	25395	350.4	282
BUSCOvEOG7NCNSM	Complete	jcf7180006227103	6870481	6926363	636.9	554
BUSCOvEOG773R6D	Complete	jcf7180006226274	1271722	1314194	240.9	215
BUSCOvEOG76HHQ1	Complete	jcf7180006227055	2053660	2113288	1694.5	1040
BUSCOvEOG7HB00X	Complete	jcf7180006226548	2393223	2437007	268.3	181
BUSCOvEOG74J3XC	Fragmented	jcf7180006227264	2081645	2138762	1360.4	741
BUSCOvEOG754BDB	Fragmented	jcf7180006226695	134320	197163	299.7	197
BUSCOvEOG74QVDT	Complete	jcf7180006226146	508494	700413	874.1	412
BUSCOvEOG7GF4TQ	Complete	jcf7180006226693	1848703	1931454	1165	646
BUSCOvEOG75MPJN	Complete	jcf7180006227263	1396729	1461667	1996.7	1116
BUSCOvEOG70CJXV	Complete	jcf7180006226531	1184523	1225157	310.4	225
BUSCOvEOG78961T	Duplicated	jcf7180006215592	24241	67735	518.9	235
BUSCOvEOG7H47H5	Complete	jcf7180006227256	3030342	3165314	1805.7	1003
BUSCOvEOG74BCH8	Complete	jcf7180006226695	2802692	2861320	359.7	196
BUSCOvEOG7ZGQS8	Complete	jcf7180006227044	9344138	9388006	762.9	522
BUSCOvEOG7V9W46	Complete	jcf7180006227200	2503392	2589071	1139.9	716
BUSCOvEOG7PZKMJ	Complete	jcf7180006226308	514294	561212	866.4	595
BUSCOvEOG7CC5FR	Complete	jcf7180006226993	3956029	4002911	704.2	331
BUSCOvEOG718D2J	Complete	jcf7180006227155	1442500	1511247	859.8	606
BUSCOvEOG7RBRZN	Complete	jcf7180006227126	5431975	5476725	818.7	416
BUSCOvEOG7908PS	Complete	jcf7180006208733	0	28149	739.4	433
BUSCOvEOG705TF5	Complete	jcf7180006227070	1515406	1578317	794	468
BUSCOvEOG780K9T	Complete	jcf7180006227063	482187	528678	823.1	395
BUSCOvEOG7PG7DT	Complete	jcf7180006227062	1696255	1740884	916.1	415
BUSCOvEOG7MGTNW	Complete	jcf7180006226245	59016	102454	598.7	316
BUSCOvEOG770VWM	Complete	jcf7180006227121	665704	734702	1348.9	781
BUSCOvEOG74N05W	Complete	jcf7180006227058	1783742	1839498	869.3	464
BUSCOvEOG72RFMW	Complete	jcf7180006227129	4758145	4819273	1545.6	1412
BUSCOvEOG72NKDK	Complete	jcf7180006226106	20972	62048	792.5	375
BUSCOvEOG7MSFCM	Complete	jcf7180006227044	8232447	8273548	590.4	303
BUSCOvEOG780K8Z	Complete	jcf7180006226455	5543298	5618963	2483.4	1257
BUSCOvEOG7BZPFW	Complete	jcf7180006226994	4782152	4847611	1624.5	898
BUSCOvEOG769S74	Complete	jcf7180006227004	3424194	3479956	2518.3	1160
BUSCOvEOG7HTB5D	Complete	jcf7180006226314	195811	251766	2579.9	1554
BUSCOvEOG7SBGCM	Duplicated	jcf7180006209078	18093	58662	219.3	181
BUSCOvEOG7XD55X	Complete	jcf7180006227048	193531	238828	383.5	208
BUSCOvEOG77H740	Complete	jcf7180006226549	6770312	6836249	281.4	150
BUSCOvEOG7T4F88	Complete	jcf7180006226967	300386	343441	1013.2	483
BUSCOvEOG7H73QS	Complete	jcf7180006227092	5194669	5242173	2790.5	1271
BUSCOvEOG77WQ2P	Complete	jcf7180006227137	14092208	14138131	876.6	455
BUSCOvEOG7Z37TT	Fragmented	jcf7180006227094	1910125	2009635	276.6	139
BUSCOvEOG7GF4WK	Complete	jcf7180006221006	51052	91225	210.5	128
BUSCOvEOG7WM66Z	Complete	jcf7180006227043	362724	452692	2002.4	960
BUSCOvEOG7BCG17	Complete	jcf7180006227107	737383	809585	2381.4	1106
BUSCOvEOG7FTXDT	Complete	jcf7180006227220	2740087	2785270	767.7	433
BUSCOvEOG7NGJ20	Complete	jcf7180006227234	3713975	3759657	636.3	301
BUSCOvEOG7HB01C	Complete	jcf7180006227086	2129802	2177542	444	196
BUSCOvEOG7W3V2N	Complete	jcf7180006226967	1079932	1125250	413	191
BUSCOvEOG75QJT7	Complete	jcf7180006226689	1402468	1452275	753	354
BUSCOvEOG780K92	Complete	jcf7180006226653	282449	339828	1843	823
BUSCOvEOG7RNCNQ	Complete	jcf7180006226282	558090	618638	2014.5	1176
BUSCOvEOG7B5QJC	Complete	jcf7180006226170	2281820	2351066	2267.1	1218
BUSCOvEOG7C5DZ7	Complete	jcf7180006227092	3389959	3436198	915.1	491
BUSCOvEOG7S4QWS	Complete	jcf7180006227258	1084038	1135455	496.3	237
BUSCOvEOG76T4G1	Complete	jcf7180006227223	168518	212305	507.4	256
BUSCOvEOG7GQRJD	Complete	jcf7180006226949	373363	423345	1599.2	763
BUSCOvEOG7BRXZZ	Complete	jcf7180006227202	2487581	2585709	2255.2	1060
BUSCOvEOG7HX6G9	Complete	jcf7180006226997	1951776	1993971	294.5	228
BUSCOvEOG7FR25B	Complete	jcf7180006227134	1260062	1313690	1187.2	782
BUSCOvEOG7322CV	Complete	jcf7180006227217	1010428	1063140	630	307
BUSCOvEOG798WD3	Complete	jcf7180006226158	6110	63413	2063.6	971
BUSCOvEOG7B002N	Complete	jcf7180006223384	14984	79975	1460.4	691
BUSCOvEOG7Q2FV5	Complete	jcf7180006227251	1219243	1341579	1238	543
BUSCOvEOG7HX6DW	Complete	jcf7180006208427	0	25365	640.7	452
BUSCOvEOG7H1C93	Duplicated	jcf7180006226687	4090814	4132779	723.2	349
BUSCOvEOG78PNZK	Complete	jcf7180006227063	506912	555963	1452.1	810
BUSCOvEOG74BCGP	Complete	jcf7180006226994	644437	711801	540.9	280
BUSCOvEOG798WF2	Complete	jcf7180006225374	0	31695	606	452
BUSCOvEOG7KWM7H	Complete	jcf7180006226299	213428	264966	520.7	236
BUSCOvEOG7BP2R4	Complete	jcf7180006221006	664	51072	2165.7	1081
BUSCOvEOG7Z0CK1	Complete	jcf7180006226993	1424133	1560077	3588	2329
BUSCOvEOG7DRBT0	Complete	jcf7180006227091	1702096	1747265	477.6	264
BUSCOvEOG7ZKM0X	Complete	jcf7180006227092	1700087	1758766	1446.8	725
BUSCOvEOG70P5M4	Complete	jcf7180006227025	854748	906576	1894.6	1155
BUSCOvEOG74J3ZP	Complete	jcf7180006227065	79470	120805	160.1	203
BUSCOvEOG7NZW6S	Complete	jcf7180006227015	232772	297832	1279.2	686
BUSCOvEOG7CC5DZ	Complete	jcf7180006226212	2804973	2868593	1313.3	624
BUSCOvEOG7NKD96	Complete	jcf7180006227150	0	47267	439.6	248
BUSCOvEOG7J6T4J	Complete	jcf7180006226245	1328431	1454300	913	398
BUSCOvEOG718D3G	Complete	jcf7180006227062	2392353	2443842	234.1	138
BUSCOvEOG74J3XJ	Complete	jcf7180006226945	294253	372377	1381.8	694
BUSCOvEOG7WM677	Complete	jcf7180006227200	1392246	1512383	1386.1	609
BUSCOvEOG7DJM99	Complete	jcf7180006227145	1912404	1973989	955.8	478
BUSCOvEOG7T4F7Z	Complete	jcf7180006226212	2626067	2700653	1054.7	707
BUSCOvEOG747H7C	Complete	jcf7180006226967	386441	428661	745	427
BUSCOvEOG7ZCVK8	Complete	jcf7180006227259	1605527	1650029	473.8	237
BUSCOvEOG7BZPFZ	Complete	jcf7180006227092	5178188	5227038	1892.1	990
BUSCOvEOG7X0P79	Complete	jcf7180006227133	3384733	3429059	401.3	251
BUSCOvEOG73XWGT	Complete	jcf7180006226208	448185	623673	1209.2	912
BUSCOvEOG7B2VB4	Complete	jcf7180006226235	126300	169421	850.5	527
BUSCOvEOG7KPVQK	Complete	jcf7180006226967	1192490	1243659	781.3	550
BUSCOvEOG73V18Z	Complete	jcf7180006227183	558391	604029	553.2	297
BUSCOvEOG7QNP8Z	Complete	jcf7180006227087	5256786	5330027	761.7	569
BUSCOvEOG7NCNTH	Complete	jcf7180006227181	33245	74502	365.3	216
BUSCOvEOG74N06F	Complete	jcf7180006225349	285447	329130	656.5	298
BUSCOvEOG7R51H4	Complete	jcf7180006226232	3973827	4016668	620.7	360
BUSCOvEOG7NZW6K	Complete	jcf7180006227070	1493818	1550083	914.4	651
BUSCOvEOG7HQFZH	Complete	jcf7180006227234	2998302	3061779	719.8	370
BUSCOvEOG7BP2RK	Complete	jcf7180006226751	1425664	1473145	1149.4	576
BUSCOvEOG7W3V2G	Complete	jcf7180006227043	740480	789856	570.6	280
BUSCOvEOG76HHQN	Complete	jcf7180006227094	1212556	1257421	858.5	443
BUSCOvEOG7JT1K7	Fragmented	jcf7180006227204	783810	836600	458.7	218
BUSCOvEOG7FBK7F	Complete	jcf7180006208381	0	29813	272.7	277
BUSCOvEOG7908Q0	Complete	jcf7180006227217	983555	1039348	911.2	484
BUSCOvEOG7RZ0CK	Complete	jcf7180006227152	947296	994118	1543	973
BUSCOvEOG75MPKW	Complete	jcf7180006227233	2744024	2811401	754.8	429
BUSCOvEOG78KSRC	Complete	jcf7180006227151	918715	962335	797.7	416
BUSCOvEOG76HHS2	Fragmented	jcf7180006209033	0	22056	123.9	61
BUSCOvEOG7THX7V	Complete	jcf7180006226687	2301906	2354820	443.8	224
BUSCOvEOG7KSR01	Complete	jcf7180006226209	132302	178007	1024.2	483
BUSCOvEOG7TMSFS	Complete	jcf7180006227069	3548731	3590599	858.7	626
BUSCOvEOG73BP2X	Complete	jcf7180006226282	1267210	1315786	823.5	414
BUSCOvEOG78D27P	Complete	jcf7180006227202	4145364	4188558	2344.4	1069
BUSCOvEOG7VT7BB	Complete	jcf7180006227092	353988	399340	557.6	392
BUSCOvEOG72V9WG	Complete	jcf7180006227119	179786	270640	608.4	341
BUSCOvEOG7615JG	Complete	jcf7180006226153	466500	512237	703.6	315
BUSCOvEOG7PCC63	Complete	jcf7180006213735	0	25225	721.6	414
BUSCOvEOG7Q5B35	Complete	jcf7180006227137	8212981	8260524	923.6	700
BUSCOvEOG73V18T	Complete	jcf7180006226601	1901222	1944336	412.2	318
BUSCOvEOG7NZW71	Complete	jcf7180006227053	59000	100670	1380.5	1023
BUSCOvEOG71RR7Q	Complete	jcf7180006227044	8632488	8681626	926.7	500
BUSCOvEOG7VQC32	Complete	jcf7180006227155	1976264	2025517	1143.8	874
BUSCOvEOG79KH54	Complete	jcf7180006227092	2896580	2940223	477.7	231
BUSCOvEOG7GF4TH	Complete	jcf7180006227126	1810683	1853427	1745.8	932
BUSCOvEOG7FTXF7	Complete	jcf7180006227091	1282375	1326649	438.7	308
BUSCOvEOG7W0ZSQ	Complete	jcf7180006226690	1892715	1948574	1176	652
BUSCOvEOG7XD54P	Complete	jcf7180006226687	4447047	4511221	1247.1	629
BUSCOvEOG7BK6HP	Complete	jcf7180006226374	175456	216718	830.6	419
BUSCOvEOG79PCC2	Complete	jcf7180006226759	449267	495683	1734.7	1156
BUSCOvEOG776MD1	Complete	jcf7180006226601	35869	92353	1185.9	481
BUSCOvEOG7QC2KC	Complete	jcf7180006226673	6389221	6433733	1096.9	503
BUSCOvEOG71NW1G	Complete	jcf7180006227078	815718	858241	544.5	327
BUSCOvEOG7SBGBD	Complete	jcf7180006208423	0	41601	1221.5	747
BUSCOvEOG7CRND3	Fragmented	jcf7180006226068	537918	591907	468.9	268
BUSCOvEOG7R257V	Complete	jcf7180006226693	1900934	1952381	903.5	432
BUSCOvEOG7DRBS4	Complete	jcf7180006227147	3493510	3538693	850.7	417
BUSCOvEOG7F1ZJ1	Complete	jcf7180006227043	779365	820682	354	200
BUSCOvEOG7JHDX2	Complete	jcf7180006226695	2280613	2325928	390.5	189
BUSCOvEOG7PRV41	Complete	jcf7180006227044	8805890	8855444	2044.4	1030
BUSCOvEOG747H6P	Complete	jcf7180006227219	956734	1002591	1352.6	748
BUSCOvEOG72576T	Complete	jcf7180006226681	2118122	2167695	759.9	373
BUSCOvEOG7J3XXC	Complete	jcf7180006226683	2638814	2751641	536.5	257
BUSCOvEOG76MD0F	Fragmented	jcf7180006209366	0	35629	230	147
BUSCOvEOG7BCG23	Duplicated	jcf7180006226952	3486811	3532022	1072.3	694
BUSCOvEOG72FTXT	Complete	jcf7180006227022	2797642	2841093	628.6	333
BUSCOvEOG7QZ90D	Complete	jcf7180006227051	372961	439808	1524.4	819
BUSCOvEOG7SN32M	Complete	jcf7180006227122	3571319	3631314	814.3	479
BUSCOvEOG7N05TK	Complete	jcf7180006227021	879200	930115	1407.2	657
BUSCOvEOG7SN33K	Complete	jcf7180006209473	11493	63840	400.3	227
BUSCOvEOG70ZS9Q	Fragmented	jcf7180006215420	0	56413	2714.5	1728
BUSCOvEOG7HHQFZ	Complete	jcf7180006226977	418737	477059	1500	766
BUSCOvEOG737STG	Complete	jcf7180006227056	1225315	1273018	1193.2	722
BUSCOvEOG7KM0G9	Complete	jcf7180006226455	4334751	4401194	2347.9	1117
BUSCOvEOG7QVDRK	Complete	jcf7180006226546	3993640	4067663	1397.7	722
BUSCOvEOG7615J8	Complete	jcf7180006226844	3203354	3249742	709	350
BUSCOvEOG77STTG	Complete	jcf7180006227093	761873	808609	654.2	502
BUSCOvEOG7NKD7S	Complete	jcf7180006227092	479643	563325	2236.5	1045
BUSCOvEOG7V70XG	Complete	jcf7180006226272	307680	352142	402	191
BUSCOvEOG79KH5B	Complete	jcf7180006226547	2790350	2863355	428.4	244
BUSCOvEOG7FTXDF	Complete	jcf7180006225874	13278	111592	715.2	488
BUSCOvEOG7R7WRZ	Fragmented	jcf7180006226546	704818	747813	329.3	146
BUSCOvEOG7D80KW	Complete	jcf7180006227021	425764	468566	685.9	440
BUSCOvEOG77PZM9	Complete	jcf7180006226441	45340	88574	641.5	329
BUSCOvEOG7WM68J	Complete	jcf7180006227223	1850297	1891595	576.4	393
BUSCOvEOG7TXD5V	Complete	jcf7180006226679	2184672	2372403	576.3	286
BUSCOvEOG7NGJ2C	Complete	jcf7180006227204	776245	819788	506.7	308
BUSCOvEOG7NW117	Complete	jcf7180006222465	0	32189	280.8	258
BUSCOvEOG7WQ2G4	Complete	jcf7180006227129	4856592	4910377	1256	714
BUSCOvEOG7R7WQ2	Complete	jcf7180006226222	15720	122120	2861.8	1569
BUSCOvEOG7VT7BR	Complete	jcf7180006227052	1818586	1865277	656.8	362
BUSCOvEOG7Z6423	Complete	jcf7180006227085	1034602	1083585	2301.4	1252
BUSCOvEOG7HMKPN	Complete	jcf7180006227147	3421970	3471884	1877.7	1084
BUSCOvEOG734XKG	Complete	jcf7180006226653	318850	386783	2594.1	2043
BUSCOvEOG7RBS02	Complete	jcf7180006227264	2173080	2214701	553.9	276
BUSCOvEOG7QNP8J	Complete	jcf7180006226691	4252286	4325092	865.3	831
BUSCOvEOG7K3NB6	Complete	jcf7180006227264	5802853	5870772	412.9	217
BUSCOvEOG7NCNS4	Complete	jcf7180006227151	923853	988661	1687.2	988
BUSCOvEOG7ZSBGH	Complete	jcf7180006227254	268290	318264	1657.2	777
BUSCOvEOG7QZ91S	Complete	jcf7180006227148	4528046	4570482	368	200
BUSCOvEOG7VMGV0	Complete	jcf7180006227260	788388	851895	1129.2	610
BUSCOvEOG7Z37TV	Complete	jcf7180006227033	905857	947410	418.8	381
BUSCOvEOG70S1VM	Complete	jcf7180006226281	54210	111381	913.4	461
BUSCOvEOG7NGJ2J	Complete	jcf7180006227129	679104	719676	401	191
BUSCOvEOG7GB8KZ	Complete	jcf7180006226312	329935	380416	1144	565
BUSCOvEOG7JHDW0	Complete	jcf7180006226688	5032756	5096564	620.8	430
BUSCOvEOG7Z9099	Duplicated	jcf7180006216137	0	20572	291.5	202
BUSCOvEOG7SBGBN	Complete	jcf7180006225349	146752	195620	1308.1	639
BUSCOvEOG708PPB	Complete	jcf7180006215906	19467	80825	622.9	305
BUSCOvEOG7D54CZ	Complete	jcf7180006227044	8285719	8326577	230.4	171
BUSCOvEOG7XD54S	Complete	jcf7180006227033	1444944	1528020	955.9	595
BUSCOvEOG7BVT92	Complete	jcf7180006227039	805069	846741	246.9	179
BUSCOvEOG7869TW	Complete	jcf7180006227125	413376	456296	194.9	112
BUSCOvEOG74QVDM	Complete	jcf7180006226691	796133	849150	978.9	567
BUSCOvEOG7V9W5K	Complete	jcf7180006227074	401580	447710	335.6	184
BUSCOvEOG712NJW	Fragmented	jcf7180006226209	178782	237117	1173.6	568
BUSCOvEOG7RJHFX	Complete	jcf7180006227044	305843	356632	773.9	363
BUSCOvEOG76DNHW	Complete	jcf7180006226312	1290915	1331861	353.1	177
BUSCOvEOG7RJHDV	Complete	jcf7180006227261	5025193	5095203	2131.9	1064
BUSCOvEOG7ZKM2Z	Complete	jcf7180006225477	0	30668	241.6	133
BUSCOvEOG71K0SX	Complete	jcf7180006226601	93165	169865	610.4	319
BUSCOvEOG7F7PZG	Complete	jcf7180006227064	263792	345486	1143.1	764
BUSCOvEOG7FTXFN	Complete	jcf7180006227023	1714837	1757564	163	86
BUSCOvEOG78WDFD	Complete	jcf7180006226689	82409	134907	1239.8	771
BUSCOvEOG7R51H7	Complete	jcf7180006227146	2779429	2852428	647.7	287
BUSCOvEOG7Z0CKC	Duplicated	jcf7180006212779	0	35182	110	383
BUSCOvEOG71K0S0	Fragmented	jcf7180006223896	0	47506	587.7	269
BUSCOvEOG7RR7ZR	Fragmented	jcf7180006226245	1622555	1662674	188.1	99
BUSCOvEOG73BP38	Complete	jcf7180006226274	1350605	1411183	560.4	282
BUSCOvEOG7D283H	Complete	jcf7180006226956	6433134	6474951	1202.1	557
BUSCOvEOG71RR8J	Complete	jcf7180006226993	3109994	3158531	540.3	259
BUSCOvEOG72576K	Complete	jcf7180006227055	4357116	4418746	1013.5	500
BUSCOvEOG7J6T5Z	Complete	jcf7180006227137	8115153	8157791	367.2	249
BUSCOvEOG76HHQ9	Duplicated	jcf7180006227205	6603	60546	398.9	439
BUSCOvEOG71ZGQ7	Fragmented	jcf7180006227126	3222986	3278779	2009.4	1238
BUSCOvEOG7JWWT3	Complete	jcf7180006226780	49433	208920	1391.3	816
BUSCOvEOG7RBRZS	Complete	jcf7180006226688	11374	57383	662.4	335
BUSCOvEOG7DJMB9	Complete	jcf7180006226977	702058	743085	434.6	230
BUSCOvEOG7KPVRP	Complete	jcf7180006226173	76829	118373	443	217
BUSCOvEOG7FXSP3	Complete	jcf7180006226686	3204100	3244825	517	259
BUSCOvEOG7NZW7H	Complete	jcf7180006227259	1332762	1424758	930.5	472
BUSCOvEOG74TQNC	Complete	jcf7180006227101	1353136	1404179	1458.5	748
BUSCOvEOG7641R8	Complete	jcf7180006227184	745943	799808	1797.2	1037
BUSCOvEOG7PCC65	Complete	jcf7180006226159	65201	113762	979.5	493
BUSCOvEOG7MCZD5	Complete	jcf7180006208793	0	32700	462.5	521
BUSCOvEOG7B2VBW	Complete	jcf7180006224652	0	36436	425.8	249
BUSCOvEOG7ZCVJ4	Complete	jcf7180006227137	8286921	8333356	1322.6	594
BUSCOvEOG7BK6JP	Complete	jcf7180006227094	1519418	1560451	300.1	163
BUSCOvEOG7SFBKT	Complete	jcf7180006226548	1992294	2041939	769	365
BUSCOvEOG7STTJ5	Complete	jcf7180006227219	2601003	2649687	849.6	500
BUSCOvEOG7T4F8M	Complete	jcf7180006227091	1964733	2010430	370.2	226
BUSCOvEOG75B2V7	Complete	jcf7180006222032	39644	88893	1107.2	497
BUSCOvEOG70VX2T	Complete	jcf7180006226190	207555	303012	2764	1658
BUSCOvEOG7908QF	Complete	jcf7180006226685	2604569	2651071	567.2	293
BUSCOvEOG7MW9MF	Complete	jcf7180006226307	59119	102788	656.8	303
BUSCOvEOG7BGB8X	Complete	jcf7180006227090	2569618	2621947	771	357
BUSCOvEOG70K9CQ	Complete	jcf7180006208454	0	29984	645.8	351
BUSCOvEOG7CNS4F	Complete	jcf7180006226312	1312656	1373972	1537.2	1162
BUSCOvEOG737SV2	Complete	jcf7180006227124	2795060	2837670	848.4	420
BUSCOvEOG7RFN6F	Complete	jcf7180006213674	0	37431	838.6	469
BUSCOvEOG7PVQBX	Complete	jcf7180006226573	6177372	6227299	2027.7	1050
BUSCOvEOG73FJ96	Complete	jcf7180006227110	1794799	1847150	2042.7	1048
BUSCOvEOG7G4J3W	Complete	jcf7180006224194	0	32655	905.3	449
BUSCOvEOG780KB6	Complete	jcf7180006227124	1666719	1726773	601.5	424
BUSCOvEOG7PNZWX	Complete	jcf7180006222918	9918	51913	971.6	509
BUSCOvEOG7H73QW	Complete	jcf7180006227085	1045444	1121862	2316.6	1256
BUSCOvEOG7VMGV3	Complete	jcf7180006226229	147954	198743	1246.6	630
BUSCOvEOG7TF1ZP	Complete	jcf7180006226681	311682	394604	2406	1550
BUSCOvEOG7G7DCF	Complete	jcf7180006226934	433275	499964	552.4	351
BUSCOvEOG7SBGCM	Duplicated	jcf7180006226573	4559659	4601466	422.4	234
BUSCOvEOG74QVDV	Complete	jcf7180006227080	875575	923515	614.1	362
BUSCOvEOG73R52W	Complete	jcf7180006226994	5524432	5569286	234	152
BUSCOvEOG7TQNP5	Complete	jcf7180006226687	3645490	3737463	3259.4	1628
BUSCOvEOG7VQC3C	Complete	jcf7180006227103	4857375	4913312	669.1	313
BUSCOvEOG7002XK	Complete	jcf7180006226232	461424	559519	1992.5	884
BUSCOvEOG7THX7G	Complete	jcf7180006227124	2442051	2483686	570.4	305
BUSCOvEOG76Q867	Complete	jcf7180006226257	1413810	1469871	1187.6	548
BUSCOvEOG747H75	Complete	jcf7180006227089	1857834	1948028	1104.2	569
BUSCOvEOG7FJ9P6	Complete	jcf7180006226653	604386	695285	1633.2	972
BUSCOvEOG7DNGJZ	Complete	jcf7180006227129	3353753	3397629	251.3	229
BUSCOvEOG7QFXV2	Complete	jcf7180006227124	2289043	2330638	480.1	344
BUSCOvEOG7GQRM6	Complete	jcf7180006227004	3240436	3281653	231.9	166
BUSCOvEOG7Z6426	Complete	jcf7180006226682	3032555	3081710	832.5	751
BUSCOvEOG72FTXB	Complete	jcf7180006226311	507354	557182	868.1	523
BUSCOvEOG74QVF0	Complete	jcf7180006227126	2959315	3003805	666.3	391
BUSCOvEOG70S1VB	Complete	jcf7180006227044	7576284	7622263	1229.4	779
BUSCOvEOG7TTHXN	Complete	jcf7180006227070	2644249	2691972	413.4	252
BUSCOvEOG7FN5ZT	Complete	jcf7180006226688	251364	291516	84	84
BUSCOvEOG72FTZ1	Complete	jcf7180006227021	3162222	3203532	763.4	535
BUSCOvEOG7C2JQH	Complete	jcf7180006227219	2353235	2401196	787.3	439
BUSCOvEOG77M3C9	Complete	jcf7180006226951	1150706	1198559	713.5	318
BUSCOvEOG77WQ3W	Complete	jcf7180006226170	3722730	3765836	256.6	146
BUSCOvEOG7J9PC8	Complete	jcf7180006226292	456878	513699	1754.5	986
BUSCOvEOG7TXD68	Complete	jcf7180006227101	665379	727008	644.6	355
BUSCOvEOG7W3V17	Fragmented	jcf7180006226695	4065502	4133980	2491.1	1272
BUSCOvEOG744N0Z	Complete	jcf7180006226977	698890	741116	356.2	212
BUSCOvEOG74J3ZQ	Complete	jcf7180006227085	786356	829291	457.2	217
BUSCOvEOG7Q5B3G	Complete	jcf7180006227146	2203687	2246021	954.3	489
BUSCOvEOG7H47JM	Complete	jcf7180006226678	863755	907618	357.3	234
BUSCOvEOG77H73S	Duplicated	jcf7180006226682	2062591	2114125	919.3	438
BUSCOvEOG7SBGBX	Complete	jcf7180006226245	693062	735775	827.3	423
BUSCOvEOG7Z0CK5	Complete	jcf7180006227145	2750363	2857236	1563.2	811
BUSCOvEOG7SFBK9	Complete	jcf7180006227101	717369	767029	1558.8	855
BUSCOvEOG754BCK	Complete	jcf7180006225866	1804072	1873827	1085.9	557
BUSCOvEOG7SXPS5	Complete	jcf7180006227201	1415956	1473311	1192.3	664
BUSCOvEOG7X0P6D	Complete	jcf7180006226695	1131995	1182905	745	409
BUSCOvEOG7R7WQ1	Complete	jcf7180006226629	1981797	2059009	1517.8	947
BUSCOvEOG7HQFZ4	Complete	jcf7180006227140	0	36732	584.6	288
BUSCOvEOG7JT1KK	Complete	jcf7180006227092	3043156	3087996	668.5	401
BUSCOvEOG7V70W8	Complete	jcf7180006227222	3203925	3267205	983.1	501
BUSCOvEOG74TQNN	Fragmented	jcf7180006226956	6541373	6592919	473.2	219
BUSCOvEOG7Z642V	Complete	jcf7180006226679	443540	507501	747.2	341
BUSCOvEOG72575X	Complete	jcf7180006226949	456942	518966	3413.4	1659
BUSCOvEOG7KD818	Complete	jcf7180006227220	2064891	2106759	718.3	428
BUSCOvEOG7TTHZ3	Complete	jcf7180006226170	122146	169102	546.7	330
BUSCOvEOG783FJ9	Complete	jcf7180006227233	366922	434673	1237.6	759
BUSCOvEOG72BZPB	Complete	jcf7180006227137	7261531	7309930	994.4	547
BUSCOvEOG72JQ4P	Complete	jcf7180006226688	2253898	2317843	2208.9	1499
BUSCOvEOG7Z37TN	Complete	jcf7180006220958	0	94002	844.7	446
BUSCOvEOG7JT1K5	Duplicated	jcf7180006226293	173049	219059	401.4	530
BUSCOvEOG7CG1PQ	Complete	jcf7180006227043	179235	224679	483.8	293
BUSCOvEOG7KSQZ7	Complete	jcf7180006226455	3439502	3492757	1639.5	796
BUSCOvEOG7S4QVG	Complete	jcf7180006226330	2271	55995	1610.8	1061
BUSCOvEOG7QZ911	Complete	jcf7180006227137	13372835	13415651	752.3	354
BUSCOvEOG7CVHMQ	Complete	jcf7180006227147	2669021	2719681	1127.6	523
BUSCOvEOG7QZ916	Complete	jcf7180006226695	4375482	4418626	643.6	328
BUSCOvEOG72JQ4V	Fragmented	jcf7180006209027	0	38430	1227.5	676
BUSCOvEOG7J9PCP	Complete	jcf7180006210859	0	27626	735.6	338
BUSCOvEOG7G1NVX	Complete	jcf7180006227186	844913	900036	1220.1	774
BUSCOvEOG7C2JPS	Complete	jcf7180006226673	6054421	6151076	2227	1377
BUSCOvEOG79CRP8	Complete	jcf7180006226993	1525701	1569409	614.1	387
BUSCOvEOG7HHQGZ	Complete	jcf7180006225772	75159	116593	472.2	215
BUSCOvEOG7SBGB9	Complete	jcf7180006226205	141537	198809	2121.7	960
BUSCOvEOG7J6T45	Duplicated	jcf7180006217745	0	46027	2226.6	1091
BUSCOvEOG7H1C8B	Complete	jcf7180006227078	2141002	2187771	1361.4	600
BUSCOvEOG7NKD8Q	Complete	jcf7180006226301	1373738	1424574	862.8	484
BUSCOvEOG72FTWZ	Complete	jcf7180006227092	4140403	4189644	1494.9	803
BUSCOvEOG7X3JF4	Complete	jcf7180006227260	710891	797389	978.1	612
BUSCOvEOG7Z90BM	Complete	jcf7180006227146	3756492	3798050	282.3	145
BUSCOvEOG71G4JC	Complete	jcf7180006226547	3105442	3155680	690.7	458
BUSCOvEOG7322C1	Complete	jcf7180006226455	3022821	3098170	991	413
BUSCOvEOG75TF21	Complete	jcf7180006220081	36604	78847	929.8	552
BUSCOvEOG71K0SZ	Fragmented	jcf7180006222112	0	20442	174.4	88
BUSCOvEOG78KSQN	Complete	jcf7180006226296	855473	899677	1566	771
BUSCOvEOG7VQC47	Complete	jcf7180006226692	3115967	3158187	291.2	167
BUSCOvEOG75X996	Complete	jcf7180006226267	271708	339761	688.8	349
BUSCOvEOG79PCBQ	Complete	jcf7180006226678	1397136	1460458	1827.8	1345
BUSCOvEOG7869S2	Complete	jcf7180006227251	2918207	2968511	1133.9	639
BUSCOvEOG7X98X1	Complete	jcf7180006227125	397062	444023	649.1	381
BUSCOvEOG73R50V	Complete	jcf7180006227044	3143017	3213221	2221.9	1088
BUSCOvEOG70CJX7	Complete	jcf7180006227084	14590	63936	674.4	321
BUSCOvEOG7GXH2R	Complete	jcf7180006226695	563776	610699	390.5	165
BUSCOvEOG751G4M	Complete	jcf7180006227052	4836398	4920010	829.2	456
BUSCOvEOG7ZSBH9	Complete	jcf7180006227155	3062060	3108502	597.8	319
BUSCOvEOG7GMW9N	Fragmented	jcf7180006226657	0	34120	378.5	188
BUSCOvEOG7PVQD0	Complete	jcf7180006227262	744795	812636	887.9	689
BUSCOvEOG7KWM76	Complete	jcf7180006226299	95302	145948	599.3	320
BUSCOvEOG73FJ91	Complete	jcf7180006227129	630153	690946	2064.2	1732
BUSCOvEOG779GN0	Complete	jcf7180006218907	0	29348	785.1	513
BUSCOvEOG7FBK7K	Complete	jcf7180006226629	1420805	1464328	296.6	354
BUSCOvEOG72FTX3	Fragmented	jcf7180006227089	2594786	2648069	1042.1	580
BUSCOvEOG7P2RGP	Complete	jcf7180006226296	531464	574022	499.4	286
BUSCOvEOG7K0S2D	Complete	jcf7180006225893	28617	75219	968.6	453
BUSCOvEOG7QVDRB	Complete	jcf7180006227143	682553	768479	2156	1040
BUSCOvEOG78SJ6N	Complete	jcf7180006227074	453663	510341	1156.9	987
BUSCOvEOG7R7WRJ	Complete	jcf7180006227103	1289213	1335965	377.7	227
BUSCOvEOG7H1C91	Complete	jcf7180006226695	4248666	4296505	734.5	366
BUSCOvEOG7XH1DG	Complete	jcf7180006226673	3526446	3577577	725.3	335
BUSCOvEOG76HHQX	Complete	jcf7180006227256	4616797	4659740	702	455
BUSCOvEOG78WDGD	Duplicated	jcf7180006227124	2720627	2766857	687.5	299
BUSCOvEOG7NGJ14	Complete	jcf7180006227262	1650861	1699599	1374.7	669
BUSCOvEOG7FN5X4	Complete	jcf7180006226977	1046890	1120617	1426.2	967
BUSCOvEOG71C88Z	Complete	jcf7180006226311	557901	607984	1161.9	505
BUSCOvEOG7P5MQ8	Complete	jcf7180006226691	5276328	5326367	646.1	322
BUSCOvEOG72JQ57	Complete	jcf7180006226691	3500929	3564927	1023.1	568
BUSCOvEOG7H1C9W	Complete	jcf7180006226673	4049912	4096064	504.7	399
BUSCOvEOG7BVT8R	Complete	jcf7180006227186	140691	184282	376.3	178
BUSCOvEOG779GNV	Complete	jcf7180006227092	3034551	3080049	375.4	217
BUSCOvEOG7NKD8H	Complete	jcf7180006227261	4650445	4730044	709	545
BUSCOvEOG747H6S	Complete	jcf7180006226967	364205	422367	1590.5	1034
BUSCOvEOG7XD55F	Complete	jcf7180006226257	1357614	1400549	886.7	684
BUSCOvEOG70S1VK	Complete	jcf7180006226733	1232821	1290990	845.8	429
BUSCOvEOG7QC2KF	Complete	jcf7180006227129	6658012	6703171	699.3	393
BUSCOvEOG7FFFF4	Complete	jcf7180006227200	4759258	4841621	1855.5	836
BUSCOvEOG77PZKM	Complete	jcf7180006208396	0	61555	1129.6	523
BUSCOvEOG7V70X0	Complete	jcf7180006226314	228995	273459	547.3	315
BUSCOvEOG7NGJ24	Complete	jcf7180006227113	1275610	1315915	208.2	480
BUSCOvEOG7BK6GZ	Complete	jcf7180006211581	0	27450	3084.9	2006
BUSCOvEOG7MPK3S	Fragmented	jcf7180006218722	0	31034	897.4	453
BUSCOvEOG77STT0	Complete	jcf7180006226548	1714651	1769890	1715.4	1746
BUSCOvEOG7322BF	Complete	jcf7180006226545	877638	986660	1363.4	774
BUSCOvEOG76HHQH	Complete	jcf7180006227121	708915	755056	1012	454
BUSCOvEOG78960T	Complete	jcf7180006226170	2876299	2926723	1733	1078
BUSCOvEOG7WDFSV	Complete	jcf7180006226546	3987372	4028643	251.5	136
BUSCOvEOG7SXPTF	Complete	jcf7180006227061	987638	1033995	420.4	197
BUSCOvEOG7NKD83	Complete	jcf7180006226079	2203840	2253400	769.1	599
BUSCOvEOG7SN33J	Fragmented	jcf7180006215169	0	23249	172.4	120
BUSCOvEOG7D283X	Complete	jcf7180006226994	1990188	2040999	850.8	402
BUSCOvEOG7B5QKN	Complete	jcf7180006227025	4683477	4732262	660.7	493
BUSCOvEOG7BGB8N	Complete	jcf7180006227067	2576241	2618686	1081.3	564
BUSCOvEOG7NW106	Complete	jcf7180006226309	28432	87897	973.1	491
BUSCOvEOG7VX3K3	Complete	jcf7180006227070	3690471	3752237	1431.3	886
BUSCOvEOG793503	Complete	jcf7180006226998	1081167	1123554	253.1	145
BUSCOvEOG7TQNPV	Complete	jcf7180006227223	481588	539330	891.8	490
BUSCOvEOG7G7DCG	Complete	jcf7180006209383	0	30229	586.9	281
BUSCOvEOG7J3XXG	Complete	jcf7180006227089	5558539	5643801	527.1	332
BUSCOvEOG7R257R	Fragmented	jcf7180006225488	0	36323	396.9	194
BUSCOvEOG7H1C95	Complete	jcf7180006227096	1300949	1372352	536.6	307
BUSCOvEOG7NZW7M	Complete	jcf7180006226623	272568	320238	684.5	345
BUSCOvEOG7KWM7G	Complete	jcf7180006215668	194508	248395	604.6	262
BUSCOvEOG7Z0CK6	Complete	jcf7180006227256	4589618	4645170	1405.6	871
BUSCOvEOG74F7QC	Complete	jcf7180006227089	5966957	6010819	825.8	400
BUSCOvEOG7WQ2GX	Complete	jcf7180006226681	3901641	3963645	697.6	343
BUSCOvEOG7TF1ZM	Complete	jcf7180006227086	2651126	2754733	868.5	524
BUSCOvEOG7VQC2S	Complete	jcf7180006227112	2801770	2877438	1194.3	597
BUSCOvEOG7QNP8W	Complete	jcf7180006226614	0	32111	1626.2	961
BUSCOvEOG7HMKQ8	Complete	jcf7180006227127	3390996	3448049	443.7	234
BUSCOvEOG7C2JQV	Complete	jcf7180006226287	87312	128421	758.8	360
BUSCOvEOG7VHMM0	Complete	jcf7180006226994	2992136	3057426	1152.2	560
BUSCOvEOG7V18D3	Complete	jcf7180006222918	0	44771	2317.1	1109
BUSCOvEOG7S1VNC	Complete	jcf7180006227133	2769037	2826445	755.9	336
BUSCOvEOG7SQZ8W	Complete	jcf7180006226994	1226833	1309894	3090.7	1641
BUSCOvEOG7615HR	Complete	jcf7180006227062	658934	704333	906.3	458
BUSCOvEOG73V19X	Complete	jcf7180006227149	155547	198425	397.2	483
BUSCOvEOG7CJWWR	Complete	jcf7180006227156	1964719	2045460	1391	595
BUSCOvEOG7Z6420	Duplicated	jcf7180006227033	2544470	2637306	977.5	649
BUSCOvEOG7PRV4P	Complete	jcf7180006227112	715135	768763	873.8	405
BUSCOvEOG7VHMMP	Complete	jcf7180006227137	2568929	2612166	810.5	422
BUSCOvEOG74TQN2	Complete	jcf7180006226694	374185	469179	4812.7	2700
BUSCOvEOG7TMSGK	Complete	jcf7180006227204	1412523	1467292	627.4	314
BUSCOvEOG73R51H	Complete	jcf7180006227151	377175	452877	790.1	439
BUSCOvEOG7K0S37	Duplicated	jcf7180006225445	0	24689	172.2	112
BUSCOvEOG70ZSBQ	Complete	jcf7180006226993	2076758	2157653	1017.7	611
BUSCOvEOG7N05VR	Fragmented	jcf7180006226245	157592	214396	181.9	136
BUSCOvEOG71ZGQB	Complete	jcf7180006227220	2655814	2730743	1738.1	939
BUSCOvEOG7M0GFC	Complete	jcf7180006226436	81222	137106	802	511
BUSCOvEOG77H74J	Complete	jcf7180006227053	211826	252791	566.3	337
BUSCOvEOG7Q2FVS	Complete	jcf7180006226998	1108464	1151640	705.5	420
BUSCOvEOG7M0GF4	Complete	jcf7180006227155	261664	320205	1720.4	883
BUSCOvEOG7THX70	Fragmented	jcf7180006217630	0	30959	333.5	268
BUSCOvEOG7JM938	Complete	jcf7180006227108	1299942	1375874	1046.4	584
BUSCOvEOG7X0P68	Complete	jcf7180006226272	26511	80263	1003	496
BUSCOvEOG7K0S3Q	Complete	jcf7180006226751	1923996	1966687	327.8	165
BUSCOvEOG7N322Q	Complete	jcf7180006227107	513011	566190	1202.2	700
BUSCOvEOG7KSQZN	Complete	jcf7180006227072	1039740	1081158	1034.7	471
BUSCOvEOG7FXSMZ	Complete	jcf7180006226547	2881382	2994600	1748.4	751
BUSCOvEOG7SXPSK	Complete	jcf7180006227200	1096024	1137103	756.5	359
BUSCOvEOG7XWHBF	Complete	jcf7180006220073	324	62725	1100	476
BUSCOvEOG7869RV	Complete	jcf7180006227052	1774780	1826694	1742.5	918
BUSCOvEOG7M0GFD	Duplicated	jcf7180006220147	0	47631	1175.3	600
BUSCOvEOG7PVQCD	Complete	jcf7180006227156	4763718	4810478	900.7	493
BUSCOvEOG7T4F99	Complete	jcf7180006227101	657235	697600	245.9	187
BUSCOvEOG79KH5W	Complete	jcf7180006226947	0	31805	246.3	118
BUSCOvEOG72NKDC	Complete	jcf7180006226956	2947940	3003970	1022.3	471
BUSCOvEOG7S1VMG	Fragmented	jcf7180006227147	1173293	1216289	2108.9	1096
BUSCOvEOG7CRNDQ	Complete	jcf7180006227147	474486	520646	514.5	240
BUSCOvEOG7N8SHZ	Complete	jcf7180006227094	710555	806367	1928.9	1412
BUSCOvEOG7P2RGX	Fragmented	jcf7180006219842	0	26092	189.6	129
BUSCOvEOG744MZK	Complete	jcf7180006227234	4306711	4360999	2038.8	1048
BUSCOvEOG7CRNCB	Complete	jcf7180006227220	874830	923431	2674.1	1223
BUSCOvEOG7NW102	Complete	jcf7180006227260	0	40435	1043.1	515
BUSCOvEOG715HTX	Complete	jcf7180006226681	5996035	6051228	508.2	284
BUSCOvEOG7N8SJC	Complete	jcf7180006227089	702169	771715	1146	594
BUSCOvEOG7869SP	Complete	jcf7180006226296	739242	781304	947.3	432
BUSCOvEOG78GXGV	Complete	jcf7180006227086	356851	410093	1085.2	713
BUSCOvEOG78WDFZ	Fragmented	jcf7180006227034	655808	708925	645.7	313
BUSCOvEOG7STTHV	Complete	jcf7180006227235	1061623	1169686	1960.3	902
BUSCOvEOG71K0T8	Fragmented	jcf7180006215059	0	31159	169.9	121
BUSCOvEOG7C5F04	Complete	jcf7180006227122	2481475	2531789	489.6	295
BUSCOvEOG79CRNR	Complete	jcf7180006226673	630194	676409	687.1	581
BUSCOvEOG7VQC39	Complete	jcf7180006226952	2259900	2312287	749.5	414
BUSCOvEOG7KWM6B	Complete	jcf7180006227082	1722956	1773710	1200.4	587
BUSCOvEOG7PRV4Z	Complete	jcf7180006227053	1141333	1189594	777.2	358
BUSCOvEOG7RZ0CG	Fragmented	jcf7180006226688	4085468	4142392	1905.1	1153
BUSCOvEOG7CVHMW	Complete	jcf7180006226689	377930	427224	875.7	473
BUSCOvEOG7RBRZT	Complete	jcf7180006226314	1611449	1655472	698.4	478
BUSCOvEOG751G4B	Complete	jcf7180006227264	1399166	1459407	1054.1	635
BUSCOvEOG7FFFGQ	Complete	jcf7180006226679	2829219	2878661	388.6	223
BUSCOvEOG7GB8N7	Complete	jcf7180006227101	1077206	1120038	422.2	292
BUSCOvEOG741RQN	Complete	jcf7180006221770	0	81708	2838	1545
BUSCOvEOG779GMN	Complete	jcf7180006227099	2297667	2339415	1278.6	646
BUSCOvEOG75HTC6	Fragmented	jcf7180006227147	1786021	1848559	350.2	160
BUSCOvEOG7J9PD5	Complete	jcf7180006226201	15005	64335	578.8	308
BUSCOvEOG7FXSQ3	Complete	jcf7180006227151	1316575	1360837	157.5	92
BUSCOvEOG7GMW9F	Complete	jcf7180006227137	12537417	12588781	1245.1	767
BUSCOvEOG722C02	Complete	jcf7180006226751	3753773	3808703	583.2	365
BUSCOvEOG7ZKM2N	Complete	jcf7180006223730	21325	62956	415.9	298
BUSCOvEOG7M3BP0	Complete	jcf7180006227088	1649002	1734944	1580.6	734
BUSCOvEOG71C89S	Fragmented	jcf7180006227220	695987	740500	355.1	219
BUSCOvEOG715HV7	Complete	jcf7180006210730	0	36429	385.2	216
BUSCOvEOG74BCGT	Fragmented	jcf7180006227085	971146	1013830	211	134
BUSCOvEOG7BGB87	Complete	jcf7180006227222	1914679	1964904	2145.6	1096
BUSCOvEOG76DNG1	Complete	jcf7180006227100	752312	825745	1495.4	979
BUSCOvEOG7WHB1V	Complete	jcf7180006227125	3558242	3602577	203.3	98
BUSCOvEOG7TXD6N	Complete	jcf7180006227205	90054	133974	426.1	251
BUSCOvEOG776MDZ	Complete	jcf7180006227252	1154485	1195107	289.7	267
BUSCOvEOG7TMSFR	Complete	jcf7180006227039	167593	215342	1239.3	640
BUSCOvEOG7C8971	Complete	jcf7180006226952	3238040	3278186	256.2	234
BUSCOvEOG702Z5Q	Complete	jcf7180006226601	1862443	1909569	1424.7	653
BUSCOvEOG7B5QKC	Complete	jcf7180006227223	540183	583540	643.4	302
BUSCOvEOG7FTXDV	Fragmented	jcf7180006215139	0	33029	234.2	118
BUSCOvEOG7R7WQM	Complete	jcf7180006226146	291025	340206	1076.8	701
BUSCOvEOG7SQZ9B	Complete	jcf7180006223916	0	50276	1124.9	641
BUSCOvEOG7H1C8D	Complete	jcf7180006226545	708806	757010	1402.1	599
BUSCOvEOG7HQFZ9	Complete	jcf7180006227112	586795	644901	613.3	358
BUSCOvEOG7HTB5B	Complete	jcf7180006227062	709068	813379	3715.4	1827
BUSCOvEOG7M3BQX	Complete	jcf7180006226653	199773	240972	259.6	142
BUSCOvEOG7JQ59Z	Complete	jcf7180006227112	0	37936	1183.1	829
BUSCOvEOG77DBW1	Complete	jcf7180006227103	2318448	2370848	853.5	393
BUSCOvEOG7N322N	Complete	jcf7180006224273	0	59404	900.3	562
BUSCOvEOG7CNS61	Duplicated	jcf7180006227119	1076945	1117388	324.1	180
BUSCOvEOG78KSRN	Complete	jcf7180006226967	627491	686770	574.1	290
BUSCOvEOG7M3BP6	Complete	jcf7180006209842	0	29823	1047.3	649
BUSCOvEOG7RFN69	Complete	jcf7180006226296	865270	922180	1652.6	776
BUSCOvEOG7XD565	Complete	jcf7180006226314	1175426	1216267	272.1	190
BUSCOvEOG7TTHXG	Complete	jcf7180006226306	281648	348325	644.9	535
BUSCOvEOG7W0ZT5	Complete	jcf7180006227103	9518524	9567399	788.5	434
BUSCOvEOG7PRV4Q	Complete	jcf7180006226277	1227984	1286834	744	379
BUSCOvEOG7H73RQ	Complete	jcf7180006227069	3937571	3986521	751.2	443
BUSCOvEOG734XKD	Complete	jcf7180006227222	2247632	2338468	1372.6	892
BUSCOvEOG72FTX0	Complete	jcf7180006227124	1273251	1338107	1648	1020
BUSCOvEOG7BZPGB	Complete	jcf7180006227058	3665433	3727465	869.6	438
BUSCOvEOG7TF1ZG	Complete	jcf7180006227235	1608811	1667532	2581.4	1263
BUSCOvEOG7QJT1J	Complete	jcf7180006226167	222690	299943	1982	1390
BUSCOvEOG7KWM75	Complete	jcf7180006212324	38969	85404	781.4	525
BUSCOvEOG7RJHG9	Duplicated	jcf7180006226653	494888	535022	244.4	331
BUSCOvEOG796151	Duplicated	jcf7180006223761	0	43083	1079.7	1432
BUSCOvEOG7HB008	Complete	jcf7180006227137	14121386	14180719	844.1	442
BUSCOvEOG7G7DC0	Complete	jcf7180006226292	893721	964953	985.1	665
BUSCOvEOG7JWWW3	Complete	jcf7180006227185	820292	860405	176.8	99
BUSCOvEOG7D80MJ	Complete	jcf7180006227247	160108	200968	426.1	252
BUSCOvEOG7S1VP1	Complete	jcf7180006227081	2862351	2906992	536.8	316
BUSCOvEOG7SQZ9D	Complete	jcf7180006227186	1056967	1103055	892.2	669
BUSCOvEOG7F1ZJ0	Complete	jcf7180006227137	13922739	13965306	259	220
BUSCOvEOG75TF2P	Complete	jcf7180006222918	0	36702	618.6	346
BUSCOvEOG7XPRVP	Duplicated	jcf7180006226952	3177560	3223067	387.6	469
BUSCOvEOG7V18DN	Complete	jcf7180006227137	14035231	14085315	848.2	442
BUSCOvEOG7CRNDH	Complete	jcf7180006227149	429706	476179	551.1	251
BUSCOvEOG78WDGD	Duplicated	jcf7180006170236	1060	46753	406.7	252
BUSCOvEOG783FJG	Complete	jcf7180006215503	0	34184	609.4	350
BUSCOvEOG7SXPS6	Complete	jcf7180006208441	0	26626	928.7	470
BUSCOvEOG7QJT1S	Complete	jcf7180006227126	1767809	1828296	1463.6	696
BUSCOvEOG73V17V	Complete	jcf7180006224177	0	49081	2121.7	989
BUSCOvEOG7M934N	Complete	jcf7180006226209	0	41246	1420.8	724
BUSCOvEOG7S4QVK	Complete	jcf7180006227155	2686037	2737567	1035.7	932
BUSCOvEOG7PK3NR	Complete	jcf7180006222032	11401	70548	1004.8	720
BUSCOvEOG7J3XWC	Complete	jcf7180006227185	1171303	1223420	2036.3	988
BUSCOvEOG7FN5Z5	Complete	jcf7180006227137	12996372	13051603	409.5	242
BUSCOvEOG79W3W8	Complete	jcf7180006227146	2881386	2921991	515.7	314
BUSCOvEOG7TQNQ2	Complete	jcf7180006226170	2344523	2393096	766.9	391
BUSCOvEOG712NKZ	Complete	jcf7180006226688	4738018	4782597	709.8	540
BUSCOvEOG7KH488	Complete	jcf7180006226997	5025434	5070873	735.5	352
BUSCOvEOG7JM941	Complete	jcf7180006226549	2167965	2209332	663.6	321
BUSCOvEOG70VX45	Complete	jcf7180006226170	2379134	2420429	859.8	838
BUSCOvEOG7TMSGG	Complete	jcf7180006227147	3223460	3267149	444	249
BUSCOvEOG7N05TM	Duplicated	jcf7180006226998	107472	154383	1616.8	836
BUSCOvEOG7XWHC2	Complete	jcf7180006226222	2419866	2489098	837	426
BUSCOvEOG76Q86D	Complete	jcf7180006227121	817719	874044	1073.2	505
BUSCOvEOG7MPK4C	Complete	jcf7180006227256	4760525	4807211	789.6	418
BUSCOvEOG74F7PQ	Complete	jcf7180006227070	3726867	3796003	2001.6	993
BUSCOvEOG73BP27	Complete	jcf7180006227063	1044345	1138301	1518.4	958
BUSCOvEOG73V191	Complete	jcf7180006227264	3283759	3330459	647.1	308
BUSCOvEOG77STWH	Complete	jcf7180006227115	1658762	1699857	224.7	116
BUSCOvEOG7S4QWV	Complete	jcf7180006226683	946163	986831	571.1	249
BUSCOvEOG7VX3JZ	Complete	jcf7180006227028	832804	917584	1007.1	523
BUSCOvEOG7JQ5BB	Fragmented	jcf7180006226689	529696	589863	769.6	373
BUSCOvEOG75MPJS	Complete	jcf7180006227258	349351	406587	1287.7	609
BUSCOvEOG7BP2RM	Complete	jcf7180006227070	601075	654106	1012.2	587
BUSCOvEOG7P5MQS	Complete	jcf7180006227078	1404364	1446886	425.2	280
BUSCOvEOG7V18D9	Complete	jcf7180006227052	4724299	4777415	1132.3	847
BUSCOvEOG7V18D1	Fragmented	jcf7180006227120	2066542	2140030	2268.5	1228
BUSCOvEOG7GMWBM	Complete	jcf7180006226997	3687596	3729260	414.8	340
BUSCOvEOG75QJST	Complete	jcf7180006226277	137065	185947	1078.7	717
BUSCOvEOG72V9VH	Duplicated	jcf7180006227039	2505510	2613389	1705.3	995
BUSCOvEOG7QJT35	Complete	jcf7180006226751	6995	86747	492.6	224
BUSCOvEOG7QC2JW	Complete	jcf7180006227055	1296125	1367114	1206	604
BUSCOvEOG7BP2RX	Complete	jcf7180006226994	2718578	2766049	668.2	411
BUSCOvEOG7322CB	Complete	jcf7180006227048	3080905	3128420	520.4	272
BUSCOvEOG7QZ914	Complete	jcf7180006226691	5355363	5404477	600.6	294
BUSCOvEOG7C895Q	Complete	jcf7180006226257	1435316	1490530	1267.8	847
BUSCOvEOG7CZCV9	Complete	jcf7180006211888	0	33876	1839.1	918
BUSCOvEOG7B2VC2	Complete	jcf7180006227146	3863732	3905473	411.6	203
BUSCOvEOG78GXH9	Complete	jcf7180006226687	5143268	5207607	1357.9	638
BUSCOvEOG7S7M48	Complete	jcf7180006227067	1932492	1979393	761.2	416
BUSCOvEOG7BRZ00	Complete	jcf7180006227077	280349	398597	1330.3	851
BUSCOvEOG773R4H	Fragmented	jcf7180006227124	93642	276602	579.3	287
BUSCOvEOG737STT	Complete	jcf7180006227152	1041328	1095031	1090.4	601
BUSCOvEOG7R51G5	Complete	jcf7180006226545	171344	225990	1827.6	1066
BUSCOvEOG70K9D3	Fragmented	jcf7180006226299	774706	817592	254	196
BUSCOvEOG770VX3	Complete	jcf7180006227103	5286699	5335023	972.9	608
BUSCOvEOG7CC5FT	Complete	jcf7180006209878	0	24482	511	263
BUSCOvEOG79CRNC	Complete	jcf7180006227264	2161896	2212166	909.2	606
BUSCOvEOG7K6HK1	Complete	jcf7180006227078	481352	522838	598.4	300
BUSCOvEOG780KBT	Complete	jcf7180006226212	762302	805806	342.3	225
BUSCOvEOG7X6DPF	Complete	jcf7180006227148	2888560	2938617	765.5	372
BUSCOvEOG7WQ2HV	Complete	jcf7180006221958	0	30248	281.2	131
BUSCOvEOG7BVT7M	Complete	jcf7180006227137	7625541	7667530	902.4	454
BUSCOvEOG7C5DZC	Complete	jcf7180006226496	4129267	4178458	466.2	255
BUSCOvEOG7JWWTZ	Complete	jcf7180006226949	121346	164077	508.6	306
BUSCOvEOG7641RM	Complete	jcf7180006227148	750648	795564	913.1	619
BUSCOvEOG7G7DBV	Complete	jcf7180006227106	920386	1015913	1550.1	859
BUSCOvEOG7SJ6T9	Complete	jcf7180006226691	356207	401258	1266.4	639
BUSCOvEOG7641RB	Fragmented	jcf7180006208625	0	26074	676.7	414
BUSCOvEOG7DNGJ3	Complete	jcf7180006227022	3643427	3707123	1132.5	726
BUSCOvEOG7D80KD	Complete	jcf7180006226977	4832203	4885885	1467.3	899
BUSCOvEOG77H74D	Complete	jcf7180006227252	1191258	1247909	608.3	309
BUSCOvEOG7BK6K2	Complete	jcf7180006227260	830940	871908	243.3	146
BUSCOvEOG78960R	Complete	jcf7180006227074	1128727	1247964	1903.9	1069
BUSCOvEOG7VMGV5	Complete	jcf7180006227122	5927437	5978114	1104.9	742
BUSCOvEOG7TB5RP	Complete	jcf7180006226296	787555	829345	633.8	328
BUSCOvEOG7SN32D	Complete	jcf7180006225189	7515	50579	1187.8	810
BUSCOvEOG71VMHT	Complete	jcf7180006226549	535338	600830	431.7	207
BUSCOvEOG75HTCJ	Complete	jcf7180006224396	0	31159	488.8	285
BUSCOvEOG7DRBSJ	Complete	jcf7180006227200	5830032	5935601	576.4	301
BUSCOvEOG7MPK3G	Complete	jcf7180006226208	2644521	2719637	1994.6	916
BUSCOvEOG7DFR20	Complete	jcf7180006227125	515039	567869	1421.4	685
BUSCOvEOG7W6Q8T	Fragmented	jcf7180006227220	2712863	2769179	973.9	836
BUSCOvEOG7ZGQSF	Complete	jcf7180006227137	3582222	3643367	967.7	421
BUSCOvEOG7PCC64	Complete	jcf7180006226836	0	50560	682.6	307
BUSCOvEOG7NW0ZZ	Complete	jcf7180006225893	0	40018	1304.5	568
BUSCOvEOG7SQZBB	Complete	jcf7180006226312	4578155	4619656	599.5	324
BUSCOvEOG7K9CSD	Complete	jcf7180006227103	2909124	2953521	644.5	387
BUSCOvEOG7GXH1W	Complete	jcf7180006227133	6437939	6494126	573.7	350
BUSCOvEOG71ZGS8	Complete	jcf7180006227147	3735216	3775788	224.1	131
BUSCOvEOG7PG7F9	Complete	jcf7180006227148	7438138	7488001	618.6	353
BUSCOvEOG7G4J4H	Complete	jcf7180006227204	120401	176014	339.8	429
BUSCOvEOG7ZCVHZ	Complete	jcf7180006226844	3644143	3821827	1137	584
BUSCOvEOG78KSR9	Complete	jcf7180006227081	2881667	2927811	1168.9	693
BUSCOvEOG7X3JFV	Complete	jcf7180006227127	811230	860907	307	242
BUSCOvEOG7CZCW7	Complete	jcf7180006227052	5166499	5212870	581.3	316
BUSCOvEOG75X99H	Complete	jcf7180006226309	1140955	1202323	501.7	263
BUSCOvEOG7T79J5	Complete	jcf7180006227023	1648497	1692879	316	202
BUSCOvEOG77WQ3H	Complete	jcf7180006226949	524484	576362	506.8	238
BUSCOvEOG7ZSBH5	Complete	jcf7180006227149	2403619	2493810	680.3	376
BUSCOvEOG7C5DZ5	Complete	jcf7180006226625	24540	102768	1161.7	659
BUSCOvEOG78KSQH	Complete	jcf7180006226688	4060435	4113201	2339.8	1066
BUSCOvEOG7NZW6T	Complete	jcf7180006227033	33395	77925	1429.1	795
BUSCOvEOG7G4J4Q	Complete	jcf7180006227124	122592	168116	563.9	306
BUSCOvEOG7W6Q9D	Complete	jcf7180006227094	33968	81209	651.3	275
BUSCOvEOG7Z90BH	Duplicated	jcf7180006227067	1834672	1875701	255.1	154
BUSCOvEOG7FN5XQ	Complete	jcf7180006227106	2244185	2294314	970.4	589
BUSCOvEOG7TXD62	Complete	jcf7180006226952	3439068	3488883	677.5	318
BUSCOvEOG7F1ZHP	Fragmented	jcf7180006226683	2850868	2966000	155.1	85
BUSCOvEOG7PCC5B	Complete	jcf7180006227183	426305	501090	2274.8	1570
BUSCOvEOG7TB5QP	Complete	jcf7180006227136	1241298	1306084	1987.5	1642
BUSCOvEOG751G58	Complete	jcf7180006210581	76292	117846	562.6	401
BUSCOvEOG7GQRJN	Complete	jcf7180006227149	489395	541658	1170.8	655
BUSCOvEOG770VWH	Complete	jcf7180006226977	1118442	1176577	2990.4	1686
BUSCOvEOG78WDFT	Complete	jcf7180006227184	356686	414058	1028.1	582
BUSCOvEOG7D283J	Complete	jcf7180006226967	1343711	1421271	1233.1	568
BUSCOvEOG75B2V2	Complete	jcf7180006226673	4650490	4702650	1451.2	603
BUSCOvEOG7DFR1S	Complete	jcf7180006227001	170708	234472	2046.5	1062
BUSCOvEOG734XM0	Complete	jcf7180006226308	252272	323944	946.5	422
BUSCOvEOG7DBVT7	Complete	jcf7180006227259	4242825	4315177	1106.4	685
BUSCOvEOG7869RR	Complete	jcf7180006227087	5460178	5546462	3574	2004
BUSCOvEOG75X99P	Complete	jcf7180006226695	2447988	2492578	512	269
BUSCOvEOG7908QR	Complete	jcf7180006227126	2856399	2901594	522.6	488
BUSCOvEOG751G5X	Complete	jcf7180006226178	682134	722977	310.3	207
BUSCOvEOG71RR8G	Complete	jcf7180006227185	745662	790853	586.8	311
BUSCOvEOG7576M5	Complete	jcf7180006226239	351899	402313	1486.9	683
BUSCOvEOG7R2590	Complete	jcf7180006227103	1423056	1463337	246.8	204
BUSCOvEOG72FTWS	Complete	jcf7180006226695	1607505	1661748	1869.6	1099
BUSCOvEOG7GQRJ9	Fragmented	jcf7180006221602	0	33528	523.2	331
BUSCOvEOG72FTZV	Complete	jcf7180006227253	1566880	1610946	429	245
BUSCOvEOG7STTKQ	Complete	jcf7180006226695	21344	61757	272.2	195
BUSCOvEOG77STTK	Complete	jcf7180006227131	345138	398752	733.4	409
BUSCOvEOG7FR25F	Complete	jcf7180006227048	661068	736470	1192.4	767
BUSCOvEOG7PRV3Z	Complete	jcf7180006227146	1897179	1956708	2478	1189
BUSCOvEOG7CJWXQ	Complete	jcf7180006226679	1408718	1454674	528.9	279
BUSCOvEOG78PNZC	Complete	jcf7180006226212	1799432	1861079	1629.2	1130
BUSCOvEOG72FTZJ	Fragmented	jcf7180006226751	453089	497377	162.8	94
BUSCOvEOG7V18D4	Complete	jcf7180006226751	2254868	2316869	1475.9	866
BUSCOvEOG7ZKM0T	Fragmented	jcf7180006226694	169133	222500	1471.6	812
BUSCOvEOG77H73Q	Complete	jcf7180006226254	183742	236076	990.6	489
BUSCOvEOG7S7M3W	Complete	jcf7180006227147	1759350	1804444	1010.9	431
BUSCOvEOG71VMG2	Complete	jcf7180006226292	663104	745779	2908.6	2100
BUSCOvEOG7P8GZX	Complete	jcf7180006227234	3687791	3779441	339.4	178
BUSCOvEOG715HVS	Complete	jcf7180006227120	2008199	2058648	226.3	192
BUSCOvEOG77H73T	Complete	jcf7180006227075	243430	293249	1393.8	655
BUSCOvEOG7RBRZ0	Complete	jcf7180006226680	1487693	1554045	1858.9	912
BUSCOvEOG78KSQJ	Complete	jcf7180006226187	0	75786	1436.3	718
BUSCOvEOG7Z37T2	Fragmented	jcf7180006227129	3018097	3088918	699.7	474
BUSCOvEOG7VDRBP	Complete	jcf7180006227052	4960560	5036442	3250.6	1680
BUSCOvEOG7F1ZGD	Complete	jcf7180006227223	1398404	1447693	1808.5	1316
BUSCOvEOG7ZPG8N	Complete	jcf7180006226689	1466257	1513525	647	421
BUSCOvEOG7FJ9QX	Complete	jcf7180006226682	3045159	3089149	352.6	211
BUSCOvEOG754BD8	Complete	jcf7180006227126	2428165	2474088	543.9	265
BUSCOvEOG70K9C5	Complete	jcf7180006226653	436350	495879	2042.6	967
BUSCOvEOG702Z74	Complete	jcf7180006227155	1765061	1809299	506.1	308
BUSCOvEOG7J3XW9	Complete	jcf7180006227137	7832296	7894039	1945.3	948
BUSCOvEOG7HDV6V	Complete	jcf7180006226680	698320	775403	2110.3	1206
BUSCOvEOG7Q5B33	Complete	jcf7180006223384	0	47135	1384	592
BUSCOvEOG7S1VNN	Complete	jcf7180006226693	2651192	2694947	677.8	350
BUSCOvEOG7RR7ZF	Complete	jcf7180006227202	3264846	3306356	364.2	254
BUSCOvEOG7QZ91P	Fragmented	jcf7180006227154	53280	99967	679.7	318
BUSCOvEOG7BGB8W	Complete	jcf7180006226686	3807236	3872459	889.1	492
BUSCOvEOG7CJWWB	Complete	jcf7180006227062	469261	556642	2332.8	1423
BUSCOvEOG7RV44S	Duplicated	jcf7180006227096	2095642	2214488	728.6	471
BUSCOvEOG7VHMMJ	Complete	jcf7180006226296	420118	461731	657.8	355
BUSCOvEOG7RFN6V	Complete	jcf7180006226455	5451748	5508596	671.2	326
BUSCOvEOG7K6HJJ	Complete	jcf7180006227082	1557779	1603023	531.9	297
BUSCOvEOG754BC0	Complete	jcf7180006227094	1229409	1290184	2186.6	1549
BUSCOvEOG7TF211	Complete	jcf7180006227098	272964	324910	490.3	298
BUSCOvEOG7XWHBH	Complete	jcf7180006214270	0	26541	1322.3	607
BUSCOvEOG7CRNDS	Complete	jcf7180006226079	1368099	1445046	472.6	262
BUSCOvEOG7SXPT3	Complete	jcf7180006227140	82275	124730	456.4	258
BUSCOvEOG77STTF	Complete	jcf7180006226691	4596909	4649916	1012.3	595
BUSCOvEOG71K0S4	Complete	jcf7180006227092	3415873	3460533	1213.6	586
BUSCOvEOG708PN5	Complete	jcf7180006225924	62125	149163	3870.8	1762
BUSCOvEOG70P5M2	Complete	jcf7180006226547	3767843	3818243	930.8	890
BUSCOvEOG7RBS0M	Complete	jcf7180006226586	39862	80492	386	233
BUSCOvEOG7XH1D7	Complete	jcf7180006226601	474102	518145	687.6	343
BUSCOvEOG73BP34	Complete	jcf7180006227043	330319	374569	764.8	660
BUSCOvEOG7D284H	Complete	jcf7180006227253	304018	345199	463.7	302
BUSCOvEOG79PCF1	Complete	jcf7180006227135	968079	1020389	422.2	719
BUSCOvEOG7X3JFD	Complete	jcf7180006224622	0	33667	823.6	406
BUSCOvEOG7TB5S4	Complete	jcf7180006226282	113152	172321	549.7	271
BUSCOvEOG7Z9099	Duplicated	jcf7180006211364	0	20945	402.6	238
BUSCOvEOG7R2576	Complete	jcf7180006226967	683415	731207	1641.7	1083
BUSCOvEOG7F1ZGF	Complete	jcf7180006221105	0	38743	1266.6	606
BUSCOvEOG7GXH19	Complete	jcf7180006227025	4050980	4100205	1222.8	648
BUSCOvEOG7K9CRW	Fragmented	jcf7180006226977	869758	917790	1122.8	717
BUSCOvEOG7RJHF7	Complete	jcf7180006225893	11353	56314	931.8	630
BUSCOvEOG7B2V9G	Complete	jcf7180006225866	2741684	2876481	2038.9	1165
BUSCOvEOG7TF207	Complete	jcf7180006227220	2088504	2130054	642.2	446
BUSCOvEOG7W9KHH	Complete	jcf7180006227220	727011	773992	1209.5	551
BUSCOvEOG74TQN6	Complete	jcf7180006226312	874081	967635	1493.4	686
BUSCOvEOG7N8SJD	Complete	jcf7180006227125	3123383	3169184	540.4	506
BUSCOvEOG7V70WG	Complete	jcf7180006226688	329141	375458	1156.9	609
BUSCOvEOG7DJM8T	Complete	jcf7180006227133	11184021	11233016	1598.1	736
BUSCOvEOG76T4FG	Complete	jcf7180006227133	9442098	9491578	715.7	443
BUSCOvEOG7DRBSH	Fragmented	jcf7180006226816	613006	663135	481.3	282
BUSCOvEOG7X3JF6	Complete	jcf7180006226673	3462730	3505907	918.9	533
BUSCOvEOG74QVDB	Complete	jcf7180006218776	0	25204	887.1	599
BUSCOvEOG766X0Q	Complete	jcf7180006227256	149516	215810	991.8	467
BUSCOvEOG7D80KZ	Fragmented	jcf7180006226496	24647	77028	340.5	258
BUSCOvEOG7002XV	Complete	jcf7180006227103	1264528	1324608	1667.6	788
BUSCOvEOG7Q5B3W	Complete	jcf7180006226307	122394	206444	655.6	375
BUSCOvEOG7RFN65	Complete	jcf7180006227126	1246030	1291263	1011.9	578
BUSCOvEOG7PG7D6	Complete	jcf7180006227025	2761214	2843253	2166.9	1207
BUSCOvEOG7002ZC	Complete	jcf7180006214860	0	44252	1000.9	609
BUSCOvEOG7Z0CK9	Complete	jcf7180006227028	111865	163947	1003.3	621
BUSCOvEOG73BP36	Complete	jcf7180006227015	832907	874666	589.5	279
BUSCOvEOG71K0SB	Complete	jcf7180006226687	4786584	4833886	494.5	337
BUSCOvEOG7FJ9R5	Complete	jcf7180006225727	100794	142736	268.1	125
BUSCOvEOG70S1W6	Fragmented	jcf7180006214977	0	36889	238.3	128
BUSCOvEOG78D289	Complete	jcf7180006226193	1379330	1422283	849.7	403
BUSCOvEOG7H47HH	Complete	jcf7180006224912	0	37307	1230	656
BUSCOvEOG7XH1CP	Complete	jcf7180006227129	2056499	2143407	1246	609
BUSCOvEOG7Z6436	Complete	jcf7180006227110	1133440	1177860	595.8	289
BUSCOvEOG7ZPG7Q	Complete	jcf7180006226685	204656	263776	1709.9	849
BUSCOvEOG7PG7FD	Complete	jcf7180006227201	2476422	2540677	525.9	285
BUSCOvEOG75TF1W	Complete	jcf7180006227107	1080223	1132699	1284.1	893
BUSCOvEOG7GJ12J	Complete	jcf7180006227137	7611043	7662678	1801.4	959
BUSCOvEOG7Z0CJX	Complete	jcf7180006227139	143442	207858	1606.8	1009
BUSCOvEOG7GF4TP	Complete	jcf7180006227095	2929346	2983600	1115.3	802
BUSCOvEOG7CG1NG	Complete	jcf7180006227124	2679072	2729842	1280.4	1010
BUSCOvEOG7RBRZG	Complete	jcf7180006227067	1434637	1479655	740.9	415
BUSCOvEOG718D28	Complete	jcf7180006227235	1585727	1632357	1083.9	518
BUSCOvEOG76Q87X	Complete	jcf7180006226548	1401743	1444557	199.4	150
BUSCOvEOG7JHDV6	Complete	jcf7180006226694	235650	313840	1565	714
BUSCOvEOG7S7M3Q	Complete	jcf7180006226681	2492422	2559874	820.6	469
BUSCOvEOG75QJSP	Complete	jcf7180006227115	2056459	2133648	1313.3	709
BUSCOvEOG7PRV4J	Complete	jcf7180006226952	3174028	3224435	883.4	456
BUSCOvEOG71C894	Duplicated	jcf7180006071091	0	21536	625.3	429
BUSCOvEOG7HX6F5	Complete	jcf7180006226309	3367	52050	765.7	691
BUSCOvEOG7X6DNG	Complete	jcf7180006226079	707746	803044	3250.4	1532
BUSCOvEOG7RFN63	Complete	jcf7180006227155	574366	660043	1688	1106
BUSCOvEOG7XKWN3	Complete	jcf7180006227068	75287	120638	778.1	442
BUSCOvEOG7J9PD7	Complete	jcf7180006227235	2973428	3018334	648.8	319
BUSCOvEOG7N05TQ	Complete	jcf7180006226245	2159440	2222151	964.6	572
BUSCOvEOG7DBVVH	Fragmented	jcf7180006226830	770729	810911	145.4	130
BUSCOvEOG7HB01F	Complete	jcf7180006226312	1371477	1417425	503.3	227
BUSCOvEOG7VMGW8	Complete	jcf7180006227021	893679	934317	254.8	177
BUSCOvEOG702Z6P	Complete	jcf7180006227110	2436643	2480566	618.9	350
BUSCOvEOG7BGBB4	Complete	jcf7180006227039	727091	767195	325.9	214
BUSCOvEOG7DJM8Q	Complete	jcf7180006226309	215861	335660	2412.2	1144
BUSCOvEOG7T79HP	Complete	jcf7180006225349	19449	64002	639.8	347
BUSCOvEOG7N5X9G	Complete	jcf7180006227200	2276205	2360971	1253.1	592
BUSCOvEOG7ZSBGZ	Complete	jcf7180006226830	976170	1020684	560.5	473
BUSCOvEOG7WDFR5	Duplicated	jcf7180006221649	0	40976	392.7	179
BUSCOvEOG79GMW1	Fragmented	jcf7180006227112	3207675	3291915	1504.2	12352
BUSCOvEOG7CZCVT	Complete	jcf7180006226994	5350482	5471456	920.9	433
BUSCOvEOG7B2VB0	Complete	jcf7180006226691	927594	1002753	1052.1	516
BUSCOvEOG747H72	Complete	jcf7180006227104	226415	277184	976.3	661
BUSCOvEOG70ZS9Q	Fragmented	jcf7180006226129	0	59948	4201.5	2067
BUSCOvEOG7ZW6QK	Complete	jcf7180006227110	938818	993752	1656	823
BUSCOvEOG76DNGJ	Complete	jcf7180006227139	2254880	2325541	810.7	646
BUSCOvEOG796157	Complete	jcf7180006227084	1355789	1448611	1090.5	517
BUSCOvEOG789611	Complete	jcf7180006227082	1563440	1614049	1428.6	650
BUSCOvEOG7J9PC7	Complete	jcf7180006227127	2660282	2742988	1639.8	771
BUSCOvEOG7XPRVB	Complete	jcf7180006227101	1408313	1452024	700.6	844
BUSCOvEOG705TF1	Complete	jcf7180006226944	345333	394092	917.1	509
BUSCOvEOG72V9VS	Complete	jcf7180006226573	3307102	3349487	333.9	511
BUSCOvEOG72FTZ3	Fragmented	jcf7180006226977	2266342	2339923	327.4	183
BUSCOvEOG7H1C93	Duplicated	jcf7180006223269	8247	49149	93.5	326
BUSCOvEOG7PK3NX	Complete	jcf7180006227222	1285398	1327235	608.7	466
BUSCOvEOG7KD81K	Fragmented	jcf7180006218288	0	41132	738.1	325
BUSCOvEOG7NGJ16	Complete	jcf7180006227253	140499	194788	1347.4	621
BUSCOvEOG7B003X	Complete	jcf7180006226686	1275275	1321260	608	334
BUSCOvEOG7M9355	Duplicated	jcf7180006227223	481600	539330	465.7	649
BUSCOvEOG7WM67W	Complete	jcf7180006226312	1256778	1301360	619.3	312
BUSCOvEOG7Z0CMD	Complete	jcf7180006227116	1710321	1752301	437.6	260
BUSCOvEOG7T79JS	Complete	jcf7180006227044	404562	447546	169.9	76
BUSCOvEOG7NS4R8	Complete	jcf7180006227092	387196	443966	1051.7	479
BUSCOvEOG7KWM72	Complete	jcf7180006226205	38389	89096	635	350
BUSCOvEOG7TQNQT	Complete	jcf7180006226314	190025	234133	376.6	192
BUSCOvEOG71G4HF	Complete	jcf7180006227122	3385700	3429167	1488.6	984
BUSCOvEOG74F7QJ	Complete	jcf7180006226688	344336	399566	512.7	306
BUSCOvEOG7SBGD8	Complete	jcf7180006226751	1741919	1783942	286	189
BUSCOvEOG7BVT71	Complete	jcf7180006227125	239355	311444	2040.5	1148
BUSCOvEOG715HT8	Complete	jcf7180006227137	8001691	8051964	782.3	559
BUSCOvEOG72NKCZ	Complete	jcf7180006227133	2282321	2389387	1628.7	896
BUSCOvEOG705TDM	Complete	jcf7180006226079	12272	116115	826.2	547
BUSCOvEOG7QC2K5	Complete	jcf7180006223926	24066	76523	1344.1	744
BUSCOvEOG7CJWXH	Complete	jcf7180006227089	5699193	5750827	711.7	398
BUSCOvEOG715HTG	Complete	jcf7180006226296	2842116	2886105	868.8	389
BUSCOvEOG754BCF	Complete	jcf7180006227015	258025	299893	653.3	390
BUSCOvEOG7J6T4M	Complete	jcf7180006227063	1497934	1542465	845.6	548
BUSCOvEOG73XWGS	Complete	jcf7180006226245	76863	141674	2305.8	1172
BUSCOvEOG7X0P6Z	Complete	jcf7180006226685	1231260	1273163	517.4	293
BUSCOvEOG7TTHXF	Complete	jcf7180006221022	2693	44744	1481.1	696
BUSCOvEOG7641RB	Fragmented	jcf7180006072988	0	28776	663.3	431
BUSCOvEOG7GXH25	Complete	jcf7180006225349	233812	320950	806.1	422
BUSCOvEOG796168	Complete	jcf7180006226687	3810617	3916238	434.2	241
BUSCOvEOG79S7KS	Complete	jcf7180006226673	6551685	6618334	2282.2	1116
BUSCOvEOG72BZPK	Complete	jcf7180006227155	1590806	1647597	769.2	376
BUSCOvEOG72Z63M	Complete	jcf7180006227122	3794626	3862113	1992.7	942
BUSCOvEOG7VX3KB	Complete	jcf7180006226573	4650913	4700186	577.5	512
BUSCOvEOG7QNP8X	Complete	jcf7180006226691	4342354	4403386	1189.1	541
BUSCOvEOG7CJWXB	Complete	jcf7180006226042	104552	154068	665.3	329
BUSCOvEOG75QJTD	Fragmented	jcf7180006227103	7717419	7786122	217.8	96
BUSCOvEOG7DZ386	Complete	jcf7180006227096	1721416	1783951	906	427
BUSCOvEOG76T4GC	Complete	jcf7180006227067	1864176	1913085	399.5	190
BUSCOvEOG7S1VN0	Complete	jcf7180006227095	2899486	2961292	918.7	528
BUSCOvEOG7QVDRF	Complete	jcf7180006227039	878180	934129	1299.2	752
BUSCOvEOG7N5X9F	Complete	jcf7180006224744	0	34646	668.6	463
BUSCOvEOG7TXD6F	Complete	jcf7180006227133	9188726	9230305	456.3	363
BUSCOvEOG7JT1N3	Complete	jcf7180006227078	3285258	3334134	204.9	81
BUSCOvEOG76DNH3	Complete	jcf7180006226653	494312	536075	645.3	378
BUSCOvEOG7J6T5T	Complete	jcf7180006227137	5703999	5744556	273.5	185
BUSCOvEOG7V18D7	Complete	jcf7180006227137	10707683	10758963	1648.7	811
BUSCOvEOG74N06C	Complete	jcf7180006226208	650836	717775	668.9	305
BUSCOvEOG71K0RC	Complete	jcf7180006227106	3452376	3535401	1731	1331
BUSCOvEOG7CNS4T	Complete	jcf7180006225727	2397	59838	1083.4	521
BUSCOvEOG74F7PH	Complete	jcf7180006226349	605886	741790	1694.1	735
BUSCOvEOG7XKWN8	Complete	jcf7180006226759	1508	48782	842.5	463
BUSCOvEOG7STTM3	Complete	jcf7180006227252	149812	191865	205.4	117
BUSCOvEOG75MPJP	Complete	jcf7180006227202	2797955	2853361	1747	796
BUSCOvEOG71RR7P	Complete	jcf7180006226292	811076	858047	1330.5	622
BUSCOvEOG7VDRCC	Complete	jcf7180006227133	6257705	6315252	1092.1	548
BUSCOvEOG7BK6H5	Complete	jcf7180006227067	1079459	1130721	910.2	645
BUSCOvEOG7PK3Q3	Complete	jcf7180006226951	473909	518265	399.9	266
BUSCOvEOG7FBK7Z	Complete	jcf7180006226687	2829020	2871516	357.7	151
BUSCOvEOG75TF33	Complete	jcf7180006227264	5551960	5592478	424.1	192
BUSCOvEOG76HHS1	Duplicated	jcf7180006227153	939843	981147	250.1	140
BUSCOvEOG71NW1N	Complete	jcf7180006226690	1621749	1662525	580	259
BUSCOvEOG7XSN4R	Complete	jcf7180006215668	157304	201117	363.4	213
BUSCOvEOG7S7M3F	Complete	jcf7180006223624	3703	50615	999.9	1933
BUSCOvEOG7BCG2G	Complete	jcf7180006226680	998974	1039978	576.5	353
BUSCOvEOG737SV7	Complete	jcf7180006226977	795581	839090	745.4	403
BUSCOvEOG7N5XBG	Complete	jcf7180006227200	2472807	2516770	524.4	295
BUSCOvEOG7K6HHQ	Complete	jcf7180006225227	0	31140	1401	617
BUSCOvEOG7B8KSM	Complete	jcf7180006226994	5525280	5568079	1159	666
BUSCOvEOG7J9PCS	Complete	jcf7180006225028	73342	116357	1030	583
BUSCOvEOG7T1K23	Complete	jcf7180006227234	2313657	2362798	451.4	222
BUSCOvEOG7X6DQQ	Complete	jcf7180006226396	473860	513991	223.3	113
BUSCOvEOG7VX3JP	Complete	jcf7180006226212	734200	795054	1666.1	830
BUSCOvEOG779GN3	Complete	jcf7180006227133	4668388	4710653	859.3	556
BUSCOvEOG74TQPB	Complete	jcf7180006227143	1188991	1234816	736.7	471
BUSCOvEOG7JT1M4	Complete	jcf7180006226943	573761	618885	451.4	287
BUSCOvEOG7XPRVP	Duplicated	jcf7180006227150	25477	73743	1092.2	563
BUSCOvEOG7C895M	Complete	jcf7180006226952	239890	291686	3350.3	2078
BUSCOvEOG7QVDS6	Complete	jcf7180006226682	2432862	2480525	464	338
BUSCOvEOG7HHQFR	Complete	jcf7180006222239	0	42417	1643	763
BUSCOvEOG7JDJN0	Complete	jcf7180006226691	820537	864333	682.2	449
BUSCOvEOG7QVDR8	Complete	jcf7180006227078	602501	660914	2028	1398
BUSCOvEOG7ZPG9S	Complete	jcf7180006227253	325977	367536	320	182
BUSCOvEOG72FTZ0	Complete	jcf7180006226837	655717	729988	508.2	290
BUSCOvEOG737STK	Complete	jcf7180006221430	0	29294	694.6	631
BUSCOvEOG7W6Q9G	Complete	jcf7180006227155	1240450	1285478	409.5	245
BUSCOvEOG7RZ0CD	Complete	jcf7180006226314	1515193	1581646	2613.3	1347
BUSCOvEOG7DRBS5	Complete	jcf7180006226794	0	41579	506	265
BUSCOvEOG7R2579	Fragmented	jcf7180006226245	760111	832971	2391.2	1276
BUSCOvEOG7T79HN	Complete	jcf7180006224525	2691	48470	399.5	261
BUSCOvEOG7P8GZK	Complete	jcf7180006227200	4929722	5005283	656.5	320
BUSCOvEOG7GQRJP	Complete	jcf7180006226751	1910322	1960273	1202.9	745
BUSCOvEOG76HHS1	Duplicated	jcf7180006227034	1248468	1293467	178.5	130
BUSCOvEOG7HQG06	Complete	jcf7180006227092	1874803	1916749	183.9	95
BUSCOvEOG7J3XWQ	Fragmented	jcf7180006227132	954898	1008579	706.6	412
BUSCOvEOG7641S9	Complete	jcf7180006227118	3185293	3228846	636.2	300
BUSCOvEOG7QZ90R	Duplicated	jcf7180006227252	1230714	1274551	1003.9	453
BUSCOvEOG7P2RGH	Duplicated	jcf7180006215331	0	39529	244.2	323
BUSCOvEOG7DRBSR	Fragmented	jcf7180006226689	782079	852936	551	329
BUSCOvEOG7PG7FG	Complete	jcf7180006227200	4938877	5005331	566.6	287
BUSCOvEOG73JDJV	Complete	jcf7180006226292	647760	698727	801.4	384
BUSCOvEOG7B2VBF	Complete	jcf7180006227139	2220998	2268802	795	425
BUSCOvEOG72BZQ6	Complete	jcf7180006226830	858695	907290	457.3	241
BUSCOvEOG7RBS05	Complete	jcf7180006215996	283650	337573	734.8	413
BUSCOvEOG77STSW	Complete	jcf7180006227080	479359	585650	3864.2	1719
BUSCOvEOG7T79J1	Complete	jcf7180006225731	0	52787	728.3	465
BUSCOvEOG747H7M	Complete	jcf7180006227053	286835	330722	742.7	332
BUSCOvEOG7TMSGC	Complete	jcf7180006227147	3122509	3166653	714.5	504
BUSCOvEOG7KH47T	Complete	jcf7180006227220	1619241	1661217	1060.6	561
BUSCOvEOG7Z37VV	Complete	jcf7180006226170	131538	172125	305.8	164
BUSCOvEOG7NKD9S	Complete	jcf7180006226653	600595	641551	276.6	140
BUSCOvEOG7BP2TB	Complete	jcf7180006216853	34089	76225	216.5	112
BUSCOvEOG7PNZX4	Complete	jcf7180006227124	2473023	2525001	645.6	457
BUSCOvEOG7WHB1X	Complete	jcf7180006227155	2259379	2300047	270.8	172
BUSCOvEOG7615HH	Complete	jcf7180006226694	1787291	1852047	1387.9	656
BUSCOvEOG7R51H6	Complete	jcf7180006226673	4589815	4631192	413.8	281
BUSCOvEOG7M0GG0	Complete	jcf7180006227070	3321779	3396535	633.4	468
BUSCOvEOG77DBW0	Complete	jcf7180006226776	69048	128057	979.6	548
BUSCOvEOG7Q2FV0	Complete	jcf7180006208462	0	38333	884.7	442
BUSCOvEOG7H1C8K	Complete	jcf7180006227147	3374153	3447391	1110.3	563
BUSCOvEOG7PK3N6	Complete	jcf7180006226687	4102507	4186377	1383.9	822
BUSCOvEOG70GF4N	Complete	jcf7180006226312	1700468	1748915	1227.2	579
BUSCOvEOG7W6Q8Z	Complete	jcf7180006226688	3951263	3995431	903.7	575
BUSCOvEOG79W3VX	Fragmented	jcf7180006226601	2669464	2725839	850.8	1118
BUSCOvEOG7DFR36	Complete	jcf7180006227149	397092	440940	405.4	258
BUSCOvEOG7PVQC8	Duplicated	jcf7180006226287	875211	934118	902.1	671
BUSCOvEOG7DBVT5	Complete	jcf7180006227137	8663392	8738921	1002.6	562
BUSCOvEOG7Z0CKB	Complete	jcf7180006227133	2623911	2679969	1372.9	956
BUSCOvEOG71ZGQ1	Complete	jcf7180006227137	7771995	7858289	8476.2	3837
BUSCOvEOG78WDGM	Complete	jcf7180006227133	2005700	2046790	564.2	260
BUSCOvEOG7VQC34	Complete	jcf7180006226548	3813084	3859692	837.8	393
BUSCOvEOG7BK6J2	Complete	jcf7180006226302	1013263	1057538	687.8	347
BUSCOvEOG780KBM	Complete	jcf7180006227112	1716742	1763991	581.4	429
BUSCOvEOG7GTMS5	Complete	jcf7180006225866	1945055	2004166	2631.3	1306
BUSCOvEOG7TB5RR	Complete	jcf7180006227021	1222514	1269768	399.3	227
BUSCOvEOG7CZCWP	Duplicated	jcf7180006227103	1525347	1566078	468.2	245
BUSCOvEOG7MSFBQ	Complete	jcf7180006226296	1131952	1226418	942.2	656
BUSCOvEOG7VDRCF	Complete	jcf7180006221409	0	37628	791.9	413
BUSCOvEOG7TQNQX	Complete	jcf7180006227223	159511	200919	361.6	208
BUSCOvEOG7QRJH8	Fragmented	jcf7180006226689	1304119	1346986	1317.4	1133
BUSCOvEOG76HHQ7	Complete	jcf7180006227132	2193347	2254112	1282.4	829
BUSCOvEOG7J3XXQ	Fragmented	jcf7180006227219	1949105	1990487	258.7	119
BUSCOvEOG7KD813	Complete	jcf7180006227101	412294	458585	722.1	567
BUSCOvEOG7SQZBC	Complete	jcf7180006227217	446007	491253	541.6	246
BUSCOvEOG7NCNT0	Complete	jcf7180006227220	1521271	1563424	706.1	414
BUSCOvEOG7B8KTS	Fragmented	jcf7180006219157	8300	54718	274.7	152
BUSCOvEOG78D293	Complete	jcf7180006226068	319739	360869	398.1	193
BUSCOvEOG7CJWWT	Complete	jcf7180006226977	389740	434383	1007.7	564
BUSCOvEOG7J6T4D	Complete	jcf7180006227039	2359984	2405350	1312.8	801
BUSCOvEOG7N05TJ	Complete	jcf7180006226994	5014761	5062436	1511.7	763
BUSCOvEOG79W3VP	Complete	jcf7180006227219	936745	983685	625	572
BUSCOvEOG780KB9	Complete	jcf7180006227116	341412	385922	546.4	221
BUSCOvEOG7Q2FWP	Complete	jcf7180006227119	1476766	1522980	290.6	146
BUSCOvEOG7908PC	Complete	jcf7180006227133	10087113	10143394	1288.9	666
BUSCOvEOG7CZCVD	Complete	jcf7180006227156	3848552	3940682	1284.6	625
BUSCOvEOG7ZW6RN	Complete	jcf7180006226945	3159786	3201747	493.8	271
BUSCOvEOG71K0TV	Complete	jcf7180006227256	4680770	4724340	227.8	98
BUSCOvEOG7WQ2GP	Fragmented	jcf7180006030479	0	23990	149	90
BUSCOvEOG7BVT73	Complete	jcf7180006226678	1115760	1172366	1611.5	792
BUSCOvEOG77DBVS	Complete	jcf7180006226167	36827	82784	1200.7	556
BUSCOvEOG70GF4W	Complete	jcf7180006217848	55485	105439	538.5	274
BUSCOvEOG7GJ13N	Complete	jcf7180006227067	120065	160972	458.3	427
BUSCOvEOG712NKM	Complete	jcf7180006226944	478012	530411	839.3	374
BUSCOvEOG715HT2	Complete	jcf7180006227154	558747	604756	1183.1	542
BUSCOvEOG7PRV5R	Complete	jcf7180006227258	683567	739708	400.6	259
BUSCOvEOG7K3N8M	Complete	jcf7180006227004	1838817	1894296	2162.2	952
BUSCOvEOG72NKDX	Complete	jcf7180006227107	561908	606028	460.8	444
BUSCOvEOG75X989	Complete	jcf7180006227057	550731	675911	2515.9	1453
BUSCOvEOG7PZKMF	Complete	jcf7180006227058	3014473	3064690	901.7	492
BUSCOvEOG7VMGTS	Complete	jcf7180006227235	4884795	4944505	1569.6	862
BUSCOvEOG7QJT1K	Complete	jcf7180006215633	59380	114191	1873.2	845
BUSCOvEOG72RFNK	Complete	jcf7180006227070	1381572	1436097	841	531
BUSCOvEOG783FHT	Complete	jcf7180006227256	3178942	3233826	745.2	1057
BUSCOvEOG76HHQ2	Complete	jcf7180006227152	1214094	1316924	1810	819
BUSCOvEOG7002XG	Complete	jcf7180006208395	0	41233	2914.2	1305
BUSCOvEOG7R51FZ	Complete	jcf7180006227099	2463860	2559910	3120.4	1721
BUSCOvEOG7J12PQ	Duplicated	jcf7180006226943	390624	432630	488	260
BUSCOvEOG7KH48S	Complete	jcf7180006227120	4642285	4694669	423.5	264
BUSCOvEOG7S1VMJ	Complete	jcf7180006226977	119377	168079	1663.8	1053
BUSCOvEOG7D80K7	Complete	jcf7180006227110	965589	1013305	1295.2	617
BUSCOvEOG7C896R	Complete	jcf7180006226245	71462	114290	705	346
BUSCOvEOG7CG1NQ	Fragmented	jcf7180006223537	0	40578	828.5	591
BUSCOvEOG7M935C	Complete	jcf7180006226673	6581206	6626771	823.6	563
BUSCOvEOG76HHQP	Complete	jcf7180006213294	16490	82969	1177.4	559
BUSCOvEOG7J12P2	Complete	jcf7180006227150	115489	158880	817.1	421
BUSCOvEOG7W6Q8B	Complete	jcf7180006227120	4622850	4680001	1333.7	683
BUSCOvEOG7CZCX1	Complete	jcf7180006227052	4749742	4792881	307.4	170
BUSCOvEOG776MD5	Complete	jcf7180006226977	114404	157672	597	498
BUSCOvEOG7GB8M8	Complete	jcf7180006226240	807914	867665	1025.4	616
BUSCOvEOG7R2577	Complete	jcf7180006227044	172535	216651	1142	701
BUSCOvEOG7MSFC1	Complete	jcf7180006226949	32809	75786	975	515
BUSCOvEOG78WDGD	Duplicated	jcf7180006224225	139235	185870	393.1	249
BUSCOvEOG7Q2FWM	Complete	jcf7180006226549	4256343	4303456	303.4	180
BUSCOvEOG7R7WQ6	Complete	jcf7180006227156	3470117	3561779	1936.9	1103
BUSCOvEOG7Q86CB	Complete	jcf7180006226122	270153	312499	421.9	276
BUSCOvEOG70CJWS	Complete	jcf7180006227039	1197952	1245280	1089.5	503
BUSCOvEOG78WDFS	Complete	jcf7180006227137	7885217	7938740	1074.2	471
BUSCOvEOG773R5M	Complete	jcf7180006211889	0	26923	496	257
BUSCOvEOG7V44NF	Complete	jcf7180006227184	1258586	1334368	933.5	478
BUSCOvEOG7JHDTW	Complete	jcf7180006226816	117582	189201	2190.4	997
BUSCOvEOG7T4F8Q	Complete	jcf7180006227154	603228	645070	596.7	414
BUSCOvEOG7QVDR6	Complete	jcf7180006226683	1215054	1275439	3505.7	1741
BUSCOvEOG7K0S2B	Complete	jcf7180006226539	3649637	3693342	881.2	471
BUSCOvEOG7H47H2	Complete	jcf7180006226977	2461980	2598330	1153.6	635
BUSCOvEOG7QC2JR	Complete	jcf7180006227137	11340725	11447657	2058.6	1047
BUSCOvEOG73V18R	Complete	jcf7180006226301	1450632	1545392	681.4	385
BUSCOvEOG74N063	Complete	jcf7180006227137	13378854	13429190	934.6	702
BUSCOvEOG75MPKP	Fragmented	jcf7180006227057	145214	201112	373.2	175
BUSCOvEOG7VDRC7	Complete	jcf7180006224757	0	28724	865.8	512
BUSCOvEOG7RNCP0	Complete	jcf7180006227143	1402640	1465222	2132.2	1020
BUSCOvEOG71ZGQN	Complete	jcf7180006227120	4868813	4921798	603.1	298
BUSCOvEOG7K9CRH	Complete	jcf7180006226601	513232	563998	1945.1	1111
BUSCOvEOG7RV44H	Complete	jcf7180006226277	968043	1074498	2770.2	1547
BUSCOvEOG769S72	Complete	jcf7180006227075	292705	364419	3060.1	2156
BUSCOvEOG7XKWMV	Complete	jcf7180006227084	258711	306938	702	395
BUSCOvEOG7934X3	Complete	jcf7180006226297	2199971	2301889	2359.1	1225
BUSCOvEOG754BC7	Complete	jcf7180006211145	0	29973	1466.9	836
BUSCOvEOG74QVFS	Complete	jcf7180006226945	3749181	3791778	422.4	205
BUSCOvEOG7DRBS3	Complete	jcf7180006226573	2079439	2136880	1213.9	661
BUSCOvEOG7DRBT9	Complete	jcf7180006227223	1536194	1580775	999.2	754
BUSCOvEOG7JWWTF	Complete	jcf7180006226256	144135	209574	870.3	436
BUSCOvEOG737STJ	Complete	jcf7180006226183	165089	209627	1219.2	739
BUSCOvEOG7WWSZB	Complete	jcf7180006226681	2337858	2384062	575	353
BUSCOvEOG7FJ9P9	Complete	jcf7180006227111	225478	280115	1534.6	728
BUSCOvEOG7C2JR8	Complete	jcf7180006227052	5161362	5203735	437.2	218
BUSCOvEOG7KM0HF	Complete	jcf7180006227138	1414470	1463553	505.6	291
BUSCOvEOG73JDHX	Complete	jcf7180006226152	183896	272048	3577	1670
BUSCOvEOG7DJM9M	Complete	jcf7180006226205	177148	261124	648.8	324
BUSCOvEOG7VX3KN	Complete	jcf7180006226122	132389	174390	547.8	379
BUSCOvEOG7C895W	Complete	jcf7180006227137	9559807	9635441	1116.1	552
BUSCOvEOG7WQ2GG	Complete	jcf7180006226977	897158	943600	926.7	414
BUSCOvEOG7XSN39	Complete	jcf7180006226689	389447	440771	1540.3	753
BUSCOvEOG71NW1H	Complete	jcf7180006224154	112521	154352	443.6	267
BUSCOvEOG74F7PS	Complete	jcf7180006208418	0	38016	1153.3	599
BUSCOvEOG7N05TF	Complete	jcf7180006226681	95183	145877	1090.5	855
BUSCOvEOG7BGBB8	Complete	jcf7180006227147	1748554	1788775	242.7	122
BUSCOvEOG7WHB09	Complete	jcf7180006227089	3668924	3736735	1799.3	868
BUSCOvEOG75HTBG	Complete	jcf7180006227103	5057561	5112383	755.3	384
BUSCOvEOG7J12PQ	Duplicated	jcf7180006227137	6278040	6321433	657.9	318
BUSCOvEOG7Z6425	Complete	jcf7180006226688	1413209	1464917	1241.3	558
BUSCOvEOG72NKCP	Complete	jcf7180006226548	3685937	3739571	1712.5	983
BUSCOvEOG7SQZ9C	Complete	jcf7180006227181	124324	166074	544.3	403
BUSCOvEOG7QFXTS	Complete	jcf7180006227014	161989	202476	431.2	298
BUSCOvEOG7X98Z3	Complete	jcf7180006226687	125958	170795	338.6	198
BUSCOvEOG773R4V	Fragmented	jcf7180006226240	274354	374435	1167.3	540
BUSCOvEOG7ZSBJQ	Complete	jcf7180006227101	658981	702985	238.3	110
BUSCOvEOG76HHQ3	Complete	jcf7180006227260	582683	649325	1590.4	748
BUSCOvEOG7WWSZ5	Complete	jcf7180006227111	525904	594902	758.5	364
BUSCOvEOG7NGJ1J	Complete	jcf7180006227078	869778	920495	821.6	420
BUSCOvEOG72Z63P	Complete	jcf7180006227129	3884841	3986873	1403.8	722
BUSCOvEOG74N061	Complete	jcf7180006226977	1581783	1628007	924.8	403
BUSCOvEOG79S7KR	Complete	jcf7180006226296	908979	952454	1074.8	961
BUSCOvEOG7WDFRM	Complete	jcf7180006226875	1168261	1233393	920.5	520
BUSCOvEOG7GB8N1	Complete	jcf7180006226245	176168	231109	319.1	196
BUSCOvEOG7CJWWF	Complete	jcf7180006227034	1474118	1529072	2054.1	982
BUSCOvEOG7PVQCQ	Complete	jcf7180006227206	366727	419269	960.1	510
BUSCOvEOG7SFBN5	Complete	jcf7180006227095	2515530	2568834	376	225
BUSCOvEOG74N073	Complete	jcf7180006227150	12794	54334	356.2	161
BUSCOvEOG7JDJMQ	Complete	jcf7180006226245	101863	149960	739.5	694
BUSCOvEOG7BRZ0B	Complete	jcf7180006227102	386521	431522	1092.1	609
BUSCOvEOG798WD7	Complete	jcf7180006227044	125468	169535	1169.1	694
BUSCOvEOG705TDH	Fragmented	jcf7180006227143	172513	271137	1867.8	3337
BUSCOvEOG7WDFR5	Duplicated	jcf7180006224732	0	46601	342.2	352
BUSCOvEOG77H73S	Duplicated	jcf7180006224639	251273	295260	538.1	390
BUSCOvEOG7Q5B34	Complete	jcf7180006227219	2324164	2371547	1153.1	558
BUSCOvEOG7CNS5H	Complete	jcf7180006226949	236623	279917	595.1	278
BUSCOvEOG71RR7W	Complete	jcf7180006226455	5409422	5489132	709.6	493
BUSCOvEOG7283DW	Complete	jcf7180006227041	1294980	1359033	2041	984
BUSCOvEOG74F7Q3	Fragmented	jcf7180006227251	732964	774004	754	442
BUSCOvEOG7DRBTG	Complete	jcf7180006226245	583279	623644	260	123
BUSCOvEOG7TB5R4	Complete	jcf7180006227110	2174449	2223128	1168.8	518
BUSCOvEOG7FTXDV	Fragmented	jcf7180006218551	3355	54124	220.7	143
BUSCOvEOG7FN5X3	Complete	jcf7180006212334	6856	54389	602.9	894
BUSCOvEOG7C896G	Fragmented	jcf7180006227015	237444	283353	709.8	624
BUSCOvEOG7Z642X	Complete	jcf7180006226212	4496022	4579715	392.7	237
BUSCOvEOG7F7Q0G	Complete	jcf7180006227110	1405098	1454946	565.5	313
BUSCOvEOG76T4GD	Complete	jcf7180006226302	933696	977925	373.1	188
BUSCOvEOG71RR7S	Complete	jcf7180006226314	1228431	1277958	1037.2	483
BUSCOvEOG70P5N4	Complete	jcf7180006226993	3359929	3426165	799.4	705
BUSCOvEOG776MCV	Complete	jcf7180006227200	6021307	6095273	1160.4	634
BUSCOvEOG747H7R	Complete	jcf7180006226245	699586	740543	431.2	337
BUSCOvEOG7Q5B2S	Complete	jcf7180006227264	5901868	5948485	2356	1959
BUSCOvEOG75B2TQ	Complete	jcf7180006226991	516147	619763	2066.1	1096
BUSCOvEOG7QJT2T	Fragmented	jcf7180006220271	0	39757	227.9	125
BUSCOvEOG7SN32N	Complete	jcf7180006226299	811041	868770	1015.5	492
BUSCOvEOG7F7PZD	Complete	jcf7180006226681	6652371	6738990	2061.2	1125
BUSCOvEOG722BZ1	Complete	jcf7180006227253	1258512	1321412	2576.1	1167
BUSCOvEOG7ZSBHT	Complete	jcf7180006227219	1125631	1176841	883.6	436
BUSCOvEOG73V18B	Fragmented	jcf7180006210396	0	30719	625.4	377
BUSCOvEOG78WDGK	Complete	jcf7180006226733	1575562	1624897	604.4	371
BUSCOvEOG7M9356	Complete	jcf7180006227137	12448181	12502263	1133	626
BUSCOvEOG7THX6M	Complete	jcf7180006226681	2680665	2737879	1182.8	610
BUSCOvEOG75X99C	Complete	jcf7180006227233	262450	314163	803.1	393
BUSCOvEOG74J3XH	Complete	jcf7180006227124	2264225	2321559	1355.7	1078
BUSCOvEOG7RFN6N	Complete	jcf7180006227058	759247	827306	857.7	384
BUSCOvEOG7H1C84	Fragmented	jcf7180006223143	0	50494	822.4	613
BUSCOvEOG7W9KHX	Complete	jcf7180006227149	1089693	1142845	783.4	455
BUSCOvEOG70VX4H	Complete	jcf7180006227001	1169852	1213382	346.5	194
BUSCOvEOG7T4F85	Complete	jcf7180006227234	1993945	2037304	910.6	570
BUSCOvEOG7HX6F0	Complete	jcf7180006226952	0	26788	805	365
BUSCOvEOG74J3ZH	Complete	jcf7180006226130	98608	151635	696.9	336
BUSCOvEOG7MCZFP	Complete	jcf7180006227146	1666428	1724055	457.9	246
BUSCOvEOG7Z37TX	Complete	jcf7180006222032	9488	70248	782.6	428
BUSCOvEOG74BCGR	Complete	jcf7180006227220	1524688	1565859	421.6	273
BUSCOvEOG7PRV57	Complete	jcf7180006226601	627672	668973	281.7	240
BUSCOvEOG7RR7X9	Duplicated	jcf7180006227095	2685790	2734512	796.6	409
BUSCOvEOG75MPKQ	Complete	jcf7180006226949	444942	489195	417	273
BUSCOvEOG7JQ59W	Duplicated	jcf7180006226952	2888188	2948197	2206.6	941
BUSCOvEOG79KH51	Complete	jcf7180006227156	3502997	3544785	704.6	360
BUSCOvEOG7576M4	Fragmented	jcf7180006227020	96831	150349	1050.6	477
BUSCOvEOG74XKX2	Complete	jcf7180006221292	0	30986	707.1	314
BUSCOvEOG7F7PZS	Complete	jcf7180006226695	1751619	1802968	961.9	556
BUSCOvEOG7Z642C	Complete	jcf7180006216561	0	36048	1206.5	606
BUSCOvEOG74J400	Complete	jcf7180006226547	220034	264779	392.5	211
BUSCOvEOG7B5QJP	Complete	jcf7180006227052	5182542	5258354	1221.6	652
BUSCOvEOG74TQNG	Complete	jcf7180006227127	851604	903512	1272.8	592
BUSCOvEOG7NW11B	Fragmented	jcf7180006226686	3110609	3170902	375.9	316
BUSCOvEOG7WM67B	Complete	jcf7180006227148	7410950	7467774	693.7	512
BUSCOvEOG70GF48	Complete	jcf7180006227139	1889713	1944168	1752.6	1054
BUSCOvEOG7ZKM10	Complete	jcf7180006226601	1791545	1834044	1019.9	625
BUSCOvEOG7ZKM0P	Complete	jcf7180006227204	874249	998339	1470.8	757
BUSCOvEOG7VDRBX	Complete	jcf7180006227261	2031570	2084059	1259.1	889
BUSCOvEOG7N05T9	Complete	jcf7180006227110	1344085	1427048	1518.1	978
BUSCOvEOG73XWH7	Complete	jcf7180006227233	2667572	2717576	1482.9	870
BUSCOvEOG7W0ZT8	Complete	jcf7180006227021	332117	374508	728.6	362
BUSCOvEOG712NJQ	Complete	jcf7180006226547	4264193	4331588	2857.5	3205
BUSCOvEOG7DFR2J	Complete	jcf7180006218876	0	32883	685.3	311
BUSCOvEOG7XD54R	Complete	jcf7180006227098	1496179	1545842	1420.4	604
BUSCOvEOG76MCZZ	Complete	jcf7180006226751	1477560	1519205	606.8	416
BUSCOvEOG7Z909C	Complete	jcf7180006227093	147595	212723	1154.9	615
BUSCOvEOG78PP13	Complete	jcf7180006227025	5019314	5059877	225.3	226
BUSCOvEOG776MCW	Complete	jcf7180006225028	77069	122673	667.5	384
BUSCOvEOG79GMXH	Complete	jcf7180006227120	4915894	4959217	407.6	219
BUSCOvEOG75DZ30	Complete	jcf7180006227152	702695	744977	1353.4	763
BUSCOvEOG7RR7Z7	Complete	jcf7180006227095	1242714	1285948	435.2	201
BUSCOvEOG7Z90BD	Complete	jcf7180006226296	3572774	3629492	280.5	158
BUSCOvEOG7M9367	Complete	jcf7180006227055	1975998	2026565	450.9	241
BUSCOvEOG798WD8	Complete	jcf7180006226546	3395020	3476326	1580.2	903
BUSCOvEOG70VX42	Complete	jcf7180006226299	630609	691656	956.3	762
BUSCOvEOG7HQFZ6	Fragmented	jcf7180006227133	6870409	6953256	355.8	290
BUSCOvEOG7BVT85	Complete	jcf7180006208387	49036	91433	432.4	228
BUSCOvEOG70P5M6	Complete	jcf7180006227049	448912	496259	1360	849
BUSCOvEOG7R2573	Complete	jcf7180006227103	9534171	9633443	2821.6	1329
BUSCOvEOG76Q87G	Complete	jcf7180006221724	0	22961	417.9	229
BUSCOvEOG7JDJM1	Complete	jcf7180006227092	2600792	2662617	2432.1	1174
BUSCOvEOG77WQ3M	Complete	jcf7180006225808	87433	129951	346.8	208
BUSCOvEOG7PNZX5	Complete	jcf7180006226692	715250	756260	630.7	275
BUSCOvEOG7W0ZTZ	Complete	jcf7180006227133	9793128	9835284	307.1	234
BUSCOvEOG7G7DCZ	Complete	jcf7180006226202	1105773	1150895	577.8	273
BUSCOvEOG7V9W5T	Complete	jcf7180006227137	8200529	8250211	820	435
BUSCOvEOG72RFMS	Complete	jcf7180006227070	304708	365436	1739.4	1577
BUSCOvEOG7Z90BH	Duplicated	jcf7180006227217	160386	201015	110.8	433
BUSCOvEOG7THX6J	Complete	jcf7180006227039	2765344	2852483	1584.2	835
BUSCOvEOG7R7WR3	Complete	jcf7180006227106	3389309	3432135	600.9	288
BUSCOvEOG7V44N3	Complete	jcf7180006227094	1503429	1561106	1731.1	1003
BUSCOvEOG7CRNF6	Complete	jcf7180006226967	1451287	1491975	283.9	142
BUSCOvEOG7RV454	Complete	jcf7180006227264	4391778	4434172	682.5	572
BUSCOvEOG7JQ5CD	Complete	jcf7180006227220	2866051	2912470	417.8	207
BUSCOvEOG78D296	Complete	jcf7180006227078	1410196	1452912	430.3	196
BUSCOvEOG744MZS	Complete	jcf7180006226683	2224799	2311596	1278.7	628
BUSCOvEOG7Q86BV	Complete	jcf7180006225039	72190	115453	589.6	341
BUSCOvEOG7CVHN2	Fragmented	jcf7180006227200	5665251	5723230	537.3	278
BUSCOvEOG7ZW6QV	Complete	jcf7180006226259	539748	590546	1114.8	527
BUSCOvEOG79615F	Complete	jcf7180006208451	0	26608	1534.7	767
BUSCOvEOG7DNGHP	Complete	jcf7180006226751	1510242	1554039	1719.8	1239
BUSCOvEOG7WM67F	Complete	jcf7180006226687	206935	256884	1034.8	599
BUSCOvEOG75MPK0	Complete	jcf7180006226212	1279058	1341640	993.4	527
BUSCOvEOG71VMH6	Complete	jcf7180006227153	0	37494	751.6	336
BUSCOvEOG71NW1Q	Complete	jcf7180006227124	2690131	2733909	601.6	454
BUSCOvEOG7GTMSV	Complete	jcf7180006227058	457999	537881	542.8	315
BUSCOvEOG7Z37TF	Complete	jcf7180006227067	225484	274023	1166.9	592
BUSCOvEOG7X0P69	Complete	jcf7180006226226	80405	130150	825.3	784
BUSCOvEOG72Z63K	Complete	jcf7180006227156	3045649	3102607	1786.4	935
BUSCOvEOG7D80K5	Complete	jcf7180006226683	1270841	1352974	1509.7	865
BUSCOvEOG71NW26	Fragmented	jcf7180006227147	2484260	2524454	190.6	113
BUSCOvEOG7P2RGC	Complete	jcf7180006226146	275824	330281	869.5	412
BUSCOvEOG7WSXRD	Complete	jcf7180006227127	4191467	4232160	459.7	208
BUSCOvEOG7C896M	Complete	jcf7180006227186	611497	654732	519.1	315
BUSCOvEOG7DFR24	Complete	jcf7180006227156	1964743	2045505	1289.8	610
BUSCOvEOG77M3B7	Complete	jcf7180006227262	1597490	1658768	2576.4	1679
BUSCOvEOG71VMGX	Complete	jcf7180006226945	2324680	2378203	936.7	535
BUSCOvEOG7KM0H3	Complete	jcf7180006226169	420318	475367	686.5	432
BUSCOvEOG76MD02	Fragmented	jcf7180006226687	4499112	4544046	365.4	217
BUSCOvEOG754BBT	Complete	jcf7180006226688	3227766	3286077	4349.9	2149
BUSCOvEOG7RNCPB	Complete	jcf7180006227201	1173230	1223403	1004.8	651
BUSCOvEOG7MSFC4	Complete	jcf7180006226691	280078	339034	1069.8	588
BUSCOvEOG7JM937	Complete	jcf7180006227110	1123970	1168982	1384.6	622
BUSCOvEOG7GJ12X	Complete	jcf7180006226314	449838	495456	716	532
BUSCOvEOG7K0S37	Duplicated	jcf7180006221327	0	24693	281.8	165
BUSCOvEOG7RZ0CM	Complete	jcf7180006226691	4195855	4248218	1141.6	740
BUSCOvEOG7CG1PX	Complete	jcf7180006227264	4149756	4190659	404	241
BUSCOvEOG7Z642W	Complete	jcf7180006209504	0	22088	619.8	294
BUSCOvEOG76DNGS	Complete	jcf7180006226956	4699057	4748539	612.1	407
BUSCOvEOG7M66ZN	Complete	jcf7180006227049	437141	478932	287.9	139
BUSCOvEOG7STTHZ	Complete	jcf7180006227148	5030105	5094946	1729.8	899
BUSCOvEOG7GTMTS	Complete	jcf7180006227102	131445	173370	399.8	206
BUSCOvEOG7FFFGB	Complete	jcf7180006183252	0	34550	469.1	289
BUSCOvEOG73JDKV	Complete	jcf7180006227070	1545645	1590268	314.3	181
BUSCOvEOG77DBWG	Complete	jcf7180006227052	1654575	1698961	566.9	282
BUSCOvEOG7VMGV2	Complete	jcf7180006225246	0	47930	1225.3	645
BUSCOvEOG76MD0F	Fragmented	jcf7180006212562	0	39271	169	95
BUSCOvEOG769S7X	Complete	jcf7180006226695	119075	160683	723.4	391
BUSCOvEOG7CG1PN	Fragmented	jcf7180006226107	77219	118618	352.2	197
BUSCOvEOG7FN5XD	Complete	jcf7180006227202	1648141	1703379	1196.7	679
BUSCOvEOG7Q5B3F	Complete	jcf7180006227139	3980030	4036612	1256.5	891
BUSCOvEOG7CZCWT	Duplicated	jcf7180006226971	41125	81771	228.2	179
BUSCOvEOG7GXH23	Complete	jcf7180006208749	0	31577	668.3	480
BUSCOvEOG7FXSMT	Complete	jcf7180006226692	3075075	3128242	1340.5	1121
BUSCOvEOG766X05	Complete	jcf7180006226282	776548	844938	2464.5	1244
BUSCOvEOG76T4FF	Complete	jcf7180006227143	2461677	2514467	907.8	462
BUSCOvEOG70ZSBC	Complete	jcf7180006227181	44697	87339	1284.4	726
BUSCOvEOG7F1ZH0	Complete	jcf7180006227118	3155833	3197863	847.4	526
BUSCOvEOG75B2VM	Complete	jcf7180006227123	1070328	1127773	691.4	420
BUSCOvEOG72576J	Complete	jcf7180006221813	0	27378	705.7	504
BUSCOvEOG7VHMN2	Complete	jcf7180006227261	2434688	2479732	529.9	292
BUSCOvEOG7S4QW4	Complete	jcf7180006226202	33580	80340	1005.6	691
BUSCOvEOG7TMSG2	Complete	jcf7180006227133	4447505	4566762	800.6	462
BUSCOvEOG7PNZWM	Complete	jcf7180006226997	4692799	4743470	1187.1	595
BUSCOvEOG7BCG2R	Complete	jcf7180006227154	1201336	1242566	546	297
BUSCOvEOG7G4J4N	Complete	jcf7180006226153	479419	525665	689.9	353
BUSCOvEOG7908QN	Complete	jcf7180006226673	2917764	2960224	354.4	219
BUSCOvEOG7BK6K3	Complete	jcf7180006226205	29834	71970	144.5	95
BUSCOvEOG72BZPN	Complete	jcf7180006226993	1278475	1326641	760.6	473
BUSCOvEOG7QRJJ8	Complete	jcf7180006227146	3811308	3856640	817.1	541
BUSCOvEOG7ZCVJ0	Complete	jcf7180006227220	1815723	1876479	1469.2	743
BUSCOvEOG7K9CSM	Complete	jcf7180006226282	1066607	1114469	640	289
BUSCOvEOG7WWT02	Complete	jcf7180006227076	1887272	1930187	694.1	599
BUSCOvEOG72V9VF	Complete	jcf7180006226997	4386651	4458887	2564.8	1176
BUSCOvEOG74XKX5	Complete	jcf7180006227096	1371926	1416350	534.1	336
BUSCOvEOG7RFN7N	Complete	jcf7180006227023	499814	540518	436	236
BUSCOvEOG7F7PZK	Complete	jcf7180006227127	835046	886923	1283.9	572
BUSCOvEOG7R51GD	Complete	jcf7180006227156	3332092	3389783	1285.2	606
BUSCOvEOG770VXN	Complete	jcf7180006226182	0	42062	571.1	288
BUSCOvEOG70S1W3	Complete	jcf7180006226952	233311	277731	481.6	303
BUSCOvEOG7GB8MC	Complete	jcf7180006225772	0	35302	678.1	317
BUSCOvEOG712NJS	Complete	jcf7180006227043	75046	146367	2293.3	1279
BUSCOvEOG7M3BQ7	Complete	jcf7180006226303	1038108	1084686	433.2	279
BUSCOvEOG73V188	Complete	jcf7180006227147	69399	126778	1130.3	518
BUSCOvEOG7T4F89	Complete	jcf7180006226673	6376980	6420005	807.6	448
BUSCOvEOG7GQRJZ	Complete	jcf7180006226934	1784277	1837934	791.7	410
BUSCOvEOG77H739	Fragmented	jcf7180006227154	298679	338978	200.6	103
BUSCOvEOG7W6Q96	Complete	jcf7180006209489	0	29293	647.2	307
BUSCOvEOG77H744	Complete	jcf7180006227044	200201	253368	1012.1	584
BUSCOvEOG7FFFH0	Complete	jcf7180006227253	937580	979781	328.8	185
BUSCOvEOG7NS4R2	Complete	jcf7180006227148	6403527	6479102	1401.1	616
BUSCOvEOG734XKX	Duplicated	jcf7180006222912	0	32601	339.5	282
BUSCOvEOG78KSS2	Complete	jcf7180006220099	0	29846	119.6	158
BUSCOvEOG7NZW8B	Complete	jcf7180006227052	1512087	1557000	396.1	195
BUSCOvEOG71C88X	Complete	jcf7180006227233	2643164	2700206	647	555
BUSCOvEOG72FTWV	Complete	jcf7180006226545	1911221	1952972	977.5	667
BUSCOvEOG7H47J4	Complete	jcf7180006226999	201742	245193	624	297
BUSCOvEOG71ZGR9	Complete	jcf7180006227087	4180743	4226846	394	310
BUSCOvEOG7FN5ZF	Complete	jcf7180006226314	1186731	1228063	329.2	219
BUSCOvEOG7Q5B36	Complete	jcf7180006227094	1674875	1722524	1395.9	1421
BUSCOvEOG7VDRCQ	Complete	jcf7180006226183	75387	118223	535.9	320
BUSCOvEOG7ZW6RZ	Complete	jcf7180006227039	768386	811376	486.1	248
BUSCOvEOG751G4S	Complete	jcf7180006227125	1577732	1646208	828.5	375
BUSCOvEOG741RRB	Complete	jcf7180006220803	0	30349	529	401
BUSCOvEOG7R51HG	Complete	jcf7180006226547	2638406	2681018	300.8	244
BUSCOvEOG7DNGKH	Complete	jcf7180006226673	4604563	4659735	430.8	188
BUSCOvEOG7KM0HJ	Complete	jcf7180006222721	16667	62572	629.6	357
BUSCOvEOG70VX40	Complete	jcf7180006226298	824865	866911	458.9	302
BUSCOvEOG7J3XW5	Complete	jcf7180006227027	817722	898272	2362.9	1534
BUSCOvEOG744MZX	Complete	jcf7180006226732	11663	61273	3180.9	1577
BUSCOvEOG7Z0CM1	Complete	jcf7180006227148	437641	484542	659.9	326
BUSCOvEOG79KH4G	Complete	jcf7180006227156	5141938	5188112	913.6	495
BUSCOvEOG7WQ2H6	Complete	jcf7180006226296	1082630	1123313	557.4	237
BUSCOvEOG7FXSP0	Complete	jcf7180006226601	1105692	1150170	547	395
BUSCOvEOG70GF44	Complete	jcf7180006214648	0	53991	2403.4	1241
BUSCOvEOG708PPX	Complete	jcf7180006227234	4669586	4712072	331	184
BUSCOvEOG7PG7D5	Complete	jcf7180006226967	458351	531125	2477.5	1124
BUSCOvEOG7QFXTN	Complete	jcf7180006227086	374858	420449	589.3	319
BUSCOvEOG74BCGC	Complete	jcf7180006227108	1581646	1628621	587.4	434
BUSCOvEOG72RFNJ	Complete	jcf7180006227223	201928	252040	685.8	383
BUSCOvEOG7PVQDB	Complete	jcf7180006226687	3402198	3445805	506.1	255
BUSCOvEOG7FJ9Q0	Complete	jcf7180006227201	1451326	1501635	454.5	268
BUSCOvEOG7RR7XS	Complete	jcf7180006227124	2782469	2824304	604.4	311
BUSCOvEOG70K9DF	Complete	jcf7180006226573	3169216	3210163	574.6	314
BUSCOvEOG77STT9	Complete	jcf7180006227149	692015	747196	1261	661
BUSCOvEOG7JQ5B0	Complete	jcf7180006226689	996479	1060079	1512.2	820
BUSCOvEOG7DZ392	Complete	jcf7180006226653	462185	516453	413.3	210
BUSCOvEOG7TMSGM	Complete	jcf7180006227263	1301682	1342569	573	317
BUSCOvEOG7Q5B4F	Complete	jcf7180006227106	831714	872334	354.6	164
BUSCOvEOG7DNGJ6	Complete	jcf7180006227137	11216252	11274390	1589.4	896
BUSCOvEOG78961R	Duplicated	jcf7180006226299	232606	312977	875.9	438
BUSCOvEOG72576Q	Complete	jcf7180006227021	2379894	2448411	840	412
BUSCOvEOG789623	Complete	jcf7180006227148	3430328	3476081	655.8	327
BUSCOvEOG7TMSG0	Complete	jcf7180006226549	7363393	7418496	986.6	505
BUSCOvEOG7H47GX	Complete	jcf7180006226185	532491	622452	4942.4	2461
BUSCOvEOG71C894	Duplicated	jcf7180006226455	3996948	4038276	736	550
BUSCOvEOG7FR25S	Complete	jcf7180006227182	251529	300064	718.6	387
BUSCOvEOG72Z64R	Complete	jcf7180006227126	1759578	1805500	579.5	277
BUSCOvEOG7BK6HX	Complete	jcf7180006227021	423002	464123	528.2	376
BUSCOvEOG7N323J	Complete	jcf7180006226455	3414285	3469758	1248.3	551
BUSCOvEOG7SN33X	Complete	jcf7180006226977	1588538	1629894	308.6	193
BUSCOvEOG76Q85T	Complete	jcf7180006226687	2093162	2169434	2226	1143
BUSCOvEOG7X3JGN	Complete	jcf7180006227155	1772591	1813427	271.9	188
BUSCOvEOG734XKZ	Complete	jcf7180006226945	3807990	3870440	940.2	462
BUSCOvEOG7KH490	Complete	jcf7180006227092	3425181	3467383	419.4	182
BUSCOvEOG7HHQFV	Complete	jcf7180006226944	310270	382104	1677.6	717
BUSCOvEOG70CJW8	Complete	jcf7180006226292	852267	902838	2123.2	1379
BUSCOvEOG7SFBMX	Complete	jcf7180006227055	1987703	2030897	428.4	232
BUSCOvEOG75DZ3P	Complete	jcf7180006226548	3403840	3472535	703.2	354
BUSCOvEOG7N5X9V	Complete	jcf7180006227122	4073008	4124236	929.2	430
BUSCOvEOG79CRP5	Complete	jcf7180006227117	162611	207461	520.2	306
BUSCOvEOG7M3BQ0	Complete	jcf7180006226943	570561	612454	485.2	316
BUSCOvEOG7VMGTN	Complete	jcf7180006226308	150070	212862	2208.9	967
BUSCOvEOG7DNGJM	Complete	jcf7180006215906	1926	43984	751	419
BUSCOvEOG705TF3	Complete	jcf7180006227044	181013	223858	921	499
BUSCOvEOG7WHB11	Complete	jcf7180006227094	1272336	1315688	664.2	319
BUSCOvEOG780KBP	Complete	jcf7180006227044	237798	277929	307.6	225
BUSCOvEOG7QC2KZ	Complete	jcf7180006226691	235175	276788	410.9	231
BUSCOvEOG7M934Q	Complete	jcf7180006226315	977768	1077953	1382.1	610
BUSCOvEOG77STT8	Complete	jcf7180006227146	3847064	3893719	1160.1	783
BUSCOvEOG7TQNPG	Complete	jcf7180006226573	2386959	2447981	1295.8	750
BUSCOvEOG78WDFB	Complete	jcf7180006227137	7095270	7155535	2156	1017
BUSCOvEOG70P5KZ	Complete	jcf7180006227001	1681826	1753509	1660.1	1262
BUSCOvEOG737ST6	Complete	jcf7180006217185	0	45996	1690	970
BUSCOvEOG72FTXQ	Complete	jcf7180006226474	56582	100037	719.3	385
BUSCOvEOG73V18N	Complete	jcf7180006227045	1172757	1266953	754.2	364
BUSCOvEOG76DNGT	Complete	jcf7180006227261	2048842	2097519	1183.7	772
BUSCOvEOG7DBVSX	Complete	jcf7180006226455	5618420	5688955	2287.1	1115
BUSCOvEOG7FXSNH	Complete	jcf7180006226601	1064300	1137009	785.9	483
BUSCOvEOG7GMWBJ	Complete	jcf7180006226306	438743	479794	343	216
BUSCOvEOG7DFR28	Complete	jcf7180006226115	83257	128477	437.1	385
BUSCOvEOG7MPK4S	Complete	jcf7180006226692	693633	735803	248.6	214
BUSCOvEOG71C8BH	Complete	jcf7180006227137	8371197	8423643	348.2	231
BUSCOvEOG7J6T5H	Complete	jcf7180006227103	6625513	6685289	527.5	231
BUSCOvEOG7M3BQR	Complete	jcf7180006226455	2699577	2745193	346.3	246
BUSCOvEOG7VHMN9	Complete	jcf7180006226312	1261526	1302245	368.3	244
BUSCOvEOG7VT7B7	Complete	jcf7180006226297	887865	937007	818	459
BUSCOvEOG79PCCC	Complete	jcf7180006227074	388613	437685	814.3	403
BUSCOvEOG7D80KX	Complete	jcf7180006227133	6721231	6770175	673	349
BUSCOvEOG7H1C93	Duplicated	jcf7180006215739	0	24341	131.7	229
BUSCOvEOG7V44N0	Complete	jcf7180006226601	2819118	2881851	1998.5	965
BUSCOvEOG7QJT1V	Complete	jcf7180006223237	0	36781	1256.6	706
BUSCOvEOG77H747	Complete	jcf7180006226296	515956	561762	749.7	449
BUSCOvEOG7NGJ1K	Complete	jcf7180006226549	7402110	7447636	753.7	382
BUSCOvEOG7H73RC	Complete	jcf7180006224912	0	23791	598.4	283
BUSCOvEOG7XKWMX	Complete	jcf7180006225772	15599	58000	710.5	545
BUSCOvEOG7BCG16	Complete	jcf7180006226549	5740390	5830763	2640.6	1484
BUSCOvEOG7S7M4S	Complete	jcf7180006226079	2081501	2122208	268.4	224
BUSCOvEOG78PP11	Complete	jcf7180006226549	2286215	2374078	359.8	154
BUSCOvEOG7H47H6	Complete	jcf7180006227184	0	48529	1495.1	701
BUSCOvEOG780K9Z	Complete	jcf7180006226573	6045094	6097605	1277.5	840
BUSCOvEOG7K0S34	Complete	jcf7180006227137	13390289	13431260	379.2	236
BUSCOvEOG7G7DBZ	Complete	jcf7180006226328	0	26175	699.3	357
BUSCOvEOG79GMW7	Fragmented	jcf7180006226277	2187918	2237045	567.1	286
BUSCOvEOG7GB8MB	Complete	jcf7180006226547	4943419	4991964	773.3	356
BUSCOvEOG7DFR2C	Complete	jcf7180006226685	2544346	2598478	996.7	454
BUSCOvEOG7R51HK	Complete	jcf7180006227217	892182	936318	509.4	286
BUSCOvEOG7DJM9T	Complete	jcf7180006227089	6372369	6429262	597.3	318
BUSCOvEOG78SJ7M	Complete	jcf7180006226306	1150745	1209438	810.1	375
BUSCOvEOG7WDFSJ	Complete	jcf7180006227222	750687	792662	473.6	224
BUSCOvEOG769S84	Complete	jcf7180006227125	2153615	2199412	728.9	362
BUSCOvEOG7MCZDK	Complete	jcf7180006226227	603190	649331	889.2	582
BUSCOvEOG7DJM9G	Fragmented	jcf7180006208543	0	29633	450.9	215
BUSCOvEOG7V70XV	Complete	jcf7180006227264	4152898	4193391	285.8	156
BUSCOvEOG7C895Z	Complete	jcf7180006227127	4079345	4140462	1310.9	951
BUSCOvEOG7869RT	Fragmented	jcf7180006218339	0	48700	1624.7	1120
BUSCOvEOG71VMGJ	Complete	jcf7180006227084	1502682	1563660	1217.8	596
BUSCOvEOG7MPK44	Complete	jcf7180006227044	185510	229593	957.5	470
BUSCOvEOG70GF5G	Complete	jcf7180006227222	2799887	2853568	391.6	200
BUSCOvEOG76Q874	Complete	jcf7180006227125	195875	241273	700	323
BUSCOvEOG7DV729	Complete	jcf7180006227015	1197918	1242168	684.1	324
BUSCOvEOG7869S9	Complete	jcf7180006227147	1438578	1484384	915	448
BUSCOvEOG77H736	Complete	jcf7180006226548	1594949	1656128	2201.3	1275
BUSCOvEOG7T1K1J	Complete	jcf7180006227127	871118	926954	919.2	417
BUSCOvEOG7J12NX	Complete	jcf7180006227072	1259105	1326323	907	568
BUSCOvEOG7K0S2W	Complete	jcf7180006226945	4108206	4150374	428.8	255
BUSCOvEOG712NJV	Complete	jcf7180006227201	486391	637444	1014.9	644
BUSCOvEOG798WDZ	Complete	jcf7180006226689	17321	63746	575.5	306
BUSCOvEOG7C2JQN	Complete	jcf7180006226296	470514	512362	735.8	360
BUSCOvEOG722C0J	Complete	jcf7180006227247	626692	668376	615.9	351
BUSCOvEOG71ZGQV	Complete	jcf7180006226546	2882759	2924388	784.7	408
BUSCOvEOG74TQNJ	Complete	jcf7180006227156	3223756	3278957	1199.7	792
BUSCOvEOG7JHDWW	Complete	jcf7180006226946	732367	772582	244.3	214
BUSCOvEOG737SVD	Complete	jcf7180006227147	2656173	2703522	655.7	326
BUSCOvEOG7NZW78	Complete	jcf7180006227253	1804882	1856132	752.2	412
BUSCOvEOG7XH1D9	Complete	jcf7180006227126	2773354	2874796	657.9	331
BUSCOvEOG7N05VN	Complete	jcf7180006227147	3212802	3254523	617.5	305
BUSCOvEOG705TGH	Complete	jcf7180006226673	3887220	3933995	287.8	133
BUSCOvEOG7KWM6C	Complete	jcf7180006227067	1763121	1831332	1214.3	585
BUSCOvEOG798WF8	Fragmented	jcf7180006227120	3281864	3351703	336	175
BUSCOvEOG7XH1CT	Complete	jcf7180006226977	3570943	3628380	1053.1	572
BUSCOvEOG78SJ6R	Complete	jcf7180006227155	1660954	1705434	979.2	579
BUSCOvEOG7SN335	Complete	jcf7180006226681	2266818	2313756	825.3	491
BUSCOvEOG7G7DD4	Complete	jcf7180006226455	3385046	3426777	520.5	227
BUSCOvEOG7P5MPH	Complete	jcf7180006227110	670075	722949	1894.5	1426
BUSCOvEOG741RRH	Complete	jcf7180006226952	3088454	3133656	879.5	510
BUSCOvEOG7SJ6V2	Complete	jcf7180006226687	4544608	4587798	685.3	364
BUSCOvEOG75MPM0	Complete	jcf7180006226548	1399118	1440884	400.2	244
BUSCOvEOG75DZ3J	Complete	jcf7180006226830	324674	378207	978.8	492
BUSCOvEOG712NKC	Complete	jcf7180006227219	798113	868314	892.7	468
BUSCOvEOG7JT1K5	Duplicated	jcf7180006227148	4535454	4577323	856	592
BUSCOvEOG77WQ24	Complete	jcf7180006227079	526303	593591	1081.1	638
BUSCOvEOG7M0GFN	Complete	jcf7180006226776	92135	144152	527.2	282
BUSCOvEOG77WQ1W	Complete	jcf7180006221812	0	42246	2919.4	2338
BUSCOvEOG7FJ9QM	Complete	jcf7180006226875	1224925	1275457	359.4	205
BUSCOvEOG79KH4C	Complete	jcf7180006227204	0	36303	480.2	399
BUSCOvEOG79GMVX	Complete	jcf7180006227146	2280934	2331015	1864.2	1263
BUSCOvEOG77DBVF	Complete	jcf7180006226548	3243606	3289857	1625	998
BUSCOvEOG7VQC2G	Complete	jcf7180006226586	45685	97281	2662	1140
BUSCOvEOG7FBK6R	Complete	jcf7180006226205	269929	314506	830.6	487
BUSCOvEOG7MGTN7	Complete	jcf7180006226688	326337	368373	753.7	472
BUSCOvEOG7JM935	Complete	jcf7180006227183	107250	165394	1555.1	685
BUSCOvEOG783FJZ	Complete	jcf7180006227131	448603	490821	484.9	289
BUSCOvEOG741RRP	Complete	jcf7180006215956	0	38353	688.1	337
BUSCOvEOG7NGJ1G	Complete	jcf7180006225325	0	37324	900.7	492
BUSCOvEOG77PZK3	Complete	jcf7180006226601	146078	227314	3307.3	1671
BUSCOvEOG73R51F	Complete	jcf7180006227235	755231	806662	987	494
BUSCOvEOG7CRNDG	Complete	jcf7180006226455	2451322	2500802	672.1	335
BUSCOvEOG7HX6F7	Duplicated	jcf7180006225135	9474	50382	285	289
BUSCOvEOG7NW11P	Complete	jcf7180006226993	4122806	4166962	280.6	155
BUSCOvEOG7XSN5B	Complete	jcf7180006227044	4328582	4369076	263.5	191
BUSCOvEOG7RV46B	Complete	jcf7180006227155	401793	442305	326.1	174
BUSCOvEOG7FN5X9	Complete	jcf7180006227155	1200663	1255961	1387.6	639
BUSCOvEOG7N05WB	Complete	jcf7180006227048	183047	229878	339.9	252
BUSCOvEOG7RR7X7	Complete	jcf7180006227023	463996	515773	1043.4	564
BUSCOvEOG7W9KH9	Complete	jcf7180006226967	716166	784661	1147.2	631
BUSCOvEOG7CC5DQ	Complete	jcf7180006226122	341378	394588	1654.2	774
BUSCOvEOG7B002M	Complete	jcf7180006227116	1773415	1837103	768	582
BUSCOvEOG7W9KJ6	Complete	jcf7180006227148	6012235	6063497	726.9	319
BUSCOvEOG7GTMTQ	Complete	jcf7180006227197	1150308	1193987	369.8	205
BUSCOvEOG7P8GZR	Complete	jcf7180006226830	722466	767988	480.5	224
BUSCOvEOG7M3BR3	Fragmented	jcf7180006227155	1179143	1219286	116.8	70
BUSCOvEOG702Z73	Complete	jcf7180006226240	836489	882573	279.5	171
BUSCOvEOG72577H	Complete	jcf7180006227112	63095	105948	415.3	209
BUSCOvEOG70GF5H	Complete	jcf7180006227092	5278860	5321754	544.5	277
BUSCOvEOG72RFNN	Fragmented	jcf7180006226997	5169606	5229052	354.6	198
BUSCOvEOG72V9W9	Complete	jcf7180006227127	477128	526590	598.4	315
BUSCOvEOG7W9KJQ	Complete	jcf7180006221449	0	35116	391.4	258
BUSCOvEOG7SQZ9M	Complete	jcf7180006227053	1700429	1742533	698	457
BUSCOvEOG70GF4T	Complete	jcf7180006211886	0	40022	768	469
BUSCOvEOG744MZV	Duplicated	jcf7180006227114	1427054	1496265	283.3	907
BUSCOvEOG7XPRVW	Complete	jcf7180006227087	3675413	3721489	687.6	339
BUSCOvEOG712NK6	Complete	jcf7180006226945	2997796	3043310	958.7	608
BUSCOvEOG7K6HJ2	Complete	jcf7180006227058	1084662	1211400	597.1	392
BUSCOvEOG7RFN5Z	Complete	jcf7180006227115	1989954	2087274	1468.3	636
BUSCOvEOG7M0GFK	Complete	jcf7180006226679	3023641	3074506	846.6	396
BUSCOvEOG7K6HJP	Complete	jcf7180006227004	2052994	2097672	554.4	256
BUSCOvEOG7WDFS1	Complete	jcf7180006227146	1967323	2020952	776.6	355
BUSCOvEOG7D549Z	Complete	jcf7180006226688	1316389	1377531	2167	1129
BUSCOvEOG7KD809	Complete	jcf7180006226875	457534	543085	2077.2	1115
BUSCOvEOG7B5QJ9	Complete	jcf7180006226687	3986069	4065373	4358.9	2033
BUSCOvEOG7S7M3H	Complete	jcf7180006224150	0	42309	1354.1	588
BUSCOvEOG79W3VD	Complete	jcf7180006227155	3026454	3072539	978.4	487
BUSCOvEOG7JT1KT	Complete	jcf7180006227120	5058546	5106511	471.7	321
BUSCOvEOG7TQNPQ	Complete	jcf7180006226296	904291	947996	781	538
BUSCOvEOG7BK6H1	Complete	jcf7180006227195	285529	369858	1082.1	1112
BUSCOvEOG7P2RGV	Complete	jcf7180006227119	1935142	1987628	790.4	422
BUSCOvEOG70P5M3	Complete	jcf7180006227087	3771111	3837675	3157	1719
BUSCOvEOG7Q86B4	Complete	jcf7180006227119	1620499	1693030	1339	915
BUSCOvEOG7B2V9N	Complete	jcf7180006226997	5036107	5098221	2464.8	1311
BUSCOvEOG7MCZCT	Complete	jcf7180006225282	0	49263	1125	527
BUSCOvEOG71VMG9	Complete	jcf7180006227200	5801389	5848535	1500.9	804
BUSCOvEOG7QFXT3	Complete	jcf7180006226315	913116	966275	1260.3	814
BUSCOvEOG7M66Z9	Complete	jcf7180006227004	3311945	3358765	375.5	182
BUSCOvEOG798WD4	Complete	jcf7180006227129	4609810	4679190	1952.3	894
BUSCOvEOG7BGB9D	Complete	jcf7180006226683	2844861	2964388	608.4	319
BUSCOvEOG70P5NB	Fragmented	jcf7180006212468	0	26020	272.2	161
BUSCOvEOG7SFBK7	Complete	jcf7180006226673	6339469	6406419	2214.2	1074
BUSCOvEOG7V70W0	Fragmented	jcf7180006227124	2729796	2795718	1042.3	616
BUSCOvEOG7DNGKG	Complete	jcf7180006227137	9554444	9596593	403.4	224
BUSCOvEOG70GF5N	Complete	jcf7180006227039	2626083	2670682	400.9	238
BUSCOvEOG7PG7DF	Complete	jcf7180006226673	5893989	6033372	1338.1	571
BUSCOvEOG78D297	Complete	jcf7180006227149	688452	731646	361.4	305
BUSCOvEOG7CJWXG	Fragmented	jcf7180006225850	0	37437	447.2	281
BUSCOvEOG7FXSNN	Fragmented	jcf7180006224668	0	36106	451.9	463
BUSCOvEOG7KWM69	Complete	jcf7180006227062	110286	167495	1707.4	809
BUSCOvEOG7VX3K7	Complete	jcf7180006221703	0	57052	731.4	437
BUSCOvEOG7HDV73	Fragmented	jcf7180006215944	0	35043	970.2	725
BUSCOvEOG79PCCM	Complete	jcf7180006227052	2719373	2762893	557.9	367
BUSCOvEOG751G5D	Complete	jcf7180006226601	2694719	2744032	281.9	220
BUSCOvEOG7F4TRC	Complete	jcf7180006227126	5716774	5770959	564.8	259
BUSCOvEOG7P5MPG	Complete	jcf7180006213582	0	39213	1832.3	805
BUSCOvEOG7ZCVK0	Complete	jcf7180006226114	295726	348431	483.4	356
BUSCOvEOG7X98XT	Complete	jcf7180006227126	3116378	3158894	412	241
BUSCOvEOG7R51HJ	Complete	jcf7180006226967	1383753	1428170	442.4	277
BUSCOvEOG7QJT36	Complete	jcf7180006227217	1724900	1765400	354.9	167
BUSCOvEOG7STTK6	Complete	jcf7180006226259	384135	432457	502.1	227
BUSCOvEOG7M936F	Complete	jcf7180006226688	5066586	5125967	306.2	200
BUSCOvEOG70VX3K	Complete	jcf7180006219550	0	27022	502.7	281
BUSCOvEOG70P5MM	Complete	jcf7180006226245	46279	92543	698	433
BUSCOvEOG7N8SM0	Complete	jcf7180006226691	4189209	4230139	186.7	109
BUSCOvEOG798WDF	Complete	jcf7180006227202	6188472	6237942	874.7	451
BUSCOvEOG75HTB2	Complete	jcf7180006227156	3741049	3801835	1040.4	511
BUSCOvEOG7R7WR8	Complete	jcf7180006226298	850443	894145	404.6	225
BUSCOvEOG7CZCVN	Fragmented	jcf7180006227121	740703	836887	556.9	275
BUSCOvEOG7Z90BP	Complete	jcf7180006226695	24627	66897	318.7	219
BUSCOvEOG7PK3NV	Complete	jcf7180006227089	1487131	1558572	888.8	407
BUSCOvEOG7D54BD	Complete	jcf7180006226687	4072242	4125500	1175.3	547
BUSCOvEOG7G1NW6	Complete	jcf7180006226687	241400	282983	992.5	527
BUSCOvEOG7JDJKZ	Complete	jcf7180006226208	2931272	3020669	2541.9	1237
BUSCOvEOG7PVQDN	Complete	jcf7180006226296	417913	459690	294.6	209
BUSCOvEOG7SN32J	Complete	jcf7180006227103	3964226	4008697	748.8	514
BUSCOvEOG78D28Q	Complete	jcf7180006226998	802023	845522	609.1	292
BUSCOvEOG722BZB	Complete	jcf7180006227156	3100290	3183910	2493.8	1280
BUSCOvEOG7D54BM	Complete	jcf7180006220261	0	34643	786.9	423
BUSCOvEOG75X990	Fragmented	jcf7180006227098	1579129	1627149	664.5	332
BUSCOvEOG7N5X95	Complete	jcf7180006226232	3717186	3788076	2028.8	1128
BUSCOvEOG7WDFSD	Fragmented	jcf7180006227092	4026845	4071021	369.1	172
BUSCOvEOG7BCG23	Duplicated	jcf7180006227147	3775097	3820310	1072.3	694
BUSCOvEOG7ZGQSP	Complete	jcf7180006227072	572365	618239	555.6	316
BUSCOvEOG73N8SW	Fragmented	jcf7180006225412	0	41031	240.2	146
BUSCOvEOG7VT7BX	Complete	jcf7180006226694	1757685	1809360	518.7	297
BUSCOvEOG7C8969	Duplicated	jcf7180006227186	974953	1015090	152.7	358
BUSCOvEOG7N5XBS	Complete	jcf7180006227126	2607154	2672406	395.4	201
BUSCOvEOG7H9ZZT	Fragmented	jcf7180006227094	0	50732	946.5	428
BUSCOvEOG737STC	Complete	jcf7180006227043	318256	368055	799.3	587
BUSCOvEOG7X98WW	Complete	jcf7180006226306	427901	475949	1077.5	549
BUSCOvEOG7GQRK8	Complete	jcf7180006226202	1064728	1123354	875	377
BUSCOvEOG7N5XB1	Complete	jcf7180006226573	4630271	4681320	715.8	346
BUSCOvEOG7641RS	Complete	jcf7180006227133	1708617	1762542	896.9	445
BUSCOvEOG70ZSB1	Complete	jcf7180006227206	612314	697078	1668.4	796
BUSCOvEOG7XPRVH	Complete	jcf7180006227001	433403	475856	1464.7	718
BUSCOvEOG7BVT79	Complete	jcf7180006226673	755339	802347	1184.4	620
BUSCOvEOG74TQN7	Fragmented	jcf7180006226945	2446509	2513880	976.9	1144
BUSCOvEOG7S4QWQ	Complete	jcf7180006227137	8486570	8530324	398.6	238
BUSCOvEOG7RZ0D5	Complete	jcf7180006226183	108108	150144	1090.4	674
BUSCOvEOG7JQ5CJ	Complete	jcf7180006227253	162917	211265	484.7	313
BUSCOvEOG78PP0G	Complete	jcf7180006226683	586159	637787	605.6	336
BUSCOvEOG7PG7FF	Fragmented	jcf7180006227021	1284251	1327977	365.7	173
BUSCOvEOG77STVP	Complete	jcf7180006227253	1015081	1055645	291	216
BUSCOvEOG7BK6H9	Complete	jcf7180006227129	344846	400108	1926.9	1123
BUSCOvEOG751G41	Complete	jcf7180006226548	2455931	2513338	2057.2	1099
BUSCOvEOG7BZPHD	Complete	jcf7180006227181	37103	78574	454.7	214
BUSCOvEOG7CVHMF	Complete	jcf7180006226678	2268744	2338607	1394.5	641
BUSCOvEOG75X98M	Complete	jcf7180006226254	79028	135514	1707	1319
BUSCOvEOG77STVQ	Complete	jcf7180006227155	3134552	3176094	383.2	195
BUSCOvEOG7FBK73	Complete	jcf7180006226688	259321	302290	799.1	471
BUSCOvEOG7C897H	Complete	jcf7180006227146	469262	512129	245	131
BUSCOvEOG773R5K	Complete	jcf7180006227262	790083	838864	587.6	287
BUSCOvEOG73BP4J	Complete	jcf7180006226949	5956	47065	151.6	83
BUSCOvEOG7HMKPZ	Complete	jcf7180006227092	4077353	4129378	1487.8	879
BUSCOvEOG7002Z7	Complete	jcf7180006227070	2652908	2703093	1229.9	808
BUSCOvEOG7KSQZ4	Fragmented	jcf7180006226546	2405452	2471811	1812.8	1100
BUSCOvEOG7322CS	Complete	jcf7180006227141	1646014	1700836	477.5	274
BUSCOvEOG734XKX	Duplicated	jcf7180006227126	2387700	2434806	736.5	339
BUSCOvEOG7FTXDK	Complete	jcf7180006215528	0	32251	487.3	342
BUSCOvEOG770VXX	Complete	jcf7180006226949	117922	160991	462	242
BUSCOvEOG7K9CS2	Complete	jcf7180006227089	2455678	2505963	518.6	424
BUSCOvEOG7X98XS	Complete	jcf7180006227112	2356819	2403563	524.2	236
BUSCOvEOG7QZ90R	Duplicated	jcf7180006227146	3978922	4023049	591	566
BUSCOvEOG7WQ2H0	Complete	jcf7180006226673	6513101	6570903	699.4	307
BUSCOvEOG7908Q5	Complete	jcf7180006226336	459237	644664	778.7	373
BUSCOvEOG7B2V9S	Complete	jcf7180006227089	738018	782208	1441	620
BUSCOvEOG72JQ4N	Complete	jcf7180006227099	2060317	2120112	2606.7	1159
BUSCOvEOG7CNS6B	Complete	jcf7180006227156	53624	98211	278	181
BUSCOvEOG77DBVK	Complete	jcf7180006227089	5287773	5337712	1183.3	805
BUSCOvEOG74QVFJ	Complete	jcf7180006227137	5711182	5760316	573.5	302
BUSCOvEOG7FTXD2	Complete	jcf7180006227126	1294199	1342826	1297.6	925
BUSCOvEOG74J3XM	Complete	jcf7180006227186	826728	871755	1329.2	701
BUSCOvEOG7PCC67	Complete	jcf7180006227129	3464703	3517374	738.1	483
BUSCOvEOG7TF1ZW	Complete	jcf7180006226977	1296648	1346447	1185.4	604
BUSCOvEOG7TQNPN	Complete	jcf7180006226680	1534276	1583222	848.1	451
BUSCOvEOG7CRNCW	Complete	jcf7180006227112	3005183	3052918	819	487
BUSCOvEOG7KD80V	Complete	jcf7180006226673	5241958	5287230	989.7	549
BUSCOvEOG7BP2SG	Complete	jcf7180006227197	1143925	1188847	530.9	273
BUSCOvEOG7NS4QX	Complete	jcf7180006226546	4089206	4158552	1185.9	684
BUSCOvEOG7WDFSC	Complete	jcf7180006226687	3505415	3554706	661	351
BUSCOvEOG74BCFG	Complete	jcf7180006226875	1240791	1312840	1365.1	1110
BUSCOvEOG77M3C1	Complete	jcf7180006227143	2728415	2773585	642.6	368
BUSCOvEOG7H1C8P	Complete	jcf7180006226681	5547681	5591454	820.1	437
BUSCOvEOG7J6T45	Duplicated	jcf7180006025747	0	27981	576.1	247
BUSCOvEOG7ZPG88	Complete	jcf7180006227259	14029	59064	876.3	478
BUSCOvEOG7ZSBH8	Complete	jcf7180006226687	3749526	3796912	699.5	430
BUSCOvEOG7X98XP	Complete	jcf7180006227089	234574	275584	694.2	392
BUSCOvEOG7V70W3	Complete	jcf7180006227152	834608	922508	1632.3	783
BUSCOvEOG7WHB01	Fragmented	jcf7180006226997	2677238	2738379	1428.8	691
BUSCOvEOG79W3TK	Complete	jcf7180006226212	3557127	3832562	2707.5	1586
BUSCOvEOG7283G4	Duplicated	jcf7180006226144	0	54316	300.9	324
BUSCOvEOG7D54B4	Complete	jcf7180006227092	4298440	4347504	1458.2	976
BUSCOvEOG7QFXTM	Complete	jcf7180006226079	1781134	1824970	439.2	249
BUSCOvEOG7W0ZT0	Complete	jcf7180006227084	460225	517917	729.6	407
BUSCOvEOG7X3JG1	Complete	jcf7180006225321	0	32881	544.2	241
BUSCOvEOG7S1VN7	Complete	jcf7180006227200	6297464	6347431	889.5	405
BUSCOvEOG7NP8GS	Complete	jcf7180006226673	3665878	3725478	1935.6	1291
BUSCOvEOG7934Z3	Fragmented	jcf7180006221401	0	23895	247.4	152
BUSCOvEOG7B2VB9	Complete	jcf7180006226751	1942272	1988040	1032.6	513
BUSCOvEOG71ZGS4	Complete	jcf7180006225569	0	28153	307.7	190
BUSCOvEOG7ZW6RK	Complete	jcf7180006226945	2157793	2214517	640	320
BUSCOvEOG7VQC3D	Complete	jcf7180006227014	2350479	2397686	707.2	446
BUSCOvEOG705TDT	Complete	jcf7180006226695	4205900	4252762	876.8	603
BUSCOvEOG7QFXTF	Fragmented	jcf7180006221901	0	34870	288.4	145
BUSCOvEOG7MW9M1	Complete	jcf7180006226680	1682874	1770504	743.8	454
BUSCOvEOG79CRND	Complete	jcf7180006227156	5181692	5233129	1015.2	576
BUSCOvEOG76T4G0	Complete	jcf7180006226949	402156	448271	679.7	368
BUSCOvEOG7Q86C4	Fragmented	jcf7180006227151	955345	998643	318.5	161
BUSCOvEOG7B8KV0	Complete	jcf7180006227090	1049438	1093773	385	208
BUSCOvEOG79KH4P	Complete	jcf7180006227223	769384	818106	693.5	403
BUSCOvEOG71ZGQG	Complete	jcf7180006227261	644947	697531	1320.5	657
BUSCOvEOG796150	Complete	jcf7180006226294	131325	215482	4764.1	3019
BUSCOvEOG79GMXJ	Complete	jcf7180006226993	3499311	3559179	405.5	183
BUSCOvEOG77WQ2X	Complete	jcf7180006226545	849018	894039	769.2	389
BUSCOvEOG7KPVQ8	Complete	jcf7180006226830	631862	698997	829	523
BUSCOvEOG70S1V5	Complete	jcf7180006225349	290448	333606	1433.6	1014
BUSCOvEOG7KH48J	Complete	jcf7180006227200	2564987	2619894	640.1	273
BUSCOvEOG798WCX	Complete	jcf7180006227094	158011	232968	3680.9	1728
BUSCOvEOG7FFFFC	Complete	jcf7180006227094	1725162	1867187	1236.7	574
BUSCOvEOG7ZCVJT	Complete	jcf7180006226692	1568691	1649628	696.1	351
BUSCOvEOG75MPKZ	Complete	jcf7180006208863	18417	59436	600.6	354
BUSCOvEOG7CVHND	Complete	jcf7180006226997	4755597	4813765	645.9	523
BUSCOvEOG7W9KHV	Complete	jcf7180006226142	34215	87279	827.5	431
BUSCOvEOG7V44N9	Complete	jcf7180006227145	2561471	2632294	1327.3	711
BUSCOvEOG75DZ3N	Complete	jcf7180006214051	105964	149281	946.6	433
BUSCOvEOG7MCZDQ	Complete	jcf7180006227101	1517048	1569008	645.2	315
BUSCOvEOG7K6HKH	Fragmented	jcf7180006226531	629318	673685	221.6	124
BUSCOvEOG7W0ZSR	Complete	jcf7180006227094	1423251	1465997	1079.8	577
BUSCOvEOG7CG1P4	Complete	jcf7180006227129	4961317	5009993	739	449
BUSCOvEOG79KH40	Complete	jcf7180006227133	9040592	9094947	1458.7	650
BUSCOvEOG7T4F83	Complete	jcf7180006227125	633479	684331	1270.2	679
BUSCOvEOG7W0ZV9	Complete	jcf7180006227103	3455160	3496164	271.1	213
BUSCOvEOG7NP8HF	Complete	jcf7180006227124	2367753	2410664	837.6	419
BUSCOvEOG78WDG9	Complete	jcf7180006227256	362909	408847	632.9	321
BUSCOvEOG769S81	Fragmented	jcf7180006183252	0	38864	293.4	200
BUSCOvEOG7DBVVC	Complete	jcf7180006226257	1309104	1353035	440.2	231
BUSCOvEOG7TF20H	Complete	jcf7180006227044	108171	149800	403.3	255
BUSCOvEOG79S7N4	Complete	jcf7180006226307	11691	55252	399.7	190
BUSCOvEOG79CRPN	Duplicated	jcf7180006227146	2210829	2252403	236.5	196
BUSCOvEOG718D3D	Complete	jcf7180006227004	2796919	2845216	534	335
BUSCOvEOG7KD80K	Complete	jcf7180006226977	1249921	1305544	1359.5	661
BUSCOvEOG71RR7B	Complete	jcf7180006227233	2810439	2965700	2069	1009
BUSCOvEOG77PZM4	Complete	jcf7180006215592	0	28537	1053.3	849
BUSCOvEOG7J3XX2	Complete	jcf7180006226296	289507	343849	696.7	469
BUSCOvEOG78PP08	Complete	jcf7180006226943	992011	1037299	759.3	343
BUSCOvEOG71K0ST	Complete	jcf7180006227129	1305020	1351455	484.8	229
BUSCOvEOG7CZCWP	Duplicated	jcf7180006227147	3179323	3219634	117.8	230
BUSCOvEOG7ZPG94	Complete	jcf7180006210602	0	29040	317.7	218
BUSCOvEOG7NS4S4	Complete	jcf7180006226601	2692028	2733819	495.8	297
BUSCOvEOG7J9PD3	Complete	jcf7180006227156	4771032	4821635	785.1	358
BUSCOvEOG73R514	Complete	jcf7180006226306	406384	464001	1568.2	693
BUSCOvEOG7TQNPP	Complete	jcf7180006226548	1415473	1465473	1287.7	550
BUSCOvEOG7908QS	Fragmented	jcf7180006211664	0	27710	191.7	108
BUSCOvEOG7PRV4B	Complete	jcf7180006227101	772839	830862	1041.8	559
BUSCOvEOG73V185	Complete	jcf7180006226531	765100	821183	1034.7	525
BUSCOvEOG7JHDVW	Complete	jcf7180006227261	738738	780368	719.3	406
BUSCOvEOG7PNZW4	Complete	jcf7180006224899	7941	83299	2755.1	1482
BUSCOvEOG7B2VBD	Complete	jcf7180006215605	0	36982	1006.3	490
BUSCOvEOG7Q86BQ	Complete	jcf7180006227129	199479	265421	724.1	535
BUSCOvEOG7PK3PC	Complete	jcf7180006226547	110662	193662	447.5	241
BUSCOvEOG7615HG	Complete	jcf7180006227125	3484192	3559080	2139.7	1094
BUSCOvEOG70S1TW	Complete	jcf7180006227110	58438	116632	2163	1656
BUSCOvEOG7NZW7D	Complete	jcf7180006227137	2366022	2414293	671.5	470
BUSCOvEOG7HMKQ6	Complete	jcf7180006227104	1853170	1895572	1188.1	1075
BUSCOvEOG7PG7FX	Fragmented	jcf7180006227223	706653	747851	339.4	190
BUSCOvEOG7D54C8	Fragmented	jcf7180006227185	1151240	1193233	453.6	271
BUSCOvEOG7VT7B9	Complete	jcf7180006226304	1529866	1574395	895	476
BUSCOvEOG7WWSZ4	Complete	jcf7180006227201	1421561	1482038	931.8	567
BUSCOvEOG7VMGVX	Complete	jcf7180006226673	5004650	5101919	497	269
BUSCOvEOG7PCC5X	Complete	jcf7180006227137	11463679	11510363	705.6	454
BUSCOvEOG71C89V	Complete	jcf7180006226904	0	31139	468.6	267
BUSCOvEOG7FN5X7	Complete	jcf7180006227129	3770213	3879292	508	526
BUSCOvEOG72JQ67	Complete	jcf7180006227149	604978	647697	399.9	215
BUSCOvEOG7K9CS7	Complete	jcf7180006227080	1060938	1108091	975.3	445
BUSCOvEOG7JQ5B5	Complete	jcf7180006208820	0	25594	1155	557
BUSCOvEOG7JQ59W	Duplicated	jcf7180006226285	742289	787054	735	759
BUSCOvEOG72NKCK	Complete	jcf7180006227133	3579010	3710047	2755.9	1763
BUSCOvEOG7FN5X2	Complete	jcf7180006227101	1532738	1584078	1592.1	889
BUSCOvEOG7283G4	Duplicated	jcf7180006226336	459237	644709	642	325
BUSCOvEOG783FK3	Complete	jcf7180006227074	844853	905067	567.8	273
BUSCOvEOG7RJHF5	Complete	jcf7180006226943	264027	336999	1096.8	493
BUSCOvEOG74QVDG	Complete	jcf7180006227201	1185728	1239347	1184.6	679
BUSCOvEOG73V17R	Complete	jcf7180006226245	0	43339	2510.8	1447
BUSCOvEOG7KSR0K	Complete	jcf7180006226199	220930	264536	397.5	227
BUSCOvEOG71NW1D	Complete	jcf7180006227103	8277888	8328888	647	300
BUSCOvEOG7Q2FW0	Complete	jcf7180006225772	0	31593	534.1	285
BUSCOvEOG7RBS0B	Complete	jcf7180006227263	2683154	2726484	471.9	245
BUSCOvEOG7KWM6N	Complete	jcf7180006227106	741946	790921	805.9	430
BUSCOvEOG7CJWZ1	Complete	jcf7180006226691	839372	882274	306.2	178
BUSCOvEOG77DBX1	Complete	jcf7180006227052	3062028	3104400	367.8	224
BUSCOvEOG72NKD6	Complete	jcf7180006226949	507231	558734	1148.3	590
BUSCOvEOG71RR87	Fragmented	jcf7180006226227	0	41004	430.2	311
BUSCOvEOG737SVV	Complete	jcf7180006226272	397466	438451	433.7	229
BUSCOvEOG7XSN4P	Complete	jcf7180006226170	3421966	3462844	420	217
BUSCOvEOG75QJSH	Complete	jcf7180006227090	1070201	1121780	1490	1007
BUSCOvEOG7T79HQ	Complete	jcf7180006227124	1591453	1654512	708.8	300
BUSCOvEOG73N8TJ	Complete	jcf7180006227156	4801367	4841600	410.8	256
BUSCOvEOG75X98T	Complete	jcf7180006226653	14665	60821	1123.1	499
BUSCOvEOG7RR7WQ	Complete	jcf7180006227052	2884560	2948200	1794.2	921
BUSCOvEOG7934XM	Complete	jcf7180006227247	1124855	1179709	1194.5	826
BUSCOvEOG7QVDRC	Complete	jcf7180006226178	527349	587752	1968.9	876
BUSCOvEOG7KPVRF	Complete	jcf7180006227099	2812580	2864137	510.1	251
BUSCOvEOG7FJ9R2	Complete	jcf7180006226802	0	23090	197.1	111
BUSCOvEOG7SQZ97	Complete	jcf7180006225986	0	51343	1020.3	469
BUSCOvEOG7PK3NM	Complete	jcf7180006226673	4206265	4253146	1213.9	790
BUSCOvEOG7G7DDR	Complete	jcf7180006226267	682261	723575	329.4	164
BUSCOvEOG7DZ37K	Complete	jcf7180006226601	951920	1000287	1889.8	982
BUSCOvEOG7CRNCH	Complete	jcf7180006226688	312101	356862	1668	705
BUSCOvEOG7MPK4D	Complete	jcf7180006227110	2839705	2896756	752.4	318
BUSCOvEOG7BZPH4	Complete	jcf7180006226994	4549814	4613107	573.6	371
BUSCOvEOG7GTMTT	Complete	jcf7180006227223	1358811	1407060	408.7	199
BUSCOvEOG73JDKZ	Complete	jcf7180006222918	8376	49328	277.9	172
BUSCOvEOG7TF1ZT	Fragmented	jcf7180006227052	1683947	1730604	630.9	411
BUSCOvEOG7DV710	Complete	jcf7180006227110	2475954	2527148	1379.9	628
BUSCOvEOG70S1VT	Complete	jcf7180006226686	3496881	3545339	695.6	399
BUSCOvEOG7GQRKG	Complete	jcf7180006227137	8789383	8832673	561.9	284
BUSCOvEOG7CRNCD	Complete	jcf7180006227022	1209205	1266882	1756.4	836
BUSCOvEOG7T79GX	Complete	jcf7180006226296	686764	755831	1245.1	621
BUSCOvEOG7WSXR2	Complete	jcf7180006227089	5250369	5305831	592.3	291
BUSCOvEOG7CNS5T	Complete	jcf7180006226546	2382978	2426603	528.8	229
BUSCOvEOG7XD558	Complete	jcf7180006226687	4282110	4360689	924.7	521
BUSCOvEOG7TQNR4	Complete	jcf7180006178896	0	40199	299.5	173
BUSCOvEOG7DFR1N	Complete	jcf7180006224681	0	52331	2078.5	1414
BUSCOvEOG7QZ910	Complete	jcf7180006227147	2115089	2160744	801.2	339
BUSCOvEOG7DJM9R	Complete	jcf7180006227261	1080939	1130940	746.7	320
BUSCOvEOG7NP8GV	Complete	jcf7180006227133	9168994	9227439	1774.5	1111
BUSCOvEOG747H77	Complete	jcf7180006227264	5754352	5801262	851.1	392
BUSCOvEOG7ZSBHJ	Complete	jcf7180006227200	5511945	5594604	456.7	192
BUSCOvEOG754BCN	Fragmented	jcf7180006224556	0	31368	502.4	257
BUSCOvEOG75DZ48	Complete	jcf7180006227127	2902234	2953979	447	218
BUSCOvEOG7FJ9Q5	Complete	jcf7180006227145	1942437	2033143	569.8	308
BUSCOvEOG7BGB8Q	Complete	jcf7180006227133	4079434	4162640	1370.6	806
BUSCOvEOG7M0GFD	Duplicated	jcf7180006226548	3777146	3831071	624.4	492
BUSCOvEOG72FTX7	Complete	jcf7180006227039	176546	222733	1250.6	546
BUSCOvEOG79KH47	Complete	jcf7180006214195	0	32981	864.6	577
BUSCOvEOG7D54C4	Complete	jcf7180006226549	6276135	6322109	527.2	343
BUSCOvEOG7576MC	Complete	jcf7180006208454	0	24301	726.7	497
BUSCOvEOG7322CM	Complete	jcf7180006227049	222209	262946	461	325
BUSCOvEOG7CNS4W	Complete	jcf7180006227070	1623306	1668454	1012	617
BUSCOvEOG766X0W	Complete	jcf7180006227247	854223	904463	986.3	540
BUSCOvEOG7CZCWT	Duplicated	jcf7180006227220	1617370	1658115	376.9	180
BUSCOvEOG7Q5B43	Complete	jcf7180006226300	900944	967682	435	300
BUSCOvEOG78PNZX	Complete	jcf7180006227146	1543914	1593675	1211.7	567
BUSCOvEOG708PNP	Complete	jcf7180006226217	212025	278088	1616.4	1329
BUSCOvEOG7B002P	Complete	jcf7180006227151	766234	817754	1397.7	700
BUSCOvEOG7NP8JT	Complete	jcf7180006208900	332	41362	260.6	139
BUSCOvEOG7SJ6TG	Complete	jcf7180006227133	1690606	1741408	915.3	558
BUSCOvEOG776MCS	Complete	jcf7180006227256	3222132	3272980	1151.8	682
BUSCOvEOG73V18G	Complete	jcf7180006227129	1328296	1382605	981.6	553
BUSCOvEOG7KPVQH	Complete	jcf7180006227137	3424736	3491493	1790.6	1227
BUSCOvEOG74J3XN	Complete	jcf7180006226977	720857	768529	1452.9	755
BUSCOvEOG7ZSBHD	Complete	jcf7180006227052	1547709	1589902	659.2	373
BUSCOvEOG7MGTMM	Complete	jcf7180006227137	12511744	12569257	2553.8	1459
BUSCOvEOG7S7M3S	Complete	jcf7180006227052	3168598	3214260	891.6	491
BUSCOvEOG7M3BP8	Complete	jcf7180006227264	2022281	2087971	1205.6	602
BUSCOvEOG78D27K	Fragmented	jcf7180006222136	0	40515	890.2	440
BUSCOvEOG7C2JQB	Complete	jcf7180006227067	0	42228	958.5	512
BUSCOvEOG7D80M3	Complete	jcf7180006227186	1063863	1117021	679.3	415
BUSCOvEOG7SXPSB	Complete	jcf7180006226079	867732	915235	1002.7	736
BUSCOvEOG737STW	Complete	jcf7180006227126	1342416	1383399	353.2	304
BUSCOvEOG7WSXQX	Complete	jcf7180006226225	384367	437943	652.1	343
BUSCOvEOG7CJWXN	Fragmented	jcf7180006226695	4381636	4440214	631.8	317
BUSCOvEOG780K8W	Duplicated	jcf7180006227004	551086	627919	2830.9	1525
BUSCOvEOG7XSN3T	Complete	jcf7180006221226	0	35337	931.3	455
BUSCOvEOG766X13	Complete	jcf7180006226306	783166	824251	751.6	373
BUSCOvEOG76HHQ9	Duplicated	jcf7180006226715	73881	170973	1223.8	569
BUSCOvEOG7MKPWN	Complete	jcf7180006212210	0	29790	623.5	351
BUSCOvEOG7FN5Z8	Complete	jcf7180006227058	2213057	2254133	247.3	379
BUSCOvEOG7FR268	Complete	jcf7180006223422	80756	127352	369.1	229
BUSCOvEOG73V17Z	Complete	jcf7180006225900	573	49869	878.2	585
BUSCOvEOG7J6T4C	Complete	jcf7180006220081	44736	109747	751.1	385
BUSCOvEOG7WDFR7	Complete	jcf7180006226830	870173	943627	1616.1	793
BUSCOvEOG7DFR35	Complete	jcf7180006226733	182335	229231	471.6	228
BUSCOvEOG7BZPGF	Complete	jcf7180006227142	161687	205472	969.7	412
BUSCOvEOG7DJM97	Fragmented	jcf7180006226549	3925770	3980376	757.6	440
BUSCOvEOG7QJT1M	Complete	jcf7180006227092	1816378	1865975	1084.2	898
BUSCOvEOG7Z642T	Complete	jcf7180006226258	79327	126283	670.5	345
BUSCOvEOG74TQNZ	Complete	jcf7180006226419	1207449	1283210	393.2	284
BUSCOvEOG770VWR	Complete	jcf7180006226994	699052	762310	1654.1	765
BUSCOvEOG71C897	Complete	jcf7180006226291	27901	157218	1031.9	452
BUSCOvEOG74F7PV	Complete	jcf7180006226292	401739	456333	908.1	475
BUSCOvEOG78KSR7	Complete	jcf7180006226225	269255	361568	1285.3	979
BUSCOvEOG7XKWMP	Complete	jcf7180006226130	22455	99345	1058.5	642
BUSCOvEOG7CZCV5	Complete	jcf7180006227076	1933752	1994995	2325.3	1055
BUSCOvEOG7GXH1G	Complete	jcf7180006226837	0	38542	920.6	476
BUSCOvEOG74J40D	Complete	jcf7180006226202	1163464	1204114	270.9	163
BUSCOvEOG7CVHMJ	Complete	jcf7180006226302	807685	882877	1248.1	653
BUSCOvEOG7GQRKF	Complete	jcf7180006227139	2049027	2104016	566.6	254
BUSCOvEOG7GF4V3	Fragmented	jcf7180006133665	0	21095	374.2	323
BUSCOvEOG78WDGR	Complete	jcf7180006227027	305823	349179	510.7	297
BUSCOvEOG7M934P	Complete	jcf7180006226687	5012131	5103041	2498.8	1150
BUSCOvEOG7M9350	Complete	jcf7180006227021	3178065	3343853	1439.2	650
BUSCOvEOG7S7M5Q	Complete	jcf7180006226681	2676170	2716370	161.4	71
BUSCOvEOG72FTZB	Fragmented	jcf7180006211507	9184	61060	332.4	194
BUSCOvEOG74BCGV	Complete	jcf7180006227261	4665040	4712612	828.9	476
BUSCOvEOG7DRBSF	Complete	jcf7180006226282	667355	716033	811.1	397
BUSCOvEOG74TQN3	Complete	jcf7180006225028	18890	72611	1485.3	1591
BUSCOvEOG776MD3	Complete	jcf7180006226299	2251059	2296708	895.7	460
BUSCOvEOG70P5MV	Complete	jcf7180006227025	893165	936115	915.6	557
BUSCOvEOG7SBGBW	Complete	jcf7180006227247	634455	682106	610.8	378
BUSCOvEOG7ZGQS6	Complete	jcf7180006226229	103789	158929	877.2	389
BUSCOvEOG74QVFT	Complete	jcf7180006224799	0	37729	423.4	212
BUSCOvEOG741RRK	Complete	jcf7180006226246	285374	327995	763.1	420
BUSCOvEOG7XWHC3	Complete	jcf7180006227070	2942549	2991909	504.6	319
BUSCOvEOG77H756	Complete	jcf7180006226159	151573	193465	273.3	150
BUSCOvEOG737ST7	Complete	jcf7180006226993	3730076	3831887	2021.2	1114
BUSCOvEOG7Z37V2	Complete	jcf7180006226994	2046832	2089263	561.5	279
BUSCOvEOG7X6DNZ	Complete	jcf7180006227052	507043	570302	1070.6	491
BUSCOvEOG7DFR2F	Complete	jcf7180006226304	1019954	1097316	1062.7	474
BUSCOvEOG78PNZD	Complete	jcf7180006227099	4004210	4088350	2317.3	1055
BUSCOvEOG77H733	Complete	jcf7180006227254	189175	305928	7035.7	3868
BUSCOvEOG7V44NV	Complete	jcf7180006227092	5219593	5271595	751.7	380
BUSCOvEOG7Q2FTT	Complete	jcf7180006227155	1695527	1749353	1963.1	1099
BUSCOvEOG7322C2	Complete	jcf7180006208633	0	35611	976.4	466
BUSCOvEOG776MCZ	Complete	jcf7180006227101	1381024	1427311	1104.1	588
BUSCOvEOG71NW11	Complete	jcf7180006227223	1565722	1615755	977.9	435
BUSCOvEOG7ZPG89	Complete	jcf7180006224630	0	31451	547.5	301
BUSCOvEOG7JHDVD	Complete	jcf7180006227057	1160098	1227788	1080.5	577
BUSCOvEOG73R516	Complete	jcf7180006227092	1671529	1730927	1352.2	684
BUSCOvEOG7NGJ1C	Complete	jcf7180006227070	14965	61279	1013	674
BUSCOvEOG73JDKS	Complete	jcf7180006226548	2321944	2363005	393.1	204
BUSCOvEOG7615HS	Complete	jcf7180006227020	1576940	1685257	1043.5	521
BUSCOvEOG780K9S	Complete	jcf7180006227149	443389	487414	962	552
BUSCOvEOG7M0GFJ	Complete	jcf7180006226956	4725725	4779291	872.6	381
BUSCOvEOG7KM0GQ	Fragmented	jcf7180006224630	0	44026	788.5	455
BUSCOvEOG72NKDG	Complete	jcf7180006226999	681636	756158	528	273
BUSCOvEOG7MKPVW	Complete	jcf7180006226681	5498925	5571259	999.1	702
BUSCOvEOG7GXH29	Complete	jcf7180006218074	0	37930	536.9	264
BUSCOvEOG7K6HHP	Complete	jcf7180006227137	2543997	2598868	1198.5	605
BUSCOvEOG773R4R	Complete	jcf7180006226977	4602316	4654355	1367.8	770
BUSCOvEOG7RR7XQ	Complete	jcf7180006227044	8716435	8759799	660	341
BUSCOvEOG7D80JZ	Complete	jcf7180006212621	0	40491	1267.3	565
BUSCOvEOG7DRBT3	Complete	jcf7180006227020	205503	260385	766	379
BUSCOvEOG75B2V0	Complete	jcf7180006227126	6175645	6237869	1073.3	677
BUSCOvEOG7V18DQ	Complete	jcf7180006208815	0	32345	1334.4	755
BUSCOvEOG70K9DT	Complete	jcf7180006226170	3443120	3489482	251	158
BUSCOvEOG70K9DB	Complete	jcf7180006227219	1121371	1183076	483.2	356
BUSCOvEOG73R510	Complete	jcf7180006227155	292884	336692	1948.3	989
BUSCOvEOG7JDJNC	Complete	jcf7180006225866	1284449	1329743	422.7	268
BUSCOvEOG7KD81S	Fragmented	jcf7180006226204	42798	84429	470.7	284
BUSCOvEOG7JM946	Fragmented	jcf7180006226688	256579	298563	539.4	341
BUSCOvEOG7T79J4	Complete	jcf7180006226601	58325	100573	347.9	295
BUSCOvEOG7FR25J	Complete	jcf7180006226691	3167243	3216374	1349.5	783
BUSCOvEOG7PG7DD	Complete	jcf7180006226573	4779934	4911868	1386.8	630
BUSCOvEOG7ZGQRZ	Complete	jcf7180006226306	615282	674723	666.7	473
BUSCOvEOG7VT79W	Duplicated	jcf7180006227065	132652	177250	497.5	467
BUSCOvEOG7R51G2	Complete	jcf7180006226301	845014	924865	1869.7	835
BUSCOvEOG74XKXF	Complete	jcf7180006215964	17647	57775	334.3	250
BUSCOvEOG7ZKM2J	Complete	jcf7180006226051	58086	101065	295	135
BUSCOvEOG7DBVV1	Complete	jcf7180006227069	3572771	3617672	333.3	201
BUSCOvEOG7Z0CKX	Complete	jcf7180006227087	5592113	5639844	904.6	645
BUSCOvEOG7T1K0Z	Complete	jcf7180006226687	2380228	2489217	1618	701
BUSCOvEOG78961R	Duplicated	jcf7180006227129	6646116	6688750	507.9	438
BUSCOvEOG7ZKM25	Complete	jcf7180006221594	0	25339	432.5	188
BUSCOvEOG744N0Q	Complete	jcf7180006227223	731965	781570	594.4	297
BUSCOvEOG7CZCVG	Fragmented	jcf7180006227133	1604024	1653233	1367.6	1554
BUSCOvEOG7QFXV0	Complete	jcf7180006226601	2989953	3040358	866.3	551
BUSCOvEOG79CRP7	Complete	jcf7180006226170	1376839	1420994	587.1	281
BUSCOvEOG7RFN5W	Complete	jcf7180006227251	1480011	1538288	2078.2	919
BUSCOvEOG7NW105	Complete	jcf7180006227181	39265	82300	618.8	495
BUSCOvEOG7KSR0F	Complete	jcf7180006226308	178251	221310	554.3	329
BUSCOvEOG7H47HM	Complete	jcf7180006226212	3746520	3791414	364.2	538
BUSCOvEOG7HX6FH	Complete	jcf7180006226291	876475	994589	643.2	326
[truncated: 1,094 more rows]

## Sheet: BUSCO Chicken 4.0
#BUSCO_group	Status	Scaffold	Start	End	Bitscore	Length
BUSCOvEOG7HB007	Fragmented	AADN03017094.1	0	20911	559	229
BUSCOvEOG78D27G	Complete	1	14788984	14891161	4129.4	2270
BUSCOvEOG7M3BP0	Complete	3	42514974	42641462	1595	724
BUSCOvEOG7N05WB	Fragmented	3	21124810	21172778	118.7	98
BUSCOvEOG7DFR36	Complete	11	581659	626029	458.2	281
BUSCOvEOG7N05TK	Complete	8	20379778	20431054	1407.7	655
BUSCOvEOG734XKS	Complete	6	27069071	27122495	1283.7	1101
BUSCOvEOG7TTHZR	Complete	6	25399194	25446210	506.4	238
BUSCOvEOG715HTD	Complete	5	11843438	11888157	782.1	443
BUSCOvEOG76Q86D	Complete	17	10229528	10285509	1069.1	499
BUSCOvEOG7T79HQ	Complete	7	20856508	20919949	704.6	300
BUSCOvEOG7RNCPB	Complete	3	24823889	24874910	1099.5	654
BUSCOvEOG754BBT	Duplicated	24	3511636	3570535	4203.4	2065
BUSCOvEOG70P5MV	Complete	12	15300664	15343628	922.4	557
BUSCOvEOG77DBX1	Complete	10	3512198	3555475	237	150
BUSCOvEOG72Z65T	Complete	3	15145614	15186236	194.8	136
BUSCOvEOG7K9CRJ	Complete	1	22619901	22686552	1759.3	874
BUSCOvEOG74TQNZ	Complete	5	14494155	14570523	468.4	296
BUSCOvEOG7DNGJ6	Complete	15	2778614	2837443	1597.1	851
BUSCOvEOG7GTMTT	Complete	23	4202806	4250971	405.3	198
BUSCOvEOG7M3BPC	Complete	6	10787384	10845879	1106.8	600
BUSCOvEOG73BP4C	Complete	2	24754459	24796786	192.1	115
BUSCOvEOG7Z6425	Complete	24	1599621	1653177	1233.6	553
BUSCOvEOG7GMWBM	Fragmented	6	30929438	30971750	334.5	225
BUSCOvEOG7JM947	Complete	1	104384068	104430688	574.5	290
BUSCOvEOG7BZPFW	Complete	6	23329607	23394402	1625.7	924
BUSCOvEOG7002ZN	Complete	JH375696.1	0	23778	259.8	286
BUSCOvEOG7ZW6QP	Complete	21	156305	242098	1485	750
BUSCOvEOG7PRV4G	Complete	2	17559734	17620476	937.5	487
BUSCOvEOG7NCNS1	Complete	4	5168007	5256032	2216.5	1089
BUSCOvEOG7MW9KM	Complete	3	74748582	74831039	1606.6	873
BUSCOvEOG7QFXTM	Complete	Z	13116152	13163808	516.7	299
BUSCOvEOG76Q872	Complete	4	34022662	34065738	325.6	190
BUSCOvEOG7G1NW0	Complete	JH375182.1	64434	113016	1435.3	642
BUSCOvEOG7G4J57	Complete	11	17833597	17906921	1472.9	962
BUSCOvEOG74QVG2	Complete	12	6635202	6677025	333.1	246
BUSCOvEOG7FBK6R	Complete	3	21511874	21556491	687.3	421
BUSCOvEOG70ZSB2	Complete	7	81427	136372	1449.3	756
BUSCOvEOG7M0GG5	Complete	12	4569943	4620713	433.9	262
BUSCOvEOG7W6Q8Z	Complete	24	4261659	4305461	780.4	537
BUSCOvEOG7VX3JW	Complete	2	102889196	102960025	1241.9	575
BUSCOvEOG7GTMTS	Complete	20	2453274	2495532	400.6	205
BUSCOvEOG7GMW9M	Complete	11	18255575	18305586	1136.3	729
BUSCOvEOG783FKJ	Complete	1	109314885	109376981	389.5	258
BUSCOvEOG74QVFC	Complete	12	5034058	5081022	479.9	256
BUSCOvEOG7C2JPX	Complete	Z	32190096	32255354	1849.4	931
BUSCOvEOG783FK0	Complete	3	26930635	27016839	562.3	308
BUSCOvEOG7WWT00	Complete	15	4827210	4870341	636.9	315
BUSCOvEOG7DNGJW	Complete	6	21621227	21664232	459.9	231
BUSCOvEOG7K9CRV	Complete	7	18064915	18108611	1115	558
BUSCOvEOG7VX3JP	Complete	1	134430494	134496909	1654.6	801
BUSCOvEOG78SJ6R	Complete	19	8613560	8658161	915.1	554
BUSCOvEOG7JT1K0	Complete	14	6399129	6456424	1396.6	650
BUSCOvEOG7NGJ1B	Complete	4	53599610	53642990	1195.7	549
BUSCOvEOG74J3XV	Complete	5	42927847	43002382	1089.5	635
BUSCOvEOG7QRJJ4	Complete	11	5705580	5765096	732.9	406
BUSCOvEOG7VDRD7	Complete	6	18043053	18083778	414	254
BUSCOvEOG7JWWTM	Complete	17	1553317	1600521	449.5	285
BUSCOvEOG7GF4TG	Complete	5	17782569	17842769	2252.4	1021
BUSCOvEOG7K0S3B	Complete	2	89294524	89357846	466.6	286
BUSCOvEOG7HMKQ6	Complete	4	11606142	11648553	1245.7	1075
BUSCOvEOG77DBX9	Complete	17	4931380	4984731	201.4	101
BUSCOvEOG76T4FF	Complete	7	13149492	13201185	907.8	462
BUSCOvEOG74TQPM	Complete	17	5257094	5298789	547.6	295
BUSCOvEOG71NW11	Complete	23	3973933	4023535	975.4	435
BUSCOvEOG783FKQ	Complete	Z	16467007	16513369	325.3	171
BUSCOvEOG7XPRWM	Complete	24	6156812	6198789	431.5	310
BUSCOvEOG712NKD	Complete	5	35367005	35417154	997.2	453
BUSCOvEOG70S1V0	Complete	1	97631377	97674841	1920.8	1158
BUSCOvEOG73XWH8	Complete	15	4922656	4968288	1240.5	592
BUSCOvEOG7CNS61	Duplicated	12	1811241	1851738	181.9	175
BUSCOvEOG7P5MRP	Complete	3	16887351	16933050	223.3	115
BUSCOvEOG798WDD	Complete	15	10989338	11051235	1320.6	715
BUSCOvEOG7TQNPP	Complete	10	12622779	12672800	1286.6	550
BUSCOvEOG77M3C1	Complete	7	10793257	10838084	648.7	368
BUSCOvEOG7FBK72	Complete	1	112221325	112282082	647.2	330
BUSCOvEOG7FXSNH	Complete	21	4762642	4836371	1099.6	623
BUSCOvEOG7VDRBP	Complete	10	5504953	5581405	3266.3	1678
BUSCOvEOG79PCCX	Complete	6	21821998	21866079	573.4	379
BUSCOvEOG7DFR20	Complete	4	85155562	85212366	1434.8	685
BUSCOvEOG7CNS4T	Complete	25	72286	132578	987.2	477
BUSCOvEOG73V18V	Complete	1	79329003	79379721	468.2	206
BUSCOvEOG72V9XN	Complete	7	27868889	27917024	246.5	126
BUSCOvEOG7GJ12Q	Complete	3	57509232	57583600	1138.7	619
BUSCOvEOG71NW0K	Complete	1	54851742	54898045	1717.1	804
BUSCOvEOG7TXD79	Complete	9	13262993	13304685	397.1	265
BUSCOvEOG7WDFRX	Complete	6	28629461	28672600	467	330
BUSCOvEOG7P2RGP	Complete	12	11235232	11278235	618.2	382
BUSCOvEOG72JQ4Z	Complete	25	1978901	2030308	1666.5	796
BUSCOvEOG7J9PD3	Complete	9	3841262	3892500	766	335
BUSCOvEOG77H739	Complete	25	0	34862	1931.8	992
BUSCOvEOG7B004J	Complete	2	31090254	31178525	467.8	383
BUSCOvEOG78KSQC	Complete	5	49317651	49396986	10472	4521
BUSCOvEOG737STJ	Complete	4	16477798	16521909	1232.1	739
BUSCOvEOG70S1VR	Complete	3	39630804	39705105	964	409
BUSCOvEOG712NJS	Complete	14	13678176	13746304	2307.6	1279
BUSCOvEOG7CZCVM	Complete	12	19685746	19736743	1324.5	832
BUSCOvEOG74J3XH	Complete	7	21510193	21567445	1350.6	1064
BUSCOvEOG7SQZ93	Complete	19	7242862	7296380	1409.9	727
BUSCOvEOG7BZPGN	Complete	8	10836314	10884475	900.7	426
BUSCOvEOG7934XF	Fragmented	1	143334017	143515683	836.8	403
BUSCOvEOG7Z642F	Complete	17	5110441	5155590	977.9	581
BUSCOvEOG747H7D	Complete	19	2618278	2664099	711.7	390
BUSCOvEOG708PPX	Complete	3	15723606	15765820	330.1	184
BUSCOvEOG7W9KHP	Complete	1	78830439	78880803	1093.3	561
BUSCOvEOG7H1C85	Complete	3	63048687	63168830	1551.9	781
BUSCOvEOG7C5F04	Complete	9	8737422	8786623	484.5	288
BUSCOvEOG7869SW	Fragmented	2	8395890	8447354	233.4	198
BUSCOvEOG70VX41	Complete	15	4918137	4961254	585	305
BUSCOvEOG715HV9	Fragmented	3	26071631	26130083	249	163
BUSCOvEOG7Q2FTT	Fragmented	19	8649743	8703777	1699.6	946
BUSCOvEOG79CRND	Complete	9	4289483	4342845	1001.3	559
BUSCOvEOG7K9CS7	Complete	1	33535673	33582907	976.8	445
BUSCOvEOG744N1K	Complete	11	9760792	9819382	290.6	150
BUSCOvEOG73BP3K	Complete	2	111057979	111098641	468.9	267
BUSCOvEOG7MSFCQ	Complete	2	34796207	34846523	523.4	308
BUSCOvEOG79CRNC	Complete	14	941971	993781	961.4	609
BUSCOvEOG7ZKM1J	Complete	23	142310	187403	585.8	268
BUSCOvEOG7GF4V3	Complete	1	75050317	75138432	995.4	698
BUSCOvEOG7BCG1T	Complete	23	5197291	5240973	1117.7	528
BUSCOvEOG7SN32D	Complete	1	409276	452893	1299.3	810
BUSCOvEOG7KD80X	Complete	2	131933205	131982080	970.9	497
BUSCOvEOG737SVZ	Duplicated	14	7448831	7529001	282.6	204
BUSCOvEOG7THX70	Complete	6	28481345	28536291	851.7	545
BUSCOvEOG7X6DQQ	Complete	5	16835701	16875832	234.6	115
BUSCOvEOG79KH47	Complete	2	79174710	79219962	860.1	534
BUSCOvEOG74XKWG	Complete	12	7203343	7250190	1398.6	624
BUSCOvEOG72BZQ6	Complete	3	39896266	39943019	461.6	240
BUSCOvEOG78D284	Complete	2	138247584	138298859	994	541
BUSCOvEOG7XD55V	Complete	1	83981239	84029110	418.4	231
BUSCOvEOG7VHMMJ	Complete	12	2415919	2457470	522.3	292
BUSCOvEOG70CJWS	Complete	1	50497841	50545160	1089.5	503
BUSCOvEOG7C5DZ7	Complete	14	6889758	6935924	933.2	493
BUSCOvEOG737SVN	Complete	3	52272084	52339837	613.2	306
BUSCOvEOG7RBS0B	Complete	3	110380335	110424013	493	259
BUSCOvEOG712NKM	Complete	5	5520328	5573191	839.3	374
BUSCOvEOG7MPK4C	Complete	Z	65832306	65880896	778.9	418
BUSCOvEOG7V70W3	Complete	11	1621815	1712245	1079.1	510
BUSCOvEOG7B5QJR	Complete	2	9814054	9912162	1274.3	586
BUSCOvEOG7M66ZN	Complete	3	22176061	22217869	307.5	156
BUSCOvEOG7RFN74	Complete	15	1238343	1289041	510.3	275
BUSCOvEOG7PG7DF	Complete	8	6830709	6967940	1439.1	641
BUSCOvEOG7JM92W	Complete	14	7497911	7558550	2781.6	1582
BUSCOvEOG7BK6K2	Complete	Z	57211232	57252190	241.8	146
BUSCOvEOG7322B9	Fragmented	3	104003556	104077070	1953	989
BUSCOvEOG7ZGQTP	Complete	22	2248882	2289760	266.5	133
BUSCOvEOG7KSQZF	Complete	4	83983059	84067263	1087.2	707
BUSCOvEOG79KH3V	Complete	11	1874452	1955606	2163.4	974
BUSCOvEOG7QFXTF	Complete	3	93149722	93242395	698	339
BUSCOvEOG7CZCVT	Complete	6	22700776	22821699	839.4	386
BUSCOvEOG7SBGD9	Complete	20	8298526	8338875	630.9	576
BUSCOvEOG7T1K23	Complete	3	13271093	13319233	475.9	261
BUSCOvEOG7WSXQ5	Complete	9	4671355	4716398	1220.9	661
BUSCOvEOG75DZ3J	Complete	3	40452799	40506824	977.5	493
BUSCOvEOG7JHDVG	Complete	8	24698740	24766271	919.7	587
BUSCOvEOG7322BF	Fragmented	4	30640648	30757952	1311.2	741
BUSCOvEOG7NZW6K	Complete	10	8605187	8662011	1655.6	1001
BUSCOvEOG7QFXTS	Complete	13	1272550	1313915	437.6	298
BUSCOvEOG7PRV4Q	Complete	18	8431095	8493078	766	391
BUSCOvEOG7WHB0T	Complete	5	57642676	57695000	860.7	424
BUSCOvEOG7R257G	Fragmented	3	15362601	15416816	1259.6	656
BUSCOvEOG76T4DT	Complete	2	142102849	142215328	1870.4	1099
BUSCOvEOG7Z37TF	Complete	17	6993270	7044013	1162	610
BUSCOvEOG7N8SJ0	Complete	13	12594947	12651332	2174.5	1279
BUSCOvEOG77PZK9	Complete	1	86928223	86987838	1497.3	855
BUSCOvEOG7283FX	Complete	2	129174208	129227145	615	304
BUSCOvEOG7KD81H	Complete	13	401764	442792	498.1	376
BUSCOvEOG74BCGG	Fragmented	2	110689022	110763472	763.5	533
BUSCOvEOG77STTQ	Complete	11	19262110	19309281	932.6	454
BUSCOvEOG7RFN7G	Complete	2	138051128	138094264	371.2	188
BUSCOvEOG7CZCW5	Complete	3	881885	949228	627.3	336
BUSCOvEOG7KH490	Complete	14	6856798	6899423	419.4	182
BUSCOvEOG7PRV4B	Complete	6	11142944	11201802	1047.3	560
BUSCOvEOG74F7PS	Complete	15	9240572	9289928	1302.8	711
BUSCOvEOG7K3NBF	Complete	11	16264728	16321412	312.8	142
BUSCOvEOG7HHQFZ	Complete	18	9829911	9888797	1497.7	757
BUSCOvEOG7TQNQX	Complete	23	5516780	5558157	364.7	208
BUSCOvEOG7C5DZC	Complete	1	15500912	15550697	565.2	294
BUSCOvEOG779GPN	Complete	12	8568171	8610053	301.2	183
BUSCOvEOG770VX3	Fragmented	2	64667922	64717754	1064	645
BUSCOvEOG70VX4M	Complete	11	2319681	2395707	265.1	126
BUSCOvEOG7V44N5	Complete	14	3981118	4030246	1357.2	812
BUSCOvEOG7STTJS	Complete	12	9722916	9771960	735.5	361
BUSCOvEOG7R7WQG	Complete	3	96414039	96492619	1444.1	688
BUSCOvEOG7FFFFP	Complete	24	5479889	5524686	1070.6	484
BUSCOvEOG74F7PH	Complete	1	3017739	3155380	1718.8	729
BUSCOvEOG7ZGQS8	Complete	26	1340294	1384537	754.4	511
BUSCOvEOG7GQRJN	Duplicated	11	468925	523286	1111.3	630
BUSCOvEOG769S74	Complete	5	8199796	8256511	2567.5	1159
BUSCOvEOG74J3XT	Complete	14	8730948	8794567	1345.9	909
BUSCOvEOG7G7DBZ	Complete	20	5419796	5465031	1135.2	555
BUSCOvEOG737SV9	Complete	5	50216394	50273823	565.2	288
BUSCOvEOG7KM0GT	Fragmented	AADN03014468.1	0	20891	300.4	160
BUSCOvEOG7XD55G	Complete	6	23156033	23209859	613.6	343
BUSCOvEOG7VMGV0	Complete	Z	57164776	57231380	1123.4	611
BUSCOvEOG7F7Q0H	Complete	1	72432624	72492550	360.7	224
BUSCOvEOG7TMSFR	Complete	1	51543089	51590944	1191.5	668
BUSCOvEOG7908PS	Complete	15	85352	131302	883.2	495
BUSCOvEOG7DNGHP	Complete	4	1627885	1671697	1810.6	1283
BUSCOvEOG705TF5	Complete	10	8576536	8639692	782.2	468
BUSCOvEOG770VWM	Complete	17	10394650	10463310	1591.4	896
BUSCOvEOG7DV70V	Complete	2	102674867	102729953	1450.7	655
BUSCOvEOG72NKDK	Complete	5	226535	267611	790.8	374
BUSCOvEOG7KPVQK	Complete	14	12226107	12277252	783.3	550
BUSCOvEOG780K8Z	Complete	1	55651166	55729301	2475.6	1257
BUSCOvEOG7DRBTG	Complete	3	29720440	29760805	259.2	122
BUSCOvEOG7Q2FVS	Complete	17	5627924	5671250	747.2	420
BUSCOvEOG7DRBS3	Complete	3	8473518	8531825	1140	599
BUSCOvEOG7HTB5D	Complete	13	11314557	11371902	2516.9	1527
BUSCOvEOG7B5QJN	Complete	18	3266355	3308957	1036.3	765
BUSCOvEOG73V18B	Complete	5	83449	132494	1557.7	1011
BUSCOvEOG7VHMN9	Complete	17	1430691	1471398	383.8	242
BUSCOvEOG7908PB	Complete	27	2785020	2838728	1600.8	803
BUSCOvEOG7DRBT9	Complete	23	4013932	4056694	1016.2	722
BUSCOvEOG77M3B8	Complete	1	80131496	80224077	1896	1562
BUSCOvEOG7T4F88	Complete	14	13133980	13177077	1012.9	483
BUSCOvEOG7H73QS	Complete	14	5041296	5088803	2784.2	1271
BUSCOvEOG72V9VH	Duplicated	4	60687393	60794479	1995.7	1199
BUSCOvEOG77WQ2P	Complete	15	7846462	7892887	881.4	467
BUSCOvEOG7PCC6P	Complete	2	6737341	6782860	370.6	200
BUSCOvEOG79KH4M	Complete	9	19388328	19435203	671.6	411
BUSCOvEOG7BCG17	Complete	5	44318798	44387923	2385.5	1101
BUSCOvEOG7FTXDT	Complete	11	17201648	17247123	763.1	433
BUSCOvEOG776MCQ	Complete	5	38412242	38475555	1482.8	702
BUSCOvEOG7NP8HF	Complete	7	21614136	21656617	656.7	342
BUSCOvEOG75QJT7	Complete	3	17312889	17363281	892.8	411
BUSCOvEOG7H1C8P	Complete	3	48167748	48211837	806.6	427
BUSCOvEOG7869TW	Complete	4	85484270	85527276	222.4	127
BUSCOvEOG73R516	Complete	14	8650034	8710450	1330.8	684
BUSCOvEOG7S4QWP	Complete	7	731233	824195	399.5	208
BUSCOvEOG7T1K1J	Complete	Z	20452537	20509893	848.6	417
BUSCOvEOG737STG	Complete	1	20625671	20676114	1207.4	722
BUSCOvEOG780K9S	Complete	11	527615	571699	971.1	552
BUSCOvEOG71K0SF	Fragmented	AADN03012371.1	0	21746	463.5	209
BUSCOvEOG79GMXB	Complete	23	3501448	3543068	421	228
BUSCOvEOG7BRXZZ	Complete	11	6974330	7076117	2326.7	1069
BUSCOvEOG7322CV	Complete	5	27264997	27317403	629.4	307
BUSCOvEOG7002ZC	Complete	2	6167457	6220291	1007.1	609
BUSCOvEOG798WD3	Complete	20	6729387	6788171	2048.5	943
BUSCOvEOG7B002N	Complete	2	41063693	41129344	1538.8	722
BUSCOvEOG7X6DPN	Complete	7	10500508	10544773	619.1	311
BUSCOvEOG73JDHX	Complete	4	69504374	69573121	3420	1648
BUSCOvEOG79GMXN	Complete	2	64363313	64417967	322.7	172
BUSCOvEOG74BCGP	Complete	6	27575064	27641337	539.8	280
BUSCOvEOG7615K5	Complete	1	55412776	55491640	243	118
BUSCOvEOG798WF2	Complete	4	49420027	49461130	617.5	445
BUSCOvEOG7S1VN0	Complete	1	121673731	121736227	1006.6	545
BUSCOvEOG7K6HKV	Complete	4	17636595	17678077	291.2	195
BUSCOvEOG70P5M4	Complete	12	15259486	15312132	1907.8	1152
BUSCOvEOG7B8KSF	Complete	3	9632877	9704314	1271.2	987
BUSCOvEOG7NZW6S	Complete	26	3686145	3731893	1313.3	698
BUSCOvEOG70P5M3	Complete	7	34145578	34217348	3020.7	1602
BUSCOvEOG7GF4VT	Complete	2	46470595	46521321	873.4	634
BUSCOvEOG718D3G	Complete	6	13719933	13770031	182.1	91
BUSCOvEOG74J3XJ	Complete	8	15668004	15746390	1332.1	690
BUSCOvEOG7S7M3Q	Complete	3	51300897	51370480	651.1	365
BUSCOvEOG7CC5GJ	Complete	2	134964502	135019009	350.4	168
BUSCOvEOG7BZPFZ	Complete	14	5055957	5106024	1898.9	977
BUSCOvEOG70ZSBC	Fragmented	27	4939124	4981376	1161.7	617
BUSCOvEOG7T4F7Z	Complete	1	136490596	136567169	986.1	603
BUSCOvEOG7ZPG94	Complete	9	21890930	21943201	330.6	218
BUSCOvEOG7ZCVK8	Complete	7	25728558	25772647	454.7	238
BUSCOvEOG79CRP7	Complete	Z	10397016	10442318	584.3	281
BUSCOvEOG76Q874	Complete	4	85708254	85754140	679.7	310
BUSCOvEOG7MGTPD	Complete	18	10906921	10948260	336.4	184
BUSCOvEOG7S4QWT	Complete	20	10192165	10236758	458.6	271
BUSCOvEOG7TB5QQ	Complete	Z	81359929	81417385	1578.7	1647
BUSCOvEOG74N06F	Complete	19	6906909	6949588	679.1	298
BUSCOvEOG7GB8MC	Complete	25	2154061	2197654	663.1	317
BUSCOvEOG7HQFZH	Complete	3	13979212	14044152	721.3	370
BUSCOvEOG751G4B	Complete	14	30738	90985	1406.3	760
BUSCOvEOG7N05TT	Complete	1	188202233	188251455	891.7	466
BUSCOvEOG73V18Z	Complete	2	4781118	4830170	556.6	297
BUSCOvEOG7908Q0	Complete	5	27239550	27295943	890.7	486
BUSCOvEOG7641SF	Complete	7	12048624	12089586	581.5	344
BUSCOvEOG78KSRC	Complete	5	1468437	1511649	797.8	418
BUSCOvEOG7CZCV5	Complete	4	39182850	39245627	2335.2	1068
BUSCOvEOG770VX9	Complete	3	4187047	4241053	807.9	382
BUSCOvEOG7T4F8Q	Duplicated	AADN03011336.1	0	31563	632.1	413
BUSCOvEOG7SJ6VX	Complete	20	5465144	5506602	244.4	192
BUSCOvEOG7KSR01	Complete	27	2775470	2821327	1024.5	483
BUSCOvEOG78D27H	Complete	19	9448466	9509783	2746	1328
BUSCOvEOG7TMSFS	Complete	Z	39935709	39977589	873.2	626
BUSCOvEOG78D27P	Complete	11	8691762	8734956	2346.1	1070
BUSCOvEOG72V9WG	Complete	1	43829247	43920503	607.9	341
BUSCOvEOG76Q87G	Complete	5	470248	510974	417.8	229
BUSCOvEOG73V18T	Complete	21	5626617	5669715	257.5	257
BUSCOvEOG7NZW71	Complete	23	1655345	1698434	1426.6	1058
BUSCOvEOG7VQC32	Complete	19	8954360	9002217	993.2	832
BUSCOvEOG75DZ2V	Complete	2	68396072	68513672	1779.2	929
BUSCOvEOG72RFMS	Complete	10	9817896	9887360	2010	1642
BUSCOvEOG7W0ZSQ	Complete	2	38477951	38536248	966.8	536
BUSCOvEOG7XD54P	Complete	5	23146457	23211039	1246.8	628
BUSCOvEOG7SQZ95	Complete	3	108462462	108529451	1681.7	776
BUSCOvEOG7T4F8M	Complete	2	97191917	97238598	472.7	263
BUSCOvEOG7CRNDQ	Complete	20	13711035	13759370	520.4	238
BUSCOvEOG7BK6HP	Complete	2	51718518	51759780	823.7	419
BUSCOvEOG776MD1	Complete	21	3691814	3750599	1189.5	482
BUSCOvEOG7PRV4P	Complete	7	17373964	17428408	763.1	351
BUSCOvEOG79S7MW	Complete	12	4895993	4943884	644.2	428
BUSCOvEOG7CRND3	Complete	1	75139833	75193288	763.6	439
BUSCOvEOG7DRBS4	Complete	20	10659877	10705468	871.8	477
BUSCOvEOG7Q86BQ	Complete	4	69066625	69123708	699.2	503
BUSCOvEOG776MDJ	Complete	3	94569428	94614290	678.5	356
BUSCOvEOG7XD558	Complete	5	22977841	23057974	919.7	521
BUSCOvEOG7F1ZJ1	Complete	14	14368709	14410069	361.2	200
BUSCOvEOG7JHDX2	Complete	8	12860300	12906983	390.5	189
BUSCOvEOG7XKWN6	Complete	21	4175329	4217396	654.9	331
BUSCOvEOG747H6P	Complete	18	10562762	10609520	1304	702
BUSCOvEOG72576T	Complete	3	51710566	51763230	761	373
BUSCOvEOG70K9C0	Complete	1	179489788	179586122	3908.2	2294
BUSCOvEOG7JT1KT	Complete	Z	70389007	70437417	472.4	351
BUSCOvEOG7SJ6T7	Complete	2	122441524	122499724	1498.1	1056
BUSCOvEOG72RFMV	Complete	2	20512460	20565409	1134.7	612
BUSCOvEOG7FR26C	Complete	2	22728871	22771705	513	266
BUSCOvEOG7615KF	Complete	AADN03018792.1	0	21818	247.8	101
BUSCOvEOG71RR7S	Complete	13	12365574	12415126	1039.7	483
BUSCOvEOG7W6Q8C	Complete	9	15344459	15389313	2038.1	887
BUSCOvEOG79S7N4	Complete	26	5036633	5080633	426.3	212
BUSCOvEOG7M0GFD	Duplicated	10	10219398	10273571	635.1	550
BUSCOvEOG7Q2FVH	Complete	4	19762521	19828134	883.5	479
BUSCOvEOG70ZS9Q	Complete	3	37257688	37356691	6548.1	3547
BUSCOvEOG7CC5GX	Complete	5	16292118	16332570	193.2	89
BUSCOvEOG7P5MQ8	Complete	8	28587795	28638292	643.6	299
BUSCOvEOG7K3N9F	Complete	18	4574006	4618002	637.8	346
BUSCOvEOG77PZKM	Complete	Z	72912286	72980836	1172.4	547
BUSCOvEOG741RRB	Complete	2	135729	179920	652.4	459
BUSCOvEOG7615J0	Complete	2	50555783	50657586	482.3	227
BUSCOvEOG7WSXR2	Complete	2	43671811	43730706	600.1	291
BUSCOvEOG7X0P6D	Complete	8	14059793	14110231	878.1	423
BUSCOvEOG7615J8	Complete	1	129540429	129588284	712.8	350
BUSCOvEOG77STTG	Complete	7	27759295	27805069	785.8	550
BUSCOvEOG7NKD7S	Complete	14	9914518	9994569	2574.2	1077
BUSCOvEOG7V70XG	Complete	1	49438582	49483059	400.2	188
BUSCOvEOG79KH5B	Complete	1	175309550	175382578	427.8	244
BUSCOvEOG7TF1ZG	Complete	2	102690494	102749371	2614.3	1264
BUSCOvEOG7FTXDF	Complete	1	40599549	40695113	752	486
BUSCOvEOG7ZW6QK	Complete	10	18808769	18863956	1663.8	828
BUSCOvEOG7NKD8X	Fragmented	1	194875448	194929543	590	288
BUSCOvEOG7002XK	Complete	Z	3976500	4079766	1871.9	910
BUSCOvEOG7NGJ2C	Complete	4	38110593	38160281	826.1	462
BUSCOvEOG70VX3K	Complete	4	20325960	20376235	842.8	406
BUSCOvEOG7PG7F9	Complete	4	41644387	41693004	557.4	323
BUSCOvEOG7BCG2J	Fragmented	19	3410874	3453132	430.5	209
BUSCOvEOG71NW26	Complete	20	11596771	11636923	209.5	120
BUSCOvEOG7X0P76	Complete	14	12286834	12330038	499.2	298
BUSCOvEOG7VQC37	Complete	5	476802	520386	1019.1	626
BUSCOvEOG7Q2FW0	Complete	25	2158930	2200349	536.2	285
BUSCOvEOG7J6T5T	Complete	4	56764342	56804899	276.6	185
BUSCOvEOG7CC5F4	Complete	6	10911637	11028745	806.4	432
BUSCOvEOG7PK3NX	Complete	2	129711467	129753392	616.2	469
BUSCOvEOG7RBS02	Complete	14	954713	996277	554.1	281
BUSCOvEOG79PCC9	Complete	24	244027	303373	980.7	458
BUSCOvEOG74J40D	Complete	15	9236620	9277356	274.6	163
BUSCOvEOG7GMW9D	Complete	6	20254993	20307612	1745.2	1026
BUSCOvEOG7XWHBF	Complete	3	66018181	66086849	1281.9	579
BUSCOvEOG7K3NB6	Complete	14	4771939	4840928	418.4	222
BUSCOvEOG7XSN3T	Complete	5	28795710	28838497	932.9	462
BUSCOvEOG7RBRZT	Complete	13	12762324	12806493	704.9	477
BUSCOvEOG72RFNK	Complete	10	8736734	8781384	782.3	531
BUSCOvEOG7R7WQ6	Complete	9	485672	583341	2003.9	1093
BUSCOvEOG79CRN1	Complete	12	9706689	9756666	1953.5	884
BUSCOvEOG7QZ91S	Complete	4	44720617	44763140	369	201
BUSCOvEOG7C895M	Complete	20	7042876	7094611	2804.5	1650
BUSCOvEOG7Z37TV	Complete	15	10761829	10803187	398.3	340
BUSCOvEOG7KPVRP	Complete	22	2569304	2611155	444.4	217
BUSCOvEOG7M3BQX	Complete	5	37188059	37229281	257	142
BUSCOvEOG7V9W44	Complete	Z	51864411	51924392	1630.1	733
BUSCOvEOG7NS4QX	Complete	2	88395424	88467502	1225.8	684
BUSCOvEOG7SBGBN	Complete	19	6761009	6810349	1326.9	638
BUSCOvEOG7D54CZ	Complete	26	2484110	2525073	233.3	171
BUSCOvEOG75DZ3N	Complete	1	14604137	14647573	946.6	433
BUSCOvEOG7W6Q8B	Complete	Z	68309032	68366087	1004	582
BUSCOvEOG7K3N9M	Complete	Z	10402789	10445793	665.6	348
BUSCOvEOG7WM677	Complete	3	71923988	72047392	959.1	442
BUSCOvEOG7SFBMK	Complete	7	18074596	18120030	568.9	458
BUSCOvEOG74QVDM	Complete	8	23967437	24021252	1023.9	596
BUSCOvEOG7M0GFC	Complete	1	22067995	22123677	916.2	544
BUSCOvEOG7ZKM2Z	Complete	4	78079151	78121260	179.4	122
BUSCOvEOG71K0SX	Complete	21	3752856	3830767	607.6	319
BUSCOvEOG76T4GD	Complete	5	25426055	25470317	375.7	189
BUSCOvEOG76Q85T	Complete	5	20711201	20791105	2029.8	1146
BUSCOvEOG7VDRCQ	Complete	4	16383052	16426166	541.7	320
BUSCOvEOG70GF5N	Complete	4	60626225	60671470	511.1	296
BUSCOvEOG7RR7ZR	Complete	3	28626384	28666503	202.9	147
BUSCOvEOG722C02	Fragmented	4	3955897	4011071	471.9	233
BUSCOvEOG7DV70S	Complete	1	56808312	56880120	1535.8	780
BUSCOvEOG70K9D3	Fragmented	1	78594194	78637662	295.6	200
BUSCOvEOG71RR8J	Complete	1	62286523	62335102	546.1	259
BUSCOvEOG72576K	Complete	4	73122697	73182768	848.5	410
BUSCOvEOG7RR7XS	Complete	7	22037324	22079128	605	311
BUSCOvEOG7KD809	Complete	3	77647853	77733084	2223.1	1173
BUSCOvEOG7J6T5Z	Complete	15	5966686	6009750	371	250
BUSCOvEOG76HHQ9	Duplicated	6	3785893	3837554	394.9	429
BUSCOvEOG7KM0GZ	Complete	1	56884409	56939595	750.2	434
BUSCOvEOG7V18D3	Complete	JH375654.1	0	31936	2258.5	1089
BUSCOvEOG7PK3NM	Complete	8	5023818	5073783	1203.2	784
BUSCOvEOG72NKDG	Complete	Z	18773377	18849343	515	276
BUSCOvEOG7Q86BV	Complete	3	65951158	65994466	591.4	341
BUSCOvEOG7Z90BM	Complete	13	9400946	9442583	284.8	146
BUSCOvEOG7DJMB9	Complete	18	10123363	10164281	435.3	230
BUSCOvEOG7JT1K7	Complete	4	38039243	38139983	883.4	490
BUSCOvEOG7NZW7H	Complete	7	25963771	26056694	776.1	371
BUSCOvEOG7641R8	Complete	5	43063201	43118234	1890.7	1053
BUSCOvEOG7PCC65	Complete	5	38479118	38529559	903.2	453
BUSCOvEOG73XWH1	Complete	4	68404798	68455472	926	633
BUSCOvEOG7K0S3Q	Duplicated	AADN03023188.1	0	26596	335.7	167
BUSCOvEOG7MCZD5	Complete	1	194921876	194967619	629.5	591
BUSCOvEOG75B2W3	Complete	19	260692	307120	468.8	277
BUSCOvEOG7ZCVJ4	Complete	15	5783030	5829709	1323.3	594
BUSCOvEOG7HMKPP	Complete	9	22632447	22689244	1778.9	863
BUSCOvEOG7934Z3	Complete	2	41176141	41230590	834.4	445
BUSCOvEOG75B2V7	Complete	4	19746657	19796151	1146.3	515
BUSCOvEOG70VX3Q	Complete	1	168410018	168455519	889.2	505
BUSCOvEOG7MW9MF	Complete	26	5084959	5129005	659.4	303
BUSCOvEOG72JQ57	Complete	8	26720811	26782760	1033.2	564
BUSCOvEOG77STT6	Complete	3	72205452	72265211	1541.2	794
BUSCOvEOG7BGB8X	Complete	3	87711069	87763078	698.1	315
BUSCOvEOG78PNZB	Complete	1	131457210	131551598	3444.2	1773
BUSCOvEOG751G5S	Complete	24	4317756	4358570	323.8	195
BUSCOvEOG78961T	Complete	14	9089886	9133789	462.7	211
BUSCOvEOG77H736	Complete	10	12425949	12487069	2115.4	1228
BUSCOvEOG7JT1KW	Complete	1	189453160	189494095	386.5	338
BUSCOvEOG7KD81S	Fragmented	1	115338660	115380340	469.4	283
BUSCOvEOG780K9P	Complete	5	156763	199157	1046.9	580
BUSCOvEOG7VMGV3	Complete	1	68663785	68719514	1261.7	620
BUSCOvEOG74QVDV	Complete	1	33337752	33386442	619.7	355
BUSCOvEOG79S7KQ	Complete	1	47056946	47122175	1890.5	906
BUSCOvEOG70GF48	Complete	3	32839058	32893118	1769.6	1045
BUSCOvEOG74QVF0	Complete	1	82950363	82997471	751.2	426
BUSCOvEOG712NJW	Complete	27	2823795	2883430	1877.3	825
BUSCOvEOG76DNHW	Complete	17	1460473	1501474	339.7	176
BUSCOvEOG7XD54R	Complete	1	117671143	117719504	1419.1	604
BUSCOvEOG702Z5Q	Complete	21	5586279	5633372	1418.6	653
BUSCOvEOG76DNGJ	Complete	3	33206654	33278594	573.7	445
BUSCOvEOG7BGB8Q	Complete	2	17310844	17393140	1435.6	867
BUSCOvEOG7ZKM25	Complete	JH375698.1	0	25205	449.2	191
BUSCOvEOG7WM66Z	Complete	14	14738581	14832536	1871.4	938
BUSCOvEOG7Q5B34	Complete	18	6217160	6264491	1154.6	555
BUSCOvEOG715HSV	Complete	20	2433431	2489015	1608.8	834
BUSCOvEOG7Z6426	Complete	5	49459076	49510005	474.6	378
BUSCOvEOG72FTXB	Complete	1	53172628	53223038	870.6	523
BUSCOvEOG76HHQ3	Complete	Z	56935034	57002770	1583.2	750
BUSCOvEOG7WSXPS	Fragmented	19	6228827	6288805	2177.6	1166
BUSCOvEOG7TTHZ3	Complete	Z	9125377	9174550	477.1	284
BUSCOvEOG7NW11B	Fragmented	1	166884986	166945924	480.7	347
BUSCOvEOG7CRNF6	Complete	14	11952038	11992618	290.3	143
BUSCOvEOG776MCZ	Complete	6	10372543	10420720	1113.3	589
BUSCOvEOG7D284K	Complete	1	49037274	49080315	459.3	270
BUSCOvEOG7WDFSC	Complete	5	22179711	22229031	667.8	351
BUSCOvEOG7R51H8	Complete	27	3101486	3143851	693.5	315
BUSCOvEOG7G1NW8	Fragmented	2	67657656	67722500	533.4	253
BUSCOvEOG7T79J4	Complete	21	3716889	3759584	453.1	314
BUSCOvEOG7SQZ9M	Complete	23	1429	43625	715.4	454
BUSCOvEOG7PCC7K	Complete	2	3256686	3312810	240.6	144
BUSCOvEOG7TXD68	Complete	6	11020135	11084904	644.8	351
BUSCOvEOG7J3XXC	Complete	1	143547600	143661329	537.3	257
BUSCOvEOG744N0Z	Complete	18	10119880	10162396	291	180
BUSCOvEOG7NKD8H	Complete	9	19306697	19393396	725.4	547
BUSCOvEOG75QJT3	Complete	1	91835423	91890441	908.5	418
BUSCOvEOG77H73S	Complete	5	48451149	48501416	920.3	440
BUSCOvEOG7Z0CK5	Complete	12	8727527	8837255	1573.2	825
BUSCOvEOG7FTXD2	Complete	1	84734098	84783857	1318.7	932
BUSCOvEOG75HTBG	Complete	2	64428059	64482871	766.7	404
BUSCOvEOG7B002V	Complete	8	20107589	20153388	1202.5	583
BUSCOvEOG75TF21	Complete	15	12564736	12607238	885.2	502
BUSCOvEOG7SXPS5	Complete	3	24560411	24618088	1199.4	670
BUSCOvEOG79CRPN	Complete	4	79498348	79541048	412.6	216
BUSCOvEOG7R7WQ1	Complete	Z	81295514	81369730	1606.6	934
BUSCOvEOG7HQFZ4	Complete	2	109944970	110007887	945.4	435
BUSCOvEOG75MPK7	Complete	10	1891577	1935555	876.9	471
BUSCOvEOG72575X	Complete	17	5386841	5450297	3278.8	1620
BUSCOvEOG7KD818	Complete	11	17913477	17955382	743	489
BUSCOvEOG7NGJ14	Complete	7	6891178	6940252	1485	729
BUSCOvEOG770VX7	Complete	1	76443831	76488389	767.2	616
BUSCOvEOG7DRBT3	Complete	5	40083980	40139233	743.7	367
BUSCOvEOG72JQ4P	Complete	24	2497009	2562343	2114.5	1259
BUSCOvEOG7JT1K5	Duplicated	6	17495880	17542062	393.4	530
BUSCOvEOG71NW1D	Complete	2	67885303	67937006	684.2	332
BUSCOvEOG7RJHDV	Complete	9	19697387	19768170	2141.6	1064
BUSCOvEOG7W0ZT5	Complete	2	69217963	69267753	624.9	382
BUSCOvEOG72NKFJ	Complete	1	174317559	174364709	307.1	161
BUSCOvEOG70P5KZ	Complete	3	37751667	37822468	1552.1	966
BUSCOvEOG71ZGQ6	Complete	3	9442863	9515089	1950.5	941
BUSCOvEOG7KSQZ7	Complete	1	53270082	53325584	1641	798
BUSCOvEOG7S4QVG	Complete	1	46987775	47061245	2403	1426
BUSCOvEOG70S1W6	Complete	4	13640708	13716001	461.9	262
BUSCOvEOG7GQRJD	Complete	17	5229694	5281143	1620.5	767
BUSCOvEOG7QVDRS	Complete	3	21347067	21406665	1200.2	823
BUSCOvEOG7H47H6	Complete	5	43828015	43879578	1553.5	701
BUSCOvEOG7BZPGS	Complete	1	73501446	73557547	724	367
BUSCOvEOG7CVHMQ	Complete	20	11387203	11438211	1104.4	524
BUSCOvEOG7QZ916	Complete	8	10694479	10737600	638.6	316
BUSCOvEOG7R51G2	Complete	2	29078345	29160036	2120.9	943
BUSCOvEOG7JQ5CJ	Complete	19	4274088	4323024	464.9	312
BUSCOvEOG7Q2FWM	Complete	5	33734827	33782122	303.6	180
BUSCOvEOG74BCGR	Duplicated	11	18462783	18503955	402.3	273
BUSCOvEOG7GQRJM	Complete	6	23716378	23796155	1695.6	1267
BUSCOvEOG76HHR2	Complete	9	4414698	4463549	667.5	353
BUSCOvEOG7QZ91P	Fragmented	25	287797	328678	606.1	295
BUSCOvEOG79CRP8	Complete	1	60658798	60703389	561.3	342
BUSCOvEOG7PZKN1	Complete	4	16672251	16719881	811.3	383
BUSCOvEOG73V19X	Complete	11	841027	883871	536.7	538
BUSCOvEOG7SFBK9	Complete	6	11079456	11130254	1577.3	855
BUSCOvEOG7SBGB9	Complete	3	21367146	21427178	2122.2	960
BUSCOvEOG7H1C8B	Complete	21	2322045	2368435	1339	591
BUSCOvEOG72FTWZ	Complete	14	6116806	6166210	1457.5	806
BUSCOvEOG7CJWWT	Complete	18	9799890	9844787	977.2	531
BUSCOvEOG7FJ9P6	Complete	5	37591799	37685914	1655.9	1020
BUSCOvEOG72BZQM	Complete	10	1753551	1799720	443.7	292
BUSCOvEOG7B2VB9	Complete	4	2075300	2121187	1031.7	512
BUSCOvEOG7XPRWC	Complete	21	5296086	5358898	659	302
BUSCOvEOG71G4JC	Fragmented	1	175010216	175060283	592.9	382
BUSCOvEOG75X990	Fragmented	1	117756287	117804975	670.1	336
BUSCOvEOG76HHS1	Complete	2	31432847	31473954	250.1	140
BUSCOvEOG7322C1	Complete	1	35712584	35790971	1077.1	527
BUSCOvEOG77H73Q	Complete	1	179457302	179504735	938.2	441
BUSCOvEOG780KB6	Complete	7	20933409	20995749	619.1	424
BUSCOvEOG70ZSBQ	Complete	1	61226623	61307225	1058.6	611
BUSCOvEOG77PZM4	Complete	14	9041605	9089845	1066.7	936
BUSCOvEOG7WM67M	Complete	7	21658126	21702331	905.5	442
BUSCOvEOG773R4X	Complete	13	17524966	17574717	1190.8	542
BUSCOvEOG7JDJN0	Complete	8	23995735	24040777	718.7	428
BUSCOvEOG7TMSG2	Complete	2	17717986	17817435	648.3	419
BUSCOvEOG7RBRZ4	Complete	8	27229407	27288377	1293	930
BUSCOvEOG70CJX7	Complete	11	16463740	16511999	674	321
BUSCOvEOG7TTHXN	Complete	10	7454157	7501926	440.8	273
BUSCOvEOG7SFBN5	Complete	1	121277967	121331560	356.7	225
BUSCOvEOG7JWWTZ	Complete	17	4967570	5010539	389.5	259
BUSCOvEOG7GXH2R	Complete	8	14648667	14695699	392.3	165
BUSCOvEOG751G4M	Complete	10	5377250	5458443	913	535
BUSCOvEOG7KWM76	Complete	1	79310923	79362040	588.1	306
BUSCOvEOG78D289	Complete	10	14149647	14192565	842.7	404
BUSCOvEOG7Z0CJX	Complete	2	9409190	9474232	1846.6	1075
BUSCOvEOG7VMGVX	Complete	8	5874236	5976756	499.9	253
BUSCOvEOG7H9ZZX	Complete	19	6787437	6861365	2165.2	1036
BUSCOvEOG7FJ9QM	Complete	3	76905793	76956235	361.8	205
BUSCOvEOG7TF1ZW	Complete	18	4494116	4544859	1228.6	598
BUSCOvEOG72FTX3	Complete	2	46583359	46639423	1510.6	758
BUSCOvEOG7K0S2D	Complete	2	3991702	4038875	969.9	453
BUSCOvEOG7KWM6B	Complete	1	184862160	184914298	1220	632
BUSCOvEOG7H1C84	Complete	3	59203440	59291410	1373.4	877
BUSCOvEOG7H1C91	Complete	8	10823589	10871067	736	366
BUSCOvEOG7QNP8Z	Complete	7	35793627	35865630	734.1	481
BUSCOvEOG7XH1DG	Complete	8	4283090	4336555	679.6	335
BUSCOvEOG76HHQX	Complete	Z	65653959	65698082	698.4	457
BUSCOvEOG71C88Z	Complete	1	53230219	53281862	1161.9	505
BUSCOvEOG7BVT71	Complete	4	85630156	85703687	2052	1147
BUSCOvEOG7SQZ97	Fragmented	JH375664.1	0	25695	290.9	117
BUSCOvEOG7QC2M0	Complete	2	2277333	2319986	510.8	319
BUSCOvEOG7H1C9W	Complete	8	4851817	4898506	392.3	278
BUSCOvEOG7X6DNT	Complete	Z	8965007	9014198	1648.2	871
BUSCOvEOG7K0S37	Complete	4	33448139	33490911	180.8	112
BUSCOvEOG7RFN69	Complete	12	11571684	11628556	1653.6	776
BUSCOvEOG779GNV	Complete	14	7250838	7295171	348.4	201
BUSCOvEOG7VMGTS	Complete	2	106084555	106144918	1576.9	796
BUSCOvEOG7XD55F	Complete	5	11956577	11999519	874	668
BUSCOvEOG7FFFF4	Complete	3	68413436	68496750	1826.6	838
BUSCOvEOG7NGJ24	Complete	14	4945883	5000150	563.8	397
BUSCOvEOG7QFXTN	Complete	1	170512699	170559478	593.3	325
BUSCOvEOG7MCZCT	Complete	2	42059491	42124762	1664.9	784
BUSCOvEOG789623	Complete	4	45829100	45875517	524.2	281
BUSCOvEOG76HHQH	Complete	17	10357044	10403261	1012.6	454
BUSCOvEOG75QJST	Complete	18	7310288	7359803	978.3	656
BUSCOvEOG7NKD83	Complete	Z	13551159	13600232	730.3	560
BUSCOvEOG7BGB8N	Fragmented	17	9497266	9539710	1070.7	538
BUSCOvEOG7NW106	Complete	12	3289395	3350728	981.7	491
BUSCOvEOG7CG1QT	Complete	1	72124788	72165776	246.5	118
BUSCOvEOG7W0ZT8	Complete	8	19818201	19860629	593.7	305
BUSCOvEOG78PNZG	Complete	3	31612843	31730117	1418.1	717
BUSCOvEOG7TQNPV	Fragmented	23	5132558	5193343	614.2	900
BUSCOvEOG7R2573	Complete	2	69235161	69337553	2843.7	1318
BUSCOvEOG7DNGKH	Complete	8	5449976	5507314	430.8	188
BUSCOvEOG7TB5RF	Complete	14	13343716	13391388	871.5	609
BUSCOvEOG7R257R	Complete	3	82489966	82594244	951.6	490
BUSCOvEOG7H1C95	Complete	3	63225527	63299237	546.1	307
BUSCOvEOG7T79HN	Complete	4	50274859	50320581	470.8	300
BUSCOvEOG7GTMV1	Complete	5	370652	411226	273.3	153
BUSCOvEOG7B2VBF	Complete	3	33171789	33220367	796.7	425
BUSCOvEOG7SXPRX	Complete	24	4241177	4285163	1622.4	928
BUSCOvEOG7XSN5B	Complete	3	99867963	99908382	261.1	191
BUSCOvEOG712NKP	Complete	7	25930136	25992544	678.2	440
BUSCOvEOG741RRD	Complete	24	5066857	5119457	861.1	435
BUSCOvEOG7S4QW4	Complete	15	8073459	8119949	1010.6	696
BUSCOvEOG7ZGQSF	Complete	4	54375420	54437139	966.6	459
BUSCOvEOG7TF1ZM	Complete	1	168039032	168144214	828.9	490
BUSCOvEOG7K9CRH	Complete	21	4189982	4241116	1963.7	1111
BUSCOvEOG7CVHMJ	Complete	5	25529256	25604729	1253	653
BUSCOvEOG76Q87J	Fragmented	28	3802004	3843098	154.2	91
BUSCOvEOG7VQC2S	Complete	7	15200448	15279543	1194	571
BUSCOvEOG76HHQ1	Complete	4	75464148	75522936	1698.8	1046
BUSCOvEOG7HMKQ8	Complete	Z	23026153	23083485	474.9	275
BUSCOvEOG7C2JQV	Complete	2	111582455	111623564	779.2	370
BUSCOvEOG7VHMM0	Complete	6	25199925	25265758	1153.9	554
BUSCOvEOG7CJWWR	Complete	9	2049923	2131623	1407	600
BUSCOvEOG7KM0G9	Complete	1	54391036	54460289	2395.1	1093
BUSCOvEOG7B5QKN	Complete	12	19284264	19335984	428.2	340
BUSCOvEOG7P2RFX	Complete	1	85955374	86017826	1012.7	559
BUSCOvEOG7SN33J	Complete	3	95761262	95803497	392.6	227
BUSCOvEOG7D549Z	Complete	24	1487510	1551352	2286.8	1128
BUSCOvEOG72JQ4N	Complete	2	138265671	138326469	2368.2	1068
BUSCOvEOG7SFBM8	Complete	JH375240.1	11268	52477	330.9	277
BUSCOvEOG737STT	Complete	11	1837245	1892560	1169.7	788
BUSCOvEOG7SN33K	Complete	1	181940497	181992963	450.9	265
BUSCOvEOG7CVHND	Complete	6	29793255	29850519	753	581
BUSCOvEOG7THX7G	Complete	7	21688189	21729844	572.9	305
BUSCOvEOG7VMGTN	Complete	11	2473982	2537280	2344.1	999
BUSCOvEOG7X0P68	Complete	1	49728954	49782579	1006.9	498
BUSCOvEOG78KSR9	Complete	4	5123125	5169309	1167	693
BUSCOvEOG70S1V3	Complete	4	24846956	24926243	1150.3	836
BUSCOvEOG7002ZB	Complete	14	13359123	13407084	749.9	426
BUSCOvEOG7ZSBHJ	Complete	3	67636848	67721302	453.3	240
BUSCOvEOG7SXPSK	Complete	3	72308496	72349575	756.2	359
BUSCOvEOG7GXH25	Complete	19	6886171	6941501	723.4	317
BUSCOvEOG7M0GFD	Duplicated	28	551159	613903	929.3	480
BUSCOvEOG7RV44R	Complete	2	127256557	127314340	1437.6	993
BUSCOvEOG79KH5W	Complete	1	49254799	49296164	245.4	118
BUSCOvEOG7XKWMP	Complete	3	109619644	109701835	1075.6	642
BUSCOvEOG705TDM	Complete	Z	7624295	7783831	1120.3	571
BUSCOvEOG72NKDC	Complete	Z	44492674	44553566	910.2	469
BUSCOvEOG7XWHC3	Complete	10	7145547	7195023	464	278
BUSCOvEOG7S1VMG	Fragmented	20	12952372	12995368	2103.6	1095
BUSCOvEOG7PCC67	Complete	4	65736153	65788035	641.4	441
BUSCOvEOG78KSRZ	Complete	13	12447671	12489246	360.4	263
BUSCOvEOG7N8SHZ	Complete	6	21058793	21148572	1985.6	1512
BUSCOvEOG7MW9KK	Fragmented	8	5785609	5835929	241.6	147
BUSCOvEOG7DJM9G	Complete	2	6072102	6182016	698.3	366
BUSCOvEOG744MZK	Complete	3	15338173	15393857	2154.9	1075
BUSCOvEOG7KD80T	Complete	12	6953054	7021866	712.1	491
BUSCOvEOG7CRNCB	Complete	11	19131136	19181133	2691.7	1223
BUSCOvEOG73N8S1	Complete	2	61242118	61373024	2341.4	1134
BUSCOvEOG7BK6J2	Complete	5	25344946	25389363	687.5	347
BUSCOvEOG7869SP	Complete	12	11447732	11489823	947.3	432
BUSCOvEOG7BP2SQ	Complete	8	1222820	1269297	1064.2	543
BUSCOvEOG7X0P7D	Complete	5	56346113	56387692	254	142
BUSCOvEOG7HDV8N	Complete	9	12605216	12645834	363.3	169
BUSCOvEOG71ZGQJ	Complete	3	2071857	2130690	1257.7	656
BUSCOvEOG7CRNDS	Complete	Z	12695127	12770229	335.3	189
BUSCOvEOG72BZPN	Complete	1	60401379	60451514	754.9	475
BUSCOvEOG7BRZ04	Complete	13	8164042	8268327	1550.7	908
BUSCOvEOG7CVHMW	Complete	3	16223932	16273859	842.6	469
BUSCOvEOG7Z37VV	Complete	Z	9137040	9177611	311.1	166
BUSCOvEOG7QFXV2	Complete	7	21535007	21576625	474.8	344
BUSCOvEOG7KPVQB	Complete	7	9130857	9191572	1219.6	761
BUSCOvEOG7DFR1N	Complete	1	194826384	194903841	2034.8	1421
BUSCOvEOG72V9VG	Complete	3	33102678	33186899	3270.1	2208
BUSCOvEOG7QZ91R	Complete	5	25001151	25044124	473	239
BUSCOvEOG7TMSGK	Complete	4	37369793	37426305	622.8	314
BUSCOvEOG7GB8N7	Complete	6	11458016	11500879	439.8	296
BUSCOvEOG741RQN	Complete	2	109618450	109716702	2859.2	1545
BUSCOvEOG779GMN	Complete	2	138035552	138077300	1230.6	596
BUSCOvEOG75HTC6	Fragmented	20	12294422	12354657	347.1	160
BUSCOvEOG7SQZB6	Complete	2	124154756	124201862	650.4	318
BUSCOvEOG7FXSQ3	Complete	5	986122	1030298	165.3	84
BUSCOvEOG7GMW9F	Complete	15	1399268	1448926	1431.2	834
BUSCOvEOG7PVQCJ	Complete	17	9422159	9488549	1002	434
BUSCOvEOG7S7M48	Complete	17	8789705	8836564	761.4	416
BUSCOvEOG7576M0	Complete	1	109623460	109679516	1765.6	911
BUSCOvEOG712NJV	Complete	3	25413656	25564593	1787.5	995
BUSCOvEOG754BC7	Complete	27	1674963	1720706	1432.2	815
BUSCOvEOG74BCGT	Complete	1	131843928	131886618	382.1	212
BUSCOvEOG7QJT27	Complete	4	49339293	49386933	1002.8	471
BUSCOvEOG7TXD6N	Complete	6	3872437	3915864	434.2	270
BUSCOvEOG7P8GXS	Complete	23	3668059	3716324	1413.7	733
BUSCOvEOG7VMGTR	Complete	8	27178847	27237635	1692.2	910
BUSCOvEOG7HTB65	Complete	13	12696853	12766745	750.9	389
BUSCOvEOG7J12PC	Complete	1	6702342	6757038	741.3	342
BUSCOvEOG7C8971	Complete	20	10113025	10153171	259.2	228
BUSCOvEOG77H74D	Complete	22	4043286	4099719	653	361
BUSCOvEOG7B5QKC	Complete	23	5083730	5127269	644.7	302
BUSCOvEOG70CJW8	Complete	5	57970488	58020807	1990.7	1277
BUSCOvEOG7R7WQM	Complete	3	27126261	27176116	1105.7	692
BUSCOvEOG7R7WR3	Complete	4	19516743	19559510	604.9	291
BUSCOvEOG7SQZ9B	Complete	2	100815524	100871101	1022.4	596
BUSCOvEOG7002XV	Complete	2	60410403	60471958	1544.2	737
BUSCOvEOG7Z0CKJ	Complete	1	118486261	118551133	664.9	400
BUSCOvEOG7JQ59Z	Complete	7	18124867	18177482	1025.2	711
BUSCOvEOG734XKG	Complete	5	37301812	37369871	2427.1	1794
BUSCOvEOG7CNS61	Duplicated	1	44744509	44784952	316.9	187
BUSCOvEOG7NZW7D	Fragmented	4	53124121	53173569	684.6	402
BUSCOvEOG7MGTN5	Fragmented	1	106297415	106368476	536.6	402
BUSCOvEOG7TTHXG	Complete	9	22240259	22309626	631.3	557
BUSCOvEOG7H73RQ	Complete	Z	52517850	52566884	665.7	416
BUSCOvEOG734XKD	Complete	2	130695135	130793763	1419.6	922
BUSCOvEOG7TF211	Complete	1	50138012	50190747	490.5	298
BUSCOvEOG7VQC39	Complete	20	9115226	9166367	816.6	414
BUSCOvEOG75HTCJ	Complete	1	180364893	180407478	499.6	302
BUSCOvEOG7934X3	Complete	1	28582266	28684635	2367.1	1222
BUSCOvEOG7WSXQX	Complete	1	86831206	86887041	807.7	406
BUSCOvEOG7D283J	Complete	14	12025213	12106575	1235.4	568
BUSCOvEOG7KH485	Complete	8	24045389	24088671	543.4	311
BUSCOvEOG7QFXV3	Complete	2	128310175	128355681	520.1	228
BUSCOvEOG796151	Duplicated	20	3007511	3059793	1102.4	1392
BUSCOvEOG7HB008	Complete	15	7871948	7931458	823.9	406
BUSCOvEOG7JWWW3	Complete	13	14636155	14676268	176.8	99
BUSCOvEOG7D80MJ	Complete	12	1811241	1852125	411.6	244
BUSCOvEOG7F1ZJ0	Complete	15	7671159	7713897	249.4	180
BUSCOvEOG7ZSBH9	Complete	2	57919338	57965680	649.6	352
BUSCOvEOG7XPRVP	Duplicated	AADN03010847.1	0	30280	380.2	469
BUSCOvEOG70CJXV	Complete	2	34928797	34969221	376.7	239
BUSCOvEOG7JDJM5	Complete	7	29749931	29845630	1577.3	728
BUSCOvEOG7SXPT3	Complete	2	110064416	110109200	605.9	296
BUSCOvEOG7S4QVK	Complete	19	9785608	9840733	1075.9	961
BUSCOvEOG7PK3NR	Complete	4	19765370	19827840	969.3	674
BUSCOvEOG7GQRJP	Complete	4	2041513	2091858	1210.2	746
BUSCOvEOG7TQNQ2	Complete	Z	8955894	9004385	770.1	391
BUSCOvEOG77STT0	Complete	10	12313214	12367214	1882.9	1758
BUSCOvEOG75DZ30	Complete	11	1483664	1525946	1358	765
BUSCOvEOG7N5X9X	Complete	Z	36653759	36708769	709.8	366
BUSCOvEOG7QVDRB	Complete	7	11350906	11436032	2156.5	1038
BUSCOvEOG7SFBN0	Complete	3	96709664	96757278	292	199
BUSCOvEOG79CRPJ	Complete	5	55389942	55445921	524.1	361
BUSCOvEOG7JM941	Complete	5	31549062	31590466	663.6	321
BUSCOvEOG73JDJV	Complete	5	57764979	57814488	747.8	355
BUSCOvEOG7RBRZ0	Complete	1	192070130	192140479	963.3	453
BUSCOvEOG7KSQZ4	Fragmented	2	90161156	90229669	1809.9	1102
BUSCOvEOG70VX45	Complete	Z	8927940	8969339	856.8	760
BUSCOvEOG7TMSGG	Complete	20	10829765	10873584	375	198
BUSCOvEOG7SXPTF	Complete	1	189678172	189724532	422.4	197
BUSCOvEOG7KM0GQ	Complete	20	3934773	3988694	1129.9	720
BUSCOvEOG70S1VK	Complete	2	124027900	124085259	889.2	536
BUSCOvEOG7XWHC2	Complete	1	26886483	26959288	676.9	348
BUSCOvEOG7PCC5X	Complete	15	2539379	2587431	874.3	512
BUSCOvEOG74F7PQ	Complete	10	6305326	6377250	1972.1	993
BUSCOvEOG7GXH1B	Complete	4	1597333	1640824	1175.2	633
BUSCOvEOG73BP27	Complete	4	88572618	88667145	1750.3	1025
BUSCOvEOG7V18DN	Complete	15	7785260	7839158	716.1	400
BUSCOvEOG7J3XWQ	Complete	4	80531890	80584622	818.2	502
BUSCOvEOG77PZM9	Complete	5	54699834	54743341	647.7	329
BUSCOvEOG783FHT	Duplicated	Z	63911092	63983923	2007.4	1673
BUSCOvEOG7N5X9T	Complete	3	54393134	54465150	964.4	709
BUSCOvEOG7FR25J	Complete	8	26371557	26420627	1352	783
BUSCOvEOG7S4QWV	Complete	2	126218562	126259230	572	249
BUSCOvEOG7JQ5BB	Complete	3	16386237	16451240	974.9	448
BUSCOvEOG75MPJS	Complete	1	68094597	68153081	1476.1	665
BUSCOvEOG7TQNP5	Complete	5	22326721	22419495	3311.5	1647
BUSCOvEOG7RJHFX	Complete	3	103955032	104004281	779	364
BUSCOvEOG7P5MQS	Complete	21	1532624	1575702	400.9	259
BUSCOvEOG7V18D9	Complete	10	5251544	5306667	1196	895
BUSCOvEOG7V18D1	Fragmented	Z	35378392	35449683	2298.8	1202
BUSCOvEOG7Z37T5	Complete	3	108407860	108465284	1630.1	749
BUSCOvEOG7NZW6Z	Complete	13	16265402	16319751	1547.8	688
BUSCOvEOG72V9VH	Duplicated	6	15942797	16015299	660.7	1039
BUSCOvEOG7QJT35	Complete	4	28273	71408	402.6	209
BUSCOvEOG7W6Q96	Complete	7	18151750	18200311	647.6	307
BUSCOvEOG7WM67W	Complete	17	1425421	1470262	636.5	311
BUSCOvEOG7322CB	Complete	3	18135266	18183150	613.5	305
BUSCOvEOG7PG7F4	Complete	7	6534469	6612514	617.1	345
BUSCOvEOG7C895Q	Complete	5	11857023	11913325	1338.7	884
BUSCOvEOG7SQZ8W	Complete	6	26972346	27056624	3178.8	1675
BUSCOvEOG7CZCV9	Complete	1	161158342	161201041	1843.4	920
BUSCOvEOG79GMW2	Complete	4	31392161	31446615	1507.9	785
BUSCOvEOG72RFNH	Complete	17	9569175	9610913	376.9	250
BUSCOvEOG7WDFS1	Complete	13	7581192	7634955	780.8	355
BUSCOvEOG7BRZ00	Complete	3	61258457	61386088	1622.7	1001
BUSCOvEOG7T4F7V	Complete	6	19330253	19393230	1404.4	639
BUSCOvEOG7W9KHW	Complete	7	11259626	11315046	1057	528
BUSCOvEOG7BK6H1	Complete	1	41620822	41739760	760.2	761
BUSCOvEOG7VX3K3	Complete	10	6353336	6414954	1347.6	831
BUSCOvEOG7CC5FT	Complete	27	4215284	4257234	612.9	318
BUSCOvEOG74TQNJ	Complete	9	787891	844144	1214	732
BUSCOvEOG73V18H	Complete	Z	25848099	25923112	944.6	472
BUSCOvEOG7CVHMR	Complete	Z	24548592	24596404	966.6	514
BUSCOvEOG7BVT7M	Complete	15	6476571	6518755	918.3	457
BUSCOvEOG7K0S2B	Complete	1	97393817	97437989	829.4	447
BUSCOvEOG72BZQB	Complete	15	5667030	5708579	345.3	202
BUSCOvEOG7G7DBV	Complete	Z	49855037	49959604	1722.9	975
BUSCOvEOG7641RB	Complete	9	23358230	23417356	1370.7	842
BUSCOvEOG741RRP	Complete	5	1817	45874	684.6	337
BUSCOvEOG7QJT2S	Complete	4	59605347	59652730	559.8	320
BUSCOvEOG7H73RC	Complete	1	65432979	65485176	854.6	457
BUSCOvEOG77WQ28	Complete	9	11921484	11973605	1288.9	716
BUSCOvEOG76MD0F	Complete	1	31365080	31411373	413.1	240
BUSCOvEOG71VMHT	Complete	5	29843993	29909337	429.5	207
BUSCOvEOG7TF1ZX	Complete	22	2918545	2965920	967.1	673
BUSCOvEOG766X1V	Complete	2	835653	886857	409.9	250
BUSCOvEOG7GF4TP	Complete	1	121706258	121759989	1300.4	853
BUSCOvEOG7B002M	Complete	2	85744642	85811402	1307.4	789
BUSCOvEOG7X98XP	Complete	2	49198787	49239797	701.6	388
BUSCOvEOG76HHQ2	Complete	11	2018701	2124235	1813.7	819
BUSCOvEOG78PNZJ	Complete	11	10359488	10423605	1490.6	784
BUSCOvEOG7ZSBGZ	Complete	3	39774450	39819793	593.1	472
BUSCOvEOG7MPK3G	Complete	Z	27869484	27947006	2063	939
BUSCOvEOG7W6Q8T	Complete	11	17221328	17276953	904.2	464
BUSCOvEOG7ZGQRZ	Complete	9	22608043	22666752	1207.3	733
BUSCOvEOG7DZ37K	Complete	21	4637237	4686578	1410.6	781
BUSCOvEOG7NW0ZZ	Complete	2	3936190	3995882	1291.6	568
BUSCOvEOG7002ZS	Fragmented	1	108765154	108808888	353.3	192
BUSCOvEOG7HTB5B	Complete	6	15369658	15469462	3428.7	1771
BUSCOvEOG79S7MQ	Complete	12	16426475	16503806	905.5	620
BUSCOvEOG7Z909P	Complete	3	32853525	32899201	622.9	343
BUSCOvEOG7XD54Z	Complete	3	67491290	67542690	1050.5	524
BUSCOvEOG7DJM97	Complete	5	33398774	33453318	988.7	599
BUSCOvEOG7CVHN2	Fragmented	3	67503184	67563107	519.7	282
BUSCOvEOG7D283H	Complete	Z	68647029	68688846	1315.1	606
BUSCOvEOG702Z5K	Complete	1	179338477	179417625	1064.8	600
BUSCOvEOG7GXH1W	Complete	2	19689824	19747138	527.2	329
BUSCOvEOG71ZGS8	Fragmented	20	10412873	10453584	101.7	89
BUSCOvEOG7G4J4H	Complete	4	38767142	38821517	441.5	464
BUSCOvEOG7X3JFV	Complete	Z	20388538	20435845	317.1	241
BUSCOvEOG7CZCW7	Complete	10	5717579	5764064	584	318
BUSCOvEOG7D54BM	Complete	9	21858691	21905448	918.8	459
BUSCOvEOG77WQ3H	Complete	17	5457937	5509702	506.8	238
BUSCOvEOG7ZSBH5	Complete	11	4235996	4329321	663.2	375
BUSCOvEOG7G4J4Q	Complete	3	65216899	65261437	588.7	334
BUSCOvEOG70GF4W	Complete	5	3902067	4042462	547.5	275
BUSCOvEOG7M0GG0	Complete	10	6726975	6802448	748.9	490
BUSCOvEOG7TXD5V	Complete	2	115506242	115697995	458.4	275
BUSCOvEOG7D80JZ	Complete	1	109590517	109661026	2493.7	1205
BUSCOvEOG7HB01C	Complete	1	168632792	168680516	445.2	196
BUSCOvEOG7FN5XQ	Complete	Z	51342706	51393386	979.6	589
BUSCOvEOG7TXD62	Complete	20	10316338	10366192	785.1	389
BUSCOvEOG7JWWTV	Complete	2	111265268	111321524	676	354
BUSCOvEOG783FJG	Complete	4	33798784	33853739	535.9	321
BUSCOvEOG7CNS5H	Complete	17	5085298	5129027	544.5	266
BUSCOvEOG7576MC	Complete	27	4353564	4399196	916.5	568
BUSCOvEOG7GQRJN	Duplicated	5	5661400	5702322	440.9	248
BUSCOvEOG7RNCPJ	Complete	7	21946306	21990309	792.4	389
BUSCOvEOG71RR7Z	Complete	5	55438695	55484134	840.6	489
BUSCOvEOG7VMGV2	Complete	25	1154939	1204600	1333.7	707
BUSCOvEOG7ZKM2J	Complete	2	79799263	79842478	295	135
BUSCOvEOG7STTKV	Complete	3	75987729	76029460	187.7	106
BUSCOvEOG734XM0	Complete	11	2366776	2434574	899.9	400
BUSCOvEOG7DBVT7	Complete	7	22987108	23061132	1190.3	680
BUSCOvEOG7BCG35	Complete	9	954378	997334	308.5	142
BUSCOvEOG75X99P	Complete	8	12690005	12734841	514	269
BUSCOvEOG7908QR	Complete	1	83055052	83100851	603.4	488
BUSCOvEOG72FTXT	Complete	1	153647345	153693366	639.4	333
BUSCOvEOG7576M5	Complete	25	1528893	1579244	1478.7	680
BUSCOvEOG7R2590	Complete	2	60584377	60624640	267.5	203
BUSCOvEOG72FTWS	Complete	8	13567712	13622124	2010.5	1221
BUSCOvEOG7GQRJ9	Complete	10	17105057	17164358	1552.4	850
BUSCOvEOG7STTKQ	Complete	8	15215124	15255692	275.7	194
BUSCOvEOG7FR25F	Complete	3	20607291	20682867	1191	802
BUSCOvEOG7V18D4	Complete	4	2402833	2465738	1265.7	814
BUSCOvEOG7ZKM0T	Fragmented	1	47742376	47796815	1454.8	813
BUSCOvEOG7S7M3W	Complete	20	12336768	12382067	868	376
BUSCOvEOG7615HS	Complete	5	38644224	38751645	1025	528
BUSCOvEOG7P8GZX	Complete	3	14684164	14733096	434.2	209
BUSCOvEOG77H73T	Complete	2	98390798	98442727	1394	655
BUSCOvEOG7C2JQH	Complete	18	6248413	6297226	799.6	439
BUSCOvEOG7J6T45	Complete	28	2014948	2080277	2385.2	1157
BUSCOvEOG74BCG3	Complete	1	67292534	67346118	936.5	656
BUSCOvEOG7CZCW9	Complete	5	56310545	56360141	448.4	247
BUSCOvEOG7F1ZGD	Complete	23	4157798	4208526	1814	1297
BUSCOvEOG7W9KHV	Complete	5	17664378	17717726	825.2	431
BUSCOvEOG7FJ9QX	Complete	5	49473613	49517886	291.9	194
BUSCOvEOG71ZGQ7	Fragmented	1	82658929	82716383	2017.6	1241
BUSCOvEOG74F7Q9	Complete	1	143826229	143899615	634	351
BUSCOvEOG78SJ7M	Complete	9	23207126	23269338	695.4	316
BUSCOvEOG70K9C5	Complete	5	37422484	37483654	2032.3	967
BUSCOvEOG702Z74	Complete	19	8723519	8767818	508.6	327
BUSCOvEOG7FTXF3	Complete	10	2117429	2159491	482.8	279
BUSCOvEOG7M0GFJ	Complete	Z	81391881	81444074	1003.3	441
BUSCOvEOG7Q5B33	Complete	2	41097524	41147914	1293.7	555
BUSCOvEOG7S1VNN	Complete	1	111592591	111638844	684.1	349
BUSCOvEOG71ZGQN	Complete	Z	70575787	70629586	645.3	377
BUSCOvEOG783FJ9	Complete	1	4218259	4285659	1334.8	796
BUSCOvEOG7CC5DQ	Complete	26	561494	620110	833.8	478
BUSCOvEOG7BCG16	Complete	5	35233583	35319386	2583.5	1446
BUSCOvEOG7BGB8W	Complete	1	167628030	167692930	887.7	493
BUSCOvEOG7CJWWB	Complete	6	15626003	15713963	2450.6	1446
BUSCOvEOG7RV44S	Duplicated	23	199504	242778	498.7	647
BUSCOvEOG75DZ2W	Complete	17	1764237	1812459	1525	845
BUSCOvEOG7RFN6V	Complete	1	55551383	55613333	684.8	326
BUSCOvEOG77DBVM	Complete	14	12454053	12510001	1437.8	675
BUSCOvEOG7CG1P8	Complete	3	47469898	47518122	621.4	337
BUSCOvEOG7BVT8R	Complete	19	6322754	6365678	377.2	179
BUSCOvEOG7MGTMW	Complete	4	45128763	45177725	1299.6	586
BUSCOvEOG741RQQ	Complete	27	1267799	1322078	2291.6	972
BUSCOvEOG75HTB7	Complete	3	76355802	76417504	958.4	556
BUSCOvEOG708PN5	Complete	6	19647591	19766472	3677.4	1690
BUSCOvEOG70P5M2	Complete	1	174331565	174382022	1095.3	1036
BUSCOvEOG7CRNCD	Complete	1	155392159	155449357	2004.9	1005
BUSCOvEOG718D2N	Complete	11	1865278	1911496	686.5	365
BUSCOvEOG7V9W4K	Complete	1	18622682	18671764	609.3	379
BUSCOvEOG7M934N	Complete	27	2626757	2681887	1573.9	801
BUSCOvEOG7XH1D7	Complete	21	4149336	4193708	690.3	343
BUSCOvEOG74N05W	Complete	1	71461625	71548247	895.3	464
BUSCOvEOG7BP2R4	Complete	14	13415469	13466542	2170.9	1081
BUSCOvEOG79PCF1	Complete	5	58585371	58641061	828.8	956
BUSCOvEOG7F1ZHP	Fragmented	1	143778807	143847319	241	187
BUSCOvEOG7CG1NZ	Fragmented	27	4372931	4416009	417.9	252
BUSCOvEOG7GXH19	Complete	12	18587844	18637295	1251.2	603
BUSCOvEOG7RR7WQ	Complete	10	3315767	3382300	1674.5	838
BUSCOvEOG7XH1CH	Complete	15	7749609	7815675	1529.7	769
BUSCOvEOG7RV46B	Complete	19	7289360	7329887	328.1	172
BUSCOvEOG7RJHF7	Complete	2	3969672	4018361	970.2	630
BUSCOvEOG7NGJ20	Complete	3	14716835	14763453	704.4	316
BUSCOvEOG76MD0T	Complete	19	6972363	7013517	328.5	215
BUSCOvEOG7SBGBX	Complete	3	29603386	29646337	831.3	415
BUSCOvEOG70P5M5	Complete	1	121287101	121361771	1473.6	805
BUSCOvEOG7TF207	Complete	11	17888711	17930276	635.1	457
BUSCOvEOG7SN323	Complete	21	1021312	1090491	2364.7	1145
BUSCOvEOG7MKPVM	Complete	4	48883603	48942101	1639	847
BUSCOvEOG7W9KHH	Complete	11	19291439	19341679	1250.3	586
BUSCOvEOG79PCBQ	Complete	7	13644601	13707423	1825.4	1335
BUSCOvEOG7S7M3F	Complete	2	55399437	55454275	1253.5	2049
BUSCOvEOG7641RS	Complete	2	14915486	14969480	954	467
BUSCOvEOG7STTK3	Complete	2	66366101	66419340	538	268
BUSCOvEOG7WHB0X	Complete	AADN03013239.1	0	21023	415.6	232
BUSCOvEOG7N8SJD	Duplicated	12	3068902	3109699	538.3	608
BUSCOvEOG7V70WG	Complete	24	375938	423020	1262.5	638
BUSCOvEOG7BP2RK	Complete	4	1539045	1587296	1150.8	576
BUSCOvEOG7DJM8T	Complete	2	24884509	24935757	1690.5	747
BUSCOvEOG7G7DCG	Complete	Z	72821526	72872071	762.9	366
BUSCOvEOG71K0RV	Complete	15	8263180	8310088	1257.4	634
BUSCOvEOG7DFR24	Complete	9	2049878	2131599	1287	610
BUSCOvEOG722BZP	Fragmented	2	65437109	65493572	327.5	188
BUSCOvEOG7V9W5K	Complete	3	2956286	3004663	384.5	184
BUSCOvEOG7SXPSN	Complete	19	7355951	7401773	907	453
BUSCOvEOG7XD54S	Complete	15	11326242	11409636	982.1	590
BUSCOvEOG74QVDB	Complete	5	831715	883659	1301.8	773
BUSCOvEOG7D80KZ	Fragmented	1	19858702	19909970	369.9	255
BUSCOvEOG7Q5B36	Complete	6	22026345	22073905	1447	1395
BUSCOvEOG7Q5B3W	Complete	26	5148981	5225537	659.1	375
BUSCOvEOG7WM68F	Complete	9	4262305	4307238	150.4	159
BUSCOvEOG7Z0CK9	Complete	1	48108440	48161393	986.2	625
BUSCOvEOG7QNP8P	Complete	1	94467775	94642402	856.4	397
BUSCOvEOG7JQ5B0	Complete	3	16893595	16958193	1426.7	768
BUSCOvEOG73BP36	Complete	26	4277640	4319445	592	286
BUSCOvEOG7HHQGZ	Complete	25	2067345	2108804	467.6	215
BUSCOvEOG7S7M3C	Complete	28	0	42485	1456.1	817
BUSCOvEOG7P8GZK	Complete	3	68235292	68314633	750.9	440
BUSCOvEOG7H47HH	Complete	1	65450449	65501472	1069.3	595
BUSCOvEOG7PK3N7	Fragmented	AADN03010467.1	0	33476	608.2	396
BUSCOvEOG7H1C8W	Complete	Z	27320229	27393935	568.7	288
BUSCOvEOG7Z6436	Complete	10	18612628	18657675	595.9	289
BUSCOvEOG7ZPG7Q	Complete	1	104459430	104520708	1560.9	800
BUSCOvEOG75TF1W	Complete	5	44664722	44716850	1284.1	872
BUSCOvEOG7CRNCK	Complete	1	38073539	38176483	1478.5	622
BUSCOvEOG7CNS5T	Complete	2	90212321	90256516	528.8	229
BUSCOvEOG71C894	Complete	1	53850146	53891474	655.2	443
BUSCOvEOG7VMGVJ	Duplicated	AADN03011555.1	0	28993	795.3	448
BUSCOvEOG7Z37T6	Complete	1	9368243	9476649	1274.3	594
BUSCOvEOG73R510	Complete	19	7180993	7226001	1909.4	907
BUSCOvEOG76Q87X	Complete	10	12643905	12686746	204.9	151
BUSCOvEOG75QJSP	Complete	9	14660691	14739602	1329.4	748
BUSCOvEOG7STTJ5	Complete	18	6523350	6572980	966.6	539
BUSCOvEOG7PRV4J	Complete	AADN03010847.1	0	31630	880.4	456
BUSCOvEOG7HX6F5	Complete	12	3262992	3310665	864.8	666
BUSCOvEOG7J9PD7	Complete	2	104080829	104125268	648.9	319
BUSCOvEOG7FTXDN	Complete	14	810103	854733	716.6	372
BUSCOvEOG72JQ68	Complete	1	71964355	72061043	412.6	195
BUSCOvEOG7SBGBD	Complete	14	13803329	13854483	1027.4	669
BUSCOvEOG7DBVVH	Fragmented	3	39993499	40033615	201.6	163
BUSCOvEOG72576J	Complete	4	35057401	35103223	725.5	504
BUSCOvEOG7DFR2C	Complete	1	101869238	101931367	809.5	397
BUSCOvEOG718D28	Complete	2	102664336	102712375	1085	518
BUSCOvEOG7CRNCW	Complete	7	15014648	15062686	862	467
BUSCOvEOG7C2JPS	Fragmented	8	6990859	7090359	2475.7	1475
BUSCOvEOG7S4QWS	Complete	4	34150098	34201993	494.8	241
BUSCOvEOG7N5XBS	Complete	1	83292813	83358553	343.2	165
BUSCOvEOG7R2577	Complete	3	104187532	104231458	1153.8	698
BUSCOvEOG7BGBB4	Complete	1	50977398	51017502	324.1	209
BUSCOvEOG7T79HP	Complete	19	6624950	6669471	601.5	319
BUSCOvEOG7N5X9G	Complete	3	71078443	71164030	1254.1	592
BUSCOvEOG71ZGRW	Complete	25	1677689	1719472	438.9	183
BUSCOvEOG7D284H	Complete	19	4132389	4173824	467.1	298
BUSCOvEOG7W9KJX	Fragmented	4	22762998	22804221	368.8	213
BUSCOvEOG7R257V	Complete	1	112344266	112395704	901.6	431
BUSCOvEOG747H72	Complete	24	5768277	5819266	1008	671
BUSCOvEOG7QJT1S	Complete	1	84209456	84273660	1467.5	696
BUSCOvEOG796157	Complete	11	15040757	15133254	1369	630
BUSCOvEOG789611	Complete	1	185017685	185070556	1429.4	650
BUSCOvEOG7FXSMZ	Complete	1	175173163	175275257	1511	659
BUSCOvEOG7J9PC7	Complete	Z	22294361	22376141	1765.4	833
BUSCOvEOG7XWHBH	Complete	28	1017643	1061330	1392.8	737
BUSCOvEOG705TF1	Complete	5	6469615	6517830	922.3	509
BUSCOvEOG7F7PZS	Complete	8	13423256	13474747	973.8	560
BUSCOvEOG72V9VS	Complete	3	9824813	9867732	399.1	446
BUSCOvEOG7PNZWX	Complete	JH375654.1	0	39712	960.9	497
BUSCOvEOG72FTZ3	Complete	18	3470834	3543669	480.5	216
BUSCOvEOG7H1C93	Duplicated	5	22783305	22825919	720.2	349
BUSCOvEOG712NKZ	Complete	24	5061742	5114023	858.8	695
BUSCOvEOG7KD81K	Fragmented	AADN03019894.1	0	23005	673.5	291
BUSCOvEOG71RR87	Complete	12	58898	101745	604.7	384
BUSCOvEOG7NW0ZN	Complete	3	9124146	9272896	2010	1181
BUSCOvEOG7283G4	Duplicated	2	32771979	32915707	642.8	325
BUSCOvEOG7M9355	Duplicated	23	5132558	5193325	466.5	712
BUSCOvEOG7NS4R8	Complete	14	10040549	10098646	1005.5	480
BUSCOvEOG7KWM72	Complete	3	21256801	21310900	665.4	350
BUSCOvEOG72JQ4V	Complete	5	25116935	25177556	1468.5	964
BUSCOvEOG7TQNQT	Complete	13	11308589	11352507	301.6	143
BUSCOvEOG7VMGV5	Complete	9	12276905	12328011	1125.8	741
BUSCOvEOG7S7M5Q	Complete	3	51137785	51177985	160.8	71
BUSCOvEOG74F7QJ	Complete	24	397770	455822	551.1	318
BUSCOvEOG73V17V	Complete	27	4303437	4359076	2100.6	989
BUSCOvEOG7M935D	Complete	1	831738	877531	743.8	490
BUSCOvEOG715HT8	Complete	15	6083091	6133778	790.8	559
BUSCOvEOG72NKCZ	Complete	2	15499157	15608978	1203.3	687
BUSCOvEOG7R2576	Complete	14	12734954	12783306	1697.6	1065
BUSCOvEOG70ZS9S	Complete	Z	57230111	57309762	2577.1	1479
BUSCOvEOG715HTG	Complete	12	13575356	13621405	872	389
BUSCOvEOG747H7C	Complete	14	13049713	13092023	749.6	424
BUSCOvEOG7GTMSJ	Complete	1	194302295	194396855	1044	511
BUSCOvEOG77H74J	Complete	23	1496550	1537515	565.2	333
BUSCOvEOG7X0P6Z	Complete	1	103293016	103335401	515.5	290
BUSCOvEOG7TTHXF	Complete	1	150401589	150443640	1481	696
BUSCOvEOG7PRV3Z	Complete	13	7506587	7566422	2349.4	1143
BUSCOvEOG77PZK7	Complete	10	19383411	19433387	1779	1093
BUSCOvEOG796168	Complete	5	22495383	22601495	495	290
BUSCOvEOG78KSRD	Complete	18	3154281	3225971	304	174
BUSCOvEOG74N073	Complete	23	2199975	2241442	356.1	161
BUSCOvEOG7WQ2GX	Complete	3	49848747	49913696	702.3	343
BUSCOvEOG7R2579	Complete	3	29499212	29576537	1879.4	835
BUSCOvEOG7ZSBHT	Complete	18	10375538	10426769	725.9	424
BUSCOvEOG7QNP8X	Complete	8	27604949	27667073	1193.9	541
BUSCOvEOG7WHB0B	Complete	8	12882312	12944367	1705	1389
BUSCOvEOG7VQC34	Complete	10	10189956	10236961	811.3	433
BUSCOvEOG76T4GC	Complete	17	8717119	8766146	399.5	190
BUSCOvEOG72RFNN	Complete	6	29332801	29403636	492	297
BUSCOvEOG7M936F	Complete	24	5428765	5488306	302.9	198
BUSCOvEOG7N5X9F	Complete	3	109540320	109608380	1134.6	678
BUSCOvEOG72RFNJ	Complete	23	5452360	5503442	611.8	371
BUSCOvEOG7TXD6F	Complete	2	22781510	22823573	476.9	364
BUSCOvEOG7JT1N3	Complete	21	3524333	3573461	204.9	81
BUSCOvEOG766X13	Complete	9	22812992	22854077	754.3	373
BUSCOvEOG74N06C	Complete	1	23231686	23301797	670.6	305
BUSCOvEOG71G4HF	Complete	9	9665765	9709232	1898.2	1157
BUSCOvEOG72577H	Complete	7	18051575	18094632	423.1	209
BUSCOvEOG7STTM3	Complete	22	2992325	3038478	211.2	122
BUSCOvEOG776MDC	Complete	JH376331.1	32567	75728	531.5	314
BUSCOvEOG7P5MQR	Complete	9	4312203	4358274	764	392
BUSCOvEOG75MPJP	Complete	11	7298422	7353732	1701.6	729
BUSCOvEOG74F7QC	Complete	2	42897056	42941735	803.3	400
BUSCOvEOG7R7WQ3	Complete	6	28679626	28767368	1984.4	1148
BUSCOvEOG7VDRCC	Complete	2	19505119	19561554	1091.3	528
BUSCOvEOG7FBK7Z	Complete	5	21461551	21504793	425.7	189
BUSCOvEOG75TF33	Complete	14	4506524	4547042	399.8	172
BUSCOvEOG7PRV4Z	Complete	23	547618	595881	774	358
BUSCOvEOG7BCG2G	Complete	1	192600182	192641186	570.9	353
BUSCOvEOG7J9PD5	Complete	1	104801686	104852368	549.4	289
BUSCOvEOG7B8KSM	Fragmented	6	22603064	22645294	896.6	427
BUSCOvEOG7B2V9S	Complete	2	48626488	48671347	1445.9	623
BUSCOvEOG7FXSP3	Complete	1	166975130	167015855	518	259
BUSCOvEOG7H47HM	Complete	1	137668889	137713840	366	570
BUSCOvEOG7PCC5N	Complete	Z	17858947	17904256	1448.5	682
BUSCOvEOG7KD80V	Complete	8	6130115	6178277	965.5	549
BUSCOvEOG7J3XX9	Complete	Z	42005180	42049441	617	334
BUSCOvEOG7FN5X2	Complete	6	10180403	10233255	1570	994
BUSCOvEOG74TQPB	Complete	7	11871736	11917494	758.8	471
BUSCOvEOG7STTHZ	Complete	4	44183443	44248355	1879.8	971
BUSCOvEOG7JT1M4	Complete	6	16513348	16558334	462.2	287
BUSCOvEOG7FN5ZT	Complete	24	280466	320606	129.5	114
BUSCOvEOG7S4QX5	Complete	1	48082901	48127159	340.1	189
BUSCOvEOG76MD0J	Complete	19	5613484	5655521	314.5	205
BUSCOvEOG7HHQFR	Complete	28	4698332	4746602	1704.2	790
BUSCOvEOG7869RR	Complete	7	36033648	36123884	3704.1	2052
BUSCOvEOG7ZPG9S	Complete	19	4109811	4151400	323.7	182
BUSCOvEOG705TGH	Complete	8	4678052	4727271	284.6	132
BUSCOvEOG72FTZ0	Complete	2	112396352	112472471	432.8	225
BUSCOvEOG7NS4QT	Fragmented	AADN03021853.1	0	27870	756.3	445
BUSCOvEOG71G4JF	Complete	5	18594798	18684641	607.2	343
BUSCOvEOG708PPB	Complete	3	54195661	54257796	472.8	263
BUSCOvEOG7WDFSJ	Complete	2	129168977	129210817	367.9	181
BUSCOvEOG7SXPSC	Complete	8	23226852	23285204	1364.3	852
BUSCOvEOG7W6Q9G	Complete	19	8171247	8216284	420.2	251
BUSCOvEOG7HQG06	Complete	14	8451065	8493332	279.7	134
BUSCOvEOG78GXGN	Complete	1	33549894	33611449	1864.3	898
BUSCOvEOG7QZ90R	Duplicated	13	9629202	9672854	604.9	558
BUSCOvEOG7DRBSR	Complete	3	16659903	16738580	1116.5	677
BUSCOvEOG7PG7FG	Complete	3	68235244	68303217	525.9	259
BUSCOvEOG7SBGCM	Complete	3	11117787	11160777	455.2	244
BUSCOvEOG779GN0	Complete	2	55877544	55920821	810.3	513
BUSCOvEOG7RBS05	Complete	Z	56271619	56326117	731.6	410
BUSCOvEOG77STSW	Complete	1	32922141	33031415	3624.7	1657
BUSCOvEOG747H7M	Complete	23	1414745	1458884	744.1	334
BUSCOvEOG7XWHBN	Complete	9	19954139	20012625	804.7	647
BUSCOvEOG7TMSGC	Complete	20	10930280	10974469	870.9	568
BUSCOvEOG7KH47T	Complete	11	18356425	18398443	1060.4	549
BUSCOvEOG7SXPS6	Complete	28	1198202	1244930	1182.3	563
BUSCOvEOG7BZPGB	Complete	1	73168370	73232687	854.9	423
BUSCOvEOG7BP2TB	Complete	27	96823	138818	214.2	112
BUSCOvEOG74J3XN	Complete	18	10136972	10185135	1267.3	654
BUSCOvEOG7NS4S4	Complete	21	6413503	6455288	498.5	306
BUSCOvEOG780K9Z	Complete	3	4422784	4480125	1244.5	816
BUSCOvEOG7HX6FV	Complete	2	121297425	121349153	630.5	343
BUSCOvEOG798WD8	Complete	2	89110103	89196818	1610.3	903
BUSCOvEOG7HQFXS	Complete	1	74533814	74573924	256.2	452
BUSCOvEOG7WHB1X	Complete	19	9277255	9318166	283	172
BUSCOvEOG7R51H6	Complete	8	5431562	5473441	427.1	279
BUSCOvEOG7PK3NF	Complete	7	35551103	35625818	1545.6	727
BUSCOvEOG7N8SJF	Fragmented	1	193586206	193628673	615.1	360
BUSCOvEOG7H1C8K	Complete	20	10753962	10827486	1168.8	555
BUSCOvEOG7D54BP	Complete	8	5514896	5556201	487.9	284
BUSCOvEOG7PCC5B	Complete	2	4640195	4716278	2407.2	1628
BUSCOvEOG7J3XXQ	Fragmented	18	5789516	5830762	322.3	135
BUSCOvEOG7QZ90C	Complete	11	3166234	3235509	1250.5	586
BUSCOvEOG7QNP8J	Complete	8	27510055	27583032	847	743
BUSCOvEOG7641SC	Duplicated	23	5396330	5439556	669.7	301
BUSCOvEOG7VT79H	Complete	5	49482264	49555739	2339.6	1404
BUSCOvEOG79W3VX	Complete	21	6388478	6445874	785	983
BUSCOvEOG7QVDR8	Complete	21	670853	730969	2069.2	1430
BUSCOvEOG7K9CS1	Complete	10	10359191	10406991	1149.5	622
BUSCOvEOG7PVQC8	Complete	2	110761273	110823962	1072.7	792
BUSCOvEOG7HX6DW	Complete	2	41723590	41769065	639.6	465
BUSCOvEOG7KD80K	Complete	18	4539887	4595067	1376.1	661
BUSCOvEOG7Z0CKB	Complete	2	15810117	15865777	1389.7	958
BUSCOvEOG77WQ1W	Complete	1	23338	94056	3803.9	3208
BUSCOvEOG71ZGQ1	Complete	15	6281501	6367392	8292.6	3693
BUSCOvEOG7SQZBB	Complete	17	4800740	4842324	601.9	324
BUSCOvEOG78WDGM	Complete	2	15212744	15253839	566.3	260
BUSCOvEOG7P8GXQ	Complete	21	4313273	4381198	1498.3	722
BUSCOvEOG7J6T4G	Complete	4	20223341	20319862	1532.5	593
BUSCOvEOG7B2VB0	Complete	8	24139731	24185650	1049.9	516
BUSCOvEOG7RNCQK	Complete	18	10866480	10907973	215.8	150
BUSCOvEOG7BP2SG	Complete	7	2173350	2219976	441.6	232
BUSCOvEOG7TB5RR	Complete	8	20726127	20773969	514.3	289
BUSCOvEOG7MSFBQ	Complete	12	11849806	11945834	1044.6	719
BUSCOvEOG7M0GFN	Complete	2	55617575	55670268	538	316
BUSCOvEOG7QRJH8	Fragmented	3	17209048	17251915	1326.2	1019
BUSCOvEOG76HHQ7	Complete	4	81791304	81852127	1484	888
BUSCOvEOG7KD813	Complete	6	4658631	4707771	868	590
BUSCOvEOG7XWHBC	Complete	Z	21731377	21784881	1445.4	712
BUSCOvEOG7SQZBC	Complete	5	26694283	26739114	513.2	246
BUSCOvEOG7MSFC3	Complete	1	84247693	84300551	1261	603
BUSCOvEOG737SW9	Complete	13	7195476	7238485	224.9	128
BUSCOvEOG7NCNT0	Complete	11	18465334	18507522	689.5	414
BUSCOvEOG78PNZX	Complete	13	7143821	7193768	1143	561
BUSCOvEOG79S7KS	Complete	8	7545516	7611534	2363.3	1141
BUSCOvEOG7N05TJ	Complete	6	23115357	23163047	1588.7	791
BUSCOvEOG79W3VP	Fragmented	18	10583979	10631112	482	390
BUSCOvEOG79KH40	Complete	2	22621502	22677565	1454.6	679
BUSCOvEOG7N8SJC	Complete	2	48639916	48698403	987.6	525
BUSCOvEOG776MCT	Complete	3	95947734	96031225	901.8	627
BUSCOvEOG7B2VB4	Complete	20	5911569	5954644	853.9	516
BUSCOvEOG780KB9	Complete	2	84288214	84333166	471	188
BUSCOvEOG7RFN6H	Complete	2	18961452	19016273	890.5	467
BUSCOvEOG7Q2FWP	Complete	1	45159951	45205587	290.7	146
BUSCOvEOG7TB5R4	Complete	10	17531991	17580745	1169.9	518
BUSCOvEOG7908PC	Fragmented	2	23738622	23795316	1037.4	494
BUSCOvEOG7D80KW	Complete	8	19913591	19956493	655.2	442
BUSCOvEOG7J9PCS	Complete	27	5075254	5118088	1021.5	586
BUSCOvEOG7K6HJJ	Complete	1	185031099	185076887	565.2	313
BUSCOvEOG70VX4H	Complete	3	38319181	38363128	321.4	171
BUSCOvEOG7ZW6RN	Complete	8	18652232	18694282	361.9	184
BUSCOvEOG7C895Z	Complete	Z	23712597	23774369	1337.4	958
BUSCOvEOG71K0TV	Complete	Z	65730918	65774823	230.6	135
BUSCOvEOG77PZK3	Complete	21	3806551	3889787	3303	1671
BUSCOvEOG77DBWG	Complete	10	1997056	2041518	806.5	380
BUSCOvEOG7BVT73	Complete	7	13360326	13417023	1542.8	792
BUSCOvEOG747H7Z	Complete	23	3419604	3463364	454.4	253
BUSCOvEOG77DBVS	Complete	3	44855334	44901890	1055	518
BUSCOvEOG7BCG31	Complete	6	22321429	22368436	379.2	203
BUSCOvEOG7PG7FD	Complete	3	23446803	23513856	522.5	285
BUSCOvEOG71NW1N	Complete	2	38780135	38820911	580	259
BUSCOvEOG7PRV5R	Complete	1	67743222	67800826	395.1	239
BUSCOvEOG72NKDX	Complete	5	44139766	44183976	473	444
BUSCOvEOG7DRBS5	Complete	3	59158886	59222527	803.8	416
BUSCOvEOG7HB01F	Complete	17	1544040	1589444	440.2	191
BUSCOvEOG7J12PX	Complete	4	60564449	60609711	351.8	193
BUSCOvEOG7R51FZ	Fragmented	2	137794445	137890791	3068	1700
BUSCOvEOG715HVS	Complete	Z	35458156	35512630	121.6	120
BUSCOvEOG7S1VMJ	Complete	18	9524523	9573795	1489.8	952
BUSCOvEOG7D80K7	Complete	10	18787760	18834725	1289.9	617
BUSCOvEOG75X996	Complete	1	57407103	57477845	774.7	393
BUSCOvEOG77H740	Complete	5	36288236	36355007	358.3	188
BUSCOvEOG7MGTN7	Complete	24	373097	414868	764.2	464
BUSCOvEOG7BVT79	Complete	8	1420803	1468091	1208	620
BUSCOvEOG70VX2T	Complete	3	82068090	82169284	2601.6	1626
BUSCOvEOG7N05VR	Fragmented	3	30140405	30199828	183.2	136
BUSCOvEOG7908QM	Complete	17	7700050	7741127	380	187
BUSCOvEOG72RFNP	Complete	1	35214427	35257733	537.6	306
BUSCOvEOG79PCCC	Complete	3	2939715	2990520	827	404
BUSCOvEOG7PK3NV	Complete	2	47798323	47870662	894.3	409
BUSCOvEOG7K9CRW	Fragmented	18	4949181	4997530	1135.2	716
BUSCOvEOG7Z37V2	Complete	6	26198060	26240488	602.1	311
BUSCOvEOG7ZSBH8	Complete	5	22433719	22481163	680.6	403
BUSCOvEOG79CRP5	Complete	4	50120294	50165136	521	300
BUSCOvEOG7MSFC1	Complete	17	4872552	4914957	798.6	453
BUSCOvEOG78WDGD	Complete	7	21970835	22017717	687.5	299
BUSCOvEOG7DNGJ3	Complete	1	152687451	152753347	947.4	656
BUSCOvEOG7BK6H5	Complete	17	7873530	7926089	1329.5	1360
BUSCOvEOG78WDFS	Complete	15	6196193	6251426	888.5	396
BUSCOvEOG7QFXVD	Complete	23	3582897	3623492	225.3	186
BUSCOvEOG7RV456	Complete	4	10962547	11010134	779.3	353
BUSCOvEOG7JM933	Complete	JH375168.1	0	30390	1595.1	839
BUSCOvEOG7M935C	Complete	8	7575213	7622224	825.7	560
BUSCOvEOG7FJ9Q0	Complete	3	24528396	24578550	453.5	289
BUSCOvEOG7V70XV	Complete	14	3059150	3099651	298.1	156
BUSCOvEOG7SXPSW	Complete	12	5668705	5731505	684.6	342
BUSCOvEOG7QC2JR	Complete	15	2606183	2713162	1995.9	1017
BUSCOvEOG74N063	Complete	15	7125889	7176118	940.4	709
BUSCOvEOG7VDRC7	Complete	1	194895409	194940708	759.9	425
BUSCOvEOG71ZGQV	Complete	2	89685823	89727380	615.4	322
BUSCOvEOG7RNCP0	Complete	7	12087332	12149591	1990.3	982
BUSCOvEOG7KH478	Complete	8	26959262	27080973	2908.9	1298
BUSCOvEOG766X0Q	Complete	Z	60403642	60469393	969.2	486
BUSCOvEOG769S72	Fragmented	2	98443229	98524384	3289.4	2253
BUSCOvEOG75DZ2X	Complete	21	5568809	5621829	1960.8	884
BUSCOvEOG7XKWMV	Complete	11	16211394	16259961	762.1	456
BUSCOvEOG7C896B	Complete	Z	34640227	34707106	790.3	424
BUSCOvEOG74QVFS	Complete	8	19247522	19290141	423.6	205
BUSCOvEOG7VX3K7	Fragmented	1	77132511	77196348	429.5	234
BUSCOvEOG71C88M	Complete	2	56509708	56594319	1315	747
BUSCOvEOG7HTB5S	Complete	17	9517354	9578197	1107.2	499
BUSCOvEOG7F7Q0G	Complete	10	18331836	18382422	585.8	315
BUSCOvEOG7JWWTF	Complete	4	32861681	32941670	957.8	499
BUSCOvEOG71K0SD	Complete	23	5526029	5567877	698.7	347
BUSCOvEOG7PVQBX	Complete	3	4310465	4361352	2028.6	1056
BUSCOvEOG7KM0HF	Complete	2	52187458	52236017	501.4	291
BUSCOvEOG7NKD81	Complete	4	45040252	45089784	1754.6	903
BUSCOvEOG7C895W	Complete	15	4425587	4501570	1257.9	596
BUSCOvEOG7J12NQ	Complete	19	7959213	8015980	1348.8	584
BUSCOvEOG7WQ2GG	Complete	18	4921233	4968202	1101.7	487
BUSCOvEOG7R51H4	Complete	Z	7403574	7453282	889.7	496
BUSCOvEOG7XSN39	Complete	3	16236267	16289704	1613.2	780
BUSCOvEOG73XWH7	Complete	1	6566018	6620274	1429.7	828
BUSCOvEOG7CRNCZ	Complete	Z	68328196	68395498	580.9	397
BUSCOvEOG70P5MC	Complete	20	12316097	12363687	1035.9	812
BUSCOvEOG7BGBB8	Complete	20	12353835	12394050	242.7	121
BUSCOvEOG708PP8	Complete	9	22972557	23053491	587	334
BUSCOvEOG7WHB09	Complete	2	45393445	45463640	1720.3	833
BUSCOvEOG7J12PQ	Duplicated	6	16337788	16379823	489.2	260
BUSCOvEOG71K0S0	Complete	14	13478085	13545964	1092.1	581
BUSCOvEOG71K0ST	Complete	4	67956173	68002393	525.3	247
BUSCOvEOG773R4V	Fragmented	3	55019337	55120243	1165.2	539
BUSCOvEOG7ZSBJQ	Complete	6	11011437	11056462	156.1	75
BUSCOvEOG79615J	Complete	15	10801136	10846861	714.7	546
BUSCOvEOG7RBS0M	Fragmented	5	353906	394511	323.3	189
BUSCOvEOG7NGJ1J	Complete	21	957694	1009386	930	448
BUSCOvEOG744MZX	Complete	27	4127056	4176737	3250.4	1577
BUSCOvEOG7D80M3	Complete	19	5377317	5430802	685.8	415
BUSCOvEOG7ZCVHZ	Complete	1	130009140	130179263	1071.8	552
BUSCOvEOG7NKD9S	Complete	5	37587730	37628776	182.9	100
BUSCOvEOG7T1K0Z	Complete	5	21004910	21114299	1564.9	687
BUSCOvEOG74N061	Complete	18	4202773	4248782	923.3	403
BUSCOvEOG7Q5B2R	Complete	Z	16604596	16684342	2249.4	947
BUSCOvEOG7NW105	Fragmented	27	4943910	4985795	213.9	149
BUSCOvEOG7XKWN8	Complete	1	90686458	90736814	806	463
BUSCOvEOG7BP2RX	Complete	6	25498009	25545984	696.4	411
BUSCOvEOG7V44NF	Complete	5	42514047	42589906	1005.4	505
BUSCOvEOG7GQRJV	Complete	23	1781535	1825771	794.3	481
BUSCOvEOG7002ZF	Complete	8	5423034	5470913	722.8	461
BUSCOvEOG7BRZ0B	Complete	28	1528033	1574610	1130	624
BUSCOvEOG7WDFRM	Complete	3	76950589	77016426	938.6	520
BUSCOvEOG72FTX7	Complete	1	51535458	51581740	1250.6	546
BUSCOvEOG798WD7	Fragmented	3	104105927	104161333	949.5	553
BUSCOvEOG7VX3KG	Complete	3	75838552	75892366	685.1	336
BUSCOvEOG7RR7WT	Complete	5	2186139	2251616	1645.3	797
BUSCOvEOG71RR7W	Complete	1	55505238	55588038	626.5	438
BUSCOvEOG7RV454	Complete	14	3309640	3353151	798.2	693
BUSCOvEOG7XKWN3	Complete	1	133372139	133417532	630.7	365
BUSCOvEOG70S1VB	Complete	26	3206389	3252551	1245.4	779
BUSCOvEOG7N322Q	Complete	5	44085827	44140095	1142.6	706
BUSCOvEOG7BZPGQ	Complete	1	54527877	54568728	671.1	286
BUSCOvEOG7C896R	Complete	3	30248037	30291146	708.4	346
BUSCOvEOG7ZCVJR	Complete	2	4678383	4725316	836.4	423
BUSCOvEOG7FTXDV	Fragmented	3	45752764	45831385	295	140
BUSCOvEOG7GMW96	Complete	11	4338523	4437385	1909.2	1308
BUSCOvEOG7N8SJK	Complete	2	75799458	75845527	1017.2	452
BUSCOvEOG7C896G	Fragmented	26	3672576	3718433	689.8	519
BUSCOvEOG7Z642X	Complete	1	138434607	138522299	395.7	238
BUSCOvEOG737SVV	Complete	1	49350004	49391003	434.6	229
BUSCOvEOG7N8SJR	Complete	8	15271218	15325070	1293	836
BUSCOvEOG7D80K5	Complete	2	125824724	125907034	1493.9	856
BUSCOvEOG7SN32N	Complete	1	78537225	78596212	1018.9	484
BUSCOvEOG7F7PZD	Complete	3	46968604	47069734	2175	1216
BUSCOvEOG722BZ1	Complete	19	3154883	3219003	2602	1169
BUSCOvEOG79W3W1	Complete	1	166918760	166961924	549.3	348
BUSCOvEOG7J12NX	Complete	3	75804864	75876847	963.7	529
BUSCOvEOG7THX6M	Complete	3	51113722	51172826	1140.6	594
BUSCOvEOG7FFFFJ	Complete	1	132389460	132460031	802.3	605
BUSCOvEOG7H73QW	Complete	1	131926523	132005036	2182.1	1190
BUSCOvEOG78PNZK	Complete	4	89181435	89230546	1452.2	810
BUSCOvEOG7ZKM2N	Complete	24	6155011	6196652	435.7	298
BUSCOvEOG70CJX3	Complete	JH375171.1	0	26916	573.9	338
BUSCOvEOG7GB8N1	Complete	3	30123083	30178505	304.8	160
BUSCOvEOG72V9VX	Complete	3	39359429	39414994	1203.7	552
BUSCOvEOG7FXSMV	Complete	15	4471121	4521306	2167.8	1120
BUSCOvEOG751G58	Complete	26	7972	49491	596	422
BUSCOvEOG7T4F85	Complete	3	12944511	12987840	924	570
BUSCOvEOG7Z37TX	Complete	4	19765666	19830106	783.9	430
BUSCOvEOG7V70W6	Complete	1	161489970	161588752	1017	598
BUSCOvEOG776MCK	Complete	1	79952049	80011701	1646.1	863
BUSCOvEOG75MPKQ	Complete	17	5300883	5344784	531.7	291
BUSCOvEOG7B2VC2	Complete	13	9511785	9553639	406.3	203
BUSCOvEOG75HTB2	Complete	9	148282	214943	1116.3	510
BUSCOvEOG7Q86B4	Complete	1	45304947	45376530	1355.1	924
BUSCOvEOG79KH4C	Complete	4	38912798	38962850	700.1	491
BUSCOvEOG7PZKMF	Complete	1	72479872	72530334	900.3	492
BUSCOvEOG7576M4	Complete	5	40198842	40256261	1647.3	792
BUSCOvEOG7K3N95	Complete	2	100834195	100888695	726.2	471
BUSCOvEOG722BZZ	Complete	4	81821439	81878967	576.1	335
BUSCOvEOG7J12PQ	Duplicated	4	57384743	57428065	638.1	290
BUSCOvEOG7MCZDK	Complete	12	709306	755723	925.8	578
BUSCOvEOG7NW102	Complete	1	14336783	14387509	1048.6	518
BUSCOvEOG7Z642C	Complete	20	4060913	4110773	1204.7	606
BUSCOvEOG7K3N8X	Complete	5	1690681	1739250	1170.1	854
BUSCOvEOG7ZKM0X	Complete	14	8622058	8680486	1447.7	725
BUSCOvEOG7WM67B	Complete	4	41664411	41719982	486.6	346
BUSCOvEOG7JWWT0	Complete	3	75767797	75836281	1256.6	720
BUSCOvEOG7DZ386	Complete	3	62789221	62853128	798	387
BUSCOvEOG7WSXQ0	Complete	27	1567864	1617816	1558	964
BUSCOvEOG7PG7DZ	Complete	1	179571159	179620614	833.3	411
BUSCOvEOG7FN5X4	Fragmented	18	4731392	4806542	952.5	453
BUSCOvEOG7N05T9	Complete	10	18361582	18445112	1447.2	762
BUSCOvEOG7BK6J0	Complete	1	82405431	82456610	504.1	293
BUSCOvEOG70VX3G	Complete	Z	57218252	57267949	921	476
BUSCOvEOG7BP2SR	Complete	2	136485699	136539502	314.6	178
BUSCOvEOG7XWHBW	Complete	1	50857560	50905035	885.8	415
BUSCOvEOG712NJQ	Complete	1	173800945	173866324	3190	3301
BUSCOvEOG76MCZZ	Complete	4	1593740	1635222	601.1	405
BUSCOvEOG7QFXV0	Complete	21	6704526	6755768	869.1	551
BUSCOvEOG78PP13	Complete	12	19674510	19715058	232	211
BUSCOvEOG75B2V2	Complete	8	5497643	5550704	1370.7	603
BUSCOvEOG79GMXH	Complete	Z	70537767	70581407	507.8	264
BUSCOvEOG7BVT92	Complete	1	50908927	50950691	305.8	201
BUSCOvEOG7SFBKT	Complete	10	12039729	12090307	676.5	323
BUSCOvEOG75QJTW	Complete	15	8415741	8460550	490.5	235
BUSCOvEOG780KBT	Complete	1	134463907	134509459	349.8	225
BUSCOvEOG7D283N	Complete	1	189652298	189705294	1024.2	427
BUSCOvEOG7FJ9PN	Complete	24	353699	396682	953.5	456
BUSCOvEOG7Z90BD	Complete	12	14328263	14384761	281.8	155
BUSCOvEOG744N1S	Complete	5	1623480	1664993	200.4	109
BUSCOvEOG72Z63Q	Complete	1	123690017	123783056	1445.5	857
BUSCOvEOG70P5MM	Complete	3	30271575	30317928	826.1	491
BUSCOvEOG7PG7FT	Complete	24	1322780	1388682	473	271
BUSCOvEOG7K0S23	Fragmented	12	10759659	10804792	1393.3	1372
BUSCOvEOG7MSFBF	Complete	4	48575257	48631640	2669	1128
BUSCOvEOG7M9355	Duplicated	20	9911689	9974073	1171.8	678
BUSCOvEOG7JDJM1	Complete	14	7684389	7746415	2496	1205
BUSCOvEOG76HHQP	Complete	3	66107385	66173875	1176.8	559
BUSCOvEOG7JT1KK	Complete	14	7243911	7289045	680	405
BUSCOvEOG7G7DCZ	Complete	15	9177528	9220135	495.3	221
BUSCOvEOG7869RV	Complete	10	2122003	2174368	1783.6	911
BUSCOvEOG7V9W5T	Complete	15	5871161	5921355	819.8	435
BUSCOvEOG7C896D	Complete	3	96478735	96531144	937.8	438
BUSCOvEOG7X6DNG	Complete	Z	12026463	12122865	3667.6	1708
BUSCOvEOG705TFX	Complete	AADN03011979.1	0	27586	519.4	238
BUSCOvEOG7V44N3	Fragmented	6	21855251	21905411	1445.3	843
BUSCOvEOG7G4J4N	Complete	5	28203026	28248670	687.4	353
BUSCOvEOG7FTXF7	Complete	2	96474106	96518393	434.6	307
BUSCOvEOG7JQ5CD	Complete	11	17061885	17108478	418	207
BUSCOvEOG72JQ67	Complete	11	356127	399268	397.5	215
BUSCOvEOG7PCC64	Complete	28	2896957	2969447	804.9	381
BUSCOvEOG7RFN6N	Complete	1	70382045	70452646	858.5	388
BUSCOvEOG77STVT	Complete	12	6612689	6654377	256.3	151
BUSCOvEOG78D293	Complete	1	75389642	75430740	403.7	197
BUSCOvEOG7CNS4D	Complete	2	109255048	109342603	1988.2	1103
BUSCOvEOG7B5QJ9	Complete	5	22678447	22753416	4350.8	2033
BUSCOvEOG75MPK0	Complete	1	134988230	135049750	1002.3	527
BUSCOvEOG70S1TZ	Complete	1	177959879	178049010	2217.9	1009
BUSCOvEOG7GTMSV	Complete	1	70072451	70152007	823	453
BUSCOvEOG7PCC63	Complete	28	3407676	3452746	840.4	469
BUSCOvEOG7M3BP8	Complete	14	777180	845944	1090.7	590
BUSCOvEOG72Z63K	Complete	9	977127	1035262	1719.5	895
BUSCOvEOG7V18D7	Complete	15	3307023	3361918	1669.5	799
BUSCOvEOG7DRBSF	Complete	Z	968514	1017526	809.2	397
BUSCOvEOG72576G	Complete	4	33454671	33511325	906.7	627
BUSCOvEOG7P2RGC	Complete	3	27136951	27191684	873.9	412
BUSCOvEOG7K6HK1	Complete	21	537636	579158	482.7	253
BUSCOvEOG7C896M	Complete	19	5838392	5881683	635.3	375
BUSCOvEOG715HT7	Complete	5	71379	113754	794.7	360
BUSCOvEOG7NKD96	Complete	23	2207567	2253908	528.8	286
BUSCOvEOG79CRP0	Complete	6	21841589	21883626	521.2	278
BUSCOvEOG7NGJ2J	Complete	4	68591534	68632106	389.3	187
BUSCOvEOG71VMGX	Complete	8	17797700	17852535	1019.2	602
BUSCOvEOG7283DW	Complete	2	11376675	11440176	2041.7	984
BUSCOvEOG7MGTNW	Complete	3	30261163	30304767	598.7	316
BUSCOvEOG7PG7D5	Complete	14	12945960	13020270	2373.9	1099
BUSCOvEOG7641S9	Complete	2	148460491	148503369	673.7	316
BUSCOvEOG7PNZWF	Complete	2	66007709	66066831	2044.2	1107
BUSCOvEOG754BBT	Duplicated	9	12611782	12714305	1988.8	2471
BUSCOvEOG7BVT7Z	Complete	8	7393608	7440834	432.1	260
BUSCOvEOG7JM937	Complete	10	18621329	18666614	1403.8	627
BUSCOvEOG71G4J4	Complete	7	27701205	27790814	920.6	774
BUSCOvEOG7RJHGG	Complete	10	1046918	1087574	431.9	212
BUSCOvEOG7Z0CMD	Complete	2	85678474	85720497	442.4	260
BUSCOvEOG7Z642W	Fragmented	JH375561.1	0	24760	474.9	219
BUSCOvEOG76DNGS	Complete	Z	81419662	81471029	629.7	396
BUSCOvEOG7K9CSD	Complete	2	62165850	62212818	595.7	360
BUSCOvEOG7M3BP6	Complete	1	582573	625872	934.3	579
BUSCOvEOG76HHR0	Complete	24	217646	258669	585.7	363
BUSCOvEOG747H6N	Complete	3	3469797	3538275	1909.1	950
BUSCOvEOG773R5M	Complete	4	33584242	33625717	607.7	350
BUSCOvEOG7MSFCM	Fragmented	26	2539087	2580169	480.6	208
BUSCOvEOG7BVT85	Complete	19	125223	167686	437.8	234
BUSCOvEOG7FFFGB	Complete	9	2914947	2957957	484.1	289
BUSCOvEOG7C2JQ3	Complete	23	3482488	3534300	1370.2	752
BUSCOvEOG74TQNN	Complete	Z	68521405	68573327	1072.5	481
BUSCOvEOG737SVZ	Duplicated	JH375209.1	7352	47477	195.8	164
BUSCOvEOG7G7DDK	Complete	6	18704918	18748488	337.1	185
BUSCOvEOG7J6T4M	Complete	4	88161438	88206116	746.7	548
BUSCOvEOG7GF4VN	Complete	4	65752625	65795688	689.5	314
BUSCOvEOG7DRBS2	Complete	3	14663930	14709177	923.6	456
BUSCOvEOG769S7X	Fragmented	8	15115957	15157430	577.8	291
BUSCOvEOG7KH48S	Complete	Z	68290129	68346392	406.3	265
BUSCOvEOG79PCBP	Complete	5	55972830	56052906	1957.8	1369
BUSCOvEOG7FN5XD	Complete	11	6097918	6153861	1008.8	602
BUSCOvEOG7Q5B3F	Complete	3	35045502	35100582	1281.2	891
BUSCOvEOG766X05	Complete	Z	843955	910174	2130.5	1107
BUSCOvEOG7VDRBX	Complete	9	16626124	16678342	1308.7	889
BUSCOvEOG73BP38	Complete	1	171602652	171659989	535.6	254
BUSCOvEOG7GMWBJ	Complete	9	22412443	22453900	351.2	218
BUSCOvEOG7VHMN2	Complete	9	17036596	17082017	552.9	288
BUSCOvEOG7JQ5B5	Complete	2	54463698	54510432	1283	644
BUSCOvEOG7908QN	Complete	8	3664205	3706588	363.6	219
BUSCOvEOG7BK6K3	Complete	3	21248152	21289781	150.4	97
BUSCOvEOG7G7DC0	Complete	5	58010913	58083179	1190.1	768
BUSCOvEOG7CC5DK	Complete	4	68942967	69019473	2854.6	1340
BUSCOvEOG7R51GD	Complete	9	668762	726918	1215.5	578
BUSCOvEOG7ZCVJ0	Complete	AADN03020457.1	0	37610	1067.4	546
BUSCOvEOG7K9CSM	Complete	Z	573272	620735	643.3	289
BUSCOvEOG7WWT02	Complete	4	39258896	39301794	590.8	570
BUSCOvEOG72V9VF	Complete	6	30166237	30239519	2593.8	1246
BUSCOvEOG74XKX5	Complete	3	63187178	63232909	660.6	410
BUSCOvEOG7HQFZ6	Complete	2	20145199	20231271	710.3	358
BUSCOvEOG7VMGVQ	Complete	1	63248642	63332897	573.5	294
BUSCOvEOG78D28Q	Complete	17	5944186	5987929	576.9	292
BUSCOvEOG72NKCP	Complete	10	10311688	10366939	1927.2	1048
BUSCOvEOG7KWM7H	Complete	1	79189447	79239548	486.8	222
BUSCOvEOG7SN32M	Complete	9	9858086	9918275	820.6	481
BUSCOvEOG770VXN	Complete	15	9369458	9411811	552.6	267
BUSCOvEOG7K3N8M	Complete	5	9815536	9868482	2160.6	952
BUSCOvEOG70S1W3	Complete	20	7036024	7080467	486.1	304
BUSCOvEOG7XKWNF	Complete	25	424284	471163	644.8	458
BUSCOvEOG7X0P6X	Complete	23	4074626	4116881	639.1	357
BUSCOvEOG7NGJ1K	Complete	5	36958934	37004769	704.9	386
BUSCOvEOG7GQRJZ	Complete	Z	46627390	46680628	695.1	410
BUSCOvEOG76MCXX	Complete	5	23562571	23610891	2022.5	973
BUSCOvEOG7WSXQN	Complete	4	28786264	28834544	755.3	354
BUSCOvEOG7DJM9T	Complete	2	42456078	42513768	625.7	348
BUSCOvEOG7X6DPT	Complete	3	16482541	16528776	579.8	432
BUSCOvEOG70GF4N	Complete	17	1877329	1925984	1227.6	579
BUSCOvEOG7H1C8D	Complete	4	30440658	30489956	1402.1	599
BUSCOvEOG783FK3	Complete	AADN03019267.1	0	21268	567.8	273
BUSCOvEOG751G5X	Complete	5	25007904	25048775	300.3	209
BUSCOvEOG73XWHQ	Complete	Z	68332579	68374048	514.7	368
BUSCOvEOG72FTXQ	Complete	25	1408939	1452319	722	395
BUSCOvEOG77H744	Complete	3	104065785	104122271	1012	584
BUSCOvEOG73V18G	Complete	4	67922880	67978148	1102.5	539
BUSCOvEOG7RFN5Z	Complete	9	14594885	14691939	1465.1	629
BUSCOvEOG71C88X	Complete	1	6540618	6597870	763.4	573
BUSCOvEOG77STVP	Complete	19	3414751	3455307	293.8	215
BUSCOvEOG7RZ0CM	Complete	8	27452528	27504510	1076.2	743
BUSCOvEOG7B2V9N	Complete	6	29489868	29553246	2430.4	1382
BUSCOvEOG7NP8GV	Complete	2	22760149	22818230	1914.8	1202
BUSCOvEOG7H47J4	Complete	Z	19321700	19367416	628.3	313
BUSCOvEOG7FN5ZF	Complete	13	12322495	12363553	372.4	294
BUSCOvEOG77WQ3J	Complete	26	4194836	4236810	326.3	148
BUSCOvEOG7VMGV6	Complete	8	26676605	26731447	306.4	242
BUSCOvEOG751G4S	Complete	4	84041367	84111646	736.5	339
BUSCOvEOG7R51HG	Complete	1	175490983	175534017	310.3	232
BUSCOvEOG70VX40	Complete	Z	59492382	59534996	477.3	303
BUSCOvEOG7GJ12J	Complete	15	6481876	6533123	1807.8	964
BUSCOvEOG7Z0CM1	Complete	4	48908291	48955835	657.5	326
BUSCOvEOG79KH4G	Complete	9	4246014	4293328	950	512
BUSCOvEOG7WQ2H6	Complete	12	11799749	11840432	557.4	237
BUSCOvEOG7X3JF4	Complete	Z	57070193	57163263	984.7	605
BUSCOvEOG7T4F7W	Complete	24	5651354	5703380	1781.8	1031
BUSCOvEOG7CZCVW	Complete	1	83509316	83556879	1075.5	526
BUSCOvEOG7XH1D9	Complete	1	83085239	83181214	737.2	373
BUSCOvEOG7VT7BB	Complete	14	10086286	10133538	457.4	292
BUSCOvEOG7DNGKG	Complete	15	4465379	4506453	354	183
BUSCOvEOG70K9CJ	Complete	3	33998227	34046306	1294.7	629
BUSCOvEOG7Z642T	Complete	27	3462013	3509210	673	345
BUSCOvEOG7HTB5F	Complete	9	5073876	5148242	2310.9	1064
BUSCOvEOG7WQ2H0	Complete	8	7502489	7561935	698	307
BUSCOvEOG7FFFFC	Complete	6	22071850	22212000	1140.4	499
BUSCOvEOG77STT9	Complete	11	248059	304109	1149.9	607
BUSCOvEOG75MPKP	Fragmented	Z	33583078	33640552	364.6	169
BUSCOvEOG7DZ392	Complete	5	37450243	37502890	413.1	210
BUSCOvEOG7KH48J	Complete	3	70798746	70853960	550.5	238
BUSCOvEOG7V70W0	Complete	7	21982216	22048745	1538.4	912
BUSCOvEOG70GF4T	Complete	12	2976877	3020942	766.6	469
BUSCOvEOG7JT1JV	Complete	24	304426	367597	1790.5	1157
BUSCOvEOG78961R	Duplicated	4	62389852	62432590	489.5	405
BUSCOvEOG73JDKV	Complete	10	8561320	8606315	311.8	181
BUSCOvEOG72BZPK	Complete	19	8535763	8595180	868.4	419
BUSCOvEOG715HT2	Complete	22	2236888	2283342	1145.8	543
BUSCOvEOG77H74X	Complete	15	11017691	11059103	244.2	152
BUSCOvEOG7CJWXV	Complete	19	6501674	6594091	301.9	210
BUSCOvEOG7FR25S	Complete	5	3503444	3579649	732.9	387
BUSCOvEOG7PG7D6	Complete	12	17231966	17314283	2161.8	1199
BUSCOvEOG71VMG2	Complete	5	57778997	57865207	2940.8	2154
BUSCOvEOG78GXGM	Complete	1	83520576	83578375	1344.6	1008
BUSCOvEOG7MCZDQ	Complete	6	10197793	10251782	647.9	319
BUSCOvEOG72V9W6	Complete	12	4350671	4391975	693.5	518
BUSCOvEOG779GMZ	Complete	4	5130523	5173240	869.2	460
BUSCOvEOG7BK6HX	Complete	8	19910716	19951852	541.5	376
BUSCOvEOG7N323J	Complete	1	35323685	35379490	1243.5	551
BUSCOvEOG7V44N0	Complete	21	6537338	6600236	2046.4	986
BUSCOvEOG7SN33X	Complete	18	4200639	4242216	321.7	190
BUSCOvEOG7ZCVJD	Complete	7	7143941	7192779	901.8	472
BUSCOvEOG71RR7P	Complete	5	57929663	57976990	1327.7	622
BUSCOvEOG7X3JGN	Complete	19	8731316	8772418	275.6	182
BUSCOvEOG7NCNSM	Complete	2	66390059	66445971	867.3	631
BUSCOvEOG7DJM8Q	Complete	12	3486554	3607666	2427.6	1160
BUSCOvEOG7P2RGV	Complete	1	45618870	45674366	584	353
BUSCOvEOG74J3ZH	Complete	3	109707766	109760785	696.1	344
BUSCOvEOG7Z37TT	Complete	6	22259839	22358053	441.6	244
BUSCOvEOG7QJT2G	Complete	1	6175450	6248971	704.9	336
BUSCOvEOG7N5X9V	Complete	9	10375973	10427195	929.2	430
BUSCOvEOG71K0S2	Complete	9	59290	106049	1029.8	543
BUSCOvEOG7M3BQ0	Complete	6	16510248	16551962	487.4	316
BUSCOvEOG7DNGJM	Complete	3	54176236	54218331	755.3	418
BUSCOvEOG705TF3	Fragmented	3	104100197	104143174	806.7	395
BUSCOvEOG780KBP	Complete	3	104039608	104079739	320.3	228
BUSCOvEOG7M934Q	Complete	2	8562314	8664839	1201.2	548
BUSCOvEOG77STT8	Complete	13	9495123	9541689	1153.1	784
BUSCOvEOG7TQNPG	Complete	3	8820391	8884518	1359.7	744
BUSCOvEOG7CVHMF	Complete	7	14519532	14590301	1483.2	677
BUSCOvEOG715HTX	Complete	3	47693884	47748930	508.6	283
BUSCOvEOG7DFR2J	Complete	1	47043018	47091118	740.4	346
BUSCOvEOG7DBVSX	Complete	1	55737203	55808060	2293.1	1119
BUSCOvEOG7MPK4S	Fragmented	1	139423490	139465569	145.4	145
BUSCOvEOG7K6HJP	Complete	5	8832646	8877870	554.4	252
BUSCOvEOG71C8BH	Complete	15	5686119	5739340	375.3	231
BUSCOvEOG72Z64C	Complete	4	69774	126196	689.3	574
BUSCOvEOG7QJT2T	Fragmented	3	65983340	66049576	238.9	127
BUSCOvEOG7B5QJC	Complete	Z	11372770	11443562	2148.3	1092
BUSCOvEOG7VT7B7	Complete	1	29992833	30043125	830.4	459
BUSCOvEOG70ZSB1	Complete	6	242587	330193	1712.4	820
BUSCOvEOG72RFNS	Complete	3	105042440	105088668	593.5	273
BUSCOvEOG7H1C93	Duplicated	28	1064341	1105243	91.3	326
BUSCOvEOG77H747	Complete	12	11215764	11264628	765.2	449
BUSCOvEOG7CNS6B	Complete	6	6080939	6128795	333.5	198
BUSCOvEOG71C897	Complete	3	107827740	107962862	1031.9	452
BUSCOvEOG7BCG2R	Complete	22	1576554	1617799	564.7	297
BUSCOvEOG7XKWMX	Complete	25	2129965	2172151	655.1	427
BUSCOvEOG71VMGJ	Complete	11	14918790	14982092	1210.2	559
BUSCOvEOG7RV460	Complete	4	43752150	43793151	284.2	185
BUSCOvEOG7GMWBH	Complete	1	59527388	59571548	450	251
BUSCOvEOG7S7M4S	Complete	Z	13425978	13466739	294.9	224
BUSCOvEOG78PP11	Complete	5	31677655	31768395	373.1	156
BUSCOvEOG751G5D	Complete	21	6416350	6465785	367.3	280
BUSCOvEOG747H7R	Complete	3	29598303	29639261	482.5	353
BUSCOvEOG7WWSZ5	Complete	3	2027048	2099685	889.8	484
BUSCOvEOG7BVT7W	Complete	1	132443936	132493656	742.4	360
BUSCOvEOG79GMW7	Complete	18	9408665	9474143	1372.4	608
BUSCOvEOG7GB8MB	Complete	1	173128683	173180585	647.6	309
BUSCOvEOG7XSN3W	Complete	11	1441804	1485103	911.2	459
BUSCOvEOG7R51HK	Complete	5	27147124	27192129	486.4	278
BUSCOvEOG7W3V1S	Complete	1	21511389	21594172	924	614
BUSCOvEOG74XKW5	Complete	2	49847204	49974641	1825.7	842
BUSCOvEOG7Q5B2S	Complete	14	4872181	4918863	2522.7	1989
BUSCOvEOG70K9DT	Fragmented	Z	7753300	7800290	101.9	62
BUSCOvEOG7Q5B4F	Complete	Z	49760237	49800857	434.7	207
BUSCOvEOG70GF5G	Complete	2	131293256	131346213	391.8	199
BUSCOvEOG7B5QJP	Complete	10	5736853	5814815	1164.6	654
BUSCOvEOG7DV729	Complete	26	4647201	4691474	729	347
BUSCOvEOG7ZSBGH	Complete	2	107675969	107726722	1755	808
BUSCOvEOG7BCG23	Complete	20	10365569	10410565	1086.4	706
BUSCOvEOG7CJWXH	Complete	2	43177145	43231344	711.7	398
BUSCOvEOG7C2JQF	Complete	7	9733479	9797372	753.6	487
BUSCOvEOG7K0S2W	Complete	8	19613644	19655864	436.8	269
BUSCOvEOG76HHS2	Complete	25	669453	710270	246.4	121
BUSCOvEOG798WDZ	Complete	3	15845911	15892416	585.2	320
BUSCOvEOG7BGB87	Complete	2	130354758	130404700	1891.3	999
BUSCOvEOG722C0J	Fragmented	12	1417885	1459232	329.7	185
BUSCOvEOG737SVD	Complete	20	11402712	11449240	528.9	271
BUSCOvEOG7RR7XQ	Complete	26	2012136	2055715	707	350
BUSCOvEOG7W0ZV9	Complete	2	62740663	62781848	272.4	217
BUSCOvEOG7B8KSG	Complete	7	1239824	1290005	1306.1	723
BUSCOvEOG7H9ZZT	Complete	6	20286782	20370875	2291.6	1018
BUSCOvEOG72NKD6	Complete	17	5440040	5492215	1146.4	589
BUSCOvEOG7TXD5R	Complete	2	3192563	3238378	766.7	421
BUSCOvEOG754BCN	Complete	20	552694	609708	890.7	435
BUSCOvEOG7KPVQ6	Complete	3	66182844	66277809	1861.4	865
BUSCOvEOG7N05VN	Complete	20	10842350	10884247	624.7	305
BUSCOvEOG71VMG9	Complete	3	67374491	67422124	1595.5	888
BUSCOvEOG7KWM6C	Complete	17	8606074	8674494	1146.9	525
BUSCOvEOG7X3JF6	Complete	8	4213726	4256876	923	533
BUSCOvEOG7G7DD4	Complete	1	35367492	35409649	484.8	216
BUSCOvEOG7P5MPH	Complete	10	19084527	19137962	1963.4	1439
BUSCOvEOG741RRH	Complete	20	9951549	9996884	882.3	510
BUSCOvEOG7V18DX	Fragmented	19	6228827	6287106	994.8	1026
BUSCOvEOG7K9CS2	Complete	2	46739866	46797964	672	497
BUSCOvEOG7WQ2GP	Fragmented	AADN03013280.1	0	22437	175.8	90
BUSCOvEOG75MPM0	Complete	10	12647733	12689556	406.7	260
BUSCOvEOG7V18DK	Fragmented	AADN03015797.1	0	20894	203	209
BUSCOvEOG7Z37T3	Complete	10	17417610	17499102	1951.4	1225
BUSCOvEOG7B2V9G	Complete	Z	15669832	15797395	2063.2	1158
BUSCOvEOG7J6T5H	Complete	2	66131793	66192211	527.5	231
BUSCOvEOG7Q2FWC	Complete	27	3879840	3921095	390	253
BUSCOvEOG712NKC	Complete	18	10707789	10783485	1024.9	496
BUSCOvEOG78WDGN	Complete	9	21716462	21781470	713.2	464
BUSCOvEOG7S1VN7	Complete	3	66880189	66930004	891.3	405
BUSCOvEOG7TXD53	Complete	3	15875899	15933568	2512	1313
BUSCOvEOG7FN5Z1	Complete	1	89063016	89145672	499.4	286
BUSCOvEOG7MPK4D	Complete	10	16826602	16884101	752.4	318
BUSCOvEOG718D3D	Complete	5	9597261	9646149	524.3	320
BUSCOvEOG77DBVF	Complete	10	10777192	10823638	1635	997
BUSCOvEOG7DFR35	Complete	2	122894084	122942294	465.4	221
BUSCOvEOG7322CS	Complete	1	98683848	98739258	430.8	225
BUSCOvEOG7FJ9Q5	Complete	12	9579523	9671953	412.3	227
BUSCOvEOG7JM935	Complete	2	4317275	4376130	1463	685
BUSCOvEOG76DNG5	Complete	18	9813779	9863084	957.6	706
BUSCOvEOG7615HR	Complete	6	15474259	15520040	919.7	488
BUSCOvEOG7JHDTW	Complete	3	56744325	56816459	2322.6	993
BUSCOvEOG7NGJ1G	Complete	1	193509898	193553786	438.4	264
BUSCOvEOG70CJWG	Fragmented	1	179871864	179960466	807.1	535
BUSCOvEOG73R51F	Complete	2	101790249	101845223	1036.8	494
BUSCOvEOG7Z6423	Complete	1	131907405	131963321	2177.3	1217
BUSCOvEOG7CRNDG	Complete	1	36333368	36385457	687.4	336
BUSCOvEOG7W3V33	Complete	13	333491	378106	415.9	199
BUSCOvEOG7NW11P	Complete	1	63412176	63455619	278.4	155
BUSCOvEOG7ZCVJT	Complete	1	140309550	140390514	696.1	351
BUSCOvEOG7FN5X9	Complete	19	8129046	8184640	1346.4	662
BUSCOvEOG78PP08	Complete	6	16944167	16991274	729.6	331
BUSCOvEOG7J3XW5	Complete	6	18258903	18341110	2417.9	1534
BUSCOvEOG7XPRVP	Duplicated	23	2179748	2228052	1092.8	563
BUSCOvEOG7J6T53	Complete	7	264950	308487	715.5	383
BUSCOvEOG74F7QB	Complete	2	96453833	96500014	733.1	408
BUSCOvEOG71RR77	Complete	2	62103607	62171506	1985.1	1405
BUSCOvEOG7W9KJ6	Complete	4	43112000	43164052	729.6	319
BUSCOvEOG7GTMTQ	Complete	7	2181783	2227140	370.6	203
BUSCOvEOG7SN339	Complete	22	2169700	2212627	479.1	235
BUSCOvEOG7RZ0CD	Complete	13	12662878	12729419	2621.8	1352
BUSCOvEOG7X3JFD	Complete	5	780400	831650	876	423
BUSCOvEOG7P5MPJ	Complete	Z	65763816	65824368	1278.5	763
BUSCOvEOG7WM68J	Complete	23	3684250	3725699	585.8	391
BUSCOvEOG7RBS03	Complete	4	78158492	78253328	458.2	255
BUSCOvEOG702Z73	Complete	3	55507715	55553788	297.3	139
BUSCOvEOG72576Q	Complete	8	21885593	21954897	840.7	412
BUSCOvEOG7D54C4	Complete	5	35778612	35826084	570.7	336
BUSCOvEOG72V9W9	Complete	Z	20052402	20100222	620	317
BUSCOvEOG7W9KJQ	Complete	15	58282	103376	398.8	258
BUSCOvEOG7QRJJ8	Fragmented	13	9462869	9503747	562.8	493
BUSCOvEOG76X0PD	Complete	4	45670300	45718287	939.5	406
BUSCOvEOG7T79GM	Complete	3	71830041	71952903	2251.6	1213
BUSCOvEOG773R5V	Complete	10	10066194	10108744	522.8	301
BUSCOvEOG7Z642V	Complete	2	117418975	117482205	752.2	341
BUSCOvEOG7KH488	Complete	6	29518663	29564115	710.8	357
BUSCOvEOG7QC2KC	Complete	8	7362141	7407183	1097.7	503
BUSCOvEOG7T79J1	Complete	1	195009126	195078121	732.3	465
BUSCOvEOG7CJWXB	Complete	1	1271750	1323458	666.5	330
BUSCOvEOG712NK6	Complete	8	18486114	18531629	842.3	563
BUSCOvEOG7C5DXM	Complete	3	24591343	24706624	2214.4	1351
BUSCOvEOG737ST6	Complete	4	33768614	33822229	1714.8	970
BUSCOvEOG7K6HJ2	Fragmented	1	70727169	70854199	247.1	151
BUSCOvEOG7J6T59	Fragmented	13	9410457	9451724	497.3	213
BUSCOvEOG741RRK	Complete	5	54150962	54193679	819.7	442
BUSCOvEOG70S1VM	Complete	7	21512	79258	909.5	460
BUSCOvEOG7FBK66	Complete	18	4333914	4421141	2329.3	1167
BUSCOvEOG7N8SJD	Duplicated	4	82435087	82480840	572.2	520
BUSCOvEOG7V44N9	Complete	12	8956749	9030508	1329.6	711
BUSCOvEOG7S7M3H	Complete	2	5247234	5303244	1555.4	668
BUSCOvEOG77STTK	Complete	6	8794192	8847107	939.4	497
BUSCOvEOG7D80KD	Complete	18	762834	814880	1488.6	962
BUSCOvEOG7NS4R2	Fragmented	4	42677490	42753977	678.4	307
BUSCOvEOG7VX3JM	Complete	11	1723894	1776809	1646.7	766
BUSCOvEOG7QRJJF	Complete	3	16252592	16294870	386.4	173
BUSCOvEOG7TF20F	Complete	19	6172183	6216635	659.7	592
BUSCOvEOG7RFN63	Complete	19	7463787	7550660	1784.2	1147
BUSCOvEOG7N5XB5	Complete	19	3677659	3718048	357.2	355
BUSCOvEOG7QFXT3	Complete	2	8496877	8548733	1285.9	827
BUSCOvEOG76DNGT	Complete	9	16643780	16692370	1198.9	772
BUSCOvEOG70P5NB	Fragmented	2	121260398	121303784	349	186
BUSCOvEOG7KSR0C	Complete	23	1436510	1479594	466.6	265
BUSCOvEOG7T79J5	Complete	1	107279444	107324018	277.9	181
BUSCOvEOG7H47HS	Fragmented	Z	41249298	41289573	229.2	287
BUSCOvEOG7D80KX	Complete	2	19989996	20040095	691	348
BUSCOvEOG72Z644	Complete	2	31244562	31295526	869.2	563
BUSCOvEOG78D297	Complete	11	264533	307713	402.1	305
BUSCOvEOG747H77	Complete	14	4718910	4766231	851.1	392
BUSCOvEOG7XSN3Q	Complete	1	24414644	24464565	460.9	378
BUSCOvEOG7FXSNN	Complete	5	581908	645619	1258.9	808
BUSCOvEOG78PNZR	Complete	3	75855285	75907551	914.9	585
BUSCOvEOG72FTZJ	Complete	4	505039	548592	311.5	189
BUSCOvEOG7VX3K7	Fragmented	7	10895532	10975059	305.2	585
BUSCOvEOG7J6T4J	Complete	3	28854623	28903353	912.5	386
BUSCOvEOG7ZCVK0	Complete	Z	25089248	25142547	484.2	383
BUSCOvEOG76T4GG	Complete	3	29006604	29086836	385.2	192
BUSCOvEOG7S4QWD	Complete	5	16283974	16325952	481.8	436
BUSCOvEOG7R51HJ	Complete	14	12017729	12062161	451.8	279
BUSCOvEOG76T4G1	Complete	23	5494570	5538359	568	297
BUSCOvEOG7NP8JT	Complete	5	45698893	45739932	261.9	139
BUSCOvEOG7QJT36	Complete	5	28007418	28047918	355.1	167
BUSCOvEOG7ZPG8N	Complete	3	17380039	17428508	663.4	424
BUSCOvEOG75B2V0	Complete	1	79533244	79597627	1019.4	649
BUSCOvEOG7X0P6S	Complete	Z	8432029	8476599	651.2	325
BUSCOvEOG798WDF	Complete	11	10748159	10818818	868.7	521
BUSCOvEOG7FBK73	Complete	24	289493	332777	799.7	475
BUSCOvEOG7DJM9M	Complete	3	21407206	21500453	738	356
BUSCOvEOG7NZW8B	Complete	10	1844997	1889629	398.8	200
BUSCOvEOG7D54BD	Complete	5	22763992	22817708	1174	549
BUSCOvEOG7K6HHQ	Complete	23	1873161	1926001	1508.4	662
BUSCOvEOG7G1NW6	Complete	5	18792208	18833791	1009.6	527
BUSCOvEOG7KPVR5	Complete	15	2597207	2639065	757.2	369
BUSCOvEOG7SN32J	Complete	2	63276370	63319737	717.1	471
BUSCOvEOG7W3V2N	Duplicated	AADN03016726.1	0	25409	251.1	127
BUSCOvEOG7V18F5	Complete	8	24011137	24058387	414.6	227
BUSCOvEOG7TMSGM	Complete	13	16650611	16691501	575.3	317
BUSCOvEOG7G4J3W	Complete	3	85130216	85172955	962.2	568
BUSCOvEOG7FFFF2	Complete	5	54519571	54589643	1846.5	1197
BUSCOvEOG7WDFSD	Complete	14	6234456	6278492	510.2	268
BUSCOvEOG7Q2FV0	Complete	1	51919805	51980716	1591.4	734
BUSCOvEOG7ZGQSP	Complete	3	75080142	75126105	544.9	306
BUSCOvEOG73N8SW	Complete	4	21222445	21270312	323	198
BUSCOvEOG7VT7BX	Complete	4	12504684	12548707	451.8	181
BUSCOvEOG7C8969	Duplicated	19	5479872	5519991	152.4	355
BUSCOvEOG73R50Z	Complete	18	9437020	9482652	1260.8	877
BUSCOvEOG76T4DP	Fragmented	Z	30796672	30927507	1986.3	1053
BUSCOvEOG7GQRK8	Complete	15	9131754	9192294	877.1	381
BUSCOvEOG7DNGJZ	Complete	4	65861982	65905990	315.1	231
BUSCOvEOG7XPRVH	Complete	3	39077236	39119788	1460.5	724
BUSCOvEOG7TB5QP	Complete	2	1915704	1982300	1767.7	1579
BUSCOvEOG74TQN7	Fragmented	8	17929059	17996934	1680.5	1643
BUSCOvEOG7DFR3J	Complete	24	396100	436504	328.7	211
BUSCOvEOG7VX3JZ	Complete	1	48838992	48923853	1038.5	497
BUSCOvEOG7T4F89	Complete	8	7347658	7390909	796.3	429
BUSCOvEOG7CG1PQ	Complete	14	15059521	15105031	553.7	312
BUSCOvEOG7S4QWQ	Complete	15	5569247	5613329	397.9	238
BUSCOvEOG7J3XX2	Complete	12	2533238	2587765	759.9	430
BUSCOvEOG78WDFT	Complete	5	43455001	43512263	919.5	541
BUSCOvEOG7JDJP6	Complete	1	50904103	50947265	273.6	139
BUSCOvEOG7PG7FF	Fragmented	8	20790650	20833764	370.4	177
BUSCOvEOG76MD02	Complete	5	23200810	23244540	425.8	245
BUSCOvEOG7BZPHD	Complete	27	4947018	4988313	406.7	190
BUSCOvEOG7FBK6K	Complete	3	34216147	34257721	1150.7	522
BUSCOvEOG7N8SM0	Complete	8	27445726	27486947	199.4	109
BUSCOvEOG7PK3N7	Fragmented	11	18308391	18356719	593.8	381
BUSCOvEOG7MKPVG	Complete	5	7586157	7658787	3017.3	1344
BUSCOvEOG75X98M	Complete	1	179551489	179608271	1618.8	1338
BUSCOvEOG77STVQ	Complete	2	58003298	58044838	390.4	195
BUSCOvEOG7F1ZH0	Complete	2	148426718	148468809	852.3	526
BUSCOvEOG7GJ12X	Complete	13	11575812	11621427	668.9	513
BUSCOvEOG7BP2SK	Complete	22	1224255	1269605	326.5	333
BUSCOvEOG73BP4J	Complete	17	4845602	4886804	155.4	83
BUSCOvEOG7HMKPZ	Complete	14	6174483	6227289	1488.7	880
BUSCOvEOG7DRBT0	Complete	2	96914204	96959549	417.1	236
BUSCOvEOG76DNG9	Complete	12	9531600	9597538	1053.3	564
BUSCOvEOG7FTXDK	Complete	JH375755.1	0	28420	930.7	484
BUSCOvEOG7SXPSB	Complete	Z	12189682	12236902	1070.4	713
BUSCOvEOG7322C2	Complete	23	1699214	1752270	978.2	466
BUSCOvEOG770VXX	Complete	17	4963785	5007298	385.4	192
BUSCOvEOG7QZ90R	Duplicated	6	10421980	10514588	597.6	453
BUSCOvEOG7P5MPG	Complete	JH375221.1	0	46120	1863.5	835
BUSCOvEOG7GF4WK	Complete	14	13373692	13414060	204.7	128
BUSCOvEOG7Q5B3G	Duplicated	13	7830647	7873031	914.8	492
BUSCOvEOG7G1NWC	Complete	AADN03026493.1	0	24071	553.9	453
BUSCOvEOG7S4QW0	Complete	28	738116	796118	977.3	533
BUSCOvEOG77DBVK	Complete	2	43635098	43685929	1191.7	806
BUSCOvEOG7X98Z3	Complete	5	18678551	18724144	344.7	198
BUSCOvEOG7SXPSJ	Complete	JH375168.1	0	42045	893.1	534
BUSCOvEOG74QVFJ	Complete	4	56772403	56820064	578.5	302
BUSCOvEOG7JWWT1	Complete	20	10441859	10491780	1439.3	640
BUSCOvEOG74J3XM	Complete	19	5626183	5671238	1335.5	701
BUSCOvEOG7WQ2G4	Complete	4	64303402	64357063	1194.2	682
BUSCOvEOG7ZW6RZ	Complete	1	50945007	50993142	487.6	242
BUSCOvEOG7TQNPN	Complete	1	192030959	192080326	818.2	428
BUSCOvEOG7J9PC8	Complete	5	57545621	57605237	1843.4	1011
BUSCOvEOG7CG1PN	Complete	6	19805611	19847053	625	322
BUSCOvEOG7PG7DD	Complete	3	11366009	11499959	1409.3	628
BUSCOvEOG7MSFC4	Complete	8	23435875	23495249	1067.3	554
BUSCOvEOG74BCFG	Complete	3	76864987	76941084	1630.8	1285
BUSCOvEOG7MCZFP	Complete	13	7269321	7328006	421.2	287
BUSCOvEOG7ZPG88	Complete	7	27343406	27388564	882.3	473
BUSCOvEOG7X6DNZ	Complete	10	818908	882835	1179	564
BUSCOvEOG7C5DZN	Complete	4	39008724	39071731	832.6	432
BUSCOvEOG7XD55X	Fragmented	3	21115025	21160481	371.4	189
BUSCOvEOG7DRBSH	Fragmented	3	56038002	56087911	307.2	199
BUSCOvEOG7BGB9D	Complete	1	143826322	143899729	609.8	319
BUSCOvEOG7283G4	Duplicated	27	3552552	3684504	374.1	373
BUSCOvEOG7N05TQ	Complete	3	28034299	28095053	927.9	487
BUSCOvEOG7W0ZT0	Complete	11	15986965	16046790	772.4	420
BUSCOvEOG7M3BQ7	Complete	5	50364803	50414075	355.5	279
BUSCOvEOG7XSN4D	Complete	4	67641334	67716303	409.5	238
BUSCOvEOG7NP8GS	Complete	8	4441502	4501377	2077.3	1326
BUSCOvEOG7CZCWT	Complete	11	18359110	18399850	379.9	180
BUSCOvEOG7J3XXG	Complete	2	43301694	43391583	531.2	336
BUSCOvEOG78SJ6N	Complete	3	3017544	3075932	1218.3	1008
BUSCOvEOG773R59	Complete	Z	25848165	25925882	902.3	525
BUSCOvEOG7V9W50	Complete	17	1432993	1479465	608.9	369
BUSCOvEOG7QNP8W	Complete	1	193603761	193648617	1648	964
BUSCOvEOG7JHDW0	Complete	24	5394576	5458710	615.7	431
BUSCOvEOG7HB00X	Complete	10	11631983	11676244	302.3	217
BUSCOvEOG7M935K	Complete	15	9159269	9205431	709.7	341
BUSCOvEOG7ZW6RK	Complete	8	17618273	17674964	638.7	319
BUSCOvEOG7VQC3D	Complete	13	3485591	3532528	815	553
BUSCOvEOG705TDT	Complete	8	10866357	10914683	911.7	629
BUSCOvEOG7MW9M1	Complete	1	191792984	191880166	821.1	470
BUSCOvEOG78PNZD	Fragmented	2	136190165	136272267	1375.8	671
BUSCOvEOG7Q86C4	Complete	5	1422390	1465697	355.6	175
BUSCOvEOG70K9DF	Complete	3	9679427	9720374	575.9	314
BUSCOvEOG7ZKM15	Complete	7	315950	363204	1063.4	539
BUSCOvEOG71ZGQG	Complete	9	15230410	15283022	1397.9	706
BUSCOvEOG7283FJ	Complete	19	5473908	5525913	775	412
BUSCOvEOG7FBK6X	Complete	19	6904497	6946770	568.9	419
BUSCOvEOG7FXSP1	Complete	1	84692266	84733384	562.4	378
BUSCOvEOG7GXH23	Complete	20	4139274	4188609	769.9	566
BUSCOvEOG7641RM	Complete	4	48594804	48639422	877.6	545
BUSCOvEOG7M9366	Fragmented	4	64708907	64755316	526.2	233
BUSCOvEOG79GMXJ	Complete	1	62764303	62822140	406.5	185
BUSCOvEOG70VX35	Complete	22	2946335	2992186	1071.4	584
BUSCOvEOG7KPVQ8	Complete	3	40108077	40182952	894.9	557
BUSCOvEOG70S1V5	Complete	19	6910655	6953834	1540.3	1059
BUSCOvEOG798WCX	Complete	6	20478503	20551911	3320.9	1575
BUSCOvEOG7QZ914	Fragmented	8	28671590	28720554	530.7	244
BUSCOvEOG72FTWV	Fragmented	4	31740538	31782289	966.9	620
BUSCOvEOG7WWSZB	Complete	3	51489962	51536028	587.8	356
BUSCOvEOG79PCCM	Complete	10	3131861	3176565	594.8	373
BUSCOvEOG7QFXTB	Complete	12	18071886	18115073	715.4	360
BUSCOvEOG7DFR25	Complete	20	11079252	11122987	1414.8	754
BUSCOvEOG7J12P2	Complete	23	2089385	2132863	817.8	421
BUSCOvEOG780K9T	Complete	4	89209821	89255212	764.6	373
BUSCOvEOG78WDG9	Fragmented	Z	60802540	60848865	417.1	216
BUSCOvEOG769S81	Complete	9	2923396	2963923	376.4	376
BUSCOvEOG7CG1NQ	Fragmented	7	354287	408006	949.1	614
BUSCOvEOG7DBVVC	Complete	5	12006042	12050858	448.2	237
BUSCOvEOG7SBGBW	Complete	12	1403414	1451049	593.1	356
BUSCOvEOG7PG7DT	Complete	6	14419774	14465257	918.6	415
BUSCOvEOG71RR7B	Complete	1	6726753	6886519	1845.7	853
BUSCOvEOG7MGTMN	Fragmented	25	1219894	1269220	830.1	672
BUSCOvEOG776MCV	Complete	3	67126463	67200011	1159.8	633
BUSCOvEOG7CZCWP	Complete	2	60707363	60748094	467	244
BUSCOvEOG7869S2	Complete	3	107112551	107163079	1150.2	639
BUSCOvEOG73R514	Complete	9	22376923	22434240	1568.7	693
BUSCOvEOG7SQZ9C	Complete	27	4851682	4893556	492.2	404
BUSCOvEOG7K0S3Q	Duplicated	4	2056342	2099293	274.8	124
BUSCOvEOG71NW1Q	Complete	7	21939983	21983315	610.3	450
BUSCOvEOG747H76	Complete	JH375211.1	0	36249	1101.3	556
BUSCOvEOG7PVQCD	Complete	9	3833543	3880713	859.7	463
BUSCOvEOG73V185	Complete	2	34489993	34548088	1034.8	534
BUSCOvEOG7SBGD8	Fragmented	4	1866920	1908827	198	112
BUSCOvEOG7JHDVW	Complete	9	15320697	15362559	542.8	294
BUSCOvEOG7PNZW4	Complete	28	1961182	2038689	2899.2	1514
BUSCOvEOG7B2VBD	Complete	3	96559621	96601012	1013.3	490
BUSCOvEOG7PK3PC	Complete	1	178087747	178174008	564.2	316
BUSCOvEOG7615HG	Complete	4	82034632	82108499	2012.5	1054
BUSCOvEOG776MCW	Complete	27	5068829	5114515	932.1	497
BUSCOvEOG7VT7BR	Complete	10	2168456	2215426	653.1	362
BUSCOvEOG70S1TW	Complete	10	19727303	19798187	2405.8	1769
BUSCOvEOG7JHDVD	Complete	Z	34758906	34825035	1099.9	590
BUSCOvEOG7FXSMT	Complete	1	141988722	142043335	1257.7	1072
BUSCOvEOG7PG7FX	Fragmented	23	4899256	4940576	363.4	177
BUSCOvEOG7D54C8	Fragmented	13	14970590	15013067	471.6	283
BUSCOvEOG7VT7B9	Complete	2	75690673	75735191	910.3	476
BUSCOvEOG7WWSZ4	Complete	3	24550458	24612425	1032.1	597
BUSCOvEOG7D283X	Fragmented	6	26248205	26296172	608.6	294
BUSCOvEOG70VX42	Complete	1	78731447	78798455	1131	918
BUSCOvEOG7XSN4P	Complete	Z	7781263	7822166	419.3	216
BUSCOvEOG79KH51	Complete	9	504850	546641	703	360
BUSCOvEOG7CC5DZ	Complete	1	136677050	136743846	1325.8	642
BUSCOvEOG7JQ59W	Complete	20	9741307	9803274	2205.9	941
BUSCOvEOG72NKCK	Complete	2	16797542	16930659	2528.7	1659
BUSCOvEOG7RJHF5	Complete	6	16210696	16281216	1238	533
BUSCOvEOG7J6T5G	Complete	2	19862132	19940396	518.1	244
BUSCOvEOG7X3JF7	Complete	9	4205097	4261348	960.9	466
BUSCOvEOG7WSXQ8	Complete	8	25398331	25513818	1027.4	512
BUSCOvEOG73V17R	Complete	3	30326077	30379887	2514	1420
BUSCOvEOG75MPJT	Complete	3	16082987	16150793	1183	590
BUSCOvEOG7RNCNQ	Complete	Z	66268913	66331665	2068.5	1187
BUSCOvEOG7KWM6N	Complete	Z	49663419	49714045	814.1	427
BUSCOvEOG73FJ94	Complete	27	3334868	3384942	2588.9	1154
BUSCOvEOG75B2TQ	Complete	Z	53175988	53280981	2313.5	1260
BUSCOvEOG71K0S4	Fragmented	14	6864700	6908976	1005.8	468
BUSCOvEOG7JHDV9	Complete	1	170175757	170264502	1384.6	632
BUSCOvEOG74TQNC	Complete	6	10401041	10453704	1471.8	780
BUSCOvEOG77DBVT	Complete	18	9371761	9416853	1127	646
BUSCOvEOG741RR5	Complete	1	29982546	30032322	1021.1	605
BUSCOvEOG722BZ4	Complete	19	7792009	7969744	1598.3	746
BUSCOvEOG7JDJMJ	Complete	3	37354405	37408559	993	500
BUSCOvEOG73N8TJ	Complete	9	3872632	3912865	351.8	233
BUSCOvEOG75X98T	Complete	5	36996499	37043026	884.8	398
BUSCOvEOG7PNZX4	Complete	7	21719438	21765127	680.1	409
BUSCOvEOG7JT1JT	Complete	1	178254297	178364463	2326.6	1256
BUSCOvEOG7BK6JR	Complete	1	51456318	51500052	334	185
BUSCOvEOG7KPVRF	Complete	2	137465874	137518370	510.1	251
BUSCOvEOG7FJ9R2	Complete	JH375570.1	0	20796	236.2	121
BUSCOvEOG7WSXPS	Fragmented	6	21563912	21608801	470.7	391
BUSCOvEOG783FJZ	Complete	6	8895802	8937235	499.3	323
BUSCOvEOG7BZPH4	Complete	6	23565387	23630017	577.6	371
BUSCOvEOG7PK3Q3	Complete	13	10598936	10642897	380.8	241
BUSCOvEOG7BP2RM	Complete	10	9533668	9586685	990.7	575
BUSCOvEOG7TF1ZT	Complete	10	2026100	2073611	894.5	624
BUSCOvEOG7GXH29	Complete	15	9262181	9306949	567.7	281
BUSCOvEOG7DV710	Complete	10	17208431	17261800	1384.3	628
BUSCOvEOG70S1VT	Complete	1	167282077	167330542	697.7	406
BUSCOvEOG7RBRZS	Complete	24	14569	61951	585.6	306
BUSCOvEOG7T79GX	Complete	12	11395083	11464550	1239.3	622
BUSCOvEOG7RZ0D5	Complete	4	16418029	16460062	1123	674
BUSCOvEOG7TQNR4	Complete	2	41793741	41837621	309.1	173
BUSCOvEOG7QZ910	Complete	20	11962597	12009209	836.8	352
BUSCOvEOG7HHQG3	Complete	17	1448072	1495078	1112.5	515
BUSCOvEOG7GB8NB	Complete	5	58119096	58162405	375	183
BUSCOvEOG7DJM9R	Complete	9	15658917	15709106	796.9	362
BUSCOvEOG7XH1CT	Complete	18	2136223	2193920	1172.4	616
BUSCOvEOG7F7PZG	Complete	Z	34799939	34887573	1200	728
BUSCOvEOG7N8SKC	Fragmented	AADN03022230.1	0	26069	402.1	311
BUSCOvEOG71C892	Complete	10	17987613	18034173	920.6	593
BUSCOvEOG754BDB	Fragmented	8	15080334	15143345	305	228
BUSCOvEOG773R4S	Complete	21	3278410	3324184	1462.6	791
BUSCOvEOG73V17Z	Complete	14	14247858	14297922	1105.1	647
BUSCOvEOG7WHB11	Complete	6	21625029	21668496	667.2	320
BUSCOvEOG7FN5X3	Complete	1	181990270	182039245	704.8	665
BUSCOvEOG71C89V	Complete	19	4872673	4915411	448.1	257
BUSCOvEOG77M3BQ	Complete	5	35336215	35387427	1168.7	504
BUSCOvEOG7VX3KN	Complete	26	291367	333357	596.7	409
BUSCOvEOG72V9WX	Complete	2	29865978	29907364	455.8	319
BUSCOvEOG7Q86BN	Complete	24	282436	324582	672.9	372
BUSCOvEOG7VHMKS	Complete	1	129687245	129747529	1976.1	931
BUSCOvEOG7CG1P4	Complete	4	64199621	64246684	714.5	449
BUSCOvEOG71NW1H	Complete	19	690903	732752	448.4	253
BUSCOvEOG75X992	Complete	14	13874461	13920054	806.3	406
BUSCOvEOG78WDFD	Complete	3	15915551	15968697	1130.9	716
BUSCOvEOG7CNS4W	Complete	10	8477614	8526426	1039.6	620
BUSCOvEOG766X0W	Complete	12	1178977	1228638	888.6	501
BUSCOvEOG7NCNS4	Complete	5	1433052	1506520	1724.5	984
BUSCOvEOG7615HH	Complete	4	12452628	12518086	1401	642
BUSCOvEOG708PNP	Complete	5	55043121	55112434	1728	1346
BUSCOvEOG7SJ6TG	Complete	2	14895684	14947394	932.2	552
BUSCOvEOG776MCS	Complete	Z	63969367	64024568	1202.2	682
BUSCOvEOG7MPK44	Complete	3	104094710	104138369	905.8	453
BUSCOvEOG75X989	Complete	Z	34008666	34135481	2738.3	1584
BUSCOvEOG7ZSBHD	Complete	10	1879865	1922079	748	421
BUSCOvEOG7Z37T7	Complete	20	4152360	4214437	1453	664
BUSCOvEOG7MGTMM	Complete	15	1418288	1475398	2543.7	1459
BUSCOvEOG7S7M3S	Complete	10	3631485	3677416	898.9	500
BUSCOvEOG7C2JQB	Complete	17	6752593	6806823	979	509
BUSCOvEOG75DZ48	Complete	Z	22542288	22594210	450.1	218
BUSCOvEOG722C0H	Complete	19	6439094	6482095	473.5	291
BUSCOvEOG7R7WRZ	Fragmented	2	91968865	92012243	254.9	133
BUSCOvEOG754BCF	Complete	26	3692033	3733408	574.5	371
BUSCOvEOG79615F	Fragmented	27	3835257	3881286	770.7	422
BUSCOvEOG7CJWXN	Fragmented	8	10672654	10731514	544.3	271
BUSCOvEOG780K8W	Duplicated	26	1713577	1765550	1733.9	1350
BUSCOvEOG7W3V2N	Duplicated	14	12315841	12361599	349.5	171
BUSCOvEOG76HHQ9	Duplicated	4	59308194	59406825	1226	572
BUSCOvEOG78D27K	Complete	3	36871087	36953337	2517.9	1256
BUSCOvEOG70CJW7	Complete	2	68311650	68425138	2053.7	983
BUSCOvEOG7VT79R	Complete	6	27252010	27304550	1272.1	767
BUSCOvEOG7Z37TN	Complete	1	13142803	13242690	720.7	381
BUSCOvEOG7FR268	Complete	3	66321203	66369499	324.1	235
BUSCOvEOG74J400	Complete	1	178024190	178067578	396.8	211
BUSCOvEOG7STTHV	Complete	2	102119214	102226933	2277.5	1021
BUSCOvEOG7F1ZHB	Complete	27	4450121	4491125	625.9	375
BUSCOvEOG7Z0CKX	Complete	7	36175119	36223046	1038	692
BUSCOvEOG7QJT1M	Complete	14	8504400	8553641	1215.8	899
BUSCOvEOG7K3N9Q	Complete	11	14814309	14860335	480.6	313
BUSCOvEOG7GB8M8	Complete	3	55480924	55540115	1031	616
BUSCOvEOG734XKF	Complete	12	4359580	4436176	1283	631
BUSCOvEOG7DFR3G	Complete	3	126519	173216	472	351
BUSCOvEOG78KSR7	Complete	1	86654832	86746411	1315.5	882
BUSCOvEOG70GF49	Complete	Z	40575069	40639501	1449.9	676
BUSCOvEOG7KSR08	Complete	2	131483790	131552120	550.5	259
BUSCOvEOG79KH54	Complete	14	7394540	7438004	480	244
BUSCOvEOG7B5QM7	Complete	4	66403891	66446054	308.5	176
BUSCOvEOG7GQRKF	Complete	3	33001000	33056194	581.3	257
BUSCOvEOG78KSQH	Complete	24	4373620	4426996	2335.7	1066
BUSCOvEOG78WDGR	Fragmented	2	78226899	78271087	322.2	248
BUSCOvEOG7TB5S4	Complete	3	93317111	93376440	526	250
BUSCOvEOG7M934P	Complete	5	23722898	23815535	3080.6	1451
BUSCOvEOG7M9350	Complete	8	22683382	22847063	1370.4	639
BUSCOvEOG7MPK3S	Complete	4	77866718	77924904	1275.2	606
BUSCOvEOG74BCGV	Complete	9	19325607	19373817	830.1	478
BUSCOvEOG7Z9099	Complete	27	3846384	3888574	874.5	505
BUSCOvEOG74TQN3	Complete	27	5130909	5186929	1469.4	1511
BUSCOvEOG7RR7Z9	Complete	14	13752944	13818900	463.3	226
BUSCOvEOG7HHQFV	Complete	5	6431663	6506019	1677.2	717
BUSCOvEOG776MD3	Complete	1	76817333	76863198	771.1	411
BUSCOvEOG73V18N	Complete	3	87862822	87957006	605.4	291
BUSCOvEOG773R4R	Complete	18	992466	1045676	1235.3	742
BUSCOvEOG72Z63P	Complete	4	65247281	65348346	1128.2	615
BUSCOvEOG7ZGQS6	Complete	1	68609014	68665246	883.9	387
BUSCOvEOG7CJWWF	Complete	7	29983576	30041702	2065.2	982
BUSCOvEOG77H756	Complete	5	38398186	38440126	271.9	150
BUSCOvEOG7NCNTC	Complete	5	36851423	36897213	405.1	228
BUSCOvEOG7DFR2F	Complete	2	76181628	76257703	1045.9	477
BUSCOvEOG77H733	Complete	2	107591142	107712042	7263.9	3947
BUSCOvEOG7V44NV	Complete	14	5010677	5063466	751.3	380
BUSCOvEOG7X3JG1	Complete	JH375456.1	0	29450	521.4	234
BUSCOvEOG7ZPG89	Complete	20	3954355	4004032	744.1	400
BUSCOvEOG7ZGQSC	Fragmented	1	176724391	176803916	355	266
BUSCOvEOG7X98XS	Complete	7	15690344	15737202	523.4	236
BUSCOvEOG7GQRM6	Complete	5	8403950	8445136	228.6	167
BUSCOvEOG7NGJ1C	Complete	10	10140865	10187524	1181	742
BUSCOvEOG7FFFFD	Complete	6	17159836	17221028	1455	674
BUSCOvEOG7VQC3C	Fragmented	2	64200331	64260787	530.5	239
BUSCOvEOG7KSQZN	Complete	3	75572393	75613811	1034.1	471
BUSCOvEOG7KPVQ9	Complete	8	9685522	9781657	933	489
BUSCOvEOG72Z64R	Complete	1	84236543	84282751	583.7	278
BUSCOvEOG7GJ12B	Fragmented	JH375489.1	0	28710	1529.6	777
BUSCOvEOG7STTJC	Fragmented	1	112708846	112929371	1956.2	1855
BUSCOvEOG73JDKS	Complete	10	11708660	11752333	394	203
BUSCOvEOG78960T	Complete	Z	8417879	8469236	1741.9	1080
BUSCOvEOG74XKX2	Complete	19	5040971	5085142	705.4	314
BUSCOvEOG7GF4TH	Complete	1	84183962	84226706	1753.2	935
BUSCOvEOG7SQZ9D	Complete	19	5391637	5437479	836.6	631
BUSCOvEOG7MKPVW	Complete	3	48188325	48261872	1033.9	701
BUSCOvEOG7K6HHP	Complete	4	53315759	53370274	1235.3	619
BUSCOvEOG7H73SK	Complete	18	4297487	4344552	343.2	177
BUSCOvEOG73V188	Complete	20	14151592	14213211	1128.8	520
BUSCOvEOG79W3VD	Complete	2	57880655	57928080	900.4	423
BUSCOvEOG708PNM	Complete	5	58722920	58770213	1316.2	571
BUSCOvEOG769S84	Complete	4	83452239	83497481	729	362
BUSCOvEOG7J6T4D	Complete	4	60905724	60950672	1381.4	843
BUSCOvEOG73JDJD	Complete	21	1996773	2048643	1386.9	763
BUSCOvEOG7BK6JP	Fragmented	6	21871939	21912889	258.3	122
BUSCOvEOG708PP3	Complete	5	895643	937839	881	469
BUSCOvEOG73XWGT	Complete	1	23024313	23202395	1198	768
BUSCOvEOG7908QF	Complete	1	101809713	101856619	562.7	284
BUSCOvEOG70K9DB	Complete	18	10370693	10432376	513.9	356
BUSCOvEOG7JDJNC	Complete	Z	17304169	17349822	448.9	272
BUSCOvEOG7Z643F	Complete	9	9307890	9393853	460.3	210
BUSCOvEOG7JM946	Fragmented	24	286064	328601	560.3	333
[truncated: 1,061 more rows]

## Sheet: BUSCO Chicken 5.0
#BUSCO_group	Status	Scaffold	Start	End	Bitscore	Length
BUSCOvEOG7002ZB	Complete	NC_006101.4	13419779	13467740	749.9	426
BUSCOvEOG7SBGD9	Complete	NC_006107.4	8142018	8182367	630.9	576
BUSCOvEOG7M3BP0	Complete	NC_006090.4	43355383	43481871	1595	724
BUSCOvEOG7PZKN1	Complete	NC_006091.4	16781460	16829090	811.3	383
BUSCOvEOG744N0Z	Complete	NC_006105.4	9930813	9973329	291	180
BUSCOvEOG7DFR36	Complete	NC_006098.4	629342	673711	458.2	281
BUSCOvEOG7SXPSJ	Complete	NT_459802.1	57036	99599	1038.6	599
BUSCOvEOG7N05TK	Complete	NC_006095.4	21549960	21601236	1407.7	655
BUSCOvEOG734XKS	Complete	NC_006093.4	27558209	27611633	1283.7	1101
BUSCOvEOG7TTHZR	Complete	NC_006093.4	25876525	25923541	506.4	238
BUSCOvEOG79PCCC	Complete	NC_006090.4	3009724	3060529	827	404
BUSCOvEOG7NZW81	Complete	NC_006088.4	73172302	73215569	380.3	244
BUSCOvEOG70CJX3	Complete	NT_459801.1	64303	110745	684.1	408
BUSCOvEOG7K9CRJ	Complete	NC_006088.4	22848848	22915498	1759.3	874
BUSCOvEOG770VX9	Complete	NC_006090.4	4266202	4320208	807.9	382
BUSCOvEOG7DNGJ6	Complete	NC_006102.4	2793094	2851924	1597.1	851
BUSCOvEOG7GTMTT	Complete	NC_006110.4	4265522	4313687	405.3	198
BUSCOvEOG73BP4C	Complete	NC_006089.4	24653709	24696037	192.1	115
BUSCOvEOG7GMWBM	Fragmented	NC_006093.4	31441411	31483722	347.9	238
BUSCOvEOG7H1C8K	Complete	NC_006107.4	10609381	10682906	1168.8	555
BUSCOvEOG7ZW6QP	Complete	NC_006108.4	177852	225169	1485	750
BUSCOvEOG7PRV4G	Complete	NC_006089.4	17693356	17763537	1001.7	487
BUSCOvEOG715HV7	Complete	NC_006112.3	1418150	1459109	390.2	216
BUSCOvEOG79S7KQ	Complete	NC_006088.4	47252570	47317799	1890.5	906
BUSCOvEOG76DNJB	Complete	NC_006092.4	38308059	38351201	236.5	125
BUSCOvEOG7G1NW0	Complete	NC_006095.4	10385162	10433744	1288.7	585
BUSCOvEOG71RR7W	Complete	NC_006088.4	55407913	55490707	626.5	438
BUSCOvEOG7G4J57	Complete	NC_006098.4	18603265	18676589	1472.9	962
BUSCOvEOG74QVG2	Complete	NC_006099.4	6650072	6691895	333.1	246
BUSCOvEOG7VQC2G	Complete	NC_006092.4	30453	82998	2660.1	1140
BUSCOvEOG7M0GG5	Complete	NC_006099.4	4572250	4623020	433.9	262
BUSCOvEOG7RNCPJ	Complete	NC_006094.4	22572845	22616848	792.4	389
BUSCOvEOG7ZPG89	Complete	NC_006107.4	3763153	3812830	744.1	400
BUSCOvEOG7GMW9M	Complete	NC_006098.4	19052280	19102291	1136.3	729
BUSCOvEOG7RBS04	Complete	NC_006088.4	193373304	193463506	463.5	235
BUSCOvEOG7F1ZJ1	Duplicated	NC_006101.4	14327945	14369305	361.2	200
BUSCOvEOG76Q872	Complete	NC_006091.4	34838383	34881707	429.7	245
BUSCOvEOG74QVFC	Complete	NC_006099.4	5036358	5083322	479.9	256
BUSCOvEOG7C2JPX	Complete	NC_006127.4	32331226	32396484	1849.4	931
BUSCOvEOG79W3VD	Complete	NC_006089.4	57998615	58046040	900.4	423
BUSCOvEOG7D283H	Complete	NC_006127.4	68822901	68864718	1315.1	606
BUSCOvEOG7WWT00	Complete	NC_006102.4	4872503	4915634	636.9	315
BUSCOvEOG7VX3JP	Complete	NC_006088.4	135164330	135230743	1654.6	801
BUSCOvEOG78SJ6R	Complete	NC_006106.4	8635248	8679849	915.1	554
BUSCOvEOG7JT1K0	Complete	NC_006101.4	6445562	6502857	1396.6	650
BUSCOvEOG76DNG9	Complete	NC_006099.4	9555412	9621347	1053.3	564
BUSCOvEOG72BZQM	Complete	NC_006097.4	2179684	2225853	443.7	292
BUSCOvEOG75B2VM	Complete	NC_006089.4	3206151	3264235	695	420
BUSCOvEOG7VDRD7	Complete	NC_006093.4	18499751	18540476	414	254
BUSCOvEOG79CRPN	Complete	NC_006091.4	80509333	80552033	412.6	216
BUSCOvEOG7RV456	Complete	NC_006091.4	11033440	11081027	779.3	353
BUSCOvEOG7R51HJ	Complete	NC_006101.4	12083718	12128150	451.8	279
BUSCOvEOG7JWWTM	Complete	NC_006104.4	2049367	2096938	519.6	341
BUSCOvEOG7K0S3B	Complete	NC_006089.4	89595976	89659298	466.6	286
BUSCOvEOG7M934Z	Complete	NC_006100.4	4716869	4768566	1388.4	660
BUSCOvEOG7RJHGG	Complete	NC_006097.4	1474168	1514824	431.9	212
BUSCOvEOG70K9C5	Complete	NC_006092.4	38185833	38247003	2032.3	967
BUSCOvEOG75TF26	Complete	NC_006092.4	15925740	15969682	387.5	320
BUSCOvEOG7THX7V	Complete	NC_006092.4	21632330	21683394	366.2	186
BUSCOvEOG7CJWWT	Complete	NC_006105.4	9610691	9655588	977.2	531
BUSCOvEOG783FKQ	Complete	NC_006127.4	16608137	16654499	325.3	171
BUSCOvEOG7BGB92	Complete	NC_006096.4	19982964	20031550	325	279
BUSCOvEOG7X0P68	Complete	NC_006088.4	49905732	49959357	1006.9	498
BUSCOvEOG70S1V0	Complete	NC_006088.4	98302197	98345661	1920.8	1158
BUSCOvEOG73XWH8	Complete	NC_006102.4	4969029	5014661	1240.5	592
BUSCOvEOG7N05VN	Complete	NC_006107.4	10697965	10739862	624.7	305
BUSCOvEOG7WHB09	Complete	NC_006089.4	44967868	45038061	1720.3	833
BUSCOvEOG72NKFJ	Complete	NC_006088.4	175069010	175116164	307.1	161
BUSCOvEOG7P2RGX	Complete	NC_006107.4	1341626	1385539	541.5	244
BUSCOvEOG7V9W4K	Complete	NC_006088.4	18830280	18879366	609.3	379
BUSCOvEOG7FBK72	Complete	NC_006088.4	112881019	112941776	647.2	330
BUSCOvEOG7Q86CB	Fragmented	NC_006113.4	466604	509032	247.1	132
BUSCOvEOG7FXSNH	Complete	NC_006108.4	4762616	4836352	1093.5	623
BUSCOvEOG7T4F99	Complete	NC_006093.4	11439156	11479524	274.5	188
BUSCOvEOG73V18V	Complete	NC_006088.4	79889444	79940288	624.5	333
BUSCOvEOG72V9XN	Complete	NC_006094.4	28517704	28565839	246.5	126
BUSCOvEOG79CRND	Complete	NC_006096.4	4782954	4836515	1034.5	574
BUSCOvEOG7GJ12Q	Complete	NC_006090.4	58216038	58290369	1138.7	619
BUSCOvEOG7MGTMN	Fragmented	NC_006112.3	1715979	1765305	1121	573
BUSCOvEOG7DBVT3	Complete	NC_006106.4	3402201	3463660	1580.4	812
BUSCOvEOG74QVDT	Fragmented	NC_006090.4	27468640	27666775	366.7	166
BUSCOvEOG7P2RGP	Complete	NC_006099.4	11271107	11314110	618.2	382
BUSCOvEOG7HDV8N	Complete	NC_006096.4	13155849	13196467	363.3	169
BUSCOvEOG7B004J	Complete	NC_006089.4	31044107	31105546	409.9	320
BUSCOvEOG78KSQC	Complete	NC_006092.4	49491955	49574152	10604.2	4589
BUSCOvEOG783FK0	Complete	NC_006090.4	27647964	27734168	562.3	308
BUSCOvEOG70S1VR	Complete	NC_006090.4	40432233	40506534	964	409
BUSCOvEOG7R7WQM	Complete	NC_006090.4	27843593	27893448	1110.5	692
BUSCOvEOG7BZPGN	Complete	NC_006095.4	11875202	11923363	900.7	426
BUSCOvEOG71RR7Z	Complete	NC_006092.4	55680273	55725712	840.6	489
BUSCOvEOG7STTJS	Complete	NC_006099.4	9746919	9795767	735.5	361
BUSCOvEOG718D1M	Complete	NC_006097.4	12923517	12971091	2182.4	1151
BUSCOvEOG7Z642F	Complete	NC_006104.4	5648032	5693181	977.9	581
BUSCOvEOG7CC5GJ	Complete	NC_006089.4	135838394	135892901	350.4	168
BUSCOvEOG7XSN3W	Duplicated	NT_461955.1	0	26877	803.1	420
BUSCOvEOG73XWGT	Complete	NC_006088.4	23254427	23432509	1198	768
BUSCOvEOG712NKP	Complete	NC_006094.4	26579932	26642340	678.2	440
BUSCOvEOG71RR7S	Complete	NC_006100.4	13045959	13095511	1039.7	483
BUSCOvEOG70VX41	Complete	NC_006102.4	4964510	5007627	585	305
BUSCOvEOG7FXSP3	Complete	NC_006088.4	167663806	167704531	518	259
BUSCOvEOG7Q2FTT	Fragmented	NC_006106.4	8671426	8725460	1826.4	990
BUSCOvEOG7K3NB3	Complete	NC_006114.4	1711542	1754406	437.3	226
BUSCOvEOG7TB5S4	Complete	NC_006090.4	94104719	94164048	526	250
BUSCOvEOG744N1K	Complete	NC_006098.4	10413564	10472272	290.6	150
BUSCOvEOG7WSXQV	Complete	NC_006091.4	11305641	11351826	697	344
BUSCOvEOG7M9366	Fragmented	NC_006091.4	65512950	65559360	527.6	236
BUSCOvEOG7NGJ1B	Complete	NC_006091.4	54538422	54581802	1195.7	549
BUSCOvEOG7MSFCQ	Complete	NC_006089.4	34357830	34408145	523.4	308
BUSCOvEOG7CZCW5	Complete	NC_006090.4	906884	974227	627.3	336
BUSCOvEOG78GXGK	Complete	NC_006100.4	17867087	17929918	2198.6	1116
BUSCOvEOG79CRNC	Complete	NC_006101.4	944023	995835	961.4	609
BUSCOvEOG7ZKM1J	Complete	NC_006110.4	145666	190759	585.8	268
BUSCOvEOG7W6QB0	Complete	NC_006096.4	2237689	2280204	225.7	192
BUSCOvEOG712NK9	Complete	NC_006089.4	980284	1076361	720.4	583
BUSCOvEOG7W9KJ9	Complete	NC_006101.4	14846003	14888766	594.4	302
BUSCOvEOG7MSFC7	Complete	NC_006088.4	63235326	63294945	732.4	464
BUSCOvEOG7CZCVJ	Complete	NC_006101.4	4144278	4206074	1321.4	757
BUSCOvEOG737SVZ	Duplicated	NC_006101.4	7501360	7581528	282.6	204
BUSCOvEOG77DBVT	Complete	NC_006105.4	9183517	9228609	1127	646
BUSCOvEOG7MKPVN	Complete	NC_006088.4	42844751	42909247	1588.3	800
BUSCOvEOG7Z642N	Complete	NC_006127.4	45935429	45988594	669.8	314
BUSCOvEOG7RJHF5	Complete	NC_006093.4	16661270	16731790	1237.5	532
BUSCOvEOG74XKWG	Complete	NC_006099.4	7216908	7263755	1272.3	578
BUSCOvEOG7STTK3	Complete	NC_006089.4	66506665	66559904	538	268
BUSCOvEOG72V9VM	Complete	NC_006093.4	26615206	26680759	1493.3	755
BUSCOvEOG766X1V	Complete	NC_006089.4	837065	888270	409.9	250
BUSCOvEOG72BZQ6	Complete	NC_006090.4	40697323	40744076	461.6	240
BUSCOvEOG78D284	Complete	NC_006089.4	138775989	138827264	994	541
BUSCOvEOG7XD55V	Complete	NC_006088.4	84576805	84624676	418.4	231
BUSCOvEOG7RBS0B	Complete	NC_006090.4	111229204	111272888	482	247
BUSCOvEOG7MPK4C	Complete	NC_006127.4	66008178	66056768	778.9	418
BUSCOvEOG7SN339	Complete	NC_006109.4	2195000	2237927	479.1	235
BUSCOvEOG7ZPG8F	Complete	NC_006092.4	54875550	54917697	432.1	303
BUSCOvEOG7V70W3	Complete	NC_006098.4	1689374	1779803	1635.2	783
BUSCOvEOG7615K5	Complete	NC_006088.4	55315450	55394315	243	118
BUSCOvEOG7RFN74	Complete	NC_006102.4	1253368	1304066	510.3	275
BUSCOvEOG7JM92W	Complete	NC_006101.4	7550438	7611096	2944.4	1608
BUSCOvEOG7R2573	Complete	NC_006089.4	69420681	69523073	2843.7	1318
BUSCOvEOG7RNCPW	Complete	NC_006101.4	5997339	6039275	575.3	307
BUSCOvEOG7N5X9G	Complete	NC_006090.4	71887904	71973491	1254.1	592
BUSCOvEOG7PK3N7	Complete	NC_006098.4	19105243	19170997	1375.8	849
BUSCOvEOG79KH3V	Complete	NC_006098.4	1941770	2022924	2163.4	974
BUSCOvEOG7QFXTF	Complete	NC_006090.4	93937333	94030005	698	339
BUSCOvEOG7WQ2GG	Complete	NC_006105.4	5003266	5050235	1101.7	487
BUSCOvEOG7V18F5	Complete	NC_006095.4	25188607	25235857	414.6	227
BUSCOvEOG7JHDVG	Complete	NC_006095.4	25872659	25940192	919.7	587
BUSCOvEOG71ZGQG	Complete	NC_006096.4	15803040	15855652	1397.9	706
BUSCOvEOG7QFXTS	Complete	NC_006100.4	1901790	1943155	437.6	298
BUSCOvEOG7HMKPP	Complete	NC_006096.4	23267080	23323877	1778.9	863
BUSCOvEOG7PRV4Q	Complete	NC_006105.4	8223087	8285069	766	391
BUSCOvEOG7WHB0T	Complete	NC_006092.4	57884158	57936482	860.7	424
BUSCOvEOG7R257G	Complete	NC_006090.4	16025435	16079962	1317.6	777
BUSCOvEOG7FBK6R	Complete	NC_006090.4	22199460	22244146	835.5	487
BUSCOvEOG77PZK9	Complete	NC_006088.4	87549376	87608991	1497.3	855
BUSCOvEOG7KD81H	Complete	NC_006100.4	953832	994860	498.1	376
BUSCOvEOG77STTQ	Complete	NC_006098.4	20060989	20108160	932.6	454
BUSCOvEOG7RFN7G	Complete	NC_006089.4	138579240	138622376	371.2	188
BUSCOvEOG7HHQG3	Complete	NC_006104.4	1943829	1990835	1113.1	512
BUSCOvEOG7RJHG9	Complete	NC_006092.4	38245513	38285647	243.5	331
BUSCOvEOG79W3W1	Complete	NC_006088.4	167607436	167650600	549.3	348
BUSCOvEOG74F7PS	Complete	NC_006102.4	9285076	9334432	1302.8	711
BUSCOvEOG7K3NBF	Complete	NC_006098.4	17028509	17085204	312.8	142
BUSCOvEOG7C5DZC	Complete	NC_006088.4	15702117	15751899	392.2	220
BUSCOvEOG7GF4TQ	Complete	NC_006088.4	113025424	113109597	1129.9	608
BUSCOvEOG770VX3	Complete	NC_006089.4	64789973	64839742	1029.3	620
BUSCOvEOG7V44N5	Complete	NC_006101.4	3989972	4047409	1270.9	772
BUSCOvEOG7VQC47	Duplicated	NC_006088.4	142785814	142830211	399.9	220
BUSCOvEOG7NKD8Q	Complete	NC_006089.4	28502243	28552256	869.1	487
BUSCOvEOG7R7WQG	Complete	NC_006090.4	97271071	97361069	1444.1	688
BUSCOvEOG74F7PH	Complete	NC_006088.4	3122790	3260433	1718.8	729
BUSCOvEOG747H7M	Complete	NC_006110.4	1445221	1489360	744.1	334
BUSCOvEOG7CNS5T	Complete	NC_006089.4	90517875	90562070	528.8	229
BUSCOvEOG7GQRJN	Duplicated	NC_006098.4	517101	571462	1111.3	630
BUSCOvEOG77H73G	Complete	NC_006090.4	30786	77847	1256.7	657
BUSCOvEOG74TQPB	Complete	NC_006094.4	12423987	12469745	758.8	471
BUSCOvEOG7PZKMJ	Complete	NC_006098.4	2188220	2235729	784.9	595
BUSCOvEOG7H9ZZT	Complete	NC_006093.4	20730674	20814787	2162.9	994
BUSCOvEOG7N05TJ	Complete	NC_006093.4	23578425	23626115	1588.7	791
BUSCOvEOG7XD55G	Complete	NC_006093.4	23619104	23672930	613.6	343
BUSCOvEOG7VMGV0	Complete	NC_006127.4	57340648	57407252	1123.4	611
BUSCOvEOG76HHS2	Complete	NC_006112.3	1686012	1726827	246.4	121
BUSCOvEOG7TMSFR	Complete	NC_006088.4	51742071	51789924	1191.5	668
BUSCOvEOG7908PS	Complete	NC_006102.4	93971	139920	883.2	495
BUSCOvEOG7DNGHP	Complete	NC_006091.4	1663593	1707405	1810.6	1283
BUSCOvEOG705TF5	Complete	NC_006097.4	9072085	9135272	782	468
BUSCOvEOG7PG7DT	Complete	NC_006093.4	14853465	14898948	918.6	415
BUSCOvEOG74N05W	Complete	NC_006088.4	71381874	71468411	895.3	464
BUSCOvEOG74BCFG	Complete	NC_006090.4	77730164	77806261	1631.1	1286
BUSCOvEOG7DV70V	Complete	NC_006089.4	103310981	103366067	1450.7	655
BUSCOvEOG72FTWV	Fragmented	NC_006091.4	32548895	32590646	967.9	629
BUSCOvEOG7R257R	Complete	NC_006090.4	83364698	83468723	951.6	490
BUSCOvEOG72RFMW	Complete	NC_006091.4	65202695	65263904	1561.4	1629
BUSCOvEOG7S7M44	Complete	NC_006088.4	76860299	76904892	503.4	430
BUSCOvEOG7MSFCM	Complete	NC_006113.4	2597255	2638433	591.7	303
BUSCOvEOG7KPVQK	Complete	NC_006101.4	12277410	12328555	783.3	550
BUSCOvEOG780K8Z	Complete	NC_006088.4	55553823	55631957	2475.6	1257
BUSCOvEOG7DRBTG	Complete	NC_006090.4	30446147	30486512	259.2	122
BUSCOvEOG7BZPFW	Complete	NC_006093.4	23792679	23857471	1625.7	924
BUSCOvEOG7TF1ZM	Complete	NC_006088.4	168727879	168848508	835.1	536
BUSCOvEOG7NZW7M	Complete	NC_006091.4	30137482	30185206	684.5	345
BUSCOvEOG7B5QJN	Complete	NC_006105.4	3330191	3372793	1036.3	765
BUSCOvEOG73V18B	Complete	NC_006092.4	338739	387793	1560.2	1011
BUSCOvEOG7QFXV3	Duplicated	NT_458173.1	0	29699	520.1	228
BUSCOvEOG77M3B8	Complete	NC_006088.4	80691561	80784141	1896	1562
BUSCOvEOG72V9VH	Duplicated	NC_006093.4	16392122	16464627	660.7	1039
BUSCOvEOG76DNG2	Complete	NC_006107.4	10342873	10393488	1993.2	1586
BUSCOvEOG77WQ2P	Fragmented	NC_006102.4	7891158	7937583	742.5	398
BUSCOvEOG77WQ36	Fragmented	NT_469974.1	0	28715	233.1	211
BUSCOvEOG722C02	Fragmented	NC_006091.4	4004078	4059252	471.9	233
BUSCOvEOG7FTXDT	Complete	NC_006098.4	17963475	18008943	763.1	433
BUSCOvEOG7W3V2N	Complete	NC_006101.4	12367144	12412902	349.5	171
BUSCOvEOG7NP8HF	Duplicated	NC_006094.4	22235216	22278164	837.8	419
BUSCOvEOG7CNS5H	Duplicated	NC_006104.4	5622886	5666617	544.5	266
BUSCOvEOG75QJT7	Complete	NC_006090.4	17983329	18033721	892.8	411
BUSCOvEOG7FTXF7	Complete	NC_006089.4	96808101	96852388	434.6	307
BUSCOvEOG780K92	Complete	NC_006092.4	38032594	38085964	1841	818
BUSCOvEOG73V18H	Complete	NC_006127.4	25989229	26064242	944.6	472
BUSCOvEOG7H1C8P	Complete	NC_006090.4	49027231	49071320	799.1	436
BUSCOvEOG71C88X	Complete	NC_006088.4	6673084	6730347	763.5	573
BUSCOvEOG7PG7DD	Complete	NC_006090.4	11492298	11626248	1409.3	628
BUSCOvEOG7B5QJC	Complete	NC_006127.4	11513900	11584692	2148.3	1092
BUSCOvEOG73R514	Complete	NC_006096.4	23011967	23069284	1568.7	693
BUSCOvEOG7GXH1B	Complete	NC_006091.4	1632910	1676401	1175.2	633
BUSCOvEOG7C5DZ7	Complete	NC_006101.4	6942224	6988390	933.2	493
BUSCOvEOG73R516	Complete	NC_006101.4	8699110	8759528	1330.8	684
BUSCOvEOG7RV454	Complete	NC_006101.4	3318485	3361996	798.2	693
BUSCOvEOG737STG	Complete	NC_006088.4	20853557	20903998	1207.4	722
BUSCOvEOG780K9S	Complete	NC_006098.4	575597	619680	912.4	497
BUSCOvEOG79GMXB	Complete	NC_006110.4	3551452	3593072	421	228
BUSCOvEOG7BRXZZ	Complete	NC_006098.4	7611436	7713225	2343.8	1086
BUSCOvEOG7HX6G9	Complete	NC_006093.4	33285943	33328369	296.4	228
BUSCOvEOG7FR25B	Complete	NC_006092.4	52952128	53006445	1195.6	782
BUSCOvEOG725761	Complete	NT_464143.1	0	50584	2460.6	1164
BUSCOvEOG7322CV	Complete	NC_006092.4	27992944	28045350	629.4	307
BUSCOvEOG7002ZC	Complete	NC_006089.4	6213922	6266756	1007.1	609
BUSCOvEOG7H1C93	Duplicated	NC_006115.4	1055713	1096615	91.3	326
BUSCOvEOG7PZKKZ	Complete	NC_006127.4	53227066	53360264	1578	818
BUSCOvEOG7RBRZG	Complete	NC_006104.4	8739232	8784056	821.4	456
BUSCOvEOG74BCGP	Complete	NC_006093.4	28064124	28130397	539.8	280
BUSCOvEOG722BZZ	Complete	NC_006091.4	82831954	82889482	576.1	335
BUSCOvEOG798WF2	Complete	NC_006091.4	50335778	50376881	617.5	445
BUSCOvEOG7W9KHW	Complete	NC_006094.4	11812789	11868208	1057	528
BUSCOvEOG7KWM7H	Complete	NC_006088.4	79750034	79800135	486.8	222
BUSCOvEOG7BP2R4	Complete	NC_006101.4	13476262	13527334	2170.9	1081
BUSCOvEOG70P5M4	Complete	NC_006099.4	15300528	15353173	1907.8	1152
BUSCOvEOG7W6Q8T	Complete	NC_006098.4	17982941	18040392	981.9	464
BUSCOvEOG70S1TW	Complete	NC_006097.4	20263723	20334607	2405.8	1769
BUSCOvEOG7B8KSF	Complete	NC_006090.4	9758995	9830432	1271.2	987
BUSCOvEOG7NZW6S	Complete	NC_006113.4	3744393	3790836	922.7	519
BUSCOvEOG7J6T4J	Complete	NC_006090.4	29580976	29629706	912.5	386
BUSCOvEOG718D3G	Complete	NC_006093.4	14155084	14205182	182.1	91
BUSCOvEOG74J3XJ	Complete	NC_006095.4	16791251	16869638	1332.1	690
BUSCOvEOG70ZSBC	Complete	NC_006114.4	5361463	5404140	1272.5	723
BUSCOvEOG7CZCVW	Complete	NC_006088.4	84104805	84152368	1075.5	526
BUSCOvEOG7T4F7Z	Complete	NC_006088.4	137148223	137224796	1056	640
BUSCOvEOG747H7C	Complete	NC_006101.4	13106751	13149061	749.6	424
BUSCOvEOG7ZCVK8	Complete	NC_006094.4	26378356	26422445	454.7	238
BUSCOvEOG7BZPFZ	Complete	NC_006101.4	5090733	5140800	1898.9	977
BUSCOvEOG76Q874	Complete	NC_006091.4	86736035	86781921	679.7	310
BUSCOvEOG7PVQDB	Complete	NC_006092.4	22770618	22814283	503.7	254
BUSCOvEOG7S4QWT	Complete	NC_006107.4	10049687	10094280	458.6	271
BUSCOvEOG73V18Z	Complete	NC_006089.4	4821323	4870374	556.6	297
BUSCOvEOG74N06F	Complete	NC_006106.4	6906331	6949010	679.1	298
BUSCOvEOG7R51H4	Complete	NC_006127.4	7544704	7594412	889.7	496
BUSCOvEOG7Z0CM1	Complete	NC_006091.4	49815512	49863056	657.5	326
BUSCOvEOG751G4B	Complete	NC_006101.4	32906	93153	1401.7	754
BUSCOvEOG7PK3NP	Complete	NC_006095.4	11896354	11941966	557.3	363
BUSCOvEOG7N05TT	Complete	NC_006088.4	189047284	189096513	909.4	442
BUSCOvEOG7JT1K7	Complete	NC_006091.4	38869142	38969882	883.4	490
BUSCOvEOG7641SF	Complete	NC_006094.4	12600776	12641738	581.5	344
BUSCOvEOG7D80K7	Complete	NC_006097.4	19319555	19366521	1289.9	617
BUSCOvEOG7KSR01	Complete	NC_006114.4	2961630	3007487	1024.5	483
BUSCOvEOG776MCS	Complete	NC_006127.4	64145239	64200440	1202.2	682
BUSCOvEOG78D27H	Complete	NC_006106.4	9473929	9535246	2748.5	1330
BUSCOvEOG7TMSFS	Complete	NC_006127.4	40076839	40118719	873.2	626
BUSCOvEOG7WM67B	Complete	NC_006091.4	42506297	42561868	486.6	346
BUSCOvEOG7KWM6N	Complete	NC_006127.4	49839967	49890593	814.1	427
BUSCOvEOG78D27P	Complete	NC_006098.4	9334968	9378162	2346.1	1070
BUSCOvEOG72V9WG	Complete	NC_006088.4	43955760	44047061	607.9	341
BUSCOvEOG73V18T	Complete	NC_006108.4	5626422	5669520	257.5	257
BUSCOvEOG7XKWMX	Complete	NC_006112.3	2844892	2887078	781.7	552
BUSCOvEOG7VQC32	Complete	NC_006106.4	8978104	9025961	993.2	832
BUSCOvEOG7W0ZSQ	Complete	NC_006089.4	38036579	38094876	966.8	536
BUSCOvEOG7SQZ95	Complete	NC_006090.4	109310282	109377271	1681.7	776
BUSCOvEOG7BK6HP	Complete	NC_006089.4	51296491	51337753	823.7	419
BUSCOvEOG79PCC2	Complete	NC_006088.4	91775816	91822445	1758.7	1156
BUSCOvEOG79S7MW	Complete	NC_006099.4	4898293	4946184	644.2	428
BUSCOvEOG71NW1G	Complete	NC_006108.4	882684	925054	317.8	197
BUSCOvEOG7CRND3	Complete	NC_006088.4	75683750	75737203	763.6	439
BUSCOvEOG7DFR1S	Complete	NC_006090.4	40128096	40194827	2111.8	1119
BUSCOvEOG7Q86BQ	Complete	NC_006091.4	69901127	69958208	703.5	503
BUSCOvEOG776MDJ	Complete	NC_006090.4	95386650	95431512	678.5	356
BUSCOvEOG7G1NWC	Complete	NC_006112.3	2511410	2555646	679.7	529
BUSCOvEOG7JHDX2	Complete	NC_006095.4	13936583	13994711	390.5	189
BUSCOvEOG7PRV41	Complete	NC_006113.4	1961066	2010670	2033.4	1029
BUSCOvEOG72576T	Complete	NC_006090.4	52581720	52634384	761	373
[truncated: 2,801 more rows]

## Sheet: BUSCO Zebra Finch 3.2.4
#BUSCO_group	Status	Scaffold	Start	End	Bitscore	Length
[truncated: 3,110 more rows]

[truncated: 7 more sheets: BUSCO Turkey 5.0, Extended BUSCO Summaries, Scaled Quail v1.0 Microsats, Bobwhite v2.0 Microsats, STR Blastn top hit Scaled Quail, STR Blastn top hit Bobwhite, Microsatellites fasta]
