# Supplementary material for: Annotated Draft Genome Assemblies for the Northern Bobwhite (Colinus virginianus) and the Scaled Quail (Callipepla squamata) Reveal Disparate Estimates of Modern Genome Diversity and Historic Effective Population Size
Source: G3 (Bethesda). 2017 Jul 17;7(9):3047–58. doi: 10.1534/g3.117.043083 (PMC5592930; doi:10.1534/g3.117.043083)
Supplement: Supplementary file 2 [file 3047FileS2.zip]

Archive with 2 entries (2 files):
- S2_Summary_of_Scaffolds_Removed.fasta
- S2_Summary_of_Scaffolds_Removed.xlsx
