# Supplementary material for: Annotated Draft Genome Assemblies for the Northern Bobwhite (Colinus virginianus) and the Scaled Quail (Callipepla squamata) Reveal Disparate Estimates of Modern Genome Diversity and Historic Effective Population Size
Source: G3 (Bethesda). 2017 Jul 17;7(9):3047–58. doi: 10.1534/g3.117.043083 (PMC5592930; doi:10.1534/g3.117.043083)
Supplement: Supplementary file 2 [file 3047FileS2.zip › S2_Summary_of_Scaffolds_Removed.fasta]

>Scaled_Quail_1.0_possible_bacterium_scaffold_jcf7180005140066
CCAGAAAGAGCAACGGTCCCGCCCTACATCGACGAAGCGACCTTCATCTCGTATCCGCAAGTCAGCGTGGGACGTGACGA
CCCCACCTCACGACGGTGGCTCAAGGTAGTCAAACCCCCGTCCGAGCGCGTCCGCTAGCTAGCGATCGATTTCGCGACAC
TCACAGAACCAGTCGTTTCCGCAGGGCAGCAGTGTCCGAAAACTCGTGTCGCCTTGCCACCCACATCGAGCACCGGTAAC
CAGACCTTATGACAAGTAGAAGTATGCGTATTGCATCTGATGAATCGACACCTGACCGCATGCCGGTCACCACTACTCCA
GTCGTCTTCGGCTGCGTTGTAAGCACCCCGCCACAGTCTCTGTGGCGTCGACGGACTTAAAATCATCCTGGCCCGAAAAC
GGAACATCAAGTGTTAGAACTGCTTACCGGAATCACCTCCAGTGCGATCCCACTGACCAATGACAGCCTCACCTCTGCGG
GACTGTCCGCCGCATAGCTCACCATCGAATATGGTGCGCCACCAGTGCGGATTCCCCCACCTCAGGCACTGTCTCGCAGC
GCGAACGCTTCTCGCGCGCGCTGCAGCCGACGAGCACATTGAGAATCGCTGGAGACTCGACGGAAGGCATATCCTTGACC
GTGGCCACCGTCAGAAAGTCGAAATCCAAGTGAGCTGAGCAGATCCGCCTCAATATCGATAGCCGAAAGCAGGATTGAGT
CCAGTTCCGAGGCGTCGAGTGCCGTGCGGACGTCCGGGATGTTTTCGTAGAAGGCAACACGTTTGCCCCAATGTGCCGCG
ATGTAATCATCCCAGTTCTGTCTCGAATGGCTCGACAGAGCTGATAAATCGAGCGTCGGGCTAGAAGCGTATGCGGCAAC
ATATGCAAGGTGCTTGGTCAGCCAATCTTGCGTTGACATGACGGCGCCTTGAAACTTCTCCACGTCTGAGCTGGCCGGGT
CGACCAAGGCATTCATGAGTTCGCAGTTCAGCCAGAACATTGCCTCATCAATGTAATCAACGTCGCCGGTCATTGCGACC
GGATACCCAAGGTCAGCGAGCCCACGCTCGATCCGAAGTTCATCAATGGCCAGGGCTCCGAGGCACATCAGCAGCCAACG
CCACTCGGAGTCAACGAGGTGCTGGCGGCCTATCACGCCCTCGCCGCGTTTGCCGAGTTTGACGTGGCCGGCCTCATGGG
CCGCTAGCCTCTCCAACAGGAGATTGTCTCGATTGCGCAGTTCAGGTGCGTTAAAGACGATAACTTCGCCTGTAGATGTG
TGGATCG
>Bobwhite_2.0_possible_apicoplast_scaffold_jcf7180006136291
TACTAAATTATTAAAAAAAGAGGCTTGTTTGATAAAAAAAAAAGTAAAATTTCTGTTTTTCTATCTAAATTATTAGAAAA
ACAAAAATTAAAATATAATTATGGACTTAAAGAAAATCAAATTAAAAAATATTTAAAATATATTAAAATTTTAAAAATAT
TTAATTTAGTTCAAATTATTGAATTACGTTTAGATGCAAGTTTATTTAGAATAGGATTTAGTAGATCAATTAATCAGGCT
AAACAATTTATTAACCACGGACATATTTTTGTTAATTTTAAATTAGTTAAGAACCCAAACATACTTATTAGAGAAAAAGA
TTTAATTTATATTAATCCACAAAAAATAAGTATTATTTTAATTTGTAGAATTAATTTATTTTATAGATATTATAAAAAAT
TTAATTTTTCTTTATATAATATTTGTGCAGAATTTTTAAAATTTAAATTAAAAAAAGAATTTTATTTTAAAATTTATTTT
TTTAATTCATTTAAAGAAGATTATATTAAATTATTTTATAATAATTAAATTGGTAAATGAAGTTAAATGGTTTTGACGTT
AGATTGTGGTTCTAATTCTAGCAAGTTCGATTCTTGTCTTTTACCCTGATAATATTTAATGATATAATTTAAGTAGGTAA
AATAAAGAACTGCAAATTCTTTTATTCTCAGTTCGAGTCTGAGTATCATTTTTTAAAATTAAAGGATGTGGTGAAATTAG
GTAAACACAACGGACTTAATTTAATAATAATGAGATAATATTGATAAAAATATTATTAATATATTATAATATTAAAAAGA
GATTTAAATTATAAAATCTTTGTATTTTTAATTTATTTTTAAAATCAAAAGACTCTAAATATAAATTTTTTTAATATTAA
GATAGAGTTTCTAAATATTATTTTAGAATAATATGAAAATCCGTAAACTTTTTTAAGTTTTGAGGGTTCGAGTCCCTTCA
TCCTTATTATTAAGAATTGATGTCTGAGTGGTCAATAGAAATAGACTGTAAATCTATAGAAAAAATTCTTCATCGGTTCA
AATCCGATTCAATTCATATAAATTTAAGAAAAGTGGCTGAGTGGTTAAAAGCACCAAATTGCTAATTTGGTTTATATATA
TAATATATATCAAGGGTTCGAATCCCTTCTTTTCTGGAAAGAGGAATTATAGTTTAATTGGTTAAAATACTATCTTGTCG
TGGTAAGAGATATGAGTTCAAATCTCATTAATTCCGTAAATTATAATATAAATTATAGGTTGTATGGGAATCGAACCCAT
ATTCTTTCGGTTAAAAGCCGAATGCTATACCATTAAGCTAACAACCTTTATACAATAATTATTATTGATAATAAATGCTT
TTATCGTCTAAAAGGTAAGGATACTTTTTTTTCATGAAAGAGATAAGGATTCAATTTCCTTTAAAAGCATAAAAAAAAGA
TAAAAAAAGACGAAGTGTGGTGTAGTTAGGTAGCACTTCTATTTTGGGAATAGACAATCATAGGTTCAAATCCTATCACT
TCGATATAAAATTAAATTAAAAAAAATATATATTAAAATTTTAAAAAAAATGATAAATATTTTTTTAAATTTTCCTATTA
GATTATGAGAAAATTGGCAAATTTATTTAAAACATTATAAATTTATAATTGAATTTTCATTTTTATATAATAAAAATTTA
TTGGAATTAATTAAATTTATAAGTTTTAATTTAAATTTTGAATTAAAAAAATTGAAACGTTTTACAATTAGTAATACAAA
AATAAAAAGTTTTAGTAATTATAGTAATAGAAAATTATATCAGCAAAAAGGTTTAGGAAAAGCCAGAGTAGGATCTTTAA
AATCTCCTTTACAAAGAAAAGGTGCTGTGAGTTTTGGTTTAAAATTTAAATCTATTCATAATTGTATTAAAAAAAATAAT
TTTATTTTAATTTTAAAATATTTAATTTTAAATAAACGTAGTAATATATATATAATTAATATTTTTAATATTATTAAATA
TCTAGATAAATTTAAAAATTATTTACAACTACAATTACAATTAAATGGAATTTTATCAAATAAAGTTTTATTTATAAGTA
TAGATAAATATAATTTATTATATTTTAAATTTAAAAAACAGTTTCAGCAATTCAATTTTCTAAAAATTAATAAACTTAAT
TGTTACAAATTATTATTATATAAATATATTTTTATTTTTATTTAATGACAATATTATTTTTTTATAGAAAAAATTATAAA
ATTAAATATTTAACAAATAAAAAACAAAAAAGTTTTGGTAGAAATAATCGTGGCAAAATTACATTTAGAGCAAGAGGTGG
AGGAGTTAAAAAAAATTTATATAGAATTATTGATAATAATTATGTTAATTATGGTTTATTTTCTACATCTGCTTTTTATA
TAAAAAAAATATATGACTTTTTCAGATCTTTTTATATAGGAATTTATTATTTTTTAAATGGTATTTTAAAAGATACATAT
AGATATTTTCTTTTAACAAAAAATCTAAAATTAGGAGCTCAAATTAATTTTGGATTTAATGTTCCTACAAATATTGGAAA
TGTTTTACCTATATATAGAGTAGGTCTAGGGCAATATATTCATAGTATAGAAATTAAATCTAAGCATAGATCCACTCTAG
TTAGAAATGCAAAATCTAGTGCTATTTTACTTTCACTTGGTTCATTCTATGCTACTATTAAATTACCTTCAGGAGAAATA
AAATTATTACCAAAAAATTTATTTTGTGTTTTAGGACAATTATTAATTATTAGAAAATTTAATAAAAATATAACACAAAA
AGCTGGATTTAAAAGAAAATGACTATCAATTAGACCTAGAGTTAGAGGTGCTGCAATGAATGTTTGTGACCACCCACATG
GAGGTGGAGAAGGTAAAGCTCCTATTGGTTATAAATTTCCTCGTACTTATTGGGGTAAACCTTTTAAGGGAATTAAAACA
CGAAAAAAAACGAAAGTCTCAACTAAATTTATTATACAAACTAGATTATAAAAAATAATTTAATATGATTAAACTTCTTT
ACAAAAAAATATATATACCTAAATATTTATTAAAAAAATCAAAATCATCAATAAATAGTATAAAAATATATTATAAAGAT
TTAAGAATTACACCTTTTTTAATTTGAAAATTGGTTGAATTATATACTGGTAATAAATTTATTACTATTTATATTAATAA
AAAAAAAATAGGATATAAAATTAAAAATTTTATATTTTGTTATAAGAAGAAAATTTTTTTTGAAAAATATATTTAAATTA
AAAAAAACAAATGCTTGGACAAAAAGTTAATCCCTTAATATATTATTCTAAAATTTATTCAAAATATAATAATTTATGAT
TAATTTATTTAAATAATTATTATTTAACAACATATTTTGTTTATATTTTTTATTTTTTAAATTATTTGAAAAAATTCTTT
TTTTTAAATAATTTTAATGTCTGTTTTTTTAATAACAAATATTATTCTCAATTAAATATAAATTTTGTTTTTTATATATA
TAATTATTTACCTAATCTGCAAAGTTATTTAAAAAAAATATCTATTATTAAAAATATATATAGAAAACAAATTAAATTAA
ATAATTTAAAAATAAATCAAAATATCTATATAAATTTTTTAATTTTAAAAAATCCTTTTTATTCTATAAATTTTATTTTT
CATTATATCAAAAAAAAATTTAATCAAATTAAATCTTTTAGAAAAATTTTAAAACAAATTTCATTATTATTGATTAATAT
AAAAAATAGTTATATTAAAGGTGTGAAAATTTTAATTTCTGGTAGAATTAATGGAGTATCTATAGCAAAAACAGAAATTT
GTAATTATGGTTTAAATTCTTTTAATAATTATTTATTTAATATTAAATACAATAATTTCTATTTAAATACAAAATTTGGA
ATTTTAGGATTTAAAATATGACTATTTTTAACTTAATTAAAAAATTTAATAAAAATTAAAAAAAATATGAATATTAAATT
AAATAAAAAATATTTAACAAATTTTTATAAAATTTCAAAAAATTTAAAAAATGTTAAACTAACATATGGAGTTTGATTTA
TTAAAGTGAAAAGAATTTTTATTACTTTGCAAACATACATAGATTTTTTTAAAAAATATTTAAAATCTTTTTATAAAAAA
TTTCTTTTTAAAAAAAGTATTAAAAAAATCCGAAGTAAAAAATCCTTAGAAAGTAGAATGGGTGGGGGGAAAGGAAAAAA
TTTATATAATTTATTTGTATTTAAATCAGGTAATATTATATTAGAATGCTATAATTTATATAAATATAAAATTTTATATT
TATTTAAATTAATTAGTTGTAACCAAAGATATAATTTTAAATTTCTTAAAAAAAAATATATATAAAGTATAAAGAAAATT
AATTTAGTATGAAACTTAAAATTGGATATATTATTAAAAGTAGTAATAAAAATTACTATAAATTTATAGTACCTTTTTGG
AAAAAAAATTTTAAATATAAAAAAATTCAGTTAAATATCCATAAAAACTATTTATATGATATTAGAAATGAAATTTCAAA
TAATTTTATCATACTTGTAAAATTTGATTCTAAAAAAAAAAAATATAATTTAATTAAAATTTTATATTAATTTTATCATA
TATAAATTTAAATTTTTTAGATATGACTCAAATATATACTTCTTTTTCTGTTGCAGATAATACTGGAGTTAAAAAAATTT
TTAGTTTAGAAAATAAAACTAGACATTCTTTTAAAATTAATATTGGAGATATAATTTTAGGAACGATTAAAAAAATTAAG
GCAAAATCTTTTTTTAAATATTCAGAATTAGTACATGGATTCGTAATTAGATTAAAAAAGAAGACAAATGTTAATAATTA
TTATAATTATATTTTTAATGATAATGCCGTAATTTTAATTAATAAAAATTTTAATCCGTTAGGAACAAGAATTTTTGGAT
TATTTCCTAGAGAGTTAAAAAAAAATAAATATTTAAAATTTAATGCTTTACTTTTAAATATTATTTAAAAATTAATTATA
TATAATATTATGATATATTAATTTATATAACAAATTTATGATTAAATTAAAGAATTTTTTAACATTTTTAAAAAATAATT
TATTAAAAAGAAAAAAAATAATTATTCCATATAATTATAAAATTTATCAAATTTTAAAAAATTTAAAACAAGAATTAAAT
ATTGCTGAATTTTATTATATTAAAAATTTTATTATTATAATATTTAATCGTTGTATTAAATCTTTAAAAATATTTTCAAA
ACCTAATTTTAAATTTAAAACTTTTAATAAAAATATTTATAAACTTAGTTTTATTAAAAAAGAATTACATCTTATTTCAA
CTACTAAAGGTTTAATGTCAGCTTTAAAAGCTTATAAATTAAATTTGAAAGGTCCTTTAGTTTGTATTATTTATTTTAAA
TAACAAAAATTCATTTAAATAAATGAAAATTTATACACTTACATATAACAATATTTTAAAAAGAAACTTTTTATTTTATT
TTTGAGTTTGAGATAAAAAAACTAAAATTAATAAATTAGTAATAAAATTTTATAATATTAAAACTTTATTATTATATAAT
AATATTTATTTTATTCCTTTTTATAAAACTAAATTTTTATTAATTACATTTTCTTTTTATTTAAATATAATTAAAAAATT
ATTAAATTTAAATGAAAAAGCTTTAGTTATTTCATTTTATTTAAAATTAAGTATAACTGGAATTGGATATAAAATTTTTT
ATATAAATAAAATTCTAATTTTAATTATAAATTATAGTCATATTATTAAAATTAAATTTATAAATCAAATTAATTTCAAT
ATTATAGTAGATAATATAAATAATTTTATTATTTTAAAAAGCCCAAATAAATATTTATTAGGAAATTTTAGTTATATTAT
TAAATTTTTTAGAATGTTTAATTGTTACAATAATACTGGAATTAAAAATATTTATGATTATTTAAAAAAAACAAAAAAAT
TTAAAATTTTAAAAAAATAATTTAATTAAAAATGAATGTAATTAAAAAAAATTTTTATATTTTACATTATAATAAATTAT
ATAAAAAAAATTATAAATACAAATATTTAAATTTATATAGTAAATTAATTAAACAATTATATAATTTATTATTTTATTTT
TATATTTTAAAAGATTTTATTTTTTATAAATATCTGTTTATAAAAAATAAAATATATTTTTTACTGGTTAATATATTTTT
ATTTTTATTTAATTTAAATATTATTAAAATAATAAAAGATATTAACAATAAAAAATTTAATATTAAATCTAAAACCAATT
TATATTTATATTACATTTATGTTGTTAAAATTTTTTTAATTTATAACTATAATTTATTTTTAGTATTCTTTTATAAAAAG
AATAAATATAATAAAATTTTTCAAAAAATTATAGAAATAAAAAAAATATCTAAAACTAGAAAAAAAGGTCGTATAAGACG
ATTTAAAATTTTATTATTAATAGGAGCTAAAAATTATTGGATTGGTATTGGAATTGCTAAAGATTTTTATCTACAAGAAG
CTATAAATAAAGCAAGATTTTCTGCTTTTAAAAAAATTTATTTCTTCTATGTAATTTTAGAAAGAATTCTTTTTTATTCA
AATATTTTAAAAAAAATAAAAGTTATAGTTACGATTAAATCTTTAGGTTCTGGATTAAGAGCTTCTTATTTAGTACAAGT
ATTTTTAGATCTTATTGGTTATAAAAATTTAATTATTAAAATTTATAAAAAAATAACTAAGTATTATTTTATAAAATTAT
TTATAAAAATTTTAATAGATTTAAATAAATAATTAAATAAAATTATATTTTACTAAATATTTTGTTAAAATTAAAATATA
TTAATTATTCAAAATAATAAAATGTCAAAAATAATCACCCTGTATATAAAATCTACTGGAAAAAATACTTTTATATCACT
TTTAAAAAAAAATCCTTGTTTTTTTCTTAATAAAGTTACTATAGATCCTAGACAATTAATTTTAATTACATATTCATGTG
GTTCTTTTGGGTTTAAGGGTAGAAAAAAAGAAACAGCTTTTGCTTGTAATTTCATTATTACGAAAATATTATTATTAATT
TTAAAATTAAAATATAAATTTTTTCATATTATTTTTAAAGGTATAGGATCTTATAGAAAAATTATATTAAGTACTATTCT
AAATTTTTTAACAGAAAAAATTGATTTAAAATTATTATCTATCACAGATATTACTCAGAGTTCTTATAATGGATGTAAAT
CTAAAAAGAAAAAAAAATATTAAATAAAACTTATGCTTACAATAAATCAATTATTAAAAAAATCACGTAAAAGTAAAAAA
AAATCTCAAAATTCTTTAATAAAAATAAAACCACAAATAAAAGGCATTTGTATTAAAATATTCACTAGAACTCCTAAAAA
ACCTAATTCAGCTTTAAGAAAAATTGCTAAAATTCGTTTAAAAAATAAAAAAGAAATTTTAGCCTATATTCCTGGAGAAG
GGTATGCTTTACAAGATCATAATTTTGTACTAGTTAGAAAAGGTAGAGTACAAGATTTACCTGGTATTAAATATAAAATA
ATTAGAGGAGCTTTAGATGTTACAGGAGTTTTAAAAAGAAAATCAAGTAGATCTAAGTATGGTACTAAAAAAGTTTAAAA
ATTCATTTAATATAAATAAAAAATTCAAAATAATGATTTTTCTATATCATAAACAATTTTTAATTTTTAATTTAATCCAA
AAAATTTTAATTTCTGGAAAAAAAAGAAAAACTGGAAATTTAATTTTAAATTTTTTAATTTTATTTAAAAAAAAGAAAAA
AAACTATTTAAATGATTTAAAACAAGTTATTTTAAAATTAATGGTTTTTTTCACTTTAAAATTAAAAAAAATAAATTCTT
TAATTTATCAGGTGCCTAAACCTATTAATTATAAAAAAGCTTTATTAAAAGCTATTTCTTGATTAATTAAAGCAGTAAAA
AATAAATCAAAAAATAAATTACCTTTTTATCAAAGATTATATTTAGAATGTGAAAATGTTTTAAAAAATCAAGGAAAAGC
TTATCAATTAAAATATAATTTTAGTAAAAAAGCTTTAATTAATCGTGTTATCACTTATTTAACTATAAAAAATTTAAAAA
AATATAAATTTCAATAAGTTAAATAAATTATATATATATATTTAATTATTACAAAAAATGAAAAAAGAAATTTTTAAAAA
ACAAAAACCTCATGTAAATATAGGAACTATAGGACATGTAGATCATGGAAAAACAACTCTAACTGCAGCCATTACTGCTG
TATTAGCTAATGTAAATCAAGCTAAAATTAAAACTTATAAACAAATTGATTCTGCTCCTGAAGAAATTGCTAGAGGTATT
ACAATTAATACTTCACATATTGAATATGAAACTACATTAAGACACTACGCTCATATTGATTGTCCAGGTCATGCTGATTA
TATTAAAAACATGATTACAGGAGCAGTACAAATGGATGGAGCTATTTTAGTAGTATCAGCTACAGATGGACCAATGCCAC
AAACTAGAGAACATTTAATTTTAGCACAACAAATTGGAATTTCTAATATTGTAGTTTTTATAAATAAAGCTGACTTAGTA
TCTGACTCAGAAATTATAGAATTAATTGAACTAGAAACTCGTGAATTATTAGGGAAATATGGATTTTCTTCAGAAAAAAC
ACCTTTTATAGTTGGATCAGCTTCAAAAGTATTAGAAAATC
>Bobwhite_2.0_possible_apicomplexan_scaffold_jcf7180006226006
ATATATATATATATATATATATATATATATATATATATAGGCACTCAAAGTGCACATAGCCATGTAGATGTCACGCGCAT
CTGTTACCTTACGTATATGTATAGGTCTATCGTGCACGCCTCTACATGTAGAGACACAGGCGTACATGTGTATGTCTGCT
ATGCATGGCTTCGACGTCGTAGGGAGCTGTTGCGCGGCTGCCGGCAGCTGTCCGCATTTGCACACGACCGGTATACAGCT
AATACGCTTCTGTAGACGGCATGCAGATGCCCTTCATCTGACAAACATATATATATACATATATATATATACATATATAT
ATATACATATACATATGTATATATATCTGTGGATATCCATACNNNNNNNNNNNNNNNNNNNNNNNNNNNNNNNNNNNNNN
NNNNNNNNNNNNNNNNNNNNNNNNNNNNNNNNNNNNNNNNNNNNNNNNNNNNNNNNNNNNNNNNNNNNNNNNNNNNNNNN
NNNNNNNNNNNNNNNNNNNNNNNNNNNNNNNNNNNNNNNNNNNNNNNNNNNNNNNNNNNNNNNNNNNNNNNNNNNNNNNN
NNNNNNNNNNNNNNNNNNNNNNNNNNNNNNNNNNNNNNNNNNNNNNNNNNNNNNNNNNNNNNNNNNNNNNNNNNNNNNNN
NNNNNNNNNNNNNNNNNNNNNNNNNNNNNNNNNNNNNNNNNNNNNNNNNNNNNNNNNNNNNNNNNNNNNNNNNNNNNNNN
NNNNNNNNNNNNNNNNNNNNNNNNNNNNNNNNNNNNNNNNNNNNNNNNNNNNNNNNNNNNNNNNNNNNNNNNNNNNNNNN
NNNNNNNNNNNNNNNNNNNNNNNNNNNNNNNNNNNNNNNNNNNNNNNNNNNNNNNNNNNNNNNNNNNNNNNNNNNNNNNN
NNNNNNNNNNNNNNNNNNNNNNNNNNNNNNNNNNNNNNNNNNNNNNNNNNNNNNNNNNNNNNNNNNNNNNNNNNNNNNNN
NNNNNNNNNNNNNNNNNNNNNNNNNNNNNNNNNNNNNNNNNNNNNNNNNNNNNNNNNNNNNNNNNNNNNNNNNNNNNNNN
NNNNNNNNNNNNNNNNNNNNNNNNNNNNNNNNNNNNNNNNNNNNNNNNNNNNNNNNNNNNNNNNNNNNNNNNNNNNNNNN
NNNNNNNNNNNNNNNNNNNNNNNNNNNNNNNNNNNNNNNNNNNNNNNNNNNNNNNNNNNNNNNNNNNNNNNNNNNNNNNN
NNNNNNNNNNNNNNNNNNNNNNNNNNNNNNNNNNNNNNNNNNNNNNNNNNNNNNNNNNNNNNNNNNNNNNNNNNNNNNNN
NNNNNNNNNNNNNNNNNNNNNNNNNNNNNNNNNNNNNNNNNNNNNNNNNNNNNNNNNNNNNNNNNNNNNNNNNNNNNNNN
NNNNNNNNNNNNNNNNNNNNNNNNNNNNNNNNNNNNNNNNNNNNNNNNNNNNNNNNNNNNNNNNNNNNNNNNNNNNNNNN
NNNNNNNNNNNNNNNNNNNNNNNNNNNNNNNNNNNNNNNNNNNNNNNNNNNNNNNNNNNNNNNNNNNNNNNNNNNNNNNN
NNNNNNNNNNNNNNNNNNNNNNNNNNNNNNNNNNNNNNNNNNNNNNNNNNNNNNNNNNNNNNNNNNNNNNNNNNNNNNNN
NNNNNNNNNNNNNNNNNNNNNNNNNNNNNNNNNNNNNNNNNNNNNNNNNNNNNNNNNNNNNNNNNNNNNNNNNNNNNNNN
NNNNNNNNNNNNNNNNNNNNNNNNNNNNNNNNNNNNNNNNNNNNNNNNNGTGTGGATACGTGTGTGCCAGACTACATGTC
AGAGGGCTTCAGTGTACGTCTGTGTGCGTATGTATATGCATGGAGTAGACTATGTGTCAGAGGGCTTCAGTGTACGTGTA
TGTGTGTGTGTGTGTATATGCGTGTGGTAGATTATGGGTCATCAGACGCCTCAAAGCGTTTGCGTGTTGTCTGCATCTGT
GTGTGCTGGACCGCTTCAATATGTGTGTGCGTGTATGTGTATGTGTTAGAGAGCTTCAGTGTGGATGTATATGTGCGTAC
GTGCACACGTACGTATGTATACGCATATATATATATGTATATGTATAAATACACGCCAGGCTCCTTTCTGAACTGGCCAC
CGTTATAGCTGTCTTTCTCTCCTTCTTCTACGAGCGCACGTATACAAACAAACACGCCAATAGTCACTCCGACGACGAGA
AGGGAGAGGGCAACACCTGCTCAAGTATGGATGTGCATTCGTATGGCAGACTGCTTCAGTACGTATGTGTGTATGCGCGC
ATATACGCTGCTTCAGTGTGTATGTGTATGTGCGTATGGGTGTGGTAGACTGCCTCAGTACGTATTCGTATGTCTGCGTT
ACAATCCTTTCAGTATGTATCTCTATGTGTGCGTTACACTGCTTCAGAACGTCTGTGTGTGTGTGTGTGCGCGTGTGTTT
GGTAGACGGCTTCAGTATATATGTGTATGCGTGTATGGGTCTGCTAGACTGCTTCAGTATGTATGTGTATGTTTGCCTCA
GACTGCACCTTCAGTATGTATCTGTACGTGTGTGTTAGGCTGCTTCATTATGTCTGGGTGTCTGTGTACGGATGTGGTAG
GCTGCTTTTTCGTACGCATACATACATATATATATGTACATGTAAATACATATATATACGTATATATACATATCCATACG
TATATATATGCATATATATATATGTATATATGTATACATGCGTGTGTGCGTACTTGTGTGCCTGACAGCTTGGGTATGTA
CGTGCGTGTGTGTGTGTGTGTGTCCTGGGCTCCTTCAGTCTATATGTGTATGCGGTTGACTGCTTCAGTTTATATGTGGG
TGTGTGTGGGTGTGTGGTCGGCTGCTTCAGCGCGTATGTGCATGTGCGTACGTGTGTACGAGACTGCTTGAGTACGTACG
CATCTGTGTGTGCGTGTGTGACAGGTTCCTTCACTTCTCGCTATGCAGAGACAAGGCCGCAGCGCCTCGCTTCAGGAGTG
GGCATGTCTGCTGGCGAGTGGCCGGGACACACCCAGGGGCTGGGCAGCACGCCAGTAGCAGCCTGCAGCTATGACAAGGA
AGCGGAGAAGGCAGGAGAGAAGAAGCAGCAGTTGCAGCCGCAACTATGAAGAAAGACGGTGCAATCTGTCCACAGCATGT
TTGTAATGCAGCTGAATAAGGCGGAGGACGAGCATCCCGAGACGTTCTTCGGATTCAAACAGCAACGCCGCCCGCGCTCC
GAGAAGTGCGGCCAGCGACAGCTGCTGCAGTACACACGCTGCAACAGCTGCAGCAATCCTCTCCAAGGTGCTGCTGTCGC
AGGGAAGCGACGGTAGCGCGCGTGCACAGCAGCAACAACGCGAGTGATAGCAGCAGCAGCAGCAGCAGCCGCAGCGACGG
CGTACGCCGCAGCAGCACGGAGGAATCCACCAGCGGCAAGTCCAACGGCCACAACAGCAGCAGCACAGCACGACGAGCAG
AGAAGCGGCAACGCAGCAGCGACGGCAGCACTGGCACAGGAGCAGCAACAAGGACGGCATTAGCAGCAGGGGCGGGGAGA
AGAGGGCATCGATGTAAGGTGAACTTTGTGAGTTTCGCGTATCTGCGGCACAATGAAGAGCAACAGGATTGAAATGGAGA
GTCGCGTCCGGGCGAGCCTGACCCAGGGTAGCGCCTTCCCAATACCCGAGACACATACAGAAACAAAGAGGGCTTCTCGT
GCTTTGTTTCAGACGCGGCGTGCTGCAGGCGGGGCGTTCTCTGAGTCAATGGAAGCCTCTGCTAGACACGCACTTGCGTT
TGACTGCAGCGACGGGGCCGCGGCGTTAGCTTCACCAGTAGCCGCCAGAGATCCGACAGCAGCTGCACCAGCTGTCGCAG
CAACAGAGAAGACAGCAGCGTCAAGCGGACGGCGTCTCCCTGCCGCCCTTGCTTACAGGCAAGCAGCAGCCTGGCGGCCA
GCTACCCATCCAGACACTGCTGCTGCTGCTGTGGCCGCTGCAACGTGTGCGCCAGCAACACCTGCAGCAGCAGCAACACC
TGCACCAGCGGCAGCCTTATCAGTAGCAGTAGTACCTGCAGCAGCAGCAGACTGGGGAAGCCCTGTTGGACTTGGTGTTG
GGAAATCTGCTGCGACGTCGCTTACTTTACGAGCTCCTTCTTCGCGGGCAGCCTGCGCCTCAACGAAGGCGGCAGAAGCT
GTAGCAGCTGTATGTGCGCCGGCAGCAGCTGGAGCAGCAGCAACAACCACGTATCCATGCAGAGGGAAGTGAATTACCCA
CCGTTCGAATTCCAACAGCAACCGCGTCCGCAGCAGCAGCGACAGCTGACTGCTGAGGACGGCAGGCAGAGTCAGGCGCG
GTCGAGAGATGAGAGAAGGACTGGCCACCACGGCCTAGCAGAAAGTGACGACGCGGGATCGAGCGAGCTGNNNNNNNNNN
NNNNNNNNNNNNNNNNNNNNNNNNNNNNNNNNNNNNNNNNNNNNNNNNNNNNNNNNNNNNNNNNNNNNNNNNNNNNNNNN
NNNNNNNNNNNNNNNNNNNNNNNNNNNNNNNNNNNNNNNNNNNNNNNNNNNNNNNNNNNNNNNNNNNNNNNNNNNNNNNN
NNNNNNNNNNNNNNNNNNNNNNNNNNNNNNNNNNNNNNNNNNNNNNNNNNNNNNNNNNNNNNNNNNNNNNNNNNNNNNNN
NNNNNNNNNNNNNNNNNNNNNNNNNNNNNNNNNNNNNNNNNNNNNNNNNNNNNNNNNNNNNNNNNNNNNNNNNNNNNNNN
NNNNNNNNNNNNNNNNNNNNNNNNNNNNNNNNNNNNNNNNNNNNNNNNNNNNNNNNNNNNNNNNNNNNNNNNNNNNNNNN
NNNNNNNNNNNNNNNNNNNNNNNNNNNNNNNNNNNNNNNNNNNNNNNNNNNNNNNNNNNNNNNNNNNNNNNNNNNNNNNN
NNNNNNNNNNNNNNNNNNNNNNNNNNNNNNNNNNNNNNNNNNNNNNNNNNNNNNNNNNNNNNNNNNNNNNNNNNNNNGGT
ACCTGCGCTTCTCGCCTGTGCTTGCATGGTGTTGAAGCTCTGCTGCTGCTCAACCATCGGTCTGCCCTCTACAAGGCAGC
GCGGGCCTCGCTGGGCGCGACAGCCGCTGTTTAACCAGTGTGTACACGCAGTGAAGCGCTACCTTGGCCGGCAGCGGGGC
GACCAGATGGGGGAACAGCAAGACGCGCTGAGGAATGTGCTGCTGCCTCCTGCGCAACACGCATTCCCTTTACTACGGGT
TGGCACGTGCGGGCCTGGATTGACACGGCGTTACTCTGTCGTTCATCCCCTGTATGCCCGCCATGGGCAGCATGCCTTCC
TGCGTAACCGACAGCAAGAGGCAGCTGCTCTCGCGTCAGCGCTGCTGTTGGCGGTATGCAGTGCGGCGCTCCTCTTGCCG
TGCTTACTCGTCTGGGATGCCTTCTGCGACTTCTCATCTCGCGACTGGACACAGGAGAATCTGCTGCACAAACTCCCGAA
TTACTCTCTTTCAGATTCGCAGCAGGCGCGCGAACGCGCGGCTCAGCTGTGTGGCGACAGAGGTTTTGTGCTGTGCTGCT
TCTGTCTTGCCCTTCTGCTGAGTCTCTCTGAGCTGATGCTGCTCTGGCTGCATCGTAAGGTTGCCACCGATGCAGCAGTC
GCTGCAGGGGCGGCTGCTGCTGCTGCGCTGGCTGCTACGATGGCGTGCACGAGTCCAGTCCTCGAGCGCCGCATGTCGTG
TGGAGGTACCCAGGTACGTCCCCTGCAGCTCCCTGGTGTTGTCTCCTCTACCTCACTAGCATTGAGCAGCAGCAACAGAG
AGGAGCAGCAGATGCAACAACACGGAGGCGCCGGTGGTGAAGATGTGCTTTCCCAGGGGCTGCGCGGCCCCGCCTGGAGG
GCACGTTATGCTGCAGAACGGGAGCAGAGCCGAGTCTACGGCAGGCGAGAGTCCGCAGCCATCTGCCTCTGTCCTGGACC
TTCCGGTGCAGGAGCACCTCAAGGGGAAGGAGGGAGTTTTTCACCGACATCCTGGCCTCAGGATAGTTCCAGAGGATATA
AGGAGAACGACCAGGAAGCTAACCGCGCGAGAGACTCGGGCAAGAAACGCGTGCTGCTGGTGGAAGAGGGACACCAGCAG
CAGCAGTGGCAGCAACAAGACCGTGCCGTGCGGCAGGGCAGATCTATACGCGCAGCTGGGGACGCAGGGAAGCGACAGGG
GGCGTGTGCGTGTTGCGGGACGAGCTGCAGTTTATGGGAGGCAGTACTGCTGGTGGGGTACTTGAAATTCTATGCTGGTT
GGGTGCTGGTTTTTGCTGCTTCATTGCTGCTGCACGAGCAAAGGTGTTATCGCAGCACGCATGCGTCTTTGGGGATGGAG
GTGATGCGCGCGGCAGTGGAGGAGGCCGCCGAAGCGGGGCACCCGCTTTCTCTGTCTTGCCTTGCGACGCGGCACAGGCT
AGAAAACACGTTCGTGCTGCCACATACCATCGGCCAGGAAGTCGACCTGTTCTACGGCACTGCGGCTTCTGGCATGATGG
TGATTGCAGTCGTGAACATCGTATGTGGGGTGTACGGCGCCATTGTGGGGTGGAAGCGCAGCCCATTGTTGTCTGGATTG
AATGTTCTGCTCAACGCGATCATTATATGGATGGAATTTGCTGCCTGTGTCGGGCTGCTCTTTGCTGCCGCGGGCTTGCG
CTTCTTCTGTAACTACACTGCGTACCCGGTAACCCAGGAGCCACTGCCGCGCTTCCTCGCGACCTACATCTGCCGTAGCA
GCAATCCCGCTTTCTTCGTAGGCTGGGCTGCGGTTGGTGCAGCCTTTCTTATTGTTCTGTTTGACGTCATTGTAGACTCG
GTGTTGTTATGCAGAGAACTGTCTGGCAAACAGTCAGCAAGTCCCGGGCCTTGCTCTGCCTGAGTAAACAACGGCTCCAC
CTAGACAGTGCTCCTGGCCGGGAGGTACGGCAAGAAGAAGCGGCAGGTGCGTCTGGCCGCTGATGAAGCTTCACTGGCCT
CGATCTGCAGCTGCTACTGCTCTTACAACAGGGCGGCACCAAGTGAAGGAGACGTACAACGGGTGGCTGTAATGCCACCG
CTGCTGACGGTAGTGCTCGGGTCATCGCTTTACGGCGACTGCGAAGGCCCCTGCTTGAGCAGAATGCTCTAGCAGCCTCG
AGGACGAAGGAGGGAAAGAATAGACAGCGCAGGTGTGCGGGAGTAACTGTAGAAAGGGCAGCGTTCGGGTGCCAATGAGA
GGGATACACTGCTGCTTGCACGTGTGCGAGACAGTTGTCCGTCACCCTGTAAACGGTGAGGGATTCCGCTGGATGTGTTA
TGTCTGCTTCTTCTGCCGATGCCCCTGGTTCGCCTCTCTGTATAACTTTGCAACGGGGAGGTGAAGTATCGAGAGAAAAG
TGGCAGAGGAAAGGAAAGGGTGGATGTGTGATGCGTCAGACAGCAGGACCGCAGAAACGCCAGCGGGGAAGCCTGTCGGA
TAAGGTAAACACTGGACCATGTGCTAGTCAGTGGCAGTTGTTCGAGCAAGCGGATTCAGGCAGTTGACGCAGCTAAGCAT
AAGGAATGCAGTAGTAGCACAAGAAACAACCCTGCGACTGGATCGAGTAGCAGCAGTGTAGCATCAAGAAGGACGGATCA
GCAAAGGCAATCAAGGGTAATGTAGACGGCTGATCTGGCTGGAGGTGCGTGTCCTCCGGTGAGTAGTGCCGGGCGACTGC
AGCTGCTGAACATGCTGCAGCCCATGCTTTTGCTGCAGTTGGTTCGTCTGCCCCCCCGTAGTGCAGGCACTGCTGCACAC
GCTACTGCAATGCATGCAAATTACTACAGTTGTTCCATGTTTACATTGTGTCCCACGGTGAAACAACCGAGTGTTTACCT
TTCCGGAAAAGGAGATAAGGAGCGCATCAGTGCTGCAACAGTGGGGGCCTAGCAAGGCAAGCAGTACAGATACATCATTG
CCACGATCCAAGATCCATTTGAGGGAGACTGGGTCGTTCTGTCAGGCTGACTGAACACCGCGTGGGTGCGGCAGCAGGTG
AGGCAGCAGCGGGAGGTGAGAAGGTGGATTAACAAACGTGGCGGGAGGGACACAGATTAGCAGAGGAGGCCACTGCAGGA
GAGGCTGAGGAGCATGACGTGCAGAAGCACAGTCCGCAACATCACAGCGAAACGACTGAGGGTGAAGTTGTAGAACCGGC
TTCCGAAAAGCTACTACAGCACGCCTGTGGCTGAGACAGCAGCAAAGCCCGCGCTGGCATCCATGGTCAGGAGAGGCGGC
ACGTTTGTGAGGTCTGATCCGCTTAGCTAGCCTTTGTAGGTAAACCCGTGTATGTGGGTGTCTATAGTATGCAGAGAAAG
GTAGTACACGTGTATGAGGCATAAGACGGTAGAAATATGGGTAAGCACGCTGAAGTTTTTCTTTCTTCAGGGGCATCCAC
ACATAGGCCACCGTGTAATATACTGTCGTGCGTGTGACAGACCTCGTCTGTACTTCAACGCATGGTGCATTTCCTGTCCT
GCCTTCGCGTTCTCAGCTGATGAATTCTGTTCTCCACTTTGTAACAGACATTTCGATGACGCTGTAGAACGTAGTGCTGT
GTTTATTTGTTGTTAGCTTGCGGCTATTATTCTTCTGGTGTTCCTGTCAGCAGATTCTGGTCTGATTGTGCATCTTTACA
CGGGCCTGCAAGTCTTACCTTCCGCACCAGTGTTTTGCTATACGTACAAGTTGTATAGTCTCCTTACTGCATATTAGGAT
TTCAAAGGGTGGACGCCGTGAGTTGTCCGTCGTGTTCCGCCATTCGAACAATGCTGGTAGCCAAGGTGTCCCTGATACTT
GTTTTCGTGTATGCTTAGGTGCATGTAAACGCATGTATATATATATATATATCGCGTTGACAATCCTAGGGGCACAGGTT
TAGGGTGTGCCGCAGAAAGTGGACGAGACAAACGAGCAAGCAACAATGCGCATGGAAGACAAAGAAGTGAAAAGCCTTAT
TTTACGTCATGAGTAAACATACCTGTGCCAACATTTTCGCACGAAGGAGCGTACAAGTCTCCTCTAAAGGCGCATGCGGA
CGTGTGCACGTCTGCGGATATTCTGTCCGCACGCACCCGCAGTTCGTTGCTTGCAACGTGCTTGTCGCGTTACACATGTA
CACTCTTACAACCAAACATACACTCATATCCCCACACACTCAGCAAACAGCAGCGTCATCCTAAGGACGCCTTAACACAT
TATTGGCGCGCACAATATACGTGATGTATACACGAAGGGGACGTGTACGTTTAATCGCACGTGCCAGTTCCATTGCCCCT
CGGGTCGCGTTCTCCGGCGTTGCTCGCGTGCTGAGCAGTACTTCGTATATCTGCCGCTGGTGTTTACCTGCCACTGCTCT
ACACACATAGTGGCTACATTCTCCTTCGCTCCAGCTTCCTGGCCGTCTTGTCAAGTGCTGCCACCTCTCACTCCAGCTTG
TATCCCAGTCCACACTGTAGTTTGTAGGCGCTGTAAAAAAGAGATGATATGTACCAGTGAGCCGAGGGCGTACCCATAGA
CCTTTCGTGAACAGCCTTCGAGCGAGGTGCACCGAACTCCTCCCATGTGCTCCAGCTCCTCGTACCTGTTTTGGTGGCTA
GGGGTGTTCTTCAAGGGTGTTTCAAACGCATGATACTAAGTGTCGCTATGAATGTCAAGGTATTGACTGTCCTGACCACC
TTCACTGGTAGGGCGGCAACTTGGACTTAGTGCACTCACTTTAGCTTGTTTACAAGTGTCGTGAAGGGCATCCATTCGTC
GATTCCAGGTTAAACGGACTTCACGCAGAAACTGACTGGCAATAGCCTCAGTCAAGATGCCAGCATGTCCGACTCTACAT
GGTGTATACTGGGCGGCGCCGCTGCTTTAGTGGCGGGCATTTCTTTACAAAAACACTCTCCAACTTCACGGTGAGCTTTT
TCCTCCCTTTACATCCAGTTGTACCTGTAGAAGTTACACTGTGTATGCTGTCGTCTGTTGTGTGCTTGTGACACTGAAGC
GGCTCTCCTCAGTGTCCTCTGGAGCGACGCAGCGGCGGACCCGAGACCCTTCAGCAAACTCATACCGCCACTTAGGACGA
ATTACGAACGATTACGTAGTGTGTGAAGAAGGGTAGACAGCCGCCTTCGTAATCAATATTTCTCGTGTAAAACTATTGAG
GAGCCACGTTGTACGGCACGTTTGGATCCTGACCTGTCGTTCTGCTGAAGGAAACACACGTCAAGAACCCCTCCGCACTG
GCACTCTCAACCGGACTCACTACTATCATTCTCCAGGGATAACGCTACAGATGACCCTTGTTAAATAGTTCCCTCTACAG
GTGTCCTTGACTAGGGAAGTTTGCACGGTGCCGTTTATACATGGGCAACGGCGATAAATGAATGCGTCGTGGATGGCACC
CGCTGCGCTTCCTGGAAACCTGGCTGGTGGCGACTTCAGGTCCGCTAGCGCACGCGTACGCGGATATTGTACTAGAAAGC
AGAAGAGTTGGTCCACGGTGTACGACGTTATTCCTTCGTGCGTGCCTCACAGGCGATGTCTGATGAGCTGCAAAATAGCC
ACGCAGTTCCAAGGCACGTGTGCACCTGAACCTAGTGTGTCGTAGCTTGCCCGCTGTGTCCCTTATCGGCTGCCGGTGCA
GCATCTTCGGCGTCTCGTTCCCGTAAATAATACTCCCAGAGGCAAGATCTGACGTTTCTCTGCTACTATAGAGTTCTGCG
TGCTACAGCATTCCTCTTCGAGCCTAATGTAGCTCACATCGCCGTCGTTTTGTCCAGGGGCGTTCAAGTCAGGCGCCACA
ACAGCTGAATGCCACATGCGGACAACACTTGCGTAATACAGAGTCTCTTACGTACATAGTTGTTTTGTAGGAGAGGTGCG
GACAACCAGTAGCTTCCCGCAAAAACCAAGCGCCTTACCGTGGACGTCCAGAATGGTGTGCAGGGCCGCTGGGCCCCAGG
AAGCCGCCCGGCGCGCCGATTGACGGGCACGCTGGTGGACAATGCCGCGTGGGGAGCTGTCTAGCAGAAATAGACATGCC
AGCACTCGACGGCGGCCTTCTAATATGTTACCTGCTCGAAAAGGTGGTCTATTGCTCTTTCTGGTCGCGCGTAGTAGCTC
TTCTTATTTTTCCTCTGTAACTACCTCCGTGGCATTCCACGAACACGATAGAATTCAATTGTGTCTTCCGCCCGTGTGTA
CGCTGCTCCGCACGCGTACTGTGTGTGTCATCCTGTGATAGAGGCATGCACGTCTGAAAGCGTTTTGCGCTGCGCTCCCT
GCTGGAGTGATCGATTTATCTGGCTTTCTAACGCACTCGCACTCCTTGGGGTCACGGGTGACAAGATACGTTGCAGGCGT
GGGCCACATTCGCGTGAGCATACTCAATTCATATGCGGGAGTATGTAAAGTTTTGAAATCTTCCCTGATGATGTGACCGG
GAGCTTCCCAGTCCACGTGTGTAAAACGCGCTCTATGGTCGGAGTGTGCGCAGCATTTCCCCCGTTTTTCTTAAGTTGTG
AGCTAGCTCGTCGAGCAGCTTTTGCCTGCGCCCAGCTGAGATCTCCCAAACTGCTAGTCTTACCGGAACAATCTCGGATC
CGTCGTGGTAGTTGAGGGAAGTGATGGTCGAGCTTGCTTAATGATGATGTGTACTTCCTTCTTCTCTTACGCGGTGTAGG
GGATCTGCTGGGCGACATCATCTGTGGTAATGGATGGCCCCTGGGCTGGACGCGCGGTAAAGCGCTGTATCCGCGATGAA
CTCGTTCCGCCTACGTCACCTCGAGCAGGCTCTTGAGCTGTACCACAGAGTTGCCTGTCCTAGCACTGTTTCCACCTCAT
CTGTGTCAGCTGGCTCCTTTCGTGTCCCAACAGGGGCTTCATCTTTTGCGCCTCCGCCGCTCTCTACTACTTCCTTCGCT
GCGGACTCTCTCCCGCTGGACTTGTTCCTCCGCCACTACTTCCGCTGCCACGCGAAAAGTTTCACCAGCAGCGACAAACT
CTTCATTTCATCGCATCTTGCGCAACTCATCAAGTGGAAGGGCCTCCTCGACTTCCTAACCCCGCCTCCCGCCGCGTGGA
GCAGTCGCATTCGCACTTACTTCATATCTGATAGGTAGCTACGATAGATGGCTATTTGTAGTTTGTCTGCGATATGGAAA
ATATGGGCCGCGCATGTGGAATATATTCTGTTAAAGCTGCATCTGGGGCTCTTCTCGGGCGCGACGTCTCTGCCTCTGCT
TAGTTACTGTCTCTCAAGGATGATGCCACAAGCTTATGTGCGTTCCCACCCTCGTTTGCCAGCTGCTGTTGCTAGAGTTT
TCACGGACCTCTTTTGTGCGCCACTGATCCGCAATCGTTCTCGGTGGCCGCCTCGCAATCCTGTGCAGCTTTCTTCCTGT
GGCACACCGTAGAATCTGCTGTGCTGGCTTTTCACGCCTTTGTGTGGTCCAAGGGTTTCGTCGTGTCGCTGCCGTTTACA
CTAGCACTGCTACTGCTGAGACAACTACTTCTGAGACCCCTGCTGCTGCAATTCCCTCTGTGGTCCCATTTGCTGCATGT
GTGGCGCTGCAATCGTCGCAACTGCTGCTGCTGGCCCTTCTCGATCTGCGACCGCTGCGGTTCCACCAGTCGGTACCACA
ACTCACTGCATCTGTTGCGCCTCGCAGCGCCACTGCGCGTGCTGCTGTTTATCGTGCTGCCGCGAACATTTCTGCTTTTT
CCCCAGTACCGTTATCATTGATGCTGCAGTGTGACGCGACAACCTCACCGGCGCCCAAAGCGCAGAGCGCTATATATTCT
CTTCTAGTTTCTCCGTACACCGAACTTCGCAGAAACGCATACATCTGTGCTGAAGCGTGTGCACACTCCTGTGCATCTAC
ACGGCTTGCCGGGCTCCCTGTCACCTGACTCGAGTTTCCTCTCTGTCAAACTTGGTTTATCCCGTGTGGCTACTGCCTCT
CAGTTGCACCCAGACAAGAGGCCTCCCCTGCTCTCTCGACCCCCAGAGCAGCCTCGGCGGTCCAGACACAACATAGCCAG
TTTGTGGCGTGGGTCGTCCTTGTGCCTGGTGCTGCTCAGTGAAATCGCATTATGTACTCCAGTGCGCTACAGCATTAGTA
GCTATTCATTTAATGTCTACCTGGAGGACAGCTAAGTCAACGCGTTCTGTGGAAGAGGCAAAGCTGTCTCAGCAGCGTGA
CGCGGTGCTCCACCGCAGGGACACCGCTACTGTTCCTACTGTCGATTTCTGCTTTAGAGCTGCAGGCGTGACATGCGGCC
CCCACGGTATATTGCTCCACAAAAGCACATCTCTAGTTTTCTCTTGCGCAGGCGATACGGATTTATCCGAGAGTGTGTAG
TGAGGCTCCGCGGATAAAGCGTTGTGAGGGAATGCAACATATCAACCCACGTGACTATCCAAGTCTGACGTGCGCACGTG
GCGCTCACTCAAACTCCGTCGTCTGAGTGTTTTATATTAATTTCAGCAGGCACGTCTGCAGCCGCGAGAACACGCACGTA
CCTCTAGATATAGCTAGCGAATATGACGGTGGCACACACGTCACGCTGTTGACTTCAGGCCTGCCTATGGAGACAATGCC
GGCAAGCACGAGTGCACACATATCTTACATCTGCTTCTGCGCGGGCCTCCGTATGCCACACAGGCATGTGCTGAGGTTTA
CGCTACCTTTGTTTGTGTACCATCTTTGTGATTACGTATACGCGCGACACTGCCCGGTTCGGGCACGTTCACAGATCGAC
GACGCAGGTGAGGGGGAGGCTGTGCAGCGTGCAGGACCTTCGCTCGCAGCCAAGGCAGCCAACGCTGCCTGCGGGCCGCG
TTTAGTCTCCTCTTCCACAAAGGAGGCGCTTTCTATGCATCCATTCACTGACGCCCGCGTGCACAGCCCACTGGTCGCTG
CTGTACATGTAGCCGAAAGGAGAAGGTCTGCCACTGTCTGGATAGCCGCAAGCAGGAAAGACCTGCGGCACGCTCGTTTG
TTCGTCCTAAGAGGCTGCAGGAGCATCTACAATCCTGCGTATACGCCTTGCCACGATTTTCTGTATACATATGTATGTGT
GTGTGGGTAGTTGTGTACGTGGTACTGCTATAGGTATTGGTGCACATAAGTACTGGCCCTTGCGTGCCAGTGTGCACTCG
TCGAGGTGTACAGACACCCGACGCCGCAGCAGCAGCAACCGGGTCGGCCTCCGTACACATACACACGGTACACACATAGG
TCTCGACATGTTGGTGCACGCTGTTGTGGAAGATCGCACGCAGATTCGCCTAGGAAGGAGTCTAGAAGTATGGAAGAGGA
ACATACGTAGCGTCGTGTATGGATGGCATTACCTTATACTAACAGATACACGTAGATCTGCTGAAAAGTTGAGATATACG
AGTGTACAGGCGCTCGCGCTTACACGTGCACACACGCAGGTAGTAAGGCATTCTGAGGCACACAGGGATTCTTCCGCCTA
CAAGGATGCTGAGGCCGCGCCTACACGTGCAGGCTAAGTGCGTCCATACACATACACGCATGTACGTACATACACGTCCA
TATACATGCATATACACATATNNNNNNNNNNNNNNNNNNNNGTACCAGATACCTACGTGCCTACGTCTACATACGTAGAG
GTACGTATTCACACATATACATATATGTATGCATATATGCAGATAGTTGCATACACGTTCTTAGGCACATACTCAGGTAC
GTCCATACATGTACATATGCAAACAGGCACGAACATATCGAGACATACACATGTACACACACCAGCGTGTGCACACGTAT
ATACACGTCTACGTACATGTACGTACATCTACATATATGGACATACTTAGGCGTACATGCAAGTACGCATACATGTACAT
ACCTTTATCAACACAGGCAAACACGTACATACAGGCGCACACAGGTACATACGTATAGACACATGCACATATAGGCACGT
CTGCACAAGCTGACCTACATGCGGATACATGTACATAGAGGCGCATAGGTGTACAGACGTCTACATACATATACGTACAT
CTCCATGTACATGTGTACAGGCGCGTACATACAGGTACGCATACATACATAGGCACATACATTCACAGGTACGCACGGGT
TTCGGTTGCGCTGCTTCATGCACTTTTCAGGTGGAAACTGCATGCACAGAACACGCGGCTGCCGCCTCATCTTCGCTGCT
CCTTCCCTGAGCCTTTGTTTGCTCGTCTGGAAGGTGCTCTAGGCACGGCAACGGCGCTGCACGTCTGCTACACGCTTAAC
GAAGAAGCGCCTCTCTTCCTTCGGGTGAATCCCAACCGGATCTCCCGTGATCGCCTGCTCAAATTTCTCCTCAACAAAGG
CATGTCCTTCTGTCCTCTCGCAGGGGCTATTTCTCCGCTTTGAATGCCTCATTCCCTGGTTATAGCTGGCTGGTTGCCAG
TCTTCCACTGCGGTGCTGCTGCTTGCGGATGCATTACGTGCACGGTCGAGTGCTTCTTTTGAACGCCACTCCCCGTGGGC
TACCCCCGTCTTTTCTTTTCTTTCTTCTCCTCTTGCGGGTGTTACTCTTTGCTGCCTGCTGCTGTTCTTTCTGCTGCTGC
GACTGCGTCGTGTTGTTCTTCGCACTAGCTGCTACTCACCTCCTGCTGCTACTGCTGCTGCTTCTACACCTCCTCACTCT
TGCTCTTCGTCTTCTTCGCCTGTTGACGCCTATCGCCTGCAGTTACCTCTCTCACTACTGCAACTCTGCTGTTCTTGGGC
GGCTGTTTTGTACAGCGGTGCTCTTCCGTTGGGCTGGCTCCTGTCGTTTCACTCGCCGGCGACCTCTGCAGGTGCTGGAC
CTCTCTTTTTCTGCTGTGACTTTCTGCTTCTCCTCTTCTCTCTGTTGCTGCGCAGTTGTTGGTCTCTGCTGCTCATTCTT
CGATTTTCGTATTCTACTGCATTCGCTTCTGCGCGACGTTCACGCATCTTCTGTGTTGCGCGTCTGCTCCTGCAAATTCT
CTCTTCTGCTGCGTCTCCTTTCTGTTGCGACCGATGGCCGCCTCGTCGCTACCAAGTGTCGCCTCTCGCGCTCTTCTCTT
GTACTCTCTCACTACTGTCGCTCTCTGCTGCATATTTCCCCGTCAACTCCTATGCCTCTCTGATACTGCTCCGGTGCCCC
TCTGCAGCTCGTTTCTCCTTTTGCGACTCGACTCGCGCTCCTGGAGAACTCCTTCGTGCAGCTACTGCTACTGCCGCAGG
TTCTCAGATGCTGTTATCGAATCTGCGGTGCTATCACACTTCATATCAACACATGGACGTGTACACAGCCTATCCATCTA
TGTGCATTTGTATGTCGCACACACGTGTTAAGAAGAGTACATCCCTTTCATATGGTGCTCCAGACGCTTTCTCATGTGAA
TTCCGCGTCCGTCGGGGTTGTGACACCCGACCTGGCAGTAGTTATCCAGCTCAATACTGTCTGCAATCCTGCTGGTGGCT
TCGAAAGCGCTCTGACCAGAACTAGCTGCCTTTGTTTGCGGCGCCGGATAGCTTAATTACGGCGCTTACTGGGCGCTTGC
AGCAGGTGTCGCTGCTTCGGGTCTGTCAGTGCAGATGCTGGTGCTCCTGCTGCTGATGGTACTCGGTGCCACAGCTCTCG
CTTGTGCCCGACGGACAAGCTTCGCATTTGTGCCACGGTCTGGAAGCTGCTGCCGGTTCCGAAGCTTGCAATGCTTCTGC
TGCTGCTGGTGGTGCTGGTGGCGCTCCACCTGTTCTGCTGCTGCTATCGCTTTTGCTGCTGTTGTTGCTGCGCCAGGCGT
GGCAGCGGAGAAGTGTGCGCACTCTGCTTACGGACTGGTGCTGCCGCAGAGGCAGCGTCTCAGCGAGTTACCTGAGTTTC
AGAAGAACTACATGGAGATTCAGGATGAGGCTTCACAGCTCGTTGCCTTGAAAATAAACGTAAGAGATGCCCAAGGTCTA
CGCTGACAGTGCCTGTGTACGTGTAGTTGTGTGGACACAAAACGTCGCGTATGGAAGACTGGAACTCGTCCACGAGGGGC
ATGAGGTAAAGCACTTTACCATTCTGTACATACGGCGTATAATATACCTGCACGTCCAGCATCCGTCTCTGTCTGAGTGT
ATACATCTGCGTATGTCCGTACAGGTATATGTATATACGTACATATGTATGTATACACAAGCATGTGTGTTTCCTGGGGG
AGTAGCGTGTGAAGATCTGGATCCAACTGCGCCAACTGTTTTGTCACTTTCTGTTATCTCCTTTCTCTGTTCCTCCCTCT
GTCGCTCTGCCATGCCTTTTCCCTATCGTTTACTTCTTCGGAAGGGTTCCAATTTCGTCTCCGTCTCGCTCTCCCCGTCT
GTCTCCACGAAGAAGCAACTCGACAGTTAAAAAGCTCTTGCCCCTGTGCTCTCGATCCACAACACCCTTACTCCCTCTGT
CGCTCTTCCGTCTGGTCTCTCACTATGCATTCTAGCACGCGCCTGTCTCTCTGCTACCCTGTCTTCTTTCTCTCCTCCAC
ACACAGCTTCACAGGAACGTGACCCATCAGTGTTACGGCCGTCGAAAGAGGCCTACTAACTGCAGCGGAAGCCAAGAGGC
AGCAAAGTTGTCTTCACCCAGAAATTCCGTATTTGTTCACTTGCAGCTGGCCACGGGGACTGTGCATGCCGAGACAGCAA
GGAAGACGAGACTCAAGAAAGCTCTCTCTTTCGAAACAACATAAGTTGACAGATACGTTACTGCCTTCGAGATGGTAGAG
AGAAAGTGGATGGTGGGAGGAATCCCACAGTGCTGCAGTATGTAGGCACAGTGTGCAGCTGTAAGCCCGGGAGCACGTGT
AGCTATACCTCTACCCTCCTGTTCGTATTGAAAGCAACATGCATGCACTACCGTTGTGAACCCTCACTTGTAAAGCAGGA
GAGCCTGTACTGGCGGGCCCGACGCGGGAGTAGCTGCATACGCGTATAGGTATACGCGTATGTATGTATATACATGTAGA
GAGACATAGAGAGTGTGATAGATAGGTGAATAAGTATGTGCACGTAGTTGAGGGTATATACATATATATGTATATATGTA
TAATATATACGTGCGTCGATGTGGACGTGTTCACGTACACACATATGGAGGTCTGGGTGCATGTGTATACGTCTACGTAC
GGTGAGGAGTCACTGAGTTGAGGCCTTGGTCAGAGTGCTGCTGCGGCTGCGTCTGATGGAGAGTAGAAAGCTTGTCAACT
GAACGGTCTCCACGATCGCTTCGTTATTGACGACCTCGTCGTTAGAGGACGCCTTCTCTTAGAAAGGGCCACGGCGAAGC
ACGTTTCTAACCGCACCCGCGACACGGCACTCTGAAGCACTTTGATGGGGGGAGGAAACAAAGAAGGATAGACGTTTGCG
TAAACTTAAACAACACTGTGTAATAGATCCTCTCAACAGGTACAAGCGTGTGCATCTGTCGCCTTTGCATACGGTCTACT
ATGTGTGCACATATATATATATATATAAAAGAGAGAGAGAGAGATTAATAGATACATGGTAAACATAGATGCATAGATAT
AAATAGATAAATATAAGTAAATAGGTACATAGACAGATATATAGAGATAGATAGATAGATAGATATATTTGTATAGATGG
ATACGTGCGGCTGGAATGTATCTGTGTATATGTGTGTGTGTTTGCAGAGGAGTATGTATGCGTATGTGTATGTGTGCATA
TACATACTCTGACACGCTGCTTCTAGGGCGACCCTGTGTCGCAGACGTCGAAGGAACGTGCACCAGCGCATCATAGTCGA
TCTATAACCTGCACTCCCGTTGCATATATATATGTGTACGCTGGATCAATGTGCCTTGCAGGTGCAGCCTGGGCAAAAAG
TGCTGGATTTTTGCGCGGGGAGCGGAGGCAAGTCACTAGCGTTTGCTCCTTTGATGGAGAACACCGGGCGAGTGTATCTG
CATGACGTTCGAGAGACGCTGTTACGGCAGGCGAAGAAACGCATGCGCAGGGCTGGAATCCAGAACTACGAGCTCATCTA
TCCAGCTGACGCCTACAAATTTACTCGTCTGCGAGGTGCCCTTGACTGGGTAGGTGCTGCGGCTCACCGTGTACTACTAC
TGAGAGGTGCAGGGGCCTCGGAAAGCGCGTCTCACGCAGCTGGGGCTGCCGCAGGTCGACATCAATACTGCTGCTACTGC
TGCAACGAGGTTCTCACACTTGTGTTGCGTGTACTGCGTCCAAGTGTTCGAGCGTGTATGGAGTTGCCGCCTGGTACGTG
CGAGCCTCTCTGTTGATGTACAGTGTAGCTGCTGCAGTGTTCAGTTGGCTATTTGTTACACAGTAGCGCCACCTAAAGGC
TCCCCTCTGCAGGTCCTGCGCACCCCGGAGGCTACAACTGGTGGCGCGACATGAGGAACTGCACACAAGCTGCCGCTGCT
GCAAAGTCGAACGCATGCGCACGCCTGGATTGCTGCTGGGTTTTTGCTTCTACACCTGCTTGCTGCTGGTGCTGCATTGC
CACACGCAGTTGTGCGCGTCTGGCGTGTTTACTCTCGGTCGAACTCTTGCAGCGTCGAAGGGCGTGCTATTCTGCTGACT
CGCGAAGGCGTGTATAAGTCTGTTGATCGTGTGTGCTCACGTACTCTATGTGCGTCCTCCACATAGGTTACGTATATATA
TATGGTAGATTTGCTTCTCTCTCCTGTGTTTACTGCTGCTAGATATACGGCGATTCACTCTTGAGCCCTGCTACCGTTTC
AGCAGACACGGTGACGGCTCGACTGCTGCTCCCCCATTGTAGACACACCGTTTACACGTGGTGGTGCGTCAGCCGCTGCA
GAACCACTATGGCGTATTGTACACGTACATTTTTCGTGTACATCTGGAGACGATATATATGCGTGTTCTACTGTTGTACG
CTCATAATACTTTTCTGCACACACGCTTGATGACTGTCCATCTGTGCACACCAGCTGTTAATGCAAAACCATTCTGTGTA
CATGTGCTCTCATTACTTGTGTGAAACAGGTGCTGCTGCCACCCGATGCCTTGCTTTCCTGGAGACTGTACCTCTGTTGT
ATTTACATGCGACGTCCGCACGCAGTCACGCGAGCAATGAGGAAGGAAAGAAACAACAGCGTGGGGGGCACTTATGCACT
TCTACGTTTAGGTGTGCGCTTATGTATTCATGTACATGGACATGAATAGGCGTGTACAGGAGCAGGGATAAATCGGATGC
GGTTGTTTGTGGTGCCCCTGCAGGTGCTCTGCGATGTCCCCTGCACAGCCACCGGCACGCTGAGGCGCAATCCGGAGCTG
AAATGGAAATATACGGACGAGCGAGTGAGCGCAAGTCCGCTGCTGGCTACACAGTTACGTGCACGTGGGCGCTGCTGTCC
CCGGAAAAATAAAGCTTCTAGGAGACGCTCCGAGAGACATCCTTGGAGCAGGCAAACACACCGTTTCCTTGCACAAGTCA
ACAAACCTACAACGTCTGCGTGTGTGCACACGTATATATGTGTGTACGTATATGTGTAGATATATATATGTGTGTATATG
TATATATATACGTGTATATATATATATGTGTATGTGTATATATAGATATATTTAGTTAGTTATTCACCTTGCTGGCGCTG
CGGAATGAATGTGGATTGGTGGGGGACAGTTGTGCGTCCGTACCCTCTGCTGGCATCCGCGCACATGTCAGCTGTCACGC
AACGTACATTGTATACCACATATTTGAAGGGTGTTGTTGTCATTCACTTGCTGGGAGGTTACCGCATTTCTTTGATAATA
TGGATTTCCTTCTACGTGTCCGATGTGTGAGGTTGTCTGTTGCACTCGCCCACTTACGAGAGTTTGAATTTCTGCTTCTG
CAGGTGGATGTAGACACAACTATTTTGACGCATATGTGACGTCGGTTTGATGCAGGCGGTTCCTCTGTCTGTACCGCACC
GTGTCATCGAGCTTGTGTCACGGTGGACGCAGCCTTGTCAACACAGTAATCAGTGCGCCTTTGCGTGTTGCGAGCCGCTT
GCTTTGAGCCTGAGATTGTGATGCAGTTGGCGTAGAGGTGAGACTGCTGCTGAGCAGGAGGAGAAAAAAGTGAATTTCAC
CTGCGTTAGTGCAGTCTGCAACGTAAAATTGCTGTCCACGACGCGTTGAAAAGACAGGCGAAGAAACAGACACACTATCT
TGTTGCGAAGCAGCGACGGTGGCCTGCTTCCGCCTACCGTCCGCCTCACTTCGCATATATCGTATACCGAGTACAATTTC
AATACAAGTATATACACCGATGCAAGCGTGCATGGCTACGCACATCCAGGAAAGAAACTCTTTGGTTTGAGAAAGTGGAT
TCTACGTGTGCTTTCAAAACTAGAGGTGCCGGTGCATGTATACATACCCAGACAGCGACGACTGGTCGTCCCTACACGTG
TTTCTGTCAGTCATTCATCTTCGCCTTCGCTGTGTTGTTCTTTGCAACGTACGGCGCACGCCGTGACACCTGGAACGAGC
TCACAACGCAGGGTTTTCACCTCTTCCGTGGAGTCCCCCTATTTAGTAAAAAATGCCTTCCTGTAGCATATCTCGCATCT
TCTTTCACGAATGGCTCTGCTTGTGCATGTGCGGTGTACCAGACCAGCGCCTCCGTAAGGTGCAGCCGTACGTATATACT
CATAGCCATGCACAACTGCAGAATTGCCTGTTGAGGGCCCGCTTGTGTGTTTCACTTTCAGTCATGCACCCTGTAGGTTG
TCGAGCACGCTGCTGTTGTGACGCGGCCATTCTACGTAACGCTGCTCACACGCGTTGGCTGCAGCAACAGTGGAAACATG
TCTTTTTCTCTGCCGCAGATGCAGGGTGCCGGTTGCTGTCATGCCCACTGCGCGCGTTAACGTGTATCTGCACTCCTGCG
GATGGACAGAAGACCTTCGTCGGTGCACAAGCTCACCCTCGTGCCAGTACCCGCTAACTACCATATAGACCATAAACGCC
AAACGTACGGCCCAACGTGTTTGCGCGTACGTACACGGGTGCGGAGTAGCTGCACGGGAGCGCGTTCACCACTTAATTAC
GTTGGCAGGTGAAGGCCCGCGAAGGCGGCGGAAAAACCCGTTGGCTACGTACGTACGCTCGTGTACCATAGTACAACGAC
ACATACTCAGCAGCGGGTATGTACGCGCGTAGCCTTCAAGTACTGTTCCGTCAATGTATGCCTCTTGTCGTTTCCCGTAC
ATGCGTAGTGCATCTTCGACTGCATGTACTGACGCGCTGCCTGCACTCCTGGACTGCGTCCGCAGCATTATACGTGCCCC
CTGATTTCCACATTTTGTCCGCATTTTCACCTATGTGCGTCATTCTACAGGCGTGAAGCACTCTGTAATGCACCTCTTGT
CCCGCACCGATGCGCTGCTCTTGGTGTGCAGCTTTTTGAGCTCGTTGCTCTCCAGCGGGACATCTTCAAAACGGCGTTGC
AGTACATGCACCCAACGAAGGGCCGTATCGTTTACAGCACTGCCAGCATTCTTGATGAAGAGAATGTCCACCAGGTGAGA
GGTAGTGCCCATGCGTATGGATGTATGTGATCTTCACCACGTGGGACAATATTACAGGTGCTTGTCGGTCTACAGACGCG
AGTGTGTACTGTGAATGACCATGCGTGTTATCCCACTGTACGTCCGCGTAGTTATGTGTTTATCAGTCAATGTCCGGATG
AAACAACAAACAAGTGAGGGGACAGCGCATGCTTCTACGCGCATGCGTGCCATGTATGACACCTTCCACATGCTGAATTC
CCTCATGACTGTGACGACAGCTTCAGCGTCTCGTTCCGACGATACACAAGCGGCCCCTTCTTACCCCAGGTGTAAGAGCG
TTGCGCGGCTGAAGTGTAGACATAGCGACTTACGTGGTTTACGTATTCGCGTGAACCATGATTTCTGACCAGCCTGCGAA
TCAGCATTCACCCTGCCATGCACTGCACTCTCTAGCCATGGATGTGCACCTCTGGATGAGGCTATATGAATACAGTACGT
CCTATATATATTTCCACGTGTCTACCACGGGCAGCTCTACCATCAGGCAAATGTGCGAGAATGACTATCTACCTTAGAAG
GACGTCAACGAGCACGTGGGAGGGACGACTGCGTCGGTGCGTGCCTGCGTTTCAGGTCAAATTCTTCTGCCAGCAGCACG
GTCTCGTCCTAAGCGAGCCTCCCTTTCATGCGCTGCCGCAGTCGAAAGGAATGGACGGCTTCTTCTGTGCAGTATTCGAG
AAAAAACCCGAGTGAAGATTTGTGGCAGTATATCGGGGTAGCGACATCAGCAGGAGTGTTGCGCGGCGGTGGAACGGCAG
CGGTTCGCGCAAGATTTCGTGGCCACGTCGGGCAGCGGTGCAGTATTCACAAGAAACGGCTGCGAATACACTAGCGAACG
GGACAATAATCCGAACGCGCGGGCCAACACGCACACATCCGTATACAGCTGCGGAGGCAATGCATTTTAAAGTGAACTCA
ACACAAAGAGGGGTTTTGACCAGCTGCAGCAACAGCTCCGGAGCATGTTGCCTGAAATGCAATCTATTGTTATGGTGAAA
AGTGTTTATTCCTGCGCACACTGTTCGAATGTAGAAGCGCAGTGGAGTACGCCTCAGGAGTAAGCTCCTCGGACCATACC
CGGTAGCGGAGTAATTACGGCCATTCAACGCTTCCTCCTGTAGTACGCAGCAACAGTGAAACTTCTCGGGTCATAGCCGG
TAGAGGAGTCGTTGCAGCCATTCACGGCGTCCTTCCGCGCACTGCAACACAGGGAAGGGAAGCTCTGCAGCTGCAGGGGT
GGGAGTTGCTGAAAGCATTCGGCGGCGGTGCTGCGCAGCCTGTTTTCCAGAAAAGTTCATCTGCGTACCGGTGAAACTGC
TCTATATTCGTCATTGACTGCAGCTACGCACCAGTCCCGTTGGTAGTAGGTGTGGCACACTACGGTGCAGAAAAAAGTTT
TCTGCTGTGGAGACTTTCACCAGCGACGAGCGAACAGCTACACGCTCGCAGCGGAGACAGAAACGACAAAGCTGCACCAC
CTAGAGCACGGCGTCGGGTGCTCTAGAGCCAACAACGACCACCTTACAACTTCAAACGCGCTACTACGCAGGCAAAAAGT
GTCTTGCTTGCTCCTGCGGGATGTACGGCGAACTTCCGCCGAAGCCCGGAACCCGCTATAACTGGAGACGCATGGGTCCG
CGTCCAACAGTGCGGAGGCTCGTGCCCACGTGGTCCCTACGTAAGCATCTACGATACACAACTGACAGCATATCGGCTGA
TCATCGGCAGTACGAACCGGATGACGCTGCCGAAGCAGCAAAGGCGTATTCACCACATGCGCGACGGCTCGCGCCCATTT
ATTCGGTACTCATTAAAGTTTGTACTGGTCTTCTGTTGCGTTATATTAATCAATGGATGATGAACCACCACCACGGACCT
TCAACAACATGCAATGCAAGGTAGCGAGACGGTCGCTTTGTTGCAGCTGCTACGAATTCGACTAAAACTGCACGCGATTA
CTATTCCTTAAAGTGCTACGCCTGCTCCATCTGCGTACTGCATTCTTGCTTCTTCGTTTTTCAAGTTGTCCCACTACGCA
GAATGTCTCCTTGCTGAAATCATGCACACGCAGGAACACCAAGAGCCACTGCAAAAACTGGCACACAGCACCCACGCCCT
ACTACCGCTAACAACTTGCAAAAGCTCAATCAGCTATCGCCGAAGAGTGTAGACTTCCGCTTGACTGCGGAATGCAAGGC
AGCACCGCAGCGGGGCGTGTACTGCTGCTGTGTGTGGTGCATGTGTGTGGTGCATGTGTGTGGTGCATGTATGTCTCGAC
TCTGGGCTGCTTCATAGCAGCGCCTTTTGCGGTCGTCAAGCGCATGTGGTGAAAGTTCATGAAGCGGTCCAACACGGCTG
CTTTGAACAACATTTTGTTTCTCCCCGCTGTGCCGCTCTTTTTGCCACTACATCGGTGTTGCTGTCAGTGTCCCACCTGC
TGTTGCTCTGCTGCTCTGCCCACTGCGTGCGGCATGTGCTGCTGCACGTATGACGCTCTACATTGCTCATAATGCCGGCA
CTACTGCCAATGTCCTACCTGCTGCTGCTCTACTGCTCCGGCTACTGCACACGGGCTCTGCGGCTGCTGCTGGTTCGATG
GCGATATCTCCTCAGACACAGCGGTCGAGGATCCGGCTCTTCCGTAGTTGCGTCTCTCAGTCTCAGGAAAGCGGCTCTTG
GTCTGGCGCAGCTGCAGAGCACCACCCCTGCTACAAATCTTCCTATGCAAGATGTATGTGTTTATGTGTGCACTGCCCCG
CCCCTATGATTACGCCTGGCCACCGAAGCCTGCTTGGCACTGCTTCAAGGCATCCAGGTGATGCTGGCAGAGGGTCAGGT
CTGAGTGGCGCTGGATGCACTGCAGCACACACACACACACACACACACACACACACAACACATCAGAACACCTGCCTCTC
CATGTTTACACTAGAAGACGCGCACTACATAGTCATAATATAAATGACACGACGACGTGGTAACTATCAAACCCCGCCTC
CCGGGAGTGCCGGTAGCACTATCCACGTCCCCTCCTGATACGAACAAACCACTCAGGAGTACGTCTACACCGACAACTAC
GGTGCACTGCGGGTCATCAACGACACTGCAAAACGTACGGGGGCCCGTACACAGTGGGACCTGCTTTTTCTCTAATCTGC
CTTCTCCCCAGCACTAAAAATGCGGAAACCGGCCTGCCTGTAAGCGCCGAAGTACATGGACCGTACAGAAGAGGGAGGAC
CCAGGCATGCAACAGCCTGCCTACAAAGTTGTTCTACAGTCGTGAAGTGCCGGTCAAAACTGTGAAGAACGCAGTGCAGA
GGGGATGCGCGTGTACAGACACGTCTGGGATGAAACGACTCTGAAAAAACAGGCACCAAACACAGGGATGTGCGACGGCC
CACAGTCGAACAGCCCTACACACGCTGTCTCACCCTGACAACATGATGCATCTATGTCTCCACCATACGTATGAAGGGGT
CCCCCGCATGCGGCAGTCACACCTACGTATCCCACCCCCCCGCCCCTTCCAAGCACTACATATGACGTGTACTTAGCCCG
TTCTACGCGATGTGCCGTATCGCCCGTACACGCATAACTTCTACTCAGTAAATTCTTCTCTACGGTGTCAGGCGGGAGCT
ACTAGTAAGGCTGGGCAGCAGTACACTCTACGTCGTCGTACTGAGGCGCCAACTCAGTTGACACGCATGGGCTTAGACTG
TTCCGGGGGGGGGCTTGCCTCGCAACGATCCATCTGTGGGGTAACGCTCCTCGCGTAGTGCCTCTCGGCATCATGTTGCA
CTTCACAATCTACACGGGCACTTCCCAAAAACATCCTACTGCACATACACGCCCGCTGCTCTGCATGCAACTATTATGCG
CCCTCGTACACTTCTTCGCGCTGCCTGCACTTCCCGAGTGCTTCATACAACGCTGCCCTCTGCTGTCTGCGCGCAGCCGC
TTCCCACGCGAACATAAAATGCCTTAGGCGTCCGTAGTGAACTTCTGCACGCCTCTTAATAATATACCACGTAAGCACCG
CTCCTCCCTCTTGTTTTCTAAAAAAGCTCAAAAGTATATCTCTGCAAGCTCGTATATACGTAAATGTATATATGTGTATG
TGATACATAGTTCGTACATATGTGCAGATATGCGTATGCCACTGTATGTGGATTCGCTGGTGAACGGGTGGCCCTATCTA
CACACCGCGTTCACCTTCGCCGTACGCTGGTCCCCTGCGTACACTCCGGCTGCGCCACTACACTTGCCTGCATGCAGCAC
CTACGAATCCCCCCCCTTCACAAGCCCCAGAGGAACAAAGCAGCAAACGCAGATGCAGTACCAATATAGCTGTGTGCGCG
TGGCCGGTTACGGGAGGCATACCTGATTGAGGTCATCGGCGAAGGAGCGACACGTATCTGCTCCCTGCTGCGTCGCGTAG
GGAGCAACGCCCGCGGGAACAGCAGCCGACGGCGGCAGAGCCGTTGCAGGGGGGGGTGCTGGTGCTGCATTCGAATGGAC
GACTTCCATCTGACGCGGTCCCATGACGGCATCAACGGCGCGCTGCGCCACTCCGAAGCCCACACCTGCGCAGCAAAGGC
GTGCAAGCAGCACTCGAGACTCCGCCAACATGCAAGTCGCTACGCCTATTAATCTCGCCGATCCGCCAGACAGACGCAGG
ATACCCGTATTTCTATCTTTCCAGTCCTGTCCGTGCTATTTCTGTCGAGACAGCCCCCCCGTGATGCTACTGTTTTACGA
CTCTCACGGTGCCGATCTCGTAGTCGATTGTGACACGCAGATCTGCCCACGACTTGTGCGGGTGCCTACGTTCGAGCACG
TGCGCCCACACGGTGTGTCCATGTCTCGACAAACAGACGTGTACGTGTAAGTCGCCGTCAGCGCAAGTGTGAACACACAA
CTGGCACCACACGCTGCATACGGGAACGGTGTGGCACAGCAGCGAGGAGTCACCTGCTCTCTATTCCGTGTGCGCCTCGC
TGCATGCCGCTATATATCCTCGCCACGCGTACGCACCGCACTCACAACGTAGACATGCGTGTGTGGGTCCCTGGCAGAAA
TCTATGAGTGTGCACGGCGTGTACGTCCCCTACATCTCGCTGCTACGTGTGGGAGCGGCTGGTCGAGTTTCTGTACGGCA
CATACGCGTCCACACTCGACGGACGGCTATGTCTGCAGACGGCAACATACTACGTACACGCCACAACAAGCCCGCAAGCG
TGGGGGAAATGACATTCACTGTAAGACGTCATAGATGAGATGGGCTAGCGTTTTGAGCCTGTCTTCTTCGGTTGGAACAA
GCAACACACGCCCGGTGAATGTACACAACGTGCCAGACGCATGGATGCGGACAGCTCCTACCTGACGCCATGCCGCCCGC
GACATTGGCCGCCATATTCGCCATCAAGCCACCTCCTCCTCCGCTGCTGGGCGCGGGAGGCGGGGCGTACGAGTGCTGCA
TGGGGGGCGGGGCCGCGGGTGCCGATCTCTTGACTGCGCAGAACAACACATGCACCCAGGCAGCCGCAGTAATATGAGTT
GCAGAACTGGGAGTGGGCCTCGTCAAGCAGCAGAAGCGAATACCAACACAGTACCTCGCGTAGTTACGCACCGCTCCACG
GAAGGCGGCACAGCACTGGCGCGGCTATGCGACCGGGTGGGCACTGGCGGACGCCCGAGGAGGGCAGTGCAAACAAACAG
GGGAGCAGCAGCAAAGCAGTGCAGGAGACGGCAGGGCCAGCTGGGGTCGACAAGCCACAGAGCCGACGAGTACGCAGAGT
GTGAGGTATATCCTTCGTGCTCAACGGGAAAAGCTCAAGCAGAACGGATGCAGCTGCACCTCAGAAAAAAAGTTGCATGC
AAAGAAGCGATAGGTTACTACAGCCCTACCCCCCGCAGCTACCAACCCTGCTCCTGTGTTTCTCCTGCAGCACGGTCCGC
GCCACAAATCGCCATCTACCGCAGCAGAAGCAGCAGCAGCAAGGCCCGCGATGGCGAGAGCTACGTACAGCACCAGCAGC
GCAAGACCGCGGACGCAGCCTACGGTGACGGCAGCCTGAGCCCTCGGCACTGCAGAAAGTGCGCACGCAACTGCAGCTCT
TCGTACGCCACGAAGATCTTCACGGGAGAACATGCTGCAAGAGATACGGACAGGTCCGTTCGCTGTTCATATCCCACTCC
ACCCACGTGTACTATCCACTTCGCAGCGCTCAGCGAAGCACATGCGTAGAAGGAACGTGCAGTCTACCCGCTACAAAAGG
AGGAATCAACTCATCCGCAGTGCAGTCGCACTGCTGTTCTGTGATAACACTGTAGACACCAAGGCGATATGCGACTGCGA
AAGTAGGACAGCAGCGAGTAGCCGCACCAAGGTGTTGTCTCCCCTGTGTCAGGAGGGTCACACTAATAGCAGGCACTTAC
ATATATCCATTCACTCGTTTACTGGGGATTCACGCAAAGCAGCTGCGGCAGAAGTCACGAGTAGACAGGCTACCGTGCAG
CACACCAACGAAGTACGTGACAGCTGGACAAAGACTCGTATACTGCATACAGATTTGCAGGTATGTTTGTGCTAACACTA
CAGGATGGAACACCCGCATGCACAGGCAGCACACAAGACAGAGACTCATATACTGCATACAGATGTGCATGTATGTATGT
GTTAACACTAAAAGATGGAAACACCCGCTTACACACGCAACACACAGGTGGCAGTACGTCGAAGTCAGTCAGCTTCACGG
CAATGTTCCCAAACACGTCCTAAGTGCAAATGGCACATACTCATGCGTACGCCACAGCTGGTATTCGCGCAGGACAGTCG
AACAAACGATACCTTCGACGCCCGTACTGACAGCTGACAGCACACCGAGATGGCTGCTCAACTCCACTACAGCGGCGACG
CCAAGGAACCAAGTGTTCACGCGCCACATGTGATCACAAGGCAATCAGGCGGCACTAAGAGCACGACAGCTCGCACCAGT
AACGCCGCCACAAGCAAAGCAGCAGCTACTACATAGCAAGTGCAATGCTGAGAGGAAGAAAACGGGCACTGCAGCTCTTC
GCTGGAGAGGGGTGGGCTGTCGGCTGCCAGTGAGGGCGCTACGCGGTGGCTTCACACACAAGACGCAGAGGTCGATCGAC
CAACACGAAATCCGAAAGGGATAGTAGGTACACAGATGCGAAAGTCGAGTGAAATTTTGGCCACATATTCTACTATCGGC
GAGAAGGAAAGTGTATTTCTTAGAACAGTTACCGTAGCTGTAGCATCTCGTCACGTGGTTGCGCGTATACGGTAACAGCC
AGTGCATGCGCGTACGGTGTACAGTGAAGAGGCGACAGCTACGTAGTGACGGTGTTCCTGGTACTGCGGAAATAGAACAA
AACGTGAAGGGGTTAGACATGCCGGATGTGTCTTATGCACACTCCTGCACACACGCACACCACGCTCGAGTGCTACTCTC
ACTCGTCATCTGAAAATGCAACACCGCTACTCCACGTAGGTCCCGCAGATAGCACATCGGTGAGCAACAGAGCGACGTCT
AGAAAGCTATGGAAACGCAAGAAGGAAGCCCAACAGAGCGTACCAGCCCTAGTGCCACAATGAAGGTCGGGTGCCCGCCT
CGCTATGCTCTACCAGACATACCATCGAGCGCAGCCTATCTAGAGGGCACCACGTACTGTCCCATGCAACACAACACAAC
GGTAAGAGTGACAGCGGGGGCTGAGGAGAGACAGGTTCAAGGGAAGAATAACGGTAGCTCCGATACAAGAGGCGCTCACT
GCTAACCCGCAGTCTGGATCGCCCGTGTAGCAACCGGACCAGCACCACAGGCATATGCGTACGGAACTGGCCACGAATCG
CAGAGACACAGTCAAATTTCAAGGCTCCACCTACTGGGGGAACTTGAAAACCACTGTCACACCACTCCCGAACCGCACTG
GTGAAGAGCTGTCAACAAATACTTTTGCAGCCACGCGGAGTACACAACGATGCCGGAAAAAGACCGCAGACGTCGGTCCC
GTACGCATTTCACGGCATGTATTCATCCACTCCACAGCTGGGGTGGGTCCAAACACGCGGTCACGGCATACTACATGCGC
TCTGCCGGCACGCCGGGAGGCGCCGCCCACAAGACAAGAAAATGATAGCGGGTACCTGTCACGTCCAAATCACAATAGTA
CAGAAGAGCGTGACACCTCGGGTGGAGAGCCCTACTTTGCGGACGACAGAAGGCAGATGCACTTGCAGGCTTGAGGGGGA
ATCACCTATACACGGAGTAGCCACGGCACCTTGAGCCTAACCGCTGTGGCCACCACGCAGAGATTACACCAACGAACAGG
AATACAGAATATGTGGATGAGACATTAAAAAGCTACGTAAAACGATCCTTGGAGCGAGACGCAAAAAGAGGAGGAAGGCT
TACAGAACCCGCCGGAAGATGCCGACGAACGGCGCGCGCCACCGCCTCGTTGTCGCGGCATACTGCGAAAATTTTCCGAA
GGGGAAAGTTGGCTGAGGGAAAAAAATGCACCGAACACGCTGAGGAATTCAGGAGAGATGCGCAAAAATGTGGAAATATA
GTCGTGAACGGATGGCACTGCTGGCCCCGCGGGGCGCGAGCCTCTCCCCTGCTGCGTCTACGAGGGGTCCTGCTGCTGTG
CTGCCCTGGAGCTGCGGCTGCTACTGCTGAAGCCGCTGCTACCGCTGCTGCTGCTGCTGTTGCCGCTGCTACCGCTGCTG
CTGCTGCTCGTGCTGCTGCTCGGTATTGTAGGTCCTCACAGTCCTGCGAGTCTGATGCGCGTTGCTCGTGTCGCAGCAGG
TTGGCATCTGCAGCACTTGTGCGTCAGTGACGCCACTGCGAGCAGGACACGGCAGTTGTTTGCGCAGTAGAGGGTGGCTA
CCCACACATACTCTGTCTGTTCTCCAAAGTTCTATGTACCAAAGCAATGTCCGTGCTCTCAAAAGGACGTTGCATGCAAA
CCCGGCAGAGTGGGCACCATAGCAGTTGCTGCCGGAGCAGGGNNNNNNNNNNNNNNNNNNNNNNNNNNNNNNNNNNNNNN
NNNNNNNNNNNNNNNNNNNNNNNNNNNNNNNNNNNNNNNNNNNNNNNNNNNNNNNNNNNNNNNNNNNNNNNNNNNNNNNN
NNNNNNNNNNNNNNNNNNNNNNNNNNNNNNNNNNNNNNNNNNNNNNNNNNNNNNNNNNNNNNNNNNNNNNNNNNNNNNNN
NNNNNNNNNNNNNNNNNNNNNNNNNNNNNNNNNNNNNNNNNNNNNNNNNNNNNNNNNNNNNNNNNNNNNNNNNNNNNNNN
NNNNNNNNNNNNNNNNNNNNNNNNNNNNNNNNNNNNNNNNNNNNNNNNNNNNNNNNNNNNNNNNNNNNNNNNNNNNNNNN
NNNNNNNNNNNNNNNNNNNNNNNNNNNNNNNNNNNNNNNNNNNNNNNNNNNNNNNNNNNNNNNNNNNNNNNNNNNNNNNN
NNNNNNNNNNNNNNNNNNNNNNNNNNNNNNNNNNNNNNNNNNNNNNNNNNNNNNNNNNNNNNNNNNNNNNNNNNNNNNNN
NNNNNNNNNNNNNNNNNNNNNNNNNNNNNATCTCCTGTACGTATGGCCACGGACACACGTTCACAGAGAGCCCTGCCTGG
TGATTGAATCTGATATGTGTCCTTCCGCGCAAGGTATGGTTGCCCAGTTACGGCACGTGAGTGCTGCACGGGGTACAGGG
ACGAATGCGTATTTACGTAGATGCGCAGAACTGCTTTTCTGTATATTTGTGACACATTGGAAAGGTCCTCAAGGATACCC
TAGCGTCTTGTAACTTTGGCTGACAGCGGATTCCAAGGCGATTTGAGTTACCGCTGCAGACGTGATGCTACCAGCGCGCT
GTGGTGGCCCTACGCCGGCGTGGACATACGAGTCTGTCCCACGATCCTGCTGCAGTTGGTTTACAGGTGTAGTGTATCCG
AACGTAGCACCGTGCTTACGTGCATTTGTTCTAGACTGCGCGTGTAGATGCGGCCGAGCGTACGGTGCTCCACTGTACTG
CGGCTGTACCGTCCACGCGTAGCACGAGTGTTCCTCCCTCACACGGTAGACACGTGAACAGAATACAAGATTATTGCACA
AGGAGGGTCGAGGAAGAGCCGGACACAGCCAACAGATGTCAACAGGTCGGTTCAGAATGAAAGTTCAGCTGATGCAGAAG
TTACAGTTCCCGTAGGAACTGCAGGTCATCATGGCCGCTTACACTCTGGGAACTGCGGAACACGTGGATGCAAGAACAGA
GCTTCTGTCAGAACGTGTAGTCACTACCCTATACGTGCTGTAATACAGCTCTGCACTCACGTTTGTACGAGGTACGCTGC
GGCGCTTGTTGCCTGTAAGCGTGTGAACAGTGCATGCGCACATGGAAGTCCTTTTGTCGAAGTGAAGGCATTCATCATCA
CTTGTGAAGCGCGTAACGACCAAGACGCTTGCGTCTGACGTATAACTATCACCTGACGTTCCCGCGCACGTCCAGCTCAC
ACTACTGGCAACGATGCCGAGGACATCACCACACCACAACTGACCACCACCTTGTGTGGGTGGCAGTATACCGTGTCAAT
AGGCACACATAGCGTATATTAGCTGGCACTCGTGTGCTTTCGCGAATCGTCGGAGACGTGCACTCAGGGCAGAGCGAGGA
AGCGGGATGATTTCTGCTTGGATACTGCACTATCTCGTTGCGACGATTGACAATCATCCGTGGTCGACAGGCGGTGGAGC
TCACAGTGCTGCGGAGAAAGGCGGCGGCAGGTAGTGCACACCTCCGCCGGTTCTCTTCGCGAGGTCGTTGTCGGATATGA
TTCCCGACTATACGAAAACCTGAAAGTGTACGTCCCTGAGCTTTGCCGTAACGTGATATGGTGCTACGCGATCCCCCACT
TGGCCGTGCTCCTATAGAATTCCTCCGTTTGATACCAACACTGTAGGTACGCACTCTGTTCGGGTGATTCGGGGTACTTG
CTAGCACCTCACCGGAAGGCGTAGACAGCGAAGCTTCGCAAGGCATGACATACTGGTCTACTTTTAGGTGAATGCGAATG
GGCCACGTTAGGCCACCGACGAAGAGACTTTATGGTTGCTACGTCGGTTGGCCAGCGCACTGGTGTTTGTCACACATGCG
TACCTGCGAGTCACAGTTTTGCTGGCTCACTCCACGAGCTCTTGCCACAAGAAATGAGAAGCGAGAGTAACATTCACGTC
CTGACCCCCTGAAGGTTGACGCACAAGGAGAGACCCTGCGCACACCATCTGATACACCCTTCTTGTGAAGTACAGCGGTA
CGCGCGCGTGCAGAGGATGGAGTACGCCACCTTACCATGCCTATCGTGCCGCTTCGAGGCCCAGCAACATCTGGCGTCAG
CAATGCTCCGTTAAACTCTGCGCAGCGCTCGGCGTAACCCCACGTGCGTTGTGTGTGATAGGTATCTGCCAGTTGCCTCC
ACACTGGTGGAAAGTACTGGATCTGTGCTAAGCACTTGACAAAGTTGCTTTTGACTGCAAAGTACGAGTAGCCACTCTAA
CGCTCCGCAGCCGTAATTACCGGCGGCCTGCGAACCCTCGGAATACTTGCAGGAGAGATAAGTTGCGAACACCATGACTG
ACTCACTCTTAATCTCAGAGCTGTAAAAACGCCCTCCTGGACGAACCAAGCAGAAGTAGGGATGGCCTGCCAGCGACCAT
ATCGGCCAGCACCCGGAGCAAGTCGAAGCGGCACGCAAAAGAGAGTCTGTTCGGCGGGCACTGTCACGCGACACACTGTG
GCGCTCCCAATGCGGATGCAGTCAGATTCCAGAAATGAGAAACACTCCTGCTGGCGTTGACGTAGTAGCCAGCTGTATAT
CTGAGGGCAATGATATACCACGTCGCCGTCAGTGGGTGTGGATGTGTGTAATGTGCGTCACTTCTAGCGTCGTCATATCC
ACATATTTACCCCGTTGAGGTAAAAGAGAAAGTATGGACAGGGTTCGCAACGGTCCGCGCCTCAATACATCACGCTCGTC
CAGTAGCACCGTACACGGAGCTCAAGATACTGGACAACATAGTGCAGGCGGAACATATCTGCAGCAGTTACATACCGACG
CTAGTTGAGACTGTGGATAACTAGGTAGAAGAGGAGCGATGATCTCCCGGGTCTGTTTCCGTGCAAGAGACAGTACAATT
CTAAACCGGATGAGCATTATCTGTCTATCAGCGCATAGCCTTCCGTCGCAAGTAGGAAGCTGAGCTCTTCCACAAATATA
CGATACAGTGGCGCGGGACCAAAAGTAAAGAGGCATATTGGTGACTTCAGGCACACATGCTGGCTTGTTCAACGCCTCTC
GTAAGAGCATCTGTAAGTCGAAATTCGAGCATACTCCTTAAATGGGTCTCTACTCCCAAACAATGAAAGTCAACACAGAA
GCACGTAAATCAGGTGAAGTACAAGGCTGTTTGAAAGCCCTGAGAATACTTGCATGCACATGCCAGTAACTACCACACAA
AAGGTGCAATAAATGCTGATGCCTCAGTCTCCAATTCATCAGAGTCTGGCCTGGTTTTTACGGGAACATGAGTAAGATAC
GACCGTTTCAAGCTACGCCACCAATTGTTTTATCATTGGTGGCAACGAACTGCATTGTGCCGTCTTCGTAACCACTCCGG
ACTGAGAACTATGGTTGCTCGGCACGGACAAGCGTTACCCATGTAAGGACCATTGTTACACTGCATTTGCCTGCTGACGC
AGAACGTACATGCCACTCACTCGAGCTTGCTCCAACTGCGTGGTGGATATAGCAGAGGAGAATGCTAGATACCCACGTGG
GACAACTGGTGAACTGCGTATATGGTAATCAGAGTTCGTCGTGGATCCACGAGTGGGAATACCGTGTTGTCGACACATCA
CCGTCACTCTCTGCATAGTCATGCATTTGCGTCCCAAACTGTTTCGCGTCGGTGCTTCTCCTCCAAGGCAAGCCTCCTAC
GTGCTTGAACAAAGGCTCGAGCTCGCGGTCAGGCAGTGACAGTTTTATCTTATCTCGTGTAAACTTGCTGCGCACGAAGT
CCCTCACGTAGTCGAGGTGCAGGAAAGGAGTTGTCGTGGGCGCTCGCTCGAATACTTTAAAGTGAGACGAGGCGTCGAAG
ACGGCGCGAAGGTGCTTCTCCACTGCAAATCTGTAAAACGGAGAAAAACATCCATGAATGAGCCAGTACGAACGCGTCGG
CGTTCGCAACAACGCAAGTTTATGTCTCTCTGTGGAAGATGCATTCGCATGACTGGGGATGAATACGAATGTTCAACATT
CCCCCTCCAGAAGGGGTAGGGGAGACCGCAAATTATGCGCACAGTCCGTATAGCGCGAGCTCTGATGCAGGATTTAACAG
TGTGTATGCTGCACGGTTGTACCTGCGAGAGTGATCAAGCACAGCGCACACGGTGTTGGGGGTAGCCGTGCAAGCGAACC
TTGTCCTTGGAATTCATACGTAGTTGGGTGCCAGATGCGTTGTGTACGCTAGAAGTGTTAGGTGTGCATGCCGTACAAGG
TGGAAGACATGGTCACGCAGAAAGGAGGACGGTTCGCCAAAATACTGGTACACGAGCCGCCGAGGCTGGGCGTCTTATTC
CTCGCAGCGCATCCGTAAGGAGTTGTACGACATAGCTGTACATACGTATGCACGGTGCCTACGGAGAAACGGGGCAAAGA
AGCCACCGCAATTGACGCTGCTGCCGGCTCTCACCGTTATGGAGCTTCACAGACTACCACGTACGGCTTTCTGCGTACAC
ACACGCAGCAATTTATATATACATATGTATGTGTACCTGTAAGTATACTTTTTACACTACATGATATCTGTCTGCAATTA
TCTGTGTATACGAGTGTACGTGTGCTGTGTATATAGACATTCTTACACAGCCTCACGGTTATATCTGTCTACATTTTTGC
ACACTTGTGTATACATGTGTAGGCCTGTTTATAGTTGACAGAAGTCTGCTGTGGATGACTGTCCGATTCGACACTACATA
ACACAAGAGTTTGAAGAAGCGATAATACGGACTTGATCCGGCTGCAAAAGTCGTCTGCTTCTTCCACTGTCAAAGTAGAG
AGCCTTCCTGCCAACACCTTCTTTCCCCAAGGAACTTTCAGGTGTTCAGCTGCATGCCGGAGCATCATGTCCAGGTCTAG
GGGTTCCCCCGGCCACACAATGTGGAACAGAGGGGGGTCATCTGAACCGTAATTCCCCTCCCACGACCCACTTGCGCCGG
CCGGGGTGAATCTTGTTGACCTTGACTGCTGAGATGGACTGTTTTCAAGGTAAGCTACAGCAGCTGTGATCCGATGTGCG
GAAAAGCAGAAAACCAGCAGCAGTACAGACACGTTCCTAAGCTGCAGGATGCGAAGGTTCAGTAGAAACAAGTCAGGGCA
TTTGGAGGCCGCAGTAGCCTTCCAACTGTGCGCGTAGAGCAGCTGTCTTCCTTCCGCAGCGAGGGTCCGACGCTGGAGGT
CCCTTTTTGAGGGTTTCAGTGGCCGCCAGGCATTTTTCAGGCACGGCGTATACGCGACTACGGCAGAACGGTGCTCTCGA
GCCATCACGAGATCACACGCAAGCATATCACTGTATAAGGAAAAAGCTCCCTCCAAAATAATGCAAGGTCGCGTGTCACC
AAGTAAATATCACAGGAGGCTGTTCGTATGGTTTCAACAGCGTGGGGCCCGTTCAAGCGCGTTGAATGGAACCCTTAATT
GACGTTCCCTCCTGTTTACCGCCACCATCCGTGTGTGTATGTTTTCGCGCCACACCTAGTTTCTATCTTTCGTGTGTGCT
TGTGGTGCTTGAAGTGAAGAACATGCAGTCGGGCGCGCTGCTAGACGCTCACTCAGGCTGCAGATTTTTCGCTGCTGGAA
TCAGCGTAACATCATTCGCTGCCGGCAGACACCTTAGCTACTACGAAGAGAAGAGGGTTACCAACGCATTTACGTTGCAG
TGCGCGTGCTCTTTCCCTAAAGAACGTGCTGCCTCGAGATGCTCGAAACACCACAGATCAATGGCGTCACACTGTCAAAC
GTATGACCGGCGATCGGCCTGCTCTGACGCGCCCGTGGGTTGATCGGGGTTGAATCCACACACTGGAACGGGGCAACTAA
TGAAGTCTGCGATACTGTCTGACGCGCACAACTGCGTCGTAACTTTGTTCCACATAAAACACAAGTTAGGCTGGGAATAC
ATGTGTGCACCTACTGCGTTTAACATCTGCGTTCGTGTCCGTATCCATGTGCCTACAGTGGTGGCGGGCAAATCCAACCG
CCCAGAGACCTATATCCGATCACGAATGAATTTCGGACGGTAGTGCCCGTACAGCAGACAAGAGTGTTGCCAGAGGCGTG
TCACTTGATACAGCACACTGCGAGGTAGAACCCAGCTGTTGCCTTATAGTTAGTTGCGCTGTCTGTTCTAGTCAGGATAA
GGTGGCCTGCCGTGTCTTGTACTTGCGTGAAGCCTCTCAGCGGTTGAAGTGTGTCAATGTCTCTTGCTTCTTCACGTCGG
AATATGTCAGTAACTGAATATTCATTATTTTAACCAGGCCCGATTGACGTATCTCTTCATGAGCGGTAAGACATCCGGAT
GACGGCTTCCACCAGATTTCCAGAGTATTCCGCTTTGCAGGTAGTATTACAAACATTCGTCAACGTGGCCGTCTACCCGA
GAGATAGAGGTAGGAGTTCGTCAGTGAATTGCCATTGTGAGTGTACTGCATCCAGTTGGTTTTCTGCAAGACTCTAGAAT
TAGCGCTGCTAGCACCCGACGAACACCACATAGAGGGAACAAAAACATGTGTGCAGCGCTGCGGGGGGCACACGGGGAAG
AAAAATAATGGTAGACGTGCGAAGTTTGTAAACAATCTGTACGTCGATATGACGCACGTAAACGTGGGCGGTGAGGGAAG
CTGACTGACGTGCATTTAGTGCACACTCCTTAAAGCGCTGCCCTACTGCTCTCGTGAGCACATGGGTGTAACTATGTATG
ATGTGTACGAGTAGACGTGTGAGCCTCATGGAATGCGTACGTTTCCAAATGTAAGTTTGTGAGAAACGCTTACAAGTCAG
CCGACATTGCGTAAAATCACGAGTCACTGCAGACGAGACGTAGGGGCACCCCAGCGACACCTCCGCGGACTGCAACTGCT
TGGCGTGTATACTTCAGAAAAGATACAATTTTTTCCGCACAGACATGAAAGTGTAGACAAGGTGGTACTACAGAGCAGGT
ACACTGAAGCAGGGATCTTGTGCCCTTTTGTTGTTGTACTGGCAGCGGCAGCGGCAGATGCTGTAGCAGCAGCAGCTGAG
AAAGAGCACAGTCGCTGAGCTCACTGCGAGAACCACGACAGCGTGGCTGGTGCATGTGCCGTCCCCGAGAACGTCGTCAG
CACACTGTGAGCATGTGTTGCCAGCAAACATCGTATCAGGTAAAACGGAGAAACGTCAACTTGGAATGAGAGCGGCATGA
AAGACGAAGACGCTTTGCCCAGGACTGCGTCCCAGTCGACTCAATGGCGAAGTCTTCGTTTGACTCGAGTGTCCACGGGC
TCCCTGTATCCGTACTTTCTTCCGCATGTATCACTCCGTCTATCCGCATGCTGGACACAGGATATCAAGTCATTCAGGAA
GAACATCTCGCTACGCTCGTCTGATACAGGGCGCCTGTTTGCAGGTAACTACTGGCACCGCTATCGGATGAACTATTGTA
AGTCGAGTGCAGGCTTAATCACGTGATTCGGGGCATTTTTCTCTCTTCTTCCGTTAACCTACTCGGTCGTATTATCTCCT
ATCGTGAGTGATTTAGTATCCGTTGTCACAATCACCTCCATCGGGATCGCCAACACAAAGTGAGTCCTATAACCCACGTA
AAGTGGAAGGAGCGTGGCGGGTAGTGGTGCGGCCGTCTGCTACCGCTGCCTTCTGCCACTTCTGCCGTCCCCTACCGCTG
CTGTGACCCCTGCTAACCGCTGCTCTTCTCCTTCTCCGACGAATGCATTCTCTACTGCTTACTTTCCCACGTTTCGCAAG
ACTACTCCCTCCAACGTTTATGTGGAGGTTCTGCGCGCCACTCGTGATTTTGAATCGTGCACCTGCTATGTGTATGAGCG
TCGGTCATATTCCGTCTCAGGCACTCTCCCGCCTTCTTCGCTCTAGATTCTTTACTGGTTAACGCTGATATGCAATTTCG
GCAGTCGCTGCAGTTCTCGCCTGTGCGTCGTGCTGCTTTTGCTCCGAAGAACCGCTTTGAGTGCTATTACCCTTCTTACG
ACCTGNNNNNNNNNNNNNNNNNNNNGTTTCCAGTAAGCATTGAGTACAATGGACACTCCTGCCCCGTTAGTGGAAAGGCT
CAAGAGACATCTCGCACTACCTTCCGCGGACACGTACCCTCGCAGACAAGAACAAATCCCTCACGGCCACCTCGAGCACC
ACACCGGTAGCAAACAAACAAATGCACCGGCAGAGGTCCGAGTGTCACGTAGTGAAACTGGACCAGCTGGAGGTGCCAGC
AGTAGCAACTCGTGGAACACAAGGGGCTGCAATACCGACAGCAGCGCGACACCCACCAAGACGCGCTGTCGCAAGCCGGT
CAGCAGTAGCGACACGAGCAGAAGCCACGGTAGGAATATAAAGCGCAGCAACTTCAACCGTGCGAACAGCGGCAGCAGTG
CCAGCGGCGTGAGCAACACCGTCAGCAGCATTGAGCGCAACGATGCCGACCGCACAGGCAGCGACAATCTTGGTAGTACC
AGCTGGAGCAACACGCGCAGCACAATTCGTGGCAATGGCGGGAGCGTGAACAGGGAGGGTACCACAGGTTTGAGCGCCAT
CGACTGTGTGTGGCAGGGTGGAGAATCAACTCGCAAGAACGGCAGCCATACTCGCGGAGGGGAAGATAGCAGAAACACGA
GAGAAATAAGGAATATCAAAGCTGGTCTTTTGCCTGATTCGACCGACCCGCGGACACGACCGGCGGAGGAAAACAGACCG
GAGGACACAGCCCAAGTAACAGCAGGAAGAGCCACGCTTTCCGTGCGGTGCGCATGGTCCTCTTCGCTCCATTACTTCGG
AGACACCAGATGGGTGTGTAATGGCCTCTACGCAAACGAGGGCTTCCACTGTGTGTATCTGCTGAGGTCGCTGCAAACCC
CCCGGTGTACGTACATCGGCTACTCAGTAAACCCGCTGCAGCGGCTGAGGCAACACAACGGCGACGTTTCTCACGGCGGA
GCGTGGAAGACGCGGAGGTAAGCGGGAATGAAAGATATGTACACCCGGGTACCAGCGTGACGGCCACGCACTCTACCGTC
ATTTCAGGATGACATGGAGCACGGCTTTGTGACCCACGTGCGATTCCGCTGTTTAATGCAGATACAAGCAGTGTATAGGA
TGACTGCGGGCACCCGCAGTACGTGAACTGCACGCCGTCCGGCACTGTTGTGCAGAGGCACGTAGAGAAACCCCGAGTGG
GCGTTCCTGTGTACGTGTACACGTCCTCGCAATCAAGGTCGTGTGAATTTACAGCGACATAGAAAGGCTGGTGAGCCAAC
AGCGGAACACCAGGCTTGGACCTTCTAAGCCAAACACGGTTAGCTGCCGCGCCGTAGGCGCCCCAAACGTACATTTATAT
GCACCTGATGGAAGCTTGCGGCAGCATCTCTGTTGCTCTTCGTATTCTGTGAGGTGTTGTGACGAAAGTGAAGTGTTTAT
CGGCTGCGTACGAACAGCGCAGATAGACTCAAACTGGAGTACTAGTTGTTCGTGTTTTCACATAATACAAGTACGTGCAG
TATACGCCTCGACGGCGACAAGGTCCCTGCAAGAGAGACACACTTGCTCACGAACTTGTTGCCTTCGATACCTGTAGAGT
TGTGGAAGAATCTCTGCCGTTGTGTACTTGCCGGCGAGACTTGAGGGGCACCTGCCGGAGCGGAACCACAGCCATAACGC
ACGGTGGGCCGATGTACTCGGAAAGGGCTGCGGAACCTGTCTTATCCAAGCACTTTCAAGCATTTTGAAAAGGCGTTTTT
GTGAGAGGACTACGGCCACAACAGTTCTATGTCATAGACGCACGTCTCCTGTGTTTCTTGTGCGCCTGCGCATGCATCTG
CGCGAACAGTTCTCTCTGCGAGGAACCCAACTGGTGACTGCGCAGGCAGTATGTTATTAGTTAGCCGCGGTGATGCAGTT
GGGCGGGGGAGTCGCACGGACCGTGTTGAAACACGACAAGTATAGGTGGATGCATCCTTGCTGGTGGCTGTCTCTCCCCT
AAACATGCACGAGTCGCTCACCTGCAAGTCTAAGTTGCAGTTACGTCTTGCTGTACCACCAGTTCTCGGGGGCGAGTGGG
CAGCATCAACCACCGAAAAAATTTTCACGAGGGTGTGTCTAACTTGACGCATTCCTGATACCGTCCGACGAGTTGACTCT
GCGACTTTTCCTCCGCACCTAATCCCCTAGTCGGGTCTCTCTCAGAATTAGGACCGTACGCAAGTACGACAAGACGCTCC
GTAGAGGCGTGTGGAATACTGCGCATCCCGTTGGTGTAGACCTGGGCCTGGTGGCGCTCCTGGCTCACAGCTTGCGAACT
CAGGGACGTTCACACTCGATGCACAGCTTTAGCATATGCAGTTGGAATCAGGAGGCGGTGGATTAGTTTGTGTACTCTCG
GTCGTGGGTTTCGGACACTCTGGCTCTTTATGCGCAGTTTGCCTTCTGCCGCCACTCGCGGTCCACCCTGAGCAGAGACG
GCTGCTACGCTGCAAGCCCGTGGCTTCTGTCAACCCGTATCTGTGTTTTCTGACGCAGGCACCGTCCGTGGGCTCTGGTG
CTTGTAGTGTACGGTTTTCCACACGCGGTCGCTGCGCTGCAGTTCGAGTGGCGTTGGCAGCGTACCGTTCCCGCAGCGGC
GCCTGTGACTAAACGGGCAGGGGAGTTCCACCATGAGCGTGTAGCCGCAACCGGAGCAGCGGCGACGAGGACAGGCGAAT
ACGGTAGCAATGACTGTTTTGAAGTGCGACCGACTTCGGGGCTGGCGCGGAAGGGGTCCAAGCGTCAACGTTTGACTGGT
GACGTGAGCGGCAGTGGCAGCAGCAGTCAGGGGTTCTCGGGAAAGCCTCAGGAAACAAGGACACGAAGTGAAACATCAGC
GCTACAGCGAACAGTAGGGCTGGCGTCTCCCCCAAGTAATTTTGACAAAAGAGGTGGTTTTGACCGACGCACGCAACCAG
CGAGCTGCACCACGAGTACTGCTGTCTTTCCAGGTAGCACCTTTTCGCGGGAGATGGATTCGGTAGCGGAGAACGACGTA
CGCAGCGGAGAAGTCAGTGGATCGGCCTTGAATGGACACCAGGGGACGACTGCGGGAAGCATCCATCTATCGTTTGTAAA
CGTAGACTCGTGGGAGGAAACGAATTCACTCAACGATCCTGCTGAACTTCCCCGTAAATATAGTCGCAGCCCTCGTCGCA
CATGCACTGCGAGACCGCAAGTGGCTTCTGCAACTCGTAGCTTGATGGCGAACGTTCCGTCTACCGTTGGTACCATGAAT
CCGATGCAACAGCACGACCCGTACACGCAGCAGCGCAGCCTGTACCGTTTAAGTAGGACAGGTAATGGCATCGTCGCTCG
TGTGGGACTTCGGCTGCAGACGCTGCTGGCTTTGTTGCACACAGAGCCTTTCAAGCACATGCCATTGGCAGTCCACGTCG
TAGATGCCTACACTGCGGCCCCGTACTTCCGTCTACTTTTACGCGAGCGAAAAGCGACAGACGTGCAGCGGGCGCATCGT
CGCGGGGACGTAACACTTCACTGTGCGCCCCCTACAAGAAAGAACCGAGCACACACCAGACGGCAACCCGCCTGGATGCT
GCTTGAAAGATCTCTGCCTATCTCATTCGGCGACGCGGCGCTTCTCTTGCCACTTGTCCGCCGTCTCGCAGCAGGCGGCC
GTACGACAGGGAGGAAGGAAGACAGCTGGTCCAAGTCCAACGTCATTGACGTGCACTGCCGCGCGAATGCGGGGAGCAAT
GAAGAAAGCGGGGGCTTTAGTGGGCACGAGAGCTCCGACAGCCGATCGTGCAACAACAGTAGCTTCCGCAGCAGCGATGG
CAGGAGCGGGAGCGCTGTGGAAGTTGTGGAAGATGACCCTATGGCATACCAGTGTGAATCGAGGACCACAGATTCAAAAG
GAGCGCCACTTATTGACGTGCCAACTGTCTCCGCTACGTGGAGTATGCCAGGCGATTCAGCACGCTCACTGAACGATTGC
GTGCCCTTCACCGGCCTACCCTGGTGTAGACTCTGTGGCTACGCCTTCTTGGAGGAACCACGTGAGCGGCCAGCGAGTCG
TTGCGGGAGGTGCATGTGTCTTTCCCACCTGACGTGCTTAGCTCGGTCTACTCTGGGCATGAAGCTACCCGTGTCGTCTC
GAGCGAAGAGGGACGCTGCGCAGGACAAGTGGGACACCGGCAGTCGCGCCAACGGCTTACCCACTGGGGAAGGAGAGAAC
CCTGGAGACGAGGACACGTGTGGCTCTGGCGCCAGTGAGGGCTACCCTCCAAGCCGTAGCTATCCCGGGCTCATGCCACT
GGAAGTGAAATGCGTTTGCTGTGGTCTCGTCAGGTCGTGGGCGGAGGTGCTCGCGGATGGAGTGGTGCTTTCACGCAGTA
CCGTTAAGACATAGGCATCTCGTTGTGTCAAAATGTACCTCCCGTATTTCCCAGAAATTGCGTCGTCGTACGACAGTTGC
AGAGACGAGCGCGACACGTACTTCGCAGAAATTCACGGAGAACGGAGGACAAGCGGCGACGCCACACAGTAACGATGGGC
ACACTGGGACAAGTCTTTGGCTTCATCGTTTCTACAGTCGGCAACGGCCGTGGGCCTGAGTTGACACATGTCTACGGATA
TATTCCAGGTACTGCCGAAAACGTCCCACAAGCGCAAGTGGTAGCCTCTCTCTCAGTAAGAAACCATCCTAGTTTAGGAA
CGTAAGGCTGCTGCACGCGTTTACTCGTACGGACTGAGGACAGAAAGAATTCCAGCAACACTGTGTAGGACCCTGAGATG
GGTACGTATACGTACGTATTTTGTCGCATCGACCCAGTGGTCCTCGTGATTGCACATTTAGCCGCCATGCGCGTGCTGCT
GTCCCGACGTCATTAGTGGCGCGACCAATATCGTTTTGCGTAAGTGTGGCTTTCTCCAGGTTCATATCACCTCTACCCGG
GTAACACTTCCCCGCATTGTCTGGTCGAGAGAGCTGTTGCCCAGGGCTGCCGTTTTGTGCTAGCTGGCTTATGCCTCGCA
CTTGGGCGGTGTCCAGATATTGCTGGTAGTCTACGGTGCGATGGCACAGCACTCCTGCTCAGCACTTGTGAAGGGACAGG
CTGCATATTGTGTGCGTGTGCTTCTGTGGTCAGGTGTCCCTACGCAGTGAACTCGCTTCTGCGCCGAATGCTTTGTTATT
TTAAAGTGGTGAAGACAATGCTCTTGACCGAATAGGGACTCGATGTACGCGTGGCCGCACGCATGGAGGAGTACTCCGTA
GCTGTGTCTGCCAGTCTAGGCACGGCGCGGTCACAATCCCCGCGCGTAACTGGTTTGCTTGTTATACATCGGTGACTGTC
AAGAGCCCTACGGTGTCAGAAGGATGCCGCCGTGTTCTTTCTCGACTTCTTGAGAGTGTAAGGACGTACTCCCCCGCAAA
TTTATCACGGTGGCGTCACTCGTCTGCTAACGCAAAGCCTTCGACGCTATGTGGACTGTATTTAGGAGAAAATCTTGAAG
AATTCTAGCGTTACATCAACCAGTATATTGAATGAGGCGTCTCATTAATCTGTTGTTGGCAAGTGGAAGCAGGAGGGTGG
AAAATGGTGAACAGTCGTGGCTGCGCTCAACGTTACAGGAACGCAGTCTCCACTTTGTGGTGTTAAATAGTGTATGGACC
TCTTGATCATTTGTTGGCAAATGGAAGCAGAAGGATGAACAACGGTAAACAGTCGTCGCTGCGCGCACCATTACAGGCAC
TCATTTTCCACAGTGTGGTGTTGAATAGTCTATGGACTTTGCTGTAACACCGAGTCTCATCCTGCTGAAGTCATTCTGGT
AATTAGAAGGGCACGATAAAAGTGTGTAGCACCGATACTGTCAGCCGCACGGCCAGTTGAGCGCAAGTGCGTGTCTTAAG
GTGAGCTGCTTCGCTTACCCAAATGTGGGGAGAACTTATGTAGCGTTGTAGTGCCAGAGTACGGATATTTCAGGATGACA
GCGGCTGATCTCGGTACCGAGACTCCACCTCTGAATTGCTCTGATGTTCGTGTTCCACGAAAACTCTGCGACACCTGTTA
CATAGTGGACTTGCATTATATGTCGACTGAAGGTGTATGCTGTCTATCTTGTGTACCTTAGGCGGGTACTCAGAAGCCCG
GGGCCACACACGCGCGAGTCTACAGAAGTGAGCAGCAGACATAGCGCACACCGAAGAAAGTACTGCAGAAAGGCCTTGCC
AGGAGGCAGACTAGTTGGAAAAAGTGGGCAGGAGACCTTTGGGAGAAGTACTGTATAAGCGTTGTGGAGGGGCTGCACGA
CAGGCCGGAAAAGTCGCGGCTGTTCACCAAGTATGTCCAAGGAAGACCCCAAAAATCCACCACACTGGCCAAGAAGCGCA
GAAAAGCAACTGCGGAATATGACTCATCTTCCGAATATTCCGAGAGACGACCGAATACGTATCGAGCTTCTTCCGTCACG
CGGTTCACGCGCACTTGATCTCAGCTGATGGCTTCCTTTACGTCCATTTGCCCCATTTCAACGCGGGGCTTCTAAGTGTT
ACGTATACGAGACGCAATACAGGAACGACATCAGCAGACAACCGGGAGAAGAGCACGTTACTCGTGAGACATTCCCGGTT
TGGGAACACGCAGCACTTCCAATGTGACTAGTTAAAGGAATAGGTGACATGATCGGATTCACCAGCCAGTAGTCTTGCGT
ACCGTTACCCACTTAATACCAGAGGCAGGCAGTCACTGGATCCGCATTATTTGCTGGGGAGAATGTGGTACGCTCCTGCT
GTAGTGTTGACAGGCATCACATTTCCTGCTTGAGAGCTGCAGCTTCACCACACGCACGATATCAGAGGAAACGCATACGT
GATACCTCTACCGCAGCTTCCTAAAATTGGTGCGCGTCCAACCCGTGCAGACTTTTCGTAGTCTCCACTCGGCGGATTCT
GTTTGGCGTGTTCGGCCTGCGTACACCCTGCGTGCGCTGCTCCTGCGGTGCGTGCTGCGTGCAACACAAGAACATGCAAC
TCCGACATGTCTGCTGAAACACTACGCACCAGGCGTATCCAGGTGGTCTGCACTTCACTTCCACTAAATTGTTCATCGCC
GATGTTAAGTTTCGCGAGCTTTCGATACGGTATGAACTGCACCGCTGTCACGCGCGTGCAAGACAGACCTACACAACTAA
TTTTGGCGGATTAAAACACACGTCTACATAGGGCTCCGTTGTCGTCGTCGTTGTGCTTTTAGAATCCGCCCCAACCACGG
GACGCGACGCCCGCGCAGTCACCTGTGTGGACACACGTTCATATCTTTGGACTGAACGGCGCCGACTCCTTCGTTTTTGA
GGCGCGTCGCGCCACGCGCTACACGCGGAAAGCGGTTAAGTGCGTCCCCTGCTTTTTACGGCCCTGATTTGATAGCCGTT
TTCTGACTCGTGCATAACCTACGTCTTGCGTCTCCGCGTCGGCTTCACATCTGATCGCCCGTTTCTTCGTACTCTTGGGG
GGAATCCGTCGAAGGGTGTCGCCTCTTGCTCTTCTGCCTGTGTGTAATCAAGATTTCCAAGAGGAACAGCGCCTGTCTAG
TACAGTGGCGCCGCCAAAGGAGGTCTTCACACAGAATGTATCTGTCTACGTTTCCCGTCCGAGAGGTCTCGGCGTACATC
TGACGTATGCGTTCGCTCACAATGAAGCATCCCGTCCTTCACTGCACAAACCATAAAATACTAACTGCTCCTATGCTACA
TGATGTTGAGGCTGTTCCGTATGCAGCCACGGTTACGCGCACACATATAAGGACATCAGGAGCGAGGTGTGCCCTTCGTG
ACAAATCCACGTAGACACACGAACTGCGAATAGGCGCATCACGTAGCAGTAGCCCCCCAACGGCGAGAGCGATTGCACGT
CTGTTGCCTTCATGTCACCAATTCTCAATACTAGCATTACATCGTTGCCCAATGTTCTGCGTGATGGTGGACTTCTTGAA
CAGGATCTCTACTTGCAAATACGCGTGCCAGATGATACGACGACACGCTTATTCCTGTTCTACACAAACACGTACTCAAG
GGCAAAACAAGGAAACATTAGTTTGCATACCTACCCATTAACATGCCTCCTGCGCAGTGTGGAAGCGCTCTGAACTTCTA
ACATTGCCACTATCGGGCGGCTGGAGGCCTCGGTACGCGTGCCACTCTAATATGTCACCGCCTGCTACGAGCATGATGAA
GCAGTCTGCTAGACGAACTCACAGACGGACACGGGAACTAAAGCATCCAAAGCGTGGAACGATCCAGTGAGCGCCCTGTG
TCTCACGTACAACCTGAGCTCTAAGTGCAAATGCAGATGAACGAGTGATTATTAACAACCTGAAAACATGTTTTAGGTGC
CATACGAAAGTGTTTCCTGAATGCTGCATTAGCTCATACGGCTCGATTTCTGCTTTTCAGGAAAATGGTTTGCCACTGAC
GTCAGATGCAGTTTTCTGTCGCACATATATCTGCCACTTCTACTCCCATTCGTCACGCGAAGGACTGAAAGTAGCACGTC
ACCTTGCTTGACAAGGAGCAGTGGTTGTTGCCACGTTTGTTGTGCAGCTGCGCGTCTTGAATGATATTCGTGCGTCATGA
CGGTGTGGGTAGACCATTGCACCCGCCGCATACCAAATTGTTAAATCCCTCGACTCTGGGTCTTCAGATGGAATAGCCCA
GCCTCAGTCCTTGTCCTTCATCTCCGCTGGTGCGTCACGTTGGCTCTACCAATGCAGAATTCACAGTCGCAACTTCTGCT
TCCACAGTAGCAACGAACTAAAGGTGGATACTGTGGTGGAGATCTTTGTACGACCTCATGAGGCTACACTGCCTGATGTA
GGACGACTTTCTGCTACGAGCGTCAGACGAAGCTGGAAGTCGAGGTCAACAGGACTTTGATTCGCTGTTCGGTTGTGGCA
GCAAGCGCGTTGGTAGGTGTACGCTGCTTGGGTAGTTCGTGACGTGCGCGTTTAGGCAGGAAGTAAGATTCATGCTGGCG
CCGGAGTTGTCTGGGGTACGGCAGGTAGTTCACAGGCATCTGCCGCTTAACTCCATGTCTGGTGTACCGCAACATCTTCA
GCAGCGCAGGCACGTCAGAAGCGCAGCACACGTCTGTCTTGCGCAGTAGGTGCTGTATGAATACAAGCAAGCCTCTCTAC
ATAAGGGCTATGTCAGCGTTTTGGGGGTGCTGCACAAGCGCGCGGTGTCGCAAACGCGGTCGCACTAGCTTCGCATCCGC
TGGCGGGACTGGTCAGTGTGTGGACGCCGGATGCACAGAACCTACCGATAAGCGTGTCGCCAAGTACTTGCAACTGCCTT
CTGTGGCAAGGATACCCATACTGTGCTTCGTTGGCAAGTGATAACCTCCACCGCTGGCTGGCAGCTCCCTGCCTGTTAGC
TCCGCATCGTTAACCTGGTCGAAATCACCGGCTTGCATGGGTTCCTTACGAAAGCCTGATACTAGTAGGTTCCGAAGTTC
AAATGCACACTTTCTGATGAAATTCTCAGGCTGCAGTGCTTCCCCCTGGAATCAAAGAAACTCTTGGAACAGACTTAGTT
TTCTGCCAGCTGCTTACATCAGTACATATTATCGGCGAGCACCAAGCCACGCCGTGTTGTACCACTTGTCGTGAAAGTGT
AAAGTTTCAAAGTATTAAGTAGGAGTCTACACTTTTTTTAAAGCCGGTGACCTTCAAACTCTACGAGCCTCTTTACCAAA
TCCACGAGCTCATTCCTAAGACGATTCCCTATCTTTCCCGAAAAAATATCTTCTTGTCCACGTTCTCCAAAAAGGCATCT
GCTGTCACCCGTGCGCTGCCCCGGTGAGCCCTCTCCAACCGGAGACAGCGTGCCGTTCCACTGAGAAAGTGTACACCCTT
TTTCACGGATCCGGTTCATGGTCTCCCGCATACACAATTCCAAAAGAAGGTAAAACAGGGCTTTAAGATTCTTCAGGAAC
GTGCCAATCAGACCAGGACATCGCAGTTGAATCCAGTCGTCAAGACACAAGATTCCTTTGCCGCCCTCAACTCGAAGTCC
GCAGCCTACGAACAGACGCAACGTGACAGGACCCAGATCACTGTAGCGCGACGCACGAAACACTACTAACCATTGCGTGT
CAGTATCGTACGTACTCCGGGCGGGGAACGTTTACATGCATACGTAACGAGGGCGGACGCGCGCCAGCGTGCACCGGCAA
CATGCATAGCTAGATTACACGCTGGTTCTACACGCGACGCGCTCCAGAGAAACGACGCGCGCACATGAACTGCTGAGCCT
CATGAGGGGGTCAACACACGACGCCACCGTTAACACGCACGCTTGGTCGCGCACGACGTCTCCTCGGAGACTGGTTCAAA
ACACAAGCTGCGAGATGTGCTGACGCTATTCTACTACTGCAGAAAGGAGAGACCTAGCTGCGGGCAAGTGCAGCAGGAGT
GAAGGTCCAACCACCGAACGCCACAAACTGTGTCTAGAAACTGAAGAAACCAGGTGCACATCTGCTCAAGCGTATTCGAA
GGAAAGATATTGACGACGATACGAACAATACACTGGAGGCGGAATTGTCTGTATCGCAACCTAGCCGACCCACTGAGACT
GCCCGCGCGCATGTCTCCTGATATTCAGTCGAACAAATGCAGGAGACGACACCTACCCTTGTGCTCTGCCGAGAGGAATC
TTACAAGAGAGAAGAAGCAGCGCGAATATAGAAACCGTCGAAACCTCCTTGATAAACGGCTTTGTCGTCTGCACCTTTTC
CATATACGCAACCCACTGCGTCTCAAACGCGCCGCTCTTGAAAATGACCGAAGACGGATGTATAAACACTCTGAAGCCCA
CCATCGTGACACAGCGCACGCAGCACACACGACAATAATGTCTTTCCATGAGGTCTTCCTCAGTCACTGACCAAAGACAA
AACTACTCAGCTTGAGCCGGAACGAGCACCATAACATCCAGAAGCTCCATCAAAATACGGCTCTGTCCTCGGTTCACATA
CAACACCAGTTTCAGACTGCAACAACAATATACCTAGTGCAGGTATCTTCTGTATCAATTAGCAGCGGTGACCAAGGCTT
GTTCTATCTGTCTCCCGCATCTTGCGTCCACAGTTGTGCATATCAGTGTACTCCCTGAACACCCAGCAAAAATCTACACC
TGTCTGCTAAAAATTGAAATTATACCGTTGTAGTTTTGACGCGGTCGTATCCCCCGGACCGTGCTGAGCCGAACCCTTGT
CGCACGTATCTCCATCATCCAGGTACGCCATAAATTTGATTTCTCGGGCCTCCGCCACCTTCTCCACTGCTCCGGAAGCT
ACTTGCTAGGAATTGCATAAACAAAAAAGAATCCGCCCGCAACACCCACAGCCCACTGAGGAAGCACTCATATACGATCG
AATACGTAGAGATCGAGGCATAGCAAGGCCCCGCGCACCTCCTGCCTGCGTCCTCTCACCGTTCTACATGAGCAGCAGCG
CAGTCCGAGAAAGGATGTCCACCTCCACGCAGAGACGACGTCACTACAGTAGCTGCAGCATGCAGTTACTATAGTTCCGT
TGTGCAGTGCCGCAACAACACAGAGAGAGTTGCAGGCAGAGTCACCTGGCTACGACAGCTGCCACGTTGACAGACATCCG
CACGGTCAGGATCAAAGTATCAGCTACAGTCTTTTCAAGGAGTTCTCCTGGAAATTTATCCCGTTTCTGGCAAAGATGAC
GGGATGTAATTGCTAAGTCAAATATTGCCGTAGTCAACCTACTGCTATTTGGGGTACGTACGCGGTAACACACAGGAGTG
TTACTGCGTGGACGCGGTGAACTACGCACAGGAGCGCGCAACGCAGCAGACCTGGTGCTGACAAAAGCGGTTACGCACCC
AACGCTGATTATCGTGTATGCTTCTCGTAGAAGGTAACTCAGCACGCACAAGCCATCTGAAAAGCCGTTGTCAGCATGTT
GACCCATACAGGAATAACAGCAGGAAGACGTTACTTAGTAGAACTTTCCTTGGATCTTGCGGAGAGGCGTTGCAGTGGCC
TCAAACTTCGAATAATACGGTCGTTCGCGCACGCACCAAAGTTGAAGCACTGCTGTACAGCGTACCGTGAAGCGCTTCTT
AGGTGTCTGTACAAGAGCCACCTGCGGGTACAGACCCGCTGCCACGCACGCCTTTATATGCCAGAACTTGCTGCGGGCCC
TCCTCTCTGCTTCAGATTCGCCACTGTCTCCCTTCAACCTGTGAAGACTCCTTTGACTGTCAGTCTGATTCCCGTATTTC
AGCCCATCACTGGAGCAAAACAAACTGCTCTCGCTTTCCACTGCTGTAGTTCGCTCCATTTCCGAATCTCCGCATAAACT
GCCCTCTTGCGCTTTGTTCACTTGAGACCGTGCCCCCGCCAGATCTCCTTCGGAAAGAACAGCGCTGTGCACTATTCTTT
CATCTGCTTCCTCTTCGTCCACTCTCGCGATTAATTCGCCGCCTCGGTCAGCAGAGGACACACCACGGTAGCAACCAATT
CGAATGCAGATTTTTTGCTTGTGTTCACCACGTTGTGGTCACCGACGCATGACGTCTGGCATGCAGGCAAGGAGTCAGAC
ACGACAAGCACAATTCTGCCCTCTGGAATTACTGATTGGACATATCTATTTCCGACTCACTCCCGAGAACAGCGTTACGC
GTCATCAGCGGGAAAGGTATCAAGAGTTCACGTTTGCAGCCGCACACTCCCTTTAACTACGTCACATTTCCACCGCCTAA
GCCAGCCTAGCCGAACTAGCTCGCAAGAAAGGCACAAGCAGTCACGGCGCTCCATGTCGTGTGTATGGTGTGCATCAAGG
GCAAGCCCACACGTCAACCATCACTCAGTGGGGACACAAGCGTGTACGTCTGACGGTCCCCCGTAGGAGGCGTAGCTACA
TCTCCCATGCTGCCGCCGCAGCGTCGCCTACCTCGGAGCCCACAACTCGCTTTGGGGGAGGAGCTTGACTGAATTCTTCT
CCACGCAGGGGGAGCGGTGGAGCGATCCCCAACTGTTCCCTTCTGATCTTCCTCCTGTAGAAGTCGCAGCGAAACTTCGT
CGACGACGCGAGAGAAACGCTTGCGCAGCTCCTCTGCGTTTCTCATAGTCTGTGAGTTTACTCCGAACGTGCTGCAGAAG
GTGTCCTCTGCTCTGCGGTTTCCTTCCGCACTCTGGCGCCGCCACGCCAGAAAGACTCGCAAGTTTGTGATGAAGTCCGA
CTGGCTTCGGGAGAAATACTGCGACCGCGCGCACCGGAACACAAGCAGCTACGCAGAAATATGTAATAAACTTCTACGTG
CGTGTACAGGATATTACACGTGTAGCGAGGGCATGTCTACCCATCAACCTACATACGCACGTGAAGCAAAGTGAGTGGGA
CCGGCTGGGAGGGTTTCTTTTGATTTATGTTACTCCTGTGCAGGAGCGCTGAGTATTCCCGCAGTTTCCTCATTCGACAG
CTCACAGATGACATGAACTATACCAGGGTGTTGACGTCTGCAGCAGGGATGTAGCAGTTATTATCCCGCATCCAGGTACG
ACACGTAATTACTGCAGCGGAGTCTGCATAGCCAATCACGAATTTTGAAGGTGGCGAAGCGACACACAAGTATCCCTTCT
ACTGCATTTCGCTTCTGACACTTCCGCCGGCAGAATCGGCACACGCTTTGTGCAGCAGCCTCAAAATCCTAACTTGCGTG
CACGTCAAAGAATTCAGTTCTACCCTACGTAGATGCGGACGGGTAAACAAAGACGTATAAGTGTATCCACGTGCACGTGT
GGATGTGCGCTGTGTCCAAGAATACGTGTGTAGTTGCACATGCTCACCAAACTACACGTGCCCGTACACGTTTGATGTAG
AAAATCTCGCTGCGGCCGCGGTTGCCCGCGCGCCCCTGCAGGCAAATTCGCTCGTGGAGGCCGGAGTGGCTCCACAGGAG
CCGTTGTTTCTACCGCCTTTAATCCGTTCAGGCGTATGTACGCAGGCACGTGTACTTTTACAGGGCTACACGTATGATTA
AAACATGTACACGACCGCACTCGCGGAATCTAGGGTGCCTTGCTAAGAGAGACCACAGACTGCCAAGTGTGCGCCTTCTT
TACCTTAAGCCGCGCTTCCGTCGCCCCTGGGTTCGCATTGTGGGACTGGTACAGCACACTCTCAACGGCCATCAGTGCGC
ACAAAGCAAGCACCTCATCTAGACAAGACAATGTTGCAGAATACAGAAGCATGCGCGCGACCAGCAGATCCATGGGAAAC
AGAGACAATACGCTTCCAAACGCAGTCAAGTGTTCTTTGCCTAGCGCATCCACGCGCAGAGCCCCCACGCGGCAGAGCCT
CCTGCAAAAAACGCAAGCACATACGGAGAAATATTCACTCCGGGGGAAGCCCTTTCAAACACAAAGGCCGCCATCTTAGT
CGGACTTGACACGGCGAAACGCACGTGTAAATGTGCTAGTGTATTTACGTGCCTGGTTCGCACGTGAGGATGCTCTGCAC
ACGTTTGCCTACACATCGAGTCTGTTTCTTGCTTAAGGGGAGCCCGGTGAGCACCCCGCTGCGTCAGTTCCCCCATTTAC
ACGCCGAAGCACCCGCCACAAATCGCTTTTGCTCAAGACGGAAATGGTCGTCTACGTCGAGCCACCTGCGCGCCGGCTGG
GTTCGCTGATTCGCGGTTGTGCTACCACCGCAGTTACACAGTACGCTGGCGCTGCTTAGAGACAGGCGGACGCAACAGTA
ATATCGGGCGAAGTCCTTTCCCGCCTACTGCGCTCTCGTCAGAAGCTTAATGTGCACAGGCGATGCGACACGCCACCTTC
GTTCGGGTAGCCACAGCCTCAAATGACAAACACCGCCGGCGTAACAGTGCCTCTCCCAGACACCTCGTTCATATTCACCT
AATGGCCGTCGAGACGGAGTCCACGGAGGGAGGCTCGATACACTGCGACAGCAGCAGAGAGACTTTCTCCTCTGGGTAAA
TAGCCTGTGCAACAAAGAAACCCCGCATGCCGCGACCGAGGCAAGCACCGGGAGCAATACACTACATGGAAGTTCCACTG
CAGTTACGTGCGCATGGGGCAACTCCATGCGAGCTACTTCTGCACGCCACCTCGCCCCAGCGGCCGTCCGTTCTCATCCT
CTTGGCCTCACACGGGAGATACACCCACTTGGTACCTTCCAGGAAGTAAATTGAATATATCCGTTCACATGACGGTGCAC
ACGGCTATCAAATAGCGAGGAGAAGCGACATATCACTCCCTCAACGCGCCAGCTGCGCGCTGTCAGTAGACTACTCAGCC
TGCGAAGTGACCGTCGGTAGGGGACGCAAGAATGTCCACAGCTTCACTACCTTACTCTTGTAAAGTTGGCAGCCGTACGT
GTACCGCACTATCGGGAGCTCCCTGCACGACGTACGCAGTCTGCGGTTCTTTCACCAGGTATTGAAGTACCCTCTATACC
TGACTACCTAGGCTGCCAAAACTTCCACTTGGTCGCAAATGCTACGGGCACTGGCGCGTCGCGGCCCCTTTCTCTCCACG
CACACTTCATCCGGAACAGACGTGACAACTCTAGGTGGCAAAGAAGCCGGCTTATGTTGCGTCTGCTCACGCGTAGGGTG
ACCGCATCTTGTGCTGGAAATGTCTGTGGTCGCGCCGACCGAAATGCAGTTACAGTTCTTCTCCCCCCTCTCTGGAAAAT
ATTCGTCATCAGTTCAAAGGTTCGCTGGCAACAATTAAAGGTAGATGCATACATCTGTATACGAGCAAGTGCAAAATGCA
TTCTCTGTGAGGGACTGTCCCACCGCTCCTTCGTGTCGCAACCACTCCATAAAGAGGTGAACCTGAATGTCCGCACCTAT
GTGTCAAAGCCAAATTCCGCATGAGCGTGCGCCGCAGCACTCCCGTCAAGTACACTCACCTTCAGTTGAAGGCACACATT
TTCAAGAGGTTGTCGCTGCAGTTCAGGTTTCTCCGTTCTGAAATTCCATACAGCAACAGACTCAAGCACACGTGAAACAT
ATGGGCTCGAGAACGTCTCGCCGACGAGATGAACGTGAGAATGGATGTCGCGATGGCTGTACACATGTTGTCGCGTTCGC
TTCAAGCGAAGCAACGAGTTTGCAGAAGTCGCACAAAAGCATTTCCTCACTACGCGACCTCTGCCACATGACGGCGCGCA
GCACTCAAGTAGACGAGCATCTTGGGCCTCGCTGCAACCCGCAAGCTATCACCACGTGGCGACTCACGCGACCTGCCCTC
CACACACGCTCGCAGAGGGAACCCGCCCCACGCTGTATAGCCGAGGAGGCCAAACGAAAGCAAGTGGGCTCTTCTACAAT
GTCCAAACGTGTCCTTTCACCCGGCGAAACACAGTTGTACATGTATTCGGCCCTGGGCGGTGTCGCCAGCAGGTGCTTGC
AACATAAGGGTAGACAAAAGCACATCGCTGCACCTACACGTCGATTTTTACAGACACATATACGTACACACAAACACAAC
AGTATATGCATATGTACACGGGCAATCTTTGCACAGACACGTCCATACGGAGAGACACAACAGTTTACAGGAATGTACAC
GGGCGATCGCTAAACACACGTATACGTATGGACAACCACAACAGTGTAGGCGCATGTGTGGGAGATCTCCTACTAGACAC
GTACGCGCAGCACACAGCTGTTCACGAGGTTGTACACTGGCAACCACCGCCCTCTCTTGCGTGCCCCACGGAAGCCCGGT
CCCTACTTACTGATGCATAAGCTTGTCGAATACATTCTTGCTGTAAAGACGATAGCACTCGCCCGGCCCAACTCGTCCTG
CTCTTCCAGCCCGCTGCTGCGCGCTCGAACGGCTGATGACTTCTTCCTGTAGTTGATTGAGCCTCTTACACACTTCATAG
TGCATCTGCTTGTGCAATCCCGTATCTATCACGTACGAGATATCCTGTATAAACAGCAGCAGCCACACTGAGCTCCTGCA
CACTCAAAAAGGCGTCTGCCTCTTTGGTCGTTGACCCACGGACATATACAATCGCACGCACCAGCACGTCCTGACTACTG
AATACCTATCCACAGAACCGGTGGTCGAGCTCCGCTGTGCATTTTCCNNNNNNNNNNNNNNNNNNNNTGGTGCAAAATGC
AAACCGTAATTCAAGTGTCTGTGAGGGGCCTGCGTACGTGTCCTTGCCATGACAGCACATGCAAGCGGCGCACTTACACG
TGCTCTAGTCTCCACTGTACATACTTGTACATCGATCTACACGCAAGTGGTAGATATCCACGAATGTGTACTGCTAAGTG
GATAGGTGACCGACATACGCACAAAGTACAGTTAGCAGAGGAAGCAGACACGTCGCTGCTTCTTGAGATACTGCCTGTTC
CGGCGTGTGGACGAAAAAATGGCACACAACTGAGAGCCTGTCCACACTCGCTACGAACGTTGCAACAAGAGTCGCCGTGC
CCGGACTGGTCCCAGTCAAATACCACTCTCTGTATGACCCAGCAACCCGGTCCGGTCACACAGGATCTACACACACTCAG
TTACGACGTATACTTATTGAAGGAGCACTCGGAGAACTGAGAACGAACATTTCAAGCGCACCCGATAACGCGAATATAAT
CAGGAGGGAACGAATACAAATCGGTAGCGGGCCGTCATTGTCTCTATCTAGGAAGAAGATTTCAAAAGGGACGCCACGTA
GAACCGTGTTGCTGCCTCACTGGAATTGTGATAGATGTCTCGGCAATATTCGTCGCCACCACCACCTTCCGCATTCCAGG
CGGCGCCCGCGAGAACACCTGTAGGCCACAGGTACCACAAATAAGGACGCCTCCGATCGCGAAGGGCATGTCTTGCACCG
ACCCGCACAAAGGCGAGTACATCCATATACACGTGTGTGTACGTATACATGTGCATGGGTATCAACACAAACATGCAGGT
GAAAATACGCATGCTGCCCTCGCGCCCGGAGTACAATGTACAGGAGTATGTTGACGGTTGGTCCTCGGCAGAGTAAACGT
CCACACATGGTGCTTCGCTGACTTGATGTACAGAATCTTACTGGGTCCCGCACACATCCACCGCTGCTTCCTAAGGTACA
CCTATGCGTGCGGACCTACTAGTACGTTTCTCAGGCACTATGGGGTCCGTAGAAAGCACTTGAGAACGGTGTGCGCACTA
CAATATGCTCACAGACCCAGACAGAGCGTGAGTCGACGGGGGGGACGCCAAGCTTATTGAGGCATGCTCTTAGCGTGTGT
ACGGTGGGCGAGAGACGATCCATCTGCCGCACACCATACCGGAGTCAAAATCGCAATTTCGAAGCACGCGCTGTGACAGC
AACAATACCTGCTCTTTGCGTTCATCGCTTTCTCCACTCTGCCAAATACCTGCAAGAGTACTGCCCAACAAGCACGAGTC
TCAAACAGTTTTCTAGCGACTGAATTCAAAGCCCGTGTACCGCCGAAGAAGCAAGAGGCACTGGAACAGCTTTGCTGACA
GTGCACTTGCCTGCGGGCATACCTGTTGTCTCACTAAAGCTAATTTTCACGGCCAGACAACTTAGGTGTCTTTTCGCACG
CGCGACTGGTAGAGCGAGAAGAGTATCGCAGTCGCAGTCTAGATCTTTGAGCCAGTCAGCTGACACACAGTGCGCGAACA
TGACGAAGGCGACGCGTGTATGCACTGACGACCTACACACAGAAGTGTAAGTGAAGAGAAAGGCTCCTGCATTTTCTGCC
ATGAGGCGGGTATCCGCCTGAAAAGTTACCTGCTGTTGCTGTTTGAGGTGCAGAGAAGCGTGGCACGGCAATACCCACAG
CGGTAAGTGCAGCTCTTCAATAGCGCGGCACATGGCAGCTACTTCGCCCACGCCACTGGTAAAGACCAGAATCGCGCCCT
TTTCTGCTGCTCCTTGTGAATTTCGTTCAGACCCGCCTCCTGATGCCTGCTTATTCGTACGGATGTCCGAACACGACTGC
TCTCGTTCGCTGTCTTCTGTTGCAGTTGCTCCCGTCCCTGCTCCTTCTGTACCTGCCGTCGACTCTTCGTAGAACGCGCG
GTGCTGTCTCGTTGCCGACAGGTGCTGCGGCTTCTTCAGGTGGATGTACTTCACCAGCTCCGCGACTGCGTACGGCATTT
CTCGAGATCCGCACATCAAAGAGGTAGGAGTGAGGCCGCTGCTCAACTCCGCAGCTGCTACCCACCTGTCGTCCGCCGCG
GCTCCGGCAGGGTTCTCCTCTCGCTGCGGCTCGAGAGCGGTCCGCCGTCCCTCTCGGTCAGCCCCCGAGTGTCCAGCTGC
ATTTATACGGGGTCCACCGCTTGAAGCGCTGCTGCTTCGTGGTTTCACTATCGAGGAGAGGTCTACGAGCTTCTCCAAAT
CCTCCGCGTAGAAAATCCTGACCGGAAAGGTGCGGCCCGGCACCCGTAGAGTAGCAACAGCGCCTGAGCCGCATCTGCTG
TGCCGTGCCGCTGCATTTCCTCCGCTGCCTCTGGGGAGGTGAGCAGCAGGCAACAAGGCTCCATGCTCCTCACGTCGTTT
CCAGCTCTGGCGTTCCTCCGTTGTGCTTGCTGCTGCGTCTTCTGCAGAGAAAGTAGCTGGCTGCGCAGAAAGAGCCTTCC
TCGGTTCGGCAGCCGAACAGCGCGCCAGTACTGCGTCCGGATGGAAGTAAGCGGCAAACGTCTCCGCCGAAATGCTCGCG
CTCATTAGTACGATTTTAATCTGCGGACAGATAAACGAGGAAGGCGAACGCATATAGTGTATACACACACAGAGAGGCGA
AGACAGTGACAGAGAGAGGGGAGGGAGCAACTCGGTAGAGTGTATGTGTGGTGTCTAGAGAAAGTCCGAGATGAGAGAGG
TGTACACACGGAGAGCGCACGTACACCTGTAAATGAGCGAAGGGTACATATACGCACACGAACGACAGAGTAGATACACG
TACGCACGCAACTGCTTACATACACATGTAGACACTAAGTCTTGCAAATGGGTAGAGGACTTGCCGTCAGAAGCCAGGAT
GCACGAAAAATGCAGCACGAAGTGCAACCAAAGCCTCCGCATATCTCTCCTTGTAATTCCACCGAAACACGCAGAGACGC
TGGGAAGTCGACGAATACGTAAAAATGCCCGAGTTGGCAGAGACGTGCATCACGCCGAGAACTTCAGTTGTTACCGAAAC
GTCCGGCCAGCAGACGCGGAGATTGCACGCATGGACTGCTCCTCCTGAACGAGGTGCGCACTGAAAGCACAAAGAATAAA
GTACTAGCGGCTTACTGAGGCGCAGAGAGTACGACATCCAGGCACACCTCTGGATGAAGAGCGCACGAGTCTTCGACGCG
CTGTCCATCCTCAGCCACCGTTACAAGGTGGCGACCGCACACATCGAATAACACCACCCAGAGGGAGAAAAGATATTTCA
CTTCGTAGCCGCAGTCGTAAGTGTTCCAGTGAGAACACGAGCACTCGGAAGCTACTACGCAGACAATTCATTCTACTCCT
AGGTAGACGAACAAGAGCACAAACCTGCGCTTTGTTAATCATTGAGCACGTACGAGCACAACCGGCCTCTTTGGAGAAAC
ACATGCGTACTGTGTCTACACGTTATTATGTGGAATGACTTTCCGGTCGCGGGAGAACAGAGTGTTGCACCAAGTGTACG
CCTCTTCCACGTAAGCGCAGCCCTCATTTTTCCTCTTTAAAACTTCAGCTGCATAATCGGACGTATCGCCATACTTTCCA
AATTACTCTCCTATGTCTTTGCTCCTGCGTGGGCCCAGACCGAGGGCACGCAGAGTATGCCTCTGTTGCAGGCGCAAGAC
ACATATGTAGATCTCCTGCGCCGTAGCAGCGCCCAAACTGAAACGTCTCCTACTATGTGAGAAGATGACCAAACGCGCAC
AACGTGCTGTTCCGTCCCTTCAGCTGCCTTACGAAACATCTTTCTCGGAATGAAGACGGCTACCACACACGCGTAAACCG
CTGTCGCGTCCCTTCGACAGCCGTCCCCGGAACTTACTGCTGAGGCCCCCCTTTGTGCGGCGTCTGACGTGTCTCTCCAC
ATGTGATCGCGCCCCAGAGTCATCCGCAGTAGCCGTGTATACGACTGACACGCCTCACTTGCTGAGCTGAAACGTCGTCT
ACGTGTGGAGTTGGCGATCCGCCACGCACACTCCTTGACACACACGTCGATGCACACGCAATAAACTAACTGCAGCTCAC
ACGAGGCCGCACACGCGGAGCCGCCGGTGCAATGGTGTGGGTCAGATCGCGCAAGGAGGAAACTGCTCTTACCCGAGGAT
TTGCCAGTAGCGTCTTGGAGAGTATGAGGAGAAGCAAATCAACTTCGAGGAAACTGCTCTTACCCGAGGATTTGCCAGTA
GCGTCTTGGAGAGTATGAGGAGAAGCAAATCAACTTCGACCGAGCGCTCGTGCACTTCGTCAAGGCACACAACTGTGACG
TCCGACAGTGTTCTGCAGCAGCGGAAACACGGGCAGCTTCACCGTAGTAATTCGTGCAAGTGACTCGCAGAAGCACTCAC
TACTCTCCGGCTATACCAACACATCGCTTCATACTGTCCTCGATCCTGTACAAATTCCACCTTGTCTCTCTTCGCGTGCA
GAAGTTTCGCACGATAGCCGTTCGCGCAACTAAAAAGTAGGAGACGAGCACGCAGCCGCGAAACGGACTTTCAGAGGACT
CTCACACGCCGCGCTGAGATCGTACTTCTTTGCTTTCATCCCTCTGCCGACTATCGAAATTCGGGACAACCTCTATTCCA
CTGACATCGTGTTAGGACCAGGGCTACCTCGGCCCTACGCGTCAAAAGGAATCTGTATATTCAGAGCTTCTACATAAGTC
GGCATCAAGCAACGCGCTGCTCCCGGTCTCCTCACCAGCGCATCTGCCGCTGGTACACCCAGAAAAGGTCAATAATATCT
CTTGTGCGCTTGTTCATAAGGCTCCCCCACCACGGGAATTCGCCTGCAGAGAAGAGCGCCGGCTCCAGAATATGCAGGGC
GTCAAAAAGACTACCGTACGCTACCTGCTCCTGTTTGCGTGCGAATTCTTCAGGAGTTTACCTACGCTTTTGACCCGTGT
CTGTCTGCAGCTGCGCACAGACAAGCGCGGGAAGCGCGCGTGAACCCAGTGCGACCCGGCGCTAAGGACAACAGACAGCT
CTTGTGCGTCCTTCACAGCACAGCAATATGTATGTCCGTAGCACAGCACTGGGTCTTCCCACACTCGTCACAATCTGCCA
CGTGACTACGAGCTGCGCGTCAGTCTCCGTCTGGCAGAGCTACTGCTCGTCCGTCACACATGACCCACGGAGCTACAGGT
TTTACGATGAGGGCCACATTATACAGATGCATGGTGACAAGCACAAGCCTACACAGATGCTAGCACGCGGACCCGCACGA
ACGCACCCACTGGATGCAGCTACCTGTGAGGATTTCAGTGTGCATCATAGTGGCGTCCCCCCTAATACCACACCGTATCA
CGGCAGAACGTGTCTCTTACGACGGGCGCCTTGCCTCTCAGCTGTGCGCACACAGTTACACGTGCGCATGCAGAAGCGTG
TGTCTATCACGATATTTTGTGAACAGACGTAGTCACCGTCACGCGCTGCACTACACCCACACTACCATGCGCCCTGTCGT
GTGCGTAGGTGAAAGTGGGTGTCTTCACACTTGCTCACTGCCGTATACACAAGCCGCCACGCCGGTGTACTGTCACTGAG
TCACGCACGTCCATCTGGCGGACTCTTTCAAAGATACGCGGAACTATGCGAGGACCCTCCATCTGTGCGCGTCTGTTTGT
GTATCTTGTTCCACACAAAAAACATCCGTACGCGAGCACCGCACAGCGGAGGACACCGCGGAAGTGCTACTTAGGCACTT
CGGTGAGAGCCGCCGCAGCGCCTCTTTACCTGTCAGCCAAAAGACGTCGAAGAAGGATGCCGTGGGTGCAAAACAGCAGG
CGAGTGTTATTCGACGCTGCCACTTTGAGGCGTACGTGGTACCCCACCACGTCGCCTAAGACAGTGTTCATCTCTGCAGA
GACGCGGGCTGCAACTGACATGGCAGCCAGTCGACGAGGTTGACTGCACACGATGAAGCACTCTTTCGCCGCCTCGTATG
TTGGTCGCGACATCGAGGACTGCCGCTCCTCCCTCTCTCCAGAGTAGCCCTGAAAGTGCTGTTGCTGCTCATGCGCCAGT
TGTTGCTGCGGTTGCTGGTGTCCGTGACACTGCTGGGCCGGGGGCGACCGTGTTTCAGCAGAACGCAGCAGCTGGTTTTG
GGCGTCTCTGGCCGCCGCTTCCAGAAGGATACGAGGCACCTGCGTGGTTTTTCCAGATCTGCAGCCAGACAGAAAAAGAT
TGAGGAAGACAAAGACGCTTCGTCCACATGCGTGTTCGTCAGATGCCACCATAAAGGCGAAGGACAAGCCGTCGTCGCCG
CTGTCACAGCAGGTGTGTCTCACCCAGTTTCTCCTTGCAGGACCAGAACCTGCTGGTGTTTATTCGCTGCGTCACACATG
AACGCCTGCAGAGCTCCTTCATACTCGCGCACCGGCAGACGCGGCCCTTCGGCTGCGAACTGCGGCGAGTCTCTGCTCCG
AAGAACTTTCTCGCAGATTTCCTTTGTCAGCGTGTACGAACGCCGCAATGGAGGCCTCGCCGCGTCAGGAGCCTTCCCGG
CCAGTTCACGCGTAGACCTCCCCTCCTCCTCCTCCTTCTCCTCATCAGGCCGCCTGTGCTGCAAATCTCGTCGGTGTTTC
TGCTGCTCCTCTCCCTCTTGTGAGGGCTGCTGGTGTCCAAGGGCAGACGGCGTCTTCGTTGACACGCAAGCACGTGCATC
CCGTCCGTCGTCATCTGCGGAATACAAGGGGTAACAAATAGGAAACGTCTTTCGAGCCCCGAAAACTTAACTTTTTACAT
CGCAGCAGCACCCACAGTGTATCTACATGTGTATGTATATAATTGTGTATATACATATAGATCACTCGTTGTAGCGCTGG
TCACACCACAGTACGTCCCCCCTGCACGCGTGCCGGCGCACCCACTAATTCGCAAAAATTTTAGTGAACGGTATGACTTG
GGAAACACAAGCACATATCCATACACGTACGTACATACATATTTGTTTGCGTGGTTGTCAGAAAACGATTTGCTCACCAT
CTGCTGTAGTGGCACAGCTGTGTACAGTATATTTTGCGACGTGCATTTTTACCATTAATGGCACCAACACCTCGCCTGGG
GCAACACCGCCACTTAGAGTAACCCCACTCAGCAGTCTGCAAGAGTCCCCACCTGCTTAGAACAGGCCAATTCCTGCGCA
CAGATGGCTTTCTGGTACATGGGACACCGACGTGCAACCTTACCTCGGCGTCGGCAAGAGCCCCCATGGAAAACAGTAGC
ACTGTCTCAGTAGCGGCAAGCGGTGTTAAGCTTCCTGTCTACTTTCGCTCGACCGTTCCCTAGAGCAGCCACACCGGAGT
GCAGACCGGCGCCAACAACAGCACCGGAAATTCATGTTCGCCAAGAGAGACACCTGTGAGCCACAAACAGCTGTCCTAGT
ACCACCGGCACATGTCGCAACCGCAGCGGCACGAGGAAGACCTCAGCACTACCGACACATCACCACCCGATACGCACGAA
TATTACTCGGTCCATCAGAACGGCGGCGCACCTGTACAAGCAGCAGAGGGCAATCGCAGCAGCGTCCTCCACCGTCGAAA
AAGATCGATGCGTCCTGCATTAGAAACGCCTGGGGGCGCCGCTCTGTGTTCTTCCGGAGAGAGAAATGGCCTTCTGCTCT
CTCTTTCTTTCCCTAGAAGACACGGTGCAGTACTGTCCTGCTGCAGACGCATTCTCAAACGCTGCTGCAGCCGGTTACCC
GCAAGGAACGCTTCGCCGGAGGGCGTCCTGCACTGCTGACTCGCGCTTCCCTCCCTCAACGTAGAGGAAACGGCAGGAGA
GTCACGTACGGGAACTGCGTGAGGACTGTTGGCACTGGCGCCAGAAGGAGAGGCGGCAGACACAACAGCCACACCACAAG
GCGCAGCATCGAGAGCGACAGGTGTTGCTGACTGAGAAGACAAAGTGAGATACCTTCTGAAGACGACAGAGAGAGAAGCC
AGCAGCTGCGCAGGCGATTGCAGAAGAGTCACTACTTCTGAGAAAGTAGAGGTGCCGAGACCGGTTGTCTCCAGCTCCTC
GAGCAAGGCAGAAAGCTCTGTAGGAGAATGGATAACAGGCAAATTCACGAGATGCGTAGGACCACCAGGTGCAACCATCG
AATCTGCCTCTAAATGGCGGTGGTCACCTTGTGCCTTACTATTACCCTGTGACACCCCCACGGCGGATACATCACTGTAC
ATTGTGCGGTCTATCGGCGGGGCACACGCATCAGCGCCGTCGGCACCTGACGCAGCAGTGTATTTCTGCTGCAGCGCAGC
CGCTGCTCGGCAGGAGCTGTACATGCGATCGAGGCGGCTGGCCAAGACATGCGCTAGAGTCAGGGACACACACAACGACA
GGAAAGCCATCGTTGCCCCGTCAAACTTATACAGATCCTCGCAATTGCTCGAGGTTCCACCAGTTGGTCGCCGCTGCTGC
TGCACGTGTTGCTGTTGCTGGTGCTCGTGCAACTGTTGCAGCTGCGCCGGGTGTGGTGGCACCTCGAAGCTAACCCACAC
GACTGGAGGGCGCAACGGGAAGAGTGAACCAGCAGGCGCGTACAAGAACACATGCATGGGCACGCAGAGAGGCTGCGGCT
GTTGGTAACCCGCTGGGGCCCGCTGCGTCGACGGCGAGGCGCAATCGAGAGAGAAGAAAGAAAGGAGGGGCGCGATATCG
ACGCCTTCAAGGCGTGTGTGTGCGAAGACGACAGGCACAGTAGAAGCCCACGAAGTATGCTGCCGCACTAGATGCGGCCG
CTGGTGTGGCTGTTGCTGGTGTGGCTTTTGCTGCTGCACTACCCCTGGTGGCGCAGGCAGCAACACAAACGACGCCGCCT
GCATTGTGCTCTCCACGACTTGCTGCTCCGTCCGCAGCAGCTGCGCGCAAAAGCAGCACAACAATGGAACAGCGGCCATA
TGGACAAGTCTGTGCAACACACGGAGATGCGTGTAACGCCCCACCGACGTTTCTAACACACAAAGCCGCAGAAATGTGAC
TGCCGGTGAAGGCGATCTCTCACTATTTTCCTGACTTCCTCCTGTTTAGGACATCTATTTTCTCTATGCAACAGGCGTCT
GCTACTCCTTTCCGTAACAGGCGCAGAAAGGAAGCAGGACTCTCTTGCTTCACGCGTTATGCACATCCGCTCGAATGTAC
TGGCGTCATCGGCGGGATCTTGGCTAGTAGCACATCACACTATACGAGAACCTTCCTGTAACGCTCTACAAGCGCAACAC
CGGATTGCTACGACTCCAATTCTTTCACGTGGAGAAACAACGCCACGTGTATGCGGTGTCTGCTTATGAGATTTGTGCAC
GGGTTACATCTCTGACGTCCTTCTCCGCTCACGTCTTCCGCAGGAAGCTGGTTCTTGTAGTTCTTAGGCAGCGCGACACA
CCACCGCCAACAAACTGGAATGGACAGCGCGAGAAAATGCATTAGAAACCTTCAGAGAGAGTCAGGGCCTAAATTAAAGG
CATATGTACAAGACATTGTATTACCCGCAGGTCGTTTCGCCGACTCTTTTCAAATGCCTATACAGAGAAGAAGACGCTAC
ATCGCTTCTTGGCGTGGAACCTCGTGAAACACCGAATGACAACAAAACGACGAAGGATGCAGTGGCGTTGTGCACCCAAA
CAAATATACCTCTTCAAGACGAGCAGCCAGTTCAGCGTTTACTAAATTCGGCTCTGTTTCGCCTTCGACGAAGTCGTAGA
ACTGCCACGGCGTAGGGCCGCTCGTTGGCAGTTCCTGATCGGAGGCGCCTGCACTGTCTCCTTCCAACGCTTCTCCTTGT
TTAGGTATGACTCTCCCGCCAAATTCCCCACGAGGCACAGAAGACGACGCGTCATCCCCAGCGGCTCGCTCGTCCCGTTG
CCATTGTTGCTGCTGCTGATCCTGGTCGTGGTGCTGACCGTGGGGGCAGCGCTTGTTTTCCTCGCTGAACTTGCCGGTTC
GGGATTGTCTCACATCCCCCGCAGAGGCCGCATTCCTCCCTGTCCTTTCTCGTCTTCTGGTTTGTTGATTTTTCTCCTGC
GTGCATGACGACCNNNNNNNNNNNNNNNNNNNNCCTCGACTGTACATCCAGGTTGCCGTGCAGGAGCTCCGTAGCGCTTC
CAGCGCCGTGTCTAGGTTTACGTCTTTGATATATTGAGAGCGCCTTGCTGTTAGAACGCCTGGGGACCCAGTGCCGGCAG
CAGGCACCCGGCGCGCAGCAAGGGCCCTGGCGAAACGGGAAGACGCACTGGAAATCGCCTCTTGCCACGCAGTCGGCCTG
TTCACGCCGACAGACTTCGCCGCCTGCAACGGTGGCACTCCTGAACTTCTACTTTCGGCCGAGGCGGCATGCGCGGCTCC
GCCTTGGGTCGGGTCTCCCACGAGCAGCTCACCAGCAGTGGTGAGCGCATCGCCAGGAGCATCTCTGGACCCCCCTTCAA
TTTCTGGCGACTCTGCCTTCGAAGCCTCACGGAGGTCGTGTCTCTTTAACATGTTACGAGAGCTTGATGCGCCGCTTGGT
CCCTTCTCGTTGGTGCCGCCCGACGTGCTACTGGCACTCAGGCCCCTTCTGCTTCGTTGCGACTCTTGTTGGCTGGCGCC
ACAGACTACAGCACACGATCTTACTTGATGTGTCTCTGCTCTTGCCCCGAGACACAGTGAGAAAGGCAGCGCCCTCGCTT
CTTGCGACTCCTGCGTCAAGGAAATACCACATGGGTGCTCCTGATGAACAGACGACTGTTTCTTTGCTTTCGCTGACGCA
GCACCGCCAGTGTTCGACATGATGCTCTCACGAGCTCTCCCGTTCCCTGTAGCCGTTCTCCGTCTCTGCCCGCCTGCTCC
TTTGGAGAAGTTGTCTGCCTGTAACTCCTCTTCCTCCTCTCCCTTCTCGTGCTCCTCCTTCCAGTCTGCAGATGGAGCTG
TGCTCTTAGACGCGCCGAACACGTGCACTTCAATCTGCTTGCCCAAGGGAGAGTACGCCTCGGGAAGCTTTGACTCGTCG
CTCTCGTTCAGACAAATCCAGTCTACGCACGACTGCAGCACACTCCGCAGCAACTCTTTCTTCTCCGCTGCACTTAGCAG
CACGTGCCCTGAACGATCTGCCAGTGTGCATGTACGTTGAGTCGACGAGCCAACAAGCGCCACGGCATCCGCAGCGCAGT
CCTCACTCTCGGCTCCGCTGCAGTCTCCTGCTTCCCAGTCCTCCCACGTCGACGCCGTGCTGCTGCGTGTGCCGCTTCTA
CTGCATTGGCTGCTGCCGTAGACCTCAGCGAGGGTGGTGCTGCTGTAGCTGGCTGTTTTGTGTGCACCATCCCTCCTGCT
CGAAGCCGCAGAGGTGCTGTTTTTTCGGCCCCTCCGTCGTTTCTGTTGCGCGCGTTCTGTTGTTCTTCGGTTCCGAATAA
AGAGCTGCAAAACATGCAGTAACGCAGACACAGACGCTTCTGCCTGGTTCGCAGTGAACCCTTCGCGCTTCTGAAGTACC
TGCAGCAGCCAGTTCTCCACCTGACCACTCGTCTTGTTCTCGCCGGCCTGACGGTACGCGCTGCAAACGTCGTGCTCGCC
TTTGGCTCGGCAACCTGCCTGCTTCAGCGGCAGCTGGAAATCGTTGTGCCTCTCTGTACTATCGCTCTGGGGCGGCTTAG
AAGCCGCCGAGCTGAAACGTCCAACGGAAGCGTCCCCTGCAGAGAGCCGAGGAAACAGCAGCAGCGCATCCGTCAGCCAG
CGGGAGCAGCTCCATTCCAGCGGTCTCACATTCGCTGTGTCTGCATACAGCGCTGCACTTCTGTCTGTGTCAACTGCGGC
TCCCTGACAAGATAACGACGGCGAGTTTTTACCACAGCGTGAGTCTGCATACAGCTCACAGTCGCCACCAGCGCAGCTCG
CAGCAGGGGGTGCCGCAGGTCCCATGTGAGCGGCTCTTCGCAGCGCTCTGAAAAGAAACGCCCGGACGGCAGCGCGTACT
GCTGCAGCCATAAAGACCTCAGGCCGCTTCTCTCGCTGCTCCCTAAGGGCTTGCTCTTTGGCCTTCTCTCGTCGCGCCAG
TTCGCACCGCCGCTGCTCCTCCTCTTGTTTCCGCTGGTATTCCGAAGCGTAACGGTGAGCGTTACTAATAGCAAATGTCG
CTGCGGGAAGCGGGTCTGCAGTACATGCTGCTGCCGCAGCACTTGCTGCTGCGCCCGCAGTCTCGTTTTGCTCTCTCCGC
TTGTCATTCGGCCATCCGCCGCCACTCTCAACGCGTACACGCCCTTTCGGTGTTGCTGCTGCTGTTGCTTCTCTGGGAGG
CGCTGTGGTCCCTGTGCATGCTGCTGCAGTTTGTCCTCCAGCACTGGTCATCATCCCGGCACCTGTGGCAGCTGACAATG
TTGTATCCTTTGTCACTCCTGTGGGTGCAAGCGTACCGGGTCCTGACTCTTCGCATTTGCGTTCGGGTGCGTGCTCTGCA
GTTGCGCGTGTGCCGCGATTTCCGCCACCTGCCACGTGGTCGGTCTTCTGCTGCGTCTGCTGCGCCCCGTGCGCAGCTGA
ACAGGAAGAGTCAGACATGCCCGAGTTGCAACTGGAAGCCCCGGTTGATTTCCGTGAGGCATCCAGAGATGCGGTAGCAC
GGGATGAGCCGACGGCGGCCCTAGTGACCGCGGCCCCGTCAGTGGCTGCAGTAGCAGCACCGGGAGGAAAAGAAGTAGCA
CCTCCGACGCGCTGCTTTCCCCGCTGGTTCGAGGAGGGAGAAGCAGCAGGAGCAGCAGCAGAAGACAATGCTAACCAAGC
TTCTCTGAAAGGCGACGGAAACAGCTTCTCGTAAGGCCGTGTGGGCTCAAGCGCGTGCAACGCCAACAACGCAGAGAAGT
GTTCGCTGTGAGTCTTGAACTCCCAGTCTTGCTCCGTGAGAAATCTGGGACAAACAACACCGGGGACAGGAGAAGATCAA
CTAAGGCAGAGCCACCGGCACAACGGTTCGCGACACTACCGCGAAGCTATTGTCTACAGTAAGATAGAACACACGAACTA
TCGTGACGCAGAAGAGTCGCGGGAAGTCCGCACCTCTGCAACACGTTGACACCACAATTTGCCGCAGTCATCCATTTCTG
CCCGGCGACGATGCAGAGTGCACAGAGGAACTCAACTGGGCAGCACTCATTACCGCCAGGTGAGCGGGGACGGCCACTCG
CGCATTCAGAGAAGTACGCATAGTCCAGCGTACCCACGTGATCAACAGCGCAGCGGAGCAGCATCATTCTGTTGTAACCA
GCTGCCCGACGAGAATGAGAAACGCACCATAGAATGGCATAAAAGGGAAGAAGCGCTTCTATCCCTGCAGACGCTGCATC
CATCACGACACGCATAACACCCGGAGGCGCGAGAGAGTCGTGGGCACACAACGCAGTTCTACATGACGAGCTTCATCCCT
CAGAGGGAATGCACCGCGTGACTGCTGGCAAGGAGGTGACCCTGCTGTTACAAGCAACAGTGGTCGTTCTTCCAGCGTCT
CCCATATGTGGGAGGGCACAGGCTCGCAATTGATATACACAAGGCTTACAGAGTGGGTGCGCACAGGCTCTCGTCTGACG
TGCACGAAGTCTGCAGAGTGTCGCCTACCAGATTCAGACCGTTTGGCTTGCTTCACGACAGCACGTGATTCCCCAACACG
TCAGGGTGGTGCTTTACATCTGGTAGTCAAAGCGGCTTACGCAGCGTGGAAATACACTTGAAGATGTCACGCTACAAGGA
GCACACCAGTCAGTCTCCGGAACGATAGCGAGATGGCGAGTGTTGCACCCGTAAATAAGTGCGCTCGAATACACTGGAGA
CCTCATAAGCGGCAGCTAGACGCTTCTGCAATACAAAAGCTAGTCTCTGTGCACACGCACGTACGCGGACGCCCGGAGGA
CAGACGNNNNNNNNNNNNNNNNNNNNNNNNNNNNNNNNNNNNNNNNNNNNNNNNNNNNNNNNNNNNNNNNNNNNNNNNNN
NNNNNNNNNNNNNNNNNNNNNNNNNNNNNNNNNNNNNNNNNNNNNNNNNNNNNNNNNNNNNNATTCTACGTACCGTAACG
CCGGTGCAGTCTACCCGCTTGCAAAACGAAACGCACGCCTGTTCAACGAATGTCGGAAACCCACCTCATCTGCTGCGATG
CATCTCTAGCCGAGGGAGTCAAGATGCACTCTGAACGAAAATGATTTGGGCGCGTGGCCCTCCGGAGTTCGAAGCGTGGG
CGAGGGAGCTTCTGCTGCAGCAGTCCAGCAGCACGTACAGCCACAACGCACGCAGCCGCAGCTCTCGCGTCAGGACGGGC
GCCACAGCCGTTCACCGGTCGCGTATCAGTCGCCTCAGCGGCAGAGCCGCAGGGGCCACCAATCACACAACACGAAAAAA
ACACCAGATCCCCCACGTTAAGTAATTGCGGCGACGCCGCACAAGCACCACAGTCACACGATACACTCAACGTACGCATA
TGTATATGCACATGTATATATATGTATATGGGCGTACGTGTACGCCCTTGCGTCAAAAGATATAGATAAACGCAAGTACA
TATGTGTACACTTGCCACTTAGTGCGTGCAGATATACGTACAAGAGTCTCATACAATTAAGCAGCCCGAGACAACGCTGG
AGCAGTGACACACACGCACACCCCGCGGGGAGGTCCGTACTCCCGCACGTGGTGGCAATCACCGCGAACTGAGCAGGGAT
ATCATCCTGTTGCAGTAGAAGGAAGAAAGAAGAGAAGACAGAGCAACTGACAATTCGTGCGAATGGACAGCACACAACAG
GACGCCACAGGAGATCGCCGGCAGCAACGGGAGCCCTGCAGACAGTGAGGAGGTGCAACGCCGTCCGCAAAAGAAAAGGA
CAGAGAGACAACCGCGGAGAGGTAAATGAACAAGAAGAGGCGCAGACCAACCACGGGCATGAACAACGATAAAACAAAGA
GCAACAGACTGAGAGGAACGCGGACCAGGTGCCTGTAATGTGAGAGGAAGAGTGTGCAGACGTATATCCACAAGGTGCAG
ACGAGCGCGTGTGCAACCGACAGACTGATAAGCCGTTAGCTGTAGCCAACAGCAGGAGATAAACAGCTTCTGAGAAGGAA
AGACGTAGAAGGACGAATACCCATGAGCTCGACGACCACACCTGCACGTCGGCTACAGGGAGGAATACTGCAGAGCCTAG
GCGCAGTTGGAGAAGGAGACAGATGCAGCGTGAAGACAAATGGCACTCACCTTCTGGCAGTAATTATGAAGGAGTTGTTT
TGGCGTTCGCTGGAAGGGCTTCAGCTCGATGTGTCCGGGAGGCGGCGGAGCCTCTGCCTCACATGTTGTACTACTGCCCC
CGCCCTGCGTCACCCACCTCAAAAGCAGCGCGACGTAGCAGCCTTTGAAGCAGAGTCGACATGCACATATCTTCCACATC
GTGCGCCGGTATAACGAGTACGATATAAAGCTCTCTGTGCTTCACTGCACTCCCGCTGAGACATACGCGCTTCACATACT
TGCTGCACTCCGTGTGCGTGTATACGCCGACAGATAGTTGGCGAGACGAACACGGGCTCGTTTACACTCGCAGTTCTACG
TGAGAAGCAGACGAAGGTACTGTCGAGCAGCGCACATGCAAAGCACTGTTCGCAAGTTGACAGAGGTGCACGTGCCCCTA
TTCCTTCCGTTCTGCTCAGCCAGACGCATACCGCCCCACACACACACCTCGACACACGCATACACGAAACAAGTGTATGG
ATATCTCTCCCTACACTTATACACATTGGTGTGTACCGCTAGAGATCCACGTCTACCTGTACACATGCGCACTCATAGTG
AAGGGATATGCAGGTGACCCATAGGCGACGCTGGTCGTCTCCGCAGACCTGAAGAGAAAATGCAGCAGCGAGGCAGAACG
GACGTGCACACGTACAAAGTTTTCCGCCGCAACTGAGAGAGCGCCCACGAGCCCCGCGAGTTTGCAGTGGCAGGTGACAA
GGCGCCAACGAAGAGGTCCACGCACAGGCAGAAACACGAGCAGCTCAGAGTCGCCCCCTCCAGCGATCTGTACATATACA
GATATTATACACGTGTACAGGACTCTACATAGATATATCTCTCGACGTATACGTATAGTTCTACATACACATACGTCCAT
CTACAAGCACACGTACCCACACGTATGCATACATCTACGAGTTCTCTGCCTCCTCTTTGAGCTGGCAATCACGCAGCCGA
GAAGCGTGTCAACCCGACTGAGTTGTTCCTTCAGAACCTGCTGTTTCTCTCTCTGCTACCTTGACGCATACAAGGCAGAG
GAGCGGGCGCTAGTCGATGCGGGAAAGAGCAGGAGAAGCAGCAGTAGGACGGCAGGTAGGAAGCTCGCCCTTCGTGTCGA
TGTCTGGACATCAGCCGCGTTGTGAATGCGTTTCCTTACCTTCTCCTTGGCGTCCTGTTGCTTGTTGCCCTTTGTATTGT
CTTTGAACACGATAGTGTCGTCACGGCCTCTCCGTTTGCTGCTGCCTTTATCGGCGCCGCTTGCCGCGCTGCTGTTACTG
CTGCCCGGACGGCCCGTCTGTGACTGCTTCTCTTTGCCTGACGCCGCTCCCTCACGCTTCTCCTGCTCACTCTTGTTCTT
TTTGTTGCCTTTCTTTCCCGTGCCATCGTCGGCCGTGCCCTTGAAACTCTTCTTCTCCATCGTTGCGCCAGCTCCCTTAC
ACACTGTTGCACTGCTGTCCTGCTGCGGCCCGAGAGTGCTGCTGCTGTTGCTGCCCGTTGCCTTCTTCTCTTTTCACAGC
GCTGCAGAACGTCTCTTCAGTTGNNNNNNNNNNNNNNNNNNNNNNNNNNNNNNNNNNNNNNNNNNNNNNNNNNNNNNNNN
NNNNNNNNNNNNNNNNNNNNNNNNNNNNNNNNNNNNNNNNNNNNNNNNNNNNNNNNNNNNNNNNNNNNNNNNNNNNNNNN
NNNNNNNNNNNNNNNNNNNNNNNNNNNNNNNNNNNNNNNNNNNNNNNNNNNNNNNNNNNNNNNNNNNNNNNNNNNNNNNN
NNNNNNNNNNNNNNNNNNNNNNNNNNNNNNNNNNNNNNNNNNNNNNNNNNNNNNNNNNNNNNNNNNNNNNNNNNNNNNNN
NNNNNNNNNNNNNNNNNNNNNNNNNNNNNNNNNNNNNNNNNNNNNNNNNNNNNNNNNNNNNNNNNNNNNNNNNNNNNNNN
NNNNNNNNNNNTATATATATATATATATATATGTGTATGTGTACGCGTGTGCAGGCAAGCCAGCATATATAGAAATTCCC
GTCTGTCATGAACGAAACAGCCGGCGCATCAGTCCTACGCGCATGTTTGTTTGTGCTGACATCGAGGTATAGATATGCAT
AATATATATGTGTATGTATATATATAGTTCAGATACGTCGGGGCGCTATCTATCTGTGCCTGTGTAAAGAGGTACTCTGC
CGCTGGTCCGCCCTCGGCGTAAGAAGTCAGGCCTTTTAAGGCAAGACCAGCTCGACTCTACTGCGGCTACACGGAGAGTG
CAGTGCCGCTGGTGCTGCCGCACGTGGAACACTTGCGCTGCGGACCGCAGATAGCTTTGTTGGCCCTGCTTTCGCAATTG
CTGTCGTAGGGCGGTGTTTTTGTTGCTGCGAGCCGTGCGTGTCCTTACGCCATCATCCTGCTCTTGCCGTAGTGTGAATA
CTGCTAGATCCGTAACCTCCCTGCTGCCGCTGCTGCAGCTGTGCTGTTCAAAGATGCTATAGTGGCTGAGACAAATACTA
GGGCCACGACTAACTCTGTGTGTGAGAAGAACGTATGTCACGTTCACGCTGCACGAACAAGCGCGCTGCGGCCTGTTGCT
CCTCGAGAACCCCCTCTCTGTCGCACAGTCCAGAGTTCGAGAGATGCTGGCAGATGAAGTAGAATAGGAAGTGTAGCTCT
TAAGAAACGACGTCAACAATGAGCAGACTCTGATATTGCTGTAGAACGTTTGGCACTGGAACAACCGGCAAAAATAAATA
AGGAGACCGTAGAGACGTATGTCACATGAAAAGAGACCTCACTTCGGGCAGCGAGGATCTCACATCACACGCGCAAAGGG
AGAGTAATGCGGATGTATTTTACCTAGTACTATCGGAAGTCCTACAGGTGCACAAGTGTACTGTACGGTAGTACAACCTA
GTCTCAGAATCCATGCCTCAGGCGTTTCTGGAGCAGCGGAGAAGGCAGACGCTAACTCAAGGCGCGAGAGGCTCCAGAAA
GCAGCCAGCAGCCTCTGTGTCCGAAGTCGCGCAGGCGTCTACGGCAGGGGCTGGACACGACGAGATCTACGGAAGAGCAA
CAGAACTTCTCTTATACCTTTGCAACGTGTAGGCTCCCTGGCACTGATGCGCAGACGTGGCACAGAGTAGAAGGAAACGA
AGGGAGTCGACGTAGACTGGTGTTCAAGATGTCTCGTACGGTGTAGGGCGCATTCATTATGGAGGCGTACAGGCACTTGC
CGCTGATGTTGCAGCGAGTCCCTCGTACACGCCAGCATATACACGTAACACGTGCAGCTGAAGCACGTGTAATTGGTTCC
GGATGGACTGAACGTGAAAATAAACGATTCAACAGTGCGTCGACGGTGAGGCGGCCTAACAGCCGTCGGATGCCCACGGG
ATGACGCATGCGTGCATGCAGACCTAGCCGAAACAGCGAGACACGAACACGACGCAAAGAGATATAAGCAAAGGCGCGGA
GGTAGGCCACAGACGGAAGCTTATCCCCTTAAAGGATTCGTTTCTGTTAGTCTGTGCATTCGTCACGGCTGGTACTCACG
GCTCTGGGCAGCCCCTGTTGCACTGTACGGTATTGCATGCAAAGGCGTGATTAGGGGGAACCGTAGGAAAAACAAAGATC
TGGCCCGTGTACGCAGCTCTGCATTCTGTAAACACCGACACACGTGTATGTTTTCGCCTTCGTTGGTCTCTTACTCACAT
TAGTGCATGCGTATTATTCCTCTAAAGCCGTCAACTGCAGATTCCTGTGCCCTGTAGTGTGTGATAGTTATGTGTGATAG
TTAAAAATTGCCACAGATACCGTGTAACACATATCGATATAAGGTATTGTACCTGCAAGGACGACGGAGTTTTGTAAGGA
TCCAGGACAGCTGCTCTGTGTGGCTTGCTAGGTGTCTGTCGAGTATGTGTCCTCACACTAAGTGTCGTTACATGCAGCTG
CAGAGGTCCACGAAGTACTTACCAGAACGTACTATAATGTAAGCGCAAAGATCTAGGGTCACGTAAACAAATTTAATCAT
CCTTTTCTGTGGGGGGGGTACTCGGAGAGTGTTGATTCATAGAGCTGCTGTATTATAGCTGTGAAGCCGACAACGTATAC
CAGGCGTAGTCTGCTCCTGAAGGCGCTGGAGAAGACTACGTAAGTGTATTTAGTGGTGCGTGCTTTAGCGGAGGGCACGT
GAGTCGTCTTCCTACAAGGTACATGAAGCGAAAGAGCCTACGCGCAGCAATGGACTATTTGACCTAAAGGAGAGGGTAGT
CTATACCTGGATCTGCTGGAGCTACGTAGCCACTTGTAACATACGTGAAGACATTCTAGTATCCAAACAAGCATAATTTT
TCAAAGTTGACAGTCGTGGGGGAAGGTGACAAGGGGACTTCCCCCTACACAGAACATGACGTATATTTGGTCTCTTCTTT
AATTTTACTCCGCAGACGTAGTGCGAAAGCGAAGAAAACGCGCACTTGCAGCTTGTCCGCTCTCTTTGTTGTGCAAGGAT
GGCCCACCCAGCAGCAACTCTGCCTGAATTGTCACCAACGATAGCTGCGAAAGTCAAAATTTCGTTTGCCATTCCTGCTC
ACCCATCTTCGACTGGCAGGGTAGCGCACTGCTTAATTTTAGGTGACAGTAAAAGCCTGTGCCATCCATTGAGACACACA
TAGCTCCAGGATCATTTGCACCTGGCGGTGTCAAGCTCTGTAGAGACGAGTTTTTCTCAACGTACATAACTCGAAATATC
ATTCACCTACTCTGACCAGCACTAACTCACTTGCACTATCCCACCCTTCTCTGCCGTTAGAAAGCGGTCTGCACTGCAGC
ATCCATTGTAGTGTAAGTATCGAATGAAGCGGTTACTCGATGTAATGGTGATATCACTGAAACCGTAGTGCCACGGTTAG
CAGCTTCAAATGGGATGGGGGAAGGGGTTCGTCGTATGCTCTTCTGTGGGTTGCAACCGTGCCACTGCAAAAATCTGTCA
AGCATGGAATGGGTGCCTCGTAGACGCGTGCGGTCCTTCCGTCTAGTAGGACAGGACTGATGTCGAGAGGACCACCCGGT
GAAGCCGAAATGCTGGTTATTTGCGGCAGCACTTCACATCGGTAAACAGTTGACGGGCACAAGGTGTCCGATTACAACGT
GCTTTCAGTCCGAGCTACTGAGGCGCCGGACACATTAATGAATCCTTCAAGTTCCTTGGCCGAACGACAACACCTCGTTG
ACCTGACCAAATGTTTGCCAGTACGTATGGTTCTACCTTTGCAGTTGAGAAAAATACCATCAGCGGGCACAGCGATATAT
CTTCATGATGTTTGTGATACCGGAAGCGGAACAGTGCGTGTGCGGGATTATATTTGGTTGTAGACAGGGTTCCTTCAATG
AGGATGGCTTCTTCAGACGTGCGCGATGACGATTTGCGTCCCGCGAAACCGAACGGATGCGCCTGTAGCGTATTGCCCAC
CCATGGAGAAGAGATAGAACTTTTACCCGGTGCGTTCACGGTCAGCGTTGCACGTGTGCACCATTGTGTGGATACCAACG
AGACCATGGATGGGTAAGCGCACGTGTGCAGTAGCCGAGCCGGGCGCATCAGGAGACCGCCGACAGAATTCTCCTCTGGT
TGCTTTGATGCAGCCTTCTGCCTGACCCAGGTACACATACTTTCGTGGCATCCTTCTACTTGTGAATATCTCAGCAGTAG
ATACGCAGGAGTACCTCGTGTGCGGACACGCTTGTGGAAGTTTACAATCACACCTACGGAGGAATATCGCGTGCCGCTGT
GTTTCGTGCGTCAGTCTCTATGTGCGTACCAATGAATAGTATACATGTCTTTCTGTGTGTCAGTCAATGTCCTTGCCACT
TCGCCGGTAGCAGCAGCCGACAGCTGTGCAACGGTCGCTAGCTCCTCTTGACCCCAGTGCGCTTAAAGTAAGTGGTCGGC
ACGTCGCCGTCCACACACAGACGTACAACGTGCAGCCTCCCAGGCAGTCACTCGCTAGTACGAAGGCTGCAGCGTGCACG
CCTGCGAGGATCTTCTCGCTCCTGCCTAGCTTGCCGCTACTTGGCCTGCGGTAGTTGGCCTGCGGTATCGCAGCCTCAAG
TTGCTCCGCCTATACCTACTCGCGCTGCTGCGTCTCAGCATGCTACTGCGCGACCAGCCTTCCGTTGCTCAGCCTGACTT
CCGCTGTCCCCGGATGACGCTGGTTCCACTGCTGCGTGATGTGGCATAGTCCACGTGTCTGCTGTTGCAGCACGCAGGCA
AAGGGCAGGGCCGACAGCGCTCGTCTGCATACGCGCACCCATCTTCTCTCTGGCCCTCCAGTAGCCCTACGAAGACTCAA
CAAGACAGCATGGACACATCTACGACTGAGCAAAAGCATGTAGATGTAAACTTTTGCGGTGTCGGGCAGACGTGGCTGTG
CTGTCGTACGCAGCAGACACAGGTGAGACACTGCCACGCCTGCGACCCCGTCCACAGGTAGGCGGCTGTCCAGACGTGAC
AAAGCAGGTGCTGCCGTATTGTTAGTGAAACCGTCTTCCTTTCTGCATCGCCGGATACACACTGCAGGCCTCGCACGACC
CTCTACCTACATACACATATATACATACATATATGCAGGTGTCTGCATACATGCGTGAGCATACGTGGGCAGCCGAGTGA
GCGCTGATGTGCAGTTGCACAACAGGACGTACGCGTGACAGCGCACACGAAAGGGGCATCTTGGAGTGTACACACGGATG
CGCAAGCGCCACAGGGTTGGATGCAACAGCTCTGCATTCCTCCTCTTGCTGCCCTGTTACCTCTGTATGCTGCTGCGGCA
GCAGCTCACTGTTGCGCGCATACCCCCCGCCCCAGATACAATCGTGCTAGCTGCTGTATATTACAGCTGGTCAATCGCTG
CGACCGTCTCTCTCATGTAGCGTCGCCTGCTCTAAGCGAGGAAGCACAGTTACCCTGCAAATCTCAGGAGAACGGTGGTG
AGGCGTGCCCTCGTGTCGCCGCCTTTGTTAGTACTTCCTACGTGCAGCTATTAACGTGAAATCACTCGGACGCTGTTAGT
TAGTGCTACGTATGCCGTGCGGTACCTGTCCGTAGGACGCGAAGATTTCGTCGCCTGCTGCGATGGGGCGCGTGGACCTC
GCAAGAACCCGCCTGAGCAGCAACGGCAGGTAGCAGGAAGCCATCAACCGAGAAAATAAGTTCATTGNNNNNNNNNNNNN
NNNNNNNNNNNNNNNNNNNNNNNNNNNNNNNNNNNNNNNNNNNNNNNNNNNNNNNNNNNNNNNNNNNNNNNNNNNNNNNN
NNNNNNNNNNNNNNNNNNNNNNNNNNNNNNNNNNNNNNNNNNNNNNNNNNNNNNNNNNNNNNNNNNNNNNNNNNNNNNNN
NNNNNNNNNNNNNNNNNNNNNNNNNNNNNNNNNNACACGGTTAGTCTACAGTTGTGGGGAAGACTTGCGTGCGGCAGTGG
TCCAGCCTAGTCGTTCTCTGTTGGTACCCACCACGAAGAGGCACTGCACCAGCATTCACGTGTTTTAGCTCCTATAAGTT
GAGCAGGAGAGAGCGTTTTGTCTGATAGGCTACTGCACACTGGCGAAAGGCAGAGGAATTGCAGACCGGCAATACACACG
CGCCTCTCCTTGCGTCTAAGACAAACAAGTGACATAGACAGTCTGGCTGAAGTGACGCCCCGCTCAGCAGTGGTTCAGAT
GCCGTGCCTTCTCTGCGCCGGCAAACAGTATCGTACTCAAGTATGCAGTTCTGGAGACGTCTTACCGGTGCATGTGTGTG
CTGGTACACAAGCGTGTACGTCGTGTATTTATATACCTGTCTGTCTACCATCACATGTACATACATATGGCTAAGAAATA
GGGATCTTCACGTATGCATGCAGGTGAAGTCATTACCGTATAGGCCTACGCATATATATATATATATATATATATACACG
GAAATCTGAAAGGTATGCTTTGTTTCAAAGTTTCTTACGACAGTGCGAATACCTGCTCCAAGAACTGGTGACCGTTGTTA
ACACGTGTCAGCCCGATGAAAAAAACTGCCACCTTCTGTGCACGTCAGCCTCAGTTGGTACTTGAGTGTACCACAGGAAT
GGCTATAGTTCGCAGGCTGAGGTGAAACACTCACGCACATTCACGTGTATCTTTTGTACATGTGTACGGGTCTGCTAGAC
TGCCAGGTATATCTATTACCCGTATTGAGGCGCAAACTACTACGGCCTTCTCTGCGTACCTGTACGTGCAGAAGGAGAGA
AGTACGTACATCAAGATAAAGAGACAGCCATTTCCAACAACGAGGCAAAAAGAGGGGTGCCTCATGAACCACCAGTGAAA
GAGAAATACGGGCAACTTCCTATTTGGAGAGAGTGTGCACATCGGGGCTGCGACCAGCTGCTTCGGTCAGAGCCACCCTT
GCGGTGGTGTGTTGTCTGCGAGGGGCATCTTGGGGGCAGCAGGTCACCTTTTCACCTACTGTATTGCATCAGGATTCAGA
ACAACGTACTTATGGCGGCGGTACTTCACAAATGACGCATTGAGCTGGCAACTGGCGTTGTCGTTTATATAGCGCGCGAG
CACCTGCACGGCCCCGCACAAACAGCAGAGCATTTTCACGCAGATCTGGAACGGCTGTCGATGAATGTGGGCGCCAACGA
CCGCCGTTAGACGAAGTACTAGGAACTGTAAACGCCAGTAAACATACTAACATGGAGGCAGGACACCTACACACACGTGC
CTATATGCACGCAGACAGGCCCCCCTCCTTCGCTTCTCGTGCACAGACAAACGTACTTCTTTATCTTCGTACTGTGTGTG
CGTCACCTCCGCACGTGTAGGCACACGAGTGGATATTACTGCACAGCTCAACGCTCTCTTGAAGTGCGGTGCCCCCTTCG
CATGTACAGACAGCTTTTTTTCTACCTGCATGAATGTAGAAACAGCATGGGAGCGGTTTGGACTGGCCTCCAAATTTGGA
GACTGTACCTAACACGCGGAGGGTCACAGGCATCTGNNNNNNNNNNNNNNNNNNNNATCTGCAGGTTGGTGGTAGGTGTC
CCACCGTGTACGTATGTGTGTGTGTGTGTGTACGTATGTGTGTATGAAGAGGATCGAACTAACAGGATGTTTATAGAAAT
TAGACGCACAAGTGTGTACGGAGAAAAATAACATCTCGAGCGACACAGAGAATGGCAGCAGTAAAGCCTCGCGCGTCTCC
GCGGCGGCGGGACGCGACAGGAACTCCAGAACCTCCCCTTTGTAGTCTGCCTATGTGGACCAGATACTTAAAGTCGATTA
CAGACCTACGTGGCGCAGTTATCCCGTGGTAGAGGTAGACAGAAAGACACGTAAGTGTATTGGGTGGGTGCTTACGTGAG
GGTGCTCGGCAGCATCGATGTGGGAGTTCAGAGACCCCGTGCAGATGATGTACGTCTTGTCGCTCCTCTGCATCACCTGC
CTGCAGCAAGAGCAGCGGATGCCAAACCAGCTGTGCGAATGCGACGACATGCAGATGACCTTGTCACAGTGCCCAGTAAT
ACCCTGTCTCTAAGACGGAGCGTATCGGATACCCACATATATCCACGTAGACAGGCACCTTTATGTACAGCCTGCAGCTC
CGTCAGTGCAGCTAAGCCGCATGCTTTCGACAGCGACAGCAGCAGGAGGAGGACAGCTGCCAGCACTAGCAGGAGGAGTG
GAGAAGGTGTCGGCACAAGCAGGGGTCATCTAACCACAGCAGACAAGTTATGTCCTTCGTGAACCGGTACAGCAGGGCGC
ACGCTCCACCTACTGCGACAGCTACGCGTCTGCAATCAAAGGCCGCGTGTCAAAGCGCTGAGCGGGAAGGCAGGCGTGCC
GGTGAACGCGGAAAGAAACCGACAGGGTGACGGCAATGGAAATGAGCAGCACGCTGCAGCCGGTAAACTGCTGGTGCGCA
GCAGTGCTTTGGAGTGCAGCAGGCGCTTACTATGGGAGAGACTCTCACACGCTGCATCGGCACTAGCGTACCAGAACGCA
ACAACAGCTATAGGAGGCCCGCGAAGAGTCGCCGTTATGTCTGGTCACGCATTCTGCATGAGGGGGACACCTGATACTGG
TGGTGATTCACTAAAGAAGTCGATCTTGTGGACAATCGCGTTGAGGTGCATTTGTGACAGCGCGGCCAGACGGCAGCAGA
GCGGTACTGTGGAAATGTGCGTGCAGCCACAGCAGCTGCGCTTCCAGAGCGACTGACGCCGCACCAATCGAGTTGCAAAG
GAAGTGGCTTGAAAACACTGGAGCAACGAAATGCGTTGGTTTCCAGCGGCTACGGCAGGCTGCCCGAGGAGCCTCGGACA
ACGGACCCACGCAGTGCCTACATTGCAAAGCCGCTACGGGACTTCAGGCAGAGGCGCACGCAGAGCAGGTGGTATTACCA
TGTGTGATGCGGTAGAGCGCCCCATCCGATAAAAAACGCCCCCTTACCTCAGAGACAAGTGCTTTCCTATGTATTCACAT
ATCCACGTCGCCGCTGGGATGGCTACACGCACAGCGACTCAAACGCAGGCGCCACAGCGCTGTACAAAAGCATGTATCTG
CCCGAGTAGACCACTGTACGAAACGAGGAAACGTTGGTCTTTTCCGCAGAGCCGCCACAAACGAAATGCCCACGCACACA
AATACACCTATATAGACGCATGAGCACACATACGGATGCATGAGATGTATTCGTGTGCACGCCGTCAAGCGGAACTGGAG
CAACACATGCGTGTAGGTAGCAGCCTATACAGGGGCCCGTGCAAATATGGAAACAGATGTTCTACAAGCGCTTGCAACGC
ATATAGTGCGGCCTTGAGTGTGTTCACTCAGAATCGGACGCTTCAAAGTACATTTGATGAGCCACGGCAGCAGCAGGTGT
TCTTTTCGCTCAACGACAGAGCAAGGCCTGCTGCTTTGGACACAGCCACACCTGCACGAGCTGGTTTTTGGTTCAGTGTG
ACTACCATCAGCGTGTGGCTACTTGAAGCGCTGGAAAAGAATGTTCTGTAGCTGGGGGTGTCCTNNNNNNNNNNNNNNNN
NNNNNNNNNNNNNNNNNNNNNNNNNNNNNNNNNNNNGCTGCACCCGGCGCTGTGAAGCTAGCAGGAAGTGTCGGTGCGGT
ACTACCGGGCGCAGCATCCGGGGTCAGGACACCGGAGACGGCATCGGCAGCATATTTCGCAGAAGCAGACGGTGGAGTTA
TCGAACTCTCCACGTGGGAAGAGGAACGAGCAACGCGACGGACAGCAGCTGGAGTGAGACACGCGGAAGAAGACGGCTCA
TCAGCAGCGGGATCACAGTGAGCTGCTGGAACAAGCGTTCCAGTTGCGACAGGAGAGGCAAGCGAAGCAGCTGCGTGATC
ACGGACGCATATCGTGCTAGGATGAACAGCAACAGGAGGGAGAGAAAGCACGCCGGTCGGCGGAGGGTGACAGGCAGCGA
TGAGTGGAGGAGCAGCAGACGAGGCAGCACCAGCGGAAGGAGGAGAAGCTGCGGCAGAAAGACAAGAAGCCGCAGCTGGT
GAAGGTGAACTAGCAGAGCGAAACAAGGAAGCAGTGGGGGATGAGACAGCACCAGCCGAGCAGAGCTCACTGGATGTGAG
GGAGAGAACGGTTGGCATTGGTGTCGTAGCAGGAGTGCGCTGTGCGGATGGAGAACAGGTCAACATTATCTTTGGGCAGC
TTGAACCACGTGATTGAACCACGTGCGTCTGATTTCTGCATATCGCAGGCAGCAGAGCTACAAGCAACGGCCGTTCTGGT
GAAGCTCGATGGAAGAATTACTGCCCTATTATTGCGAGATCAATGCTCCCATCTGCGTGCACAATTGGCAGAGGGAGTTG
TTCAAGCTGCTGCAGTAACAGTACCTGCTTGTCCCCCGCAAGAGCAAGAGGACGTACCGAGGCTGAACAAGCCTTCCCTA
GCGCCAAAGCGCAAAACAGCTGCCTCATATAAGGAAAACGTCAGCAAGTGAGCGGGAGTAATGTAGCAGCTACCAGCCGG
CGAATGAAGCGTATGCCTCTCAGTCAGAAAGACTCAGCTGGTGCCTTTTGCTCACAGTCGTCAGACATATACAGACGCAA
ACAAACAACACGGGAGGGCTAGTGGAGCCCCGAGTACGCTTGTAATTCCTACGGGCGTCTGCAGGGCGTGAATGCGCGTG
TGGTGCTGCGTCTCGCAGGTGAATGTTCACGGATCCGCTACGCTGCGTCATTTCCAGATAGCCAGGCGTTGCCCTCCCTT
GTAAGCGTCTACTGTTCTTGTGATCCCAGCCATTTTCTTGTCGTTTTTGCGGTGCCACCGCCCGGCGACTACTGCTGCTG
CTGCTGCTGCCGCTAGGCCTGTTCATCCCTTCAACTGCCCATCCTGACGTGCTTGTATTATCCTGTTGCTACTTCGCCTC
CTCCTCCTCCTCCTCTACACAGGCGTGGTGGATGGGTACAGCTGTTCTTGCTGTCCGTCTTGATGATCTCCTGTCACCCC
CCCCCTCCCCACAATGGGAGGCCCGCGGATACCCCTGCTCCTACGAGGAGTGAGCTGCGCCACCTGTTCCAGTGAGTGAG
TTCGGGTTGTGTGCTACACGCTGCTGTCTCTCTTTCCGCCATCCCCGCCACAGCCACATTTAGTGCTCGTATCTCGAGAA
CACCTAGCACAGCGCTTGTCGTCCGGCGTTATGTCTCCTTGTCATTCAGCACAGCCGTTTCCCATCACTGCCTATGCGTC
CAGCACAAGGCATTTGCAGCAACACCAGAAGTACGAGCAGCGCCTGTCGCAGCGGCAGCGGTAGAAGCAGCAGCGCCACC
ACCCGCAGAACGCCGAGTTACACCACTACTGGCAACAGACGCCGCAGCAACTGAGAACTGCTGGAGCCGTCCTCATTTGA
CGGAGTCAACGAAGAAACGGCCGTCATACGCTGCAGACGAGGCTGTTCAGGGTCGGCTGGTACCAACAAACGTGAGTGCG
CGGCTGTCTTCGCAGCTATTTACTCCAGTGCAGAGATCCGCGGGCGGCTCCAGCAGGGGTAGAAAAAGGGAGAGAGACGC
ACACTTCTGTGTATGTAACGCTTGCGTATAAGTATGCAAGCAGCAGGAGGCAAAGCCTTTTCTTCCAACGCCGGCAGGCC
CACGCGTCGCCTTGCAGAGACCGCGTGTATAAGAGTTTTACACTGCGCCGGATAGGCGTATATTTGCCCTTCCAGATATT
TCTATTACGTATAAGTTCCTCGTGGTCAGGAGGGATGAAGTTCTATCGCTCTTCAGGGTAGGCGTGCTACCTCATTACCC
AGAGGAGTCCGTGGCAAGGCGCGAACACGGCTGTGCGTGCAGGTGTGGCCGTCACTGGACGCGACGTGAAGACAAATGCC
ACGCACTTCATGTCGAGTATTATTAGGGCGCGGCTGCTACGGCCAGCGCAGCAGTGGGACAGAACAGCAGGACGACAGGA
AATGTCATGTGGCTGGAGAGAGTGGCTGGGCAATTGCTACTTGCACACATGAAGAAGCGTAGGAGTTGAAACGTAGCGCC
TGCGATGGCGGAGTGCACGTGAAGATGGAGCTGCTGCCCGTGCGCTGTCCACTTCTGCGACTCGTAGTAGCAGGACGAAT
ACTGGCGGCGGCAGTGTCGGCAGCAGGTCGTGTGACGAGTTTCTCGAGACACGCTGCCGAGCAGCTGAATCAGCGAGCGC
TCGGCGGCAACACGCGGAAGCCAGCGGCGGTCGGCTTGACCGTCCTGCACAGTGTCTTTTGACTGACCACGAGCACGCGG
CCGTTGCAGGAGGAGGAGTGAAGATCCTTCTGCTTTAGTAGGTGGAGCTCCTTCTTTGATCCGGGTGAAATACGAAGGCG
CGAGAAAGGGTCTTGACTACACCGGCGGCCACGGGCGCTCAGTGGAACGCGTTGACACGAGACAAGACACACTGGATGTT
GTGGCTTAGTGCGTACAGGTCTGCAGTGTTAAATACAGCAACACAAAGGGAAGTCGCATGGGAAGTTTCTCAAAGCACGG
CGGCTCAAGCGCACAGCATTACCTGTTATGGCACAGCAGCACCAGCGCCACCCCGTTGTAGCAGCCGCACCGTCGCAGGG
ACGGTGTGAGAGATCCGGCAGTTCGAGAAGAAAGGTACTGTCGTTGCAACAGCTTGCCTTGCGGCACTGCCTCCAATCTT
TCACCATCAGCGAGCTTGAGAGCACTCGAACTACCGGCAGTCAGTCGTATAGCTGCTGCCTCAGCAGTGCCTCCGCGACA
CGGGCGAAAGCCGCCGGTGTCGCGTGGCTGCAGCAGCGTGGAAAGTCGCGTCGTTGCAGCAGCTGGAGCAACAGCAGAGG
GGGCAGCTGCAGACTAGTAGCGCTGGAAAAGAAGCTCGGCTTCGTCTGGGAGCACCTGTGTAGACAGGTGTACGATCGCC
TAAGCGGGAGAAAACGCATGCCTGCGCGCTGTTTCTGGTGCAGCTGTACTTTTCCATCGGTGGCCGACTGCTGCCCCGTT
CTAGTAGTTCCGTCAGCTTTATGTGGTGTGGCCCGGCTCCCGACGACATCGCTCGAAACGTCCTCCCGCAGCATGATCTC
TGCCTTTTACTGGCCAGCTGCTACCCATTATCTTCTGCTTCATTGATCTGTCTAACCCCCTCTCAGCTACTTATTTCAAA
CGCTGTCCCCTGGCTGTGTCCCGTCTCTTACTTCCTTCCCGCCTTCGTGCCGCAGGTGTTCCGAATGCTTGTACAAAGTC
CAGCTTCACGCGCCCACCGCTACGCACTTGTACGAATGTACCGCGATATATTCCTGCGGACGTATACACAAGGATGTATG
TATATGTACATCTGTTTATGCGTCAGTCTCTGCATACGGCATACCTACGTAGAAATATCTTCATGTCAATCTCGTCAACA
CCTCCAGATGCTGGCTGCGCTCACTGGTCGGCATGAAGTCTCCGACCGCTGCGTTCGCGAATGTAGCTCTCGAACTCCGC
GTGACGTTTTGTTGTCTACGTGTCTTTCGCAGCATCCGCTGCTCCTCCGTAAGCCTTCAGTACTTCAGCTGGTGACCAAC
CTGGCCACAAAAACTTCTTCTTGTCCGGTGGCGTCACTTGTGAACACACCAACTTGTCTGCTCAAAAGAGACGAAGGATA
AATTTTTATACGTGTGTATGCACTCTGTGTGGAACCTTGTTTTCCGGCTCCACGAGGCAGACGTAGGCTAACGCATTACG
TCGTCCCTTAACACAACTAGTTACTTCTAACCTTTCCCTGTTGATTGTACTGCCACAAATTGTCCGTAGTGCAGCCTTCT
AAGTAGAAGCGAAGCGTTGGTTCTTTTCACAGCTGGGAACAGTCCTTCAAGCGCTGGAAACAGTCCTTCAAGCGGCCTTC
TGAACGGCCGCAACGCCTTGCTTCTTTGTGTTGACGTATGCAAGCAGAAGGCCTTGCTTACAATGTATAAATCAACTGTA
TTTATTGTGCCACGTATAATGCCGTGCGTTCCCAATNNNNNNNNNNNNNNNNNNNNNNNNNNNNNNNNNNNNNNNNNNNN
NNNNNNNNNNNNNNNNNNNNNNNNNNNNNNNNNNNNNNNNNNNNNNNNNNNNNNNNNNNNNNNNNNNNNNNNNNNNNNNN
NNNNNNNNNNNNNNNNNNNNNNNNNNNNNNNNNNNNNNNNNNNNNNNNNNNNNNNNNNNNNNNNNNNNNNNNNNNNNNNN
NNNNNNNNNNNNNNNNNNNNNNNNNNNNNNNNNNNNNNNNNNNNNNNNNNNNNNNNNNNNNNNNNNNNNNNNNNNNNNNN
NNNNNNNNNNNNNNNNNNNNNNNNNNNNNNNNNNNNNNNNNNNNNNNNNNNNNNNNNNNNNNNNNNNNNNNNNNNNNNNN
NNNNNNNNNNNNNNNNNNNNNNNNNNNNNNNNNNNNNNNNNNNNNNNNNNNNNNNNNNNNNNNNNNNNNNNNNNNNNNNN
NNNNNNNNNNNNNNNNNNNNNNNNNNNNNNNNNNNNNNNNNNNNNNNNNNNNNNNNNNNNNNNNNNNNNNNNNNNNNNNN
NNNNNNNNNNNNNNNNNNNNNNNNNNNNNNNNNNNNNNNNNNNNNNNNNNNNNNNNNNNNNNNNNNNNNNNNNNNNNNNN
NNNNNNNNNNNNNNNNNNNNNNNNNNNNNNNNNNNNNNNNNNNNNNNNNNNNNNNNNNNNNNNNNNNNNNNNNNNNNNNN
NNNNNNNNNNNNNNNNNNNNNNNNNNNNNNNNNNNNNNNNNNNNNNNNNNNNNNNNNNNNNNNNNNNNNNNNNNNNNNNN
NNNNNNNNNNNNNNNNNNNNNNNNNNNNNNNNNNNNNNNNNNNNNNNNNNNNNNNNNNNNNNNNNNNNNNNNNNNNNNNN
NNNNNNNNNNNNNNNNNNNNNNNNNNNNNNNNNNNNNNNNNNNNNNNNNNNNNNNNNNNNNNNNNNNNNNNNNNNCTGTG
TAGGGTGTTGCTGCGTGGTGCTATTTCACTGAGGCTGCAAGCACTGCAACACGTACGCTTTTCGCCACCTCTTGAATCCT
GCTGGTATTCGCGTTTCTGGAGTCCCAGAAGTGGAAAAGCGACTTGCTGATCGCCAGCAGCGTCGTCAGCCGCATACGCC
GCCGGCGTGGGGCGCTTGCACGCTGGGGCTGCTGTAGCAGCTTGTCCACACGGACTGCAATAATGTGGCTAGGCAGCGGT
CAATTGAGTACAACGAAACCCGTAAGGGCACCTGTAGTCGCATAAGCAACCAAGTATATGTATATACTTAAATCTATGCA
CCACTACGTGAGAAGCTTGCCAGTCTACGTGTACTAAGCTCTGTCGTGGCAGCAGCTGCAGCAACAGTGGGGACTTGCTA
GCTTCATTTGACTGGAAGCGAAGGGGAGGAGGCGAGGAGGTGGGGCCTGGACGGTTTGAAAACAACAGCAGGAAGAGTGC
AAGCTCGGCAACAGCCGAAGGAGAGGCGGCGCGACTGCGGTGTTGCTGCGGCTGGTTACAGAGTGCATAAGCCGCAAGGC
ACAGTGCTGTTTTGAGCGCCGTAGGAGCAGGACGGCATTAGCGGAAGCGCTAGCTCAGACGCCAAGGCAACGCAGGAGCG
GAGGGCCGGGAGGAAATATGGAACAGCAGGGGAGGCAACGGGGAGACCCAGTCCTGAGGAAGCAGACTGTGTCTCTGAGT
GCGGCTTGCAGAGGAGAGGCAAACTGCAGGCCTTCCCGGGCAGCCGCGCTATGTCCGCAGCAGAGCCGATGCACAGAAGG
ATGGAGATGCAGAGGTACACAGGACGGGGAGAAGAAGATAAAAGTGCAGGAGAGCGCCGGCGCTGCTGGTTTGTCTCCGA
CGTATGCGGCATCATATGTCTTTCACTGGTACGAAACAGACAGAGAGAGAAGGAAAGACAGAGGCAGACAGCCTCTGGTG
CTCGACTCTTCCGGGGAGACCTTTCTTCCGAAGGGTTTCTTTCTTCCAAATCTCTGTTGTTCGACTTGCTGCCCCTTCTA
TTCTCTGTCGCCATTGCCTCTTCAAGATGCTGTTGAGATTGATCATGCTCTGTGTGTGTGTGTGTGTGTGTGTGTGTTTG
TGTGTGTGTGAGTGTGTGTGTGTGTGTGTCTTCACCGTCTCCTCTCTGCAAGAGGTGGGACACCTTCTTCGCGAGGGTCC
CTCCCTTTGCACGGAAAGAAAAGTATCGATATTTTGTTCAGGCACAGGCACGTATGTACAAGTATACATGTGTGTATATC
AGGGGATAACTTCAGCAGCAGCAGCAAGAAGACAGAGTATAGTGCAGAAGGCGACGGAGAAGAAGCGAGCTACTCTTGTA
ACATCCGCTCCCCTTTCTCTCTTCTATATCTCTGTCTCTTTTTGTATCGGGCATTAACACCCATCCGACATGTTCGCTTG
TAATTTCCTTCTCTTCGTTCCTGCTCTCCTTCCTCGCCTCGTTCTTCTGCCTCTCATCCCAGTCATCACAACAACAGCGG
TCGGGTGAACACTGTCTCCGGCGACCTTCACGTCGGCGGGTCAGCGGCTCGGCAGCAGCTCTGTCAGTGCACCTTCGCCC
TTCCCACCGCTCTTGCCTTGGTATAGCTCGTCCCGCAGTGCTACAAGGTTTCTGCTGTCTCGCTGCACCAAGTACATGAC
ACACATGTATATACGCGTGTGGTTGGGCGCGCTCTCACAGCCCTGGCACAAAGCGAAGTAATCGCAGCAGAGATATCCGG
TGAGACACACGCATATACCTGTACACACGTGCCTCTGCCTGAACACCCTGATAGTTTTCTTTTCGTGCTGCCTACTCCTC
TATTTCCTTGTGCACCGGCTCTTCTGCAGGGCCGCAGGGCTCGCTGTCTTTCTGCTGCTTCTGTCTCATCAACCCGCATC
TAGCTGTTGCTCCTGCGTGCAATGGGACTCTCCATACTGCGCTGCATGTACTGTGTATACACATGTGAATTCATTTTGTA
TATACTGTGTGTACGTATGTGTATACATCTATATATACTTCGTATACTTATGTGTATGCATGTATACATACTGGATATAC
ATATGTGTATACATGTATACATACTGTATATACAGATGTGTATACATGTATGCATACTGTATATACAGATGTGTATACAT
GTATACATACTGTATACGCATATGTGTATACATGTATACATACTGTGTATACATCTGTGTATACATACTGTGTATACATA
TGTGTATACATCTATATATACTGTGTATACACATGTGTATACATCTATACACACTGCGTATACATGCGTCTATATACTGT
GTATACATAGGTGTATACATCTATATACACTGCGTATACATGCGTCTATATATACTGTGTATACACGTGTGTATACATCT
ATGTATACTGAGTATACATACACCTATATATACTGTGTATACATATGTGTGTACATTTATATATGTACGTGTGTACCGTG
TGAGTGGAGATATCTACGGATCCCCAGGGTCTCTGCAGGCACGCCAGAAGCGCGTAGAAGGAAGGCTGTCAACTGCAGCA
TCTCTTGGCTTCTTACGTGTGGACACTCCAGCACACACAGAACGGTATACACTCGTCCATAATACACGTAGAGAAGTGGC
AGAAGTGGCAGAGAGTGTAATATGAGATAGAGGAAGCTCTGCCAGCCGTGTGTACGTCTGTCTAGGCGGAGGGTCACAGG
CGTGTTCGTACGTACGTAGACGCACGAAAGGAGATGGTTCTGAAGATGTGCATGTTGATAGACTGGGAGAGAGAGAGAGA
GCTACACGCCTGTATCTGCTGGAATTGATAGGATGTGTGTACGTATCCAGGGGCCTCACACATATGTATAGATATATAGA
TATAGATATAGATATATATAGATATAGATAGATATAGATATAGATAAATATAGATATAGGTAAATATAGATATAGATAAA
TATAGATATATACAGATATAGATATATACAGATATAGATATATATAGATGTAGATATATATAGATGTAGATATACGTATC
TGTGCCCTCAGACACACTACAGGGAGACAGGAGAAAAGCCAGCGCATGAGTCTCTCCGTGTGTAGATATAGAGCAGCACG
CGTGTGTGTGTGCATTCACCGGAGACACGGATGCACACGGTTACTGTGAGAGATTACCCTCAGGCGTCCCACCAAAGGGA
CCGATCCGGCGCGTGCGACAAGTCTGTTATGCAGTCTCTCGAAGAAGACGCTTGAGGAGGACCCCTTTGCCTCCCACACT
AGAGTGAATAACTGGTCTACGTGCATGCATGTTTAGCGGCAGACCGTCGTGCATACATACTATTCATATACAAAGATACG
TTTAACTCGCAGAGCTTATCTCCTAGAACGTACAGCTGTTCAGCCGTTTGTCTTGCGATGGAGTGGGGGCAGAGCTGTGG
AGCACAAGAGGCCCGTGAATGCCTGCAGAGCGAGACGCTAGAGGGGAGACGCTGGCTCCCTCGGCTCTGCCGCTATTGCT
GTCTGAGCTTTCTCTGCCCCGTGTCGCCCGTGTTGTGTCTGCTGCAGCAGGGAGGGACCACTGCTAGATGCTGGTCTGTG
CGCTGTCGTCTGCATTCCTGCGGCTGCTACGCCACGTTCACGGGGCCCCTGTTGGCTGCGGCGTCAGCAGCTGGTTCGCG
GCCTGCTGCTCCCTGTTCCTCTGGGTGGCGCGTGTGCTTGTGCTGTGGTACAGAGTCGCTGCTGTTGCTTGCACCGCCGA
CACCGCTGCTAAGTGGCGCGGTGATGACTGAAGGCAATGGGGTGCGTCCTGCGGCAACGGGTGGATCCGTCTTTCTCTGT
GTGTGTGTGCAGCCCCCAAGTATTAGTCTTTGCGTAGGGACTATGTATGTGTGTTATACGCAGTGTGGTGTTTCCGCCTG
GGGTGGGTAAGCTTTCGCCTGATTGACAGTGCGTGTTGTGTGACCGTGCGAGGCGTCGTAGTGCTGTCCCATCTTGCGGT
TGCTGCGTTGCTGTGTTGTCGCCTGCAGACGCAGCTCATTATATTGTTTTCCTGCTACACCGTCTGCGCCAGTGTGCTCC
TCAGATGGTAAGGACCGAAGCTGATGCTCTCCAGGAAGGCACGCCGTGATGACAGCTGCTTCCGCTGTTGCAGTACCCAC
GCACGGACCGCTGCCTCACTGGCATTTTGTGCTGCAGCTGACGTGTGCTCCATGTGCATACACTGGAGACGGCAAGGGAC
GTCAGCACGGCCGCAGAGTCGCACTGCATTGCTCGCTTATATACTAATCTGGACCCACGTTAACACACCCGTTTACATAT
ACGTTTGTGTAAATGTAGGTATATATATATATATATATATATATGCTGCTGCAGCTGTATGCATACACATAATACTCTGT
ATATGTAATTGGACAAAGAAATGCTATTCGCTAGGTGGTGTCACTCCACCTCGGCATCAAGCAGCTGCTAATTCTTCGAC
ACTGCTGTCTCGTTTCGTTCCTGACGCCGGCTTTTCTCAGGTCTTCAGTTGCTGGTGCCGTGTGCTGCTGCCTGGCGACT
GCGAGCTGCAGCTGTGTTGTGCGGGTTTCTTCTCCACCCGCTGTGCAGCGTGCGCTGTTGCGGTATGCTGCTGTTGCGTT
TTGCTGTCCTGCTGATGCTGTGACGGCGCTGCAGGGGGGTCCGAGCTGTGTACCTGCTGCCGTTGTCCAGTGCCGCTCTC
CTGTGCTGCTGCTGGCTTGCACTGCTGCTGCCCTAGACTGCTGCTGGCCTGCACTGCTGCTGTCGAGTACTGCTGCTGCG
GTTGCTGTTGTGTCGCCACCGGGTGTCCGTGGTACTGGCGTCTGCTTGAAGGAGTTGTTCCGGCGCTGCAGAGCCGAATG
CACGCCACTCTCACACATTGCCCGTACACGGCCTCACACCGTATGCAGGTGCACGTGGGCCAGGTCAATGCATTCGCAGT
CACTTTTTGTTTGTTTTATCCCAGATCGAGGTGTGCAGGTAGCGGCTCGGACGCGGGGAAGGTGGTGGTCCGCACGCATG
ATGCTGCTGACTGGCGTGCGTCTTTAGGCCCCTTCTCACCTGCTACTGTTCCGATGTTATCTGCGTCTGCCGTCGCAGGG
AAGTTCTAGGAGTGTGGCGGCTGGTGTGGACCGGGGCGTTGCTGTTGATGTCGACGCTCGCCTCCCTGTCGCATCTGAAA
TGCATTTTCTCGGATCCGGGGGCCGTGCCTCGGATGGACGCCGACGCATTTGCTGCGCTTCGTCCACCCCCTCCACAACA
GAGCGCTTCCTCTGATCCNNNNNNNNNNNNNNNNNNNNCAGCACGACAGAGAGGAACGTCGTCGCGACTCATCACGCCTG
TCGCACAAGCAGCAGCGGCAGCAGCACGTGCGTCGAGAGCGGCGGCGCACAGGGCGACGGCGCCGCGGGTGCATCGTCGT
TCACCGACAGCAGGGCAGAGTGCAGCAGCAACCGCGGCGAGGGGAGTGAGCAAACGAGTGGAGAGACTTCAGCCGATTAT
TGTGCGTTTGCATCTACGGTGCAGGATCCGCAGCTACGCGGCCAGCAGTCCCCCGGGGTTGCCACGGTGCACGGACGGAG
GAAGGCCACGTGCAGAAACAGAAGGCAGGATGATACTGATGTGCTGCTGCGCAGCGAGGACGACACCGAAGAAGGGACGC
TAACGGTCTTTTTCACGGAGTCTACAACGCCCGCCGCCGCCGCAGCAGCTGAAGGAGCTGCCGCAGCTCAGGAGCTTCTG
GAGAGGGATGGCGGCCGTGGCGCAGCACTCCTTTCAAGAGGTGGGGTGTGTACGGCGCACAACGCGTCGCCACCGGCTGA
CTCTGGTAGTGAAGGCGGCTGCGGCGACTACAGCGACGCGACAGCGGCAGCTGCTGCAGGAGGGAGAGGAGAACCAGCTA
TAGCATTCGCAGGAACGCCTCTTTCTTCCACTCACAACGCAGCCGCAAAGCTTCAGCGAAAGCCAGATGTCGTTGTGCGC
ATGGACGCTGATTATGCCTCCTTCTGCAAGCAGAGAGGCGTTCGTGCCAATGAATCGAGAGCACTTGCATCGTTCCTGGG
TTCTGCAGAAGGCAATGATGAGGGCTGTGGGAAGCCGGCAGCAACAGCAGCAGACTCCGCAGAACCGCAGCAGGGAGGGA
CGTCTGCAGACCCTGCATGTGAACATGTCCGCCGCAGCAGCTCCCAGAGCCGTCACCGGTTGCACAGAGACGACAGCTGT
AGCCTCACCACCAGCAGCAACGCTACGGAGGGAACAAACGCGGTTGCAGTAAGGACGAGGACACTGTGCGGCAGCAGCGG
CGCAAAGCACGGTCGTACGGGTGCTGAAGGCATTGTAATATGGGGATCAGCAGTCTTCGCGTGTTCGCCGCGACTTCCTT
GGTGCTGCCGCGCGGTGTCTCTGGCGCGTCTCGACGGAGCCGTGGACTGGGAGAGTCTGGCGAGCACCTCGCCTGATGCT
GCTGCTGCAGACGCAGACAACGAAGACATGGCAGAAAGAAAAGACTACAGAATAGGCTCGGGTTGCAGACGCCGGCAGAG
GTGCTGGGCAGCTGCGACTCACGCTGCTGAAGGGCTGCGCAGCCGCAGTCTGCTGCTCAAACTCGTGCTTTTCTGTTGCA
TTGCAGCTGCGCAGCTGCTACAGCTCGCTTGCGTGCTTTTTTCGAACATCGCCGCTGCAGTTGTTCAGGGCGTTCGGGAC
TTTTTTGGTGAGACCCAAGGAAGCAGTTCGAGGCTTCATTGACACCACAGGAGGAATATACGCGATTGAACAGCAAACTT
ACGGGGGCAACTGTGTCAGTGTCAGAATGCGCCCACTATCAGAGATGTACATGCTTTTGCTCTGTGTGTGCGTGTGTGTG
TATGTGTGTGTATGTGTGTGTATGTGTGCATGTGTGTATGTGTGTATGTGTGTGTACGCGTGTATGTGTGTTTGTGTGTG
TATGTGTGTGCTTGTGCGTATGCCGGAGTACCGTGCAGCAGCTAAGATTTTGTAGCGCGAAATTTTCCGGCGGTGTGTTG
TTTCACTAACTTACCTACGCTTTGCATGTACCATGCACGCACGAGGGTTTGTATGTGTAAGAACCCGCTGCGTGCGTCAA
GGCGCCAGTCTCTCTGGAGGAACAGGCAACCGAAGCACGTGTGAACGAGTAGAAGCGAGACTAGTTGCCGCAGCAGAGAT
GAACACCACGTTAATACCGGCTGCCTGCGGCGCCACCACGCACCGCGTGCGTATGCGTTCCACGGCAGAGGCGTCCGCCT
TCAGATCTGTCCGTAGCAGATGACCTGTACATGCGTCACGGTGCACGTGCAGAGGAATATAGAGGAAGACAGTGTGACAG
TCAGTTACGCGGCGATGCGCGCACACACTCTTAATTGGGTATGTGCGCACACGTATCTGCACATACTTACGCGTGACAAG
CAGATTCTGTCTCTCTCTGCACATGCACGTACATATGTATATATATACATATATATGCATACGCCGACGTATGTGATTTG
TTCACTTATGCTTCATGTGAGAAGGTGTAGGGCTCTTCTATCTACGATCATTTGCAACCACCAACTCGAATGTCATTCAC
GCGCTGCTGGTCGTCCTGCTTATGTACCGTTTAACGCGCCGTGGTGGTTTTATATGCCAGCCTGCGCCCACCGATCTCCG
TCGATGCGCCTTCAGAGCTTCCCCACTGGAAGTGACGTCTGATCGATGATGCCACGTGTAGTAGAGTTCAGATGTTCAAC
AGCTAGGACGGTCGAGTTAAAGTTTGTGGAGGACTGCGAGCGCCCGTGGGCCTCCTCGACACGCGTGCACCCATGGCCGG
CCTACCCTGTTGCTAAGCGGTGCTGGCGCTGCGCGAAGCTGCTGCTCCTGCTCGTATACTGCTGAGCTGGCGCGGTACCG
GGTCAGTCTGCTGGTGTGTTTCCGTTGGTGATGCACTACCCGGCGTGTACGGCTCTTGGGGTGCTTTGCTGTCTCCTTGT
GTATTTGGCGGTGCTCCCTTGTTCTGCACGCGTCGGCGGCTGCTGCGTGTGCGGGGACGGTGTCTGCGCGGCTGTCATTG
CTGCCTGTGAAACCTTGTTTTCCGAGAGGCCAGCTACACTGCTGCTGCTCGCGCGCTGGCGGTGTTCTGCTGCAGTCTCC
CCAACGTTTTCTGCTGGACAGCTTCCGCTAGTCGAAGAAGCTTTGGAGAGAGGCGTCCAGATGTCCGTGTGCATGCGCTG
CCGAGGGGTCAAACCGCAGCGAGCACACCACTGTTCTGTTTGCCGCCGCTGCATCGTCAAAATGGACCACCATTGTAAGC
GAAAGTGTGTGTGTGTGTGTGTGTGTGTGTGTGTGTGTGCATCTTTCTGCGCCGTTGGAGACCGTACTACATCGGTAGCG
GTGTGCTGCGGTGGGCAGCTATGTGTGAGTGTCCTTACTGCATTCTGTTTTGCTAACGTATTCACGTATGTGTGAGAATA
CCGAACTGTTTGTCCGTCGCTGCTCGGCGTACGTAAGATGTCATACAGCCTACACGTACGCCTCCATCTGTAGTAGCGTC
CTACATCGGGAGTGAATGTAAGAGCGTTCTAACTGCATGCAAGCGGCCGAAACAGAACCAAACATTGCGTCAGTCTCGGC
AACCAAAGAGCTGTGTAGATGTTCGTGCTCTAAAGCAGCACGGCCAAAGCAACGTACGGCACTAACAACTCCACTTCGCG
CATATATGTTTATATGCATACATGTAGATAAAGTTATATATATATAATTAGTGGAGGGCTGCTATGTTGCTCCTTATTAG
TGCTTTGTGTGTATGCACACACATACATGTATATAGAGAAACATTCGTATTTAGAAATACATCCTTAGGTATAGGACTTC
TACTGCTTGTGCGGAAAGAGCCTGATGTTCTCAACCGAGAGCGGCGGCGTCTCAGTACAGGTGCGTTATCTGGTGTACGT
ACACCGGAGGACTTTCCGCGCGCGGAGGCTGTACGAAGAGATCTCTGAGGGGAAAGCTGTGAAAGAGTTCGTGTGCGCAC
ATCTGAAGGACTTTGTCTGCTGTGTTGCTCTCTGAGTGGCAACTCTGAGCCGCGCGGACAGCTCCTATGGACTACGTGGA
TGGTCTGCTCATACGAGTGTACACACTTGTGCGTGTGTATGCCTTTCTCATTTGGACGAAGACATCCATTCTGCGGCGAC
GTTCGAAGTCTAACTTTCCTGTGTCCGTGCACAAGAACTAGGCGGCTGGCGGTGTTCAGGTGGTCGTGTGGCGGACGTGA
TAGCACCGCAACACTACCAGCTTTCAGTGCCTGCTGCTGCGTGTCACTCTCTCCTACTGCTGCATTGTTGTCTCCACCGC
CCGGTCAGGCTGCGGGAGAGGTCCATTCTCATTGTTGTTGATCGCCTGAACGTCCTCTCTTCTAGGGGAGTGCCTCGTCA
CTGACGAAGTTCCCGCGGTGCTCACCGATGTACATACGTATCTATATGTGTGTAAGTGTTTTCTAATAGGCGTATAGACT
AATATATACATATGGATAAATATGTGTATACATGTCTATATATGCACGTACATATATCCATACATACATTTTTATACGTC
TTTGTGCTTGCTGATACACATATATATAGATCGATACATACACGTACGTATACAGCGAATATGTTGTCTGCTGGCGGACG
TGTATGGTCCGTGTGCAGAGCTACGCACTGCCCGCAGGCAGTGGCGTGGACCACCCATGTTCCATAGACTTGGGGAACGT
GTTTTCATTTTCTAAGTTCCTGTGGTGTATATGGCTGCAGGTCCATGGATCAACAACTGCGTCGGCCAGCTAAACCAGAA
ATTTTTTCTTCTCTTCTTATTCTACGTGAATTGCATGTGCACGCTTGCCATCGCGGCCCTGTTGTCTCGCTTCATCTCCT
GTATCCGCAGCGACATCGGTGAGAGGCCCCCGCTGTACTACCCGTCTGCCGCACCGCAGCATAACGCACTGTACACGCGC
GCTCCTGCCCCTCTGCACGGTCCTGCCACTTCCGCCTTTCGCTTGCATTCGCTAGGAGTCTGGCGGCCTGATGCGGCGTC
TCTCTTCGAGGCGGAACCCTTATCCCTGGCCGCCGTCTTTGATCCCGTTCCCCCGCCCTCCACAGATACCGGAGGAACCA
CCGAAAGTGCTGCGGTGGCTCCAGCAGGGGTGTCATATTCTCCTCCCCGACCTTCAGCAGCTGTCGCAACAGAGAAAGTG
GCTTCTGCTTACTCGTCAGCAGAAACTGCAACAGAGGCCCAAATGAAAGGAGAAGCGGCAGCCATGGAAGAATCTTCTTC
TACTGCAGCAGGTTGGCAGCACCTACAAGCTGAGCACGAGGAACAGCGTGCCATCGTGTCAGCAGGACCCGCAACAGGTG
ATGACGCTGAGGTAGGTCCTCGGTTGCCCGAGCGTGCCTTTGTCGGGCGAGACTCTCGGACTCCGTCCGTAGACGTCTTT
TCCGCTGACGAAGAGAATGTTGCTGCGGTTGTCGGCAGAGTGCCTTCACGGGCTGCAGACGGTAAAACTGTTTATAGGTC
AGATGGAGTTGCTGAGTCGGATCTCTCTTCCCGTCTTGCTGGGGGTCGTAGTAATGTTGCTGCAGCTACGGGCCCCTCCG
CTGCTTCGGCTCCTACAGCAGCTGCTCCTGGTACTGATGAGCCACCAGGCCATCTGCCCATTGCAGATGCAGAGGCAAAG
CGAGACGGCGTAGTTAATCAAGAGGGCGTCAACCAACGGCCCCGGCTAGAAAGCCTCATCAATTCTCTTGGGCACGGTGG
GTCTCAGTCTCTGCTTGGTAAAGGGTATGAAACAGAGGAGAGGCCACCCAGCGGAGCGGCCGCCGCCGGAGGACAAAGAG
TCGCAACAGAGAGTGAAGGCCTAGGGGAGACAGAAGGAGCTACTGGAAAAGCGGAAGGAGGAAAGACAACGTCGGAAGGG
GGGATCGCAGAAACAACAGGAGGAGGAACAGCAAGTGCACGGGGACGGGAAGCTTTGCAGAGCACTGCTGCCGCGCGTGT
TGAGTCTGCAACAGGGGAAGCAGAAATGGCACAGGAAGAGAGGACGCAGTTTAACAGAGGAAGCGAACTGCACTCCGAAG
AGGAGAGGTATCACCGTTTGGAAGACGCTCGCCTTGGGCCAGAGAGGACACAAAACAGTTCAAGCAGCAGCGACAGCAGC
AAAGAGAACACGTCAACCGGGGCGGAGGGCACTTCAGACGTCTACACGAGTAGCAGCAGCAGCAGTAGCCTCGGCGGCGC
AGAGGACAGCAGCGCCAGCAACACTATCAACCCAGACGCAAGTAACACCGATCCCACTGTGGATGGCTCCAGCTACAGTC
GCCTCCACCTCGGCAGAGAATGGGGGCACCCTCGTATAAAAGGGGCTCATAAAGACACGACGTCTGGCCGACGTCGCGCG
GAGTCCAGCGCGTTTGTACCTGCCAGAGAAGCTTTTACACCTGAGGGGCAGACATTCCTGGTGAGTGCTGATCCCCAATT
CCTCTGTACGTACATACCCGTACACAGCGCTGTCCACGGAAGCGGGTGTCGAGCACGCGATTGCCTAGTGTGTAGTCTTG
CTGACTGTAGCTCCTTTCGTGGATTCCCACTTCGGCATGTTCCACCGCGGAACAGATTCAATACCCACGCACCACATAGC
CACGCGTGTACTTTTGTAGGCAGATGTCCCCGTGTCTCCCTCTCTCTCCCCATGTATACACACAGGTAGATATAGATACA
CATTTGCGCCTGTGTACTAGTGTACCTGGTGGATGCGTAGACCCCGCAGTTATGACATTACATGTGAAGTCGGTGTATAG
GCGCGTTCGTGGGTGGACTCGTATATGTGTGCTGGTGCGTTATAGTAGTCGAGCTGAGGTAACGATGACGCACTGGGATA
TGAGGGAAGGTCTCCAGCGCAAGGCAAGTGACAGGCACTCTTTTTCTGTCCCCGTCTACGCATGTGTTGGTAGACACTGT
TGGAGAAAGGTCTATCACACACAGGTGGTAGGGGCGGAGTGCCTGCACTAACGTAAAGTCTGTGCTCCGAAGTACGTCTG
CCTTCGGCCTCTTCGACAACCTCTTTGTGGACGCACACGTATTGATATATCAGCCGGTGTGTCTACTGAGCTATCTGTCG
GGCCGTCTCTGCACGTACGTGTACGGAGCGCTTGGTTCGCCAGACCAGTCTGCGTCGGCGTGTGTGAGAGCTGCGGGTAT
ACAAACAGCACGGCATTGAACGCGGAAGCTCTCTGCATCCGTCGGAGCACGACATAAAGAGAGCGGTTGAGCTGTGGCCC
GGCAGAGGGGGACCTGCGGCTGTACACGTCGACAGGTGTGAACTGTGTGTGTATCTTCGAAAATATGAAGTTGATGCAAG
AGATAGGGCGGAGACGTTATGGCTTTTCGGCTCACGATATCGAAGGATGCATCTGCTGATCCGAAGAAGCGCCAGCGGAA
TCGCTATTCGCTAAAGGGGGAGCACGTCCAGAGGAAGCACACAAATGGTCCATTGTTCTGTGTGTCTATCAGTGCACGTC
TTTGTATATACGTATGTGTAAGTGAGTAAATAGATGTAGACATGCTTGTGTACTAACACGCAGATACGTATGTGCATATA
CACATTACTCTATATATGTATCAATATATGTATGTATTTATATATGTGAATATGCATACTGCTGGATACCCTTATGTAGA
TATATGCGGGTACCTCCCTGCAGATACATACGTGTATACGTGTGTAAGTCGCCCACCGTCCGAGCACAGACAGCATTAGC
AGAGGGCGACGCTGCATGCGTCCACGTGGAACAATCTTGGAAACTGCATTTGTCTTTTTGGTGCCGTGTTTTGCGTTGCT
GGAGCTTTGCCGCAGTGTGGTTGCAGGCCACGGGAAGCCCTCGCTTGTCTGGTAAGAGCCCCTCGAAAATTTTCCCTCGA
GGAATCGACCGCCTTTCTTCGGTGCGCACTGGGAACGCTTCGGTGTTTGGATGGTAGACGGCTTCAAGTGAGACCAGGTG
TTTGTAGACTCTTCAGGGCGCCACAATGTGGAGCTCCTCTAAGCAGCCTCTCTCTGCCTGCTGCCACTGTACATTGTATT
CATCGACCTGTCCTTCGCGTGTATGTGGGAGCAACCTTCGTGGCTTTGTTCACGGGGTTTTATCGGTGTGAGTTCCATCT
TACCGCTATCGTAACATTGAAGCCTAGGTGTGTCCCCTGCGTCTCTCCTGCTCCCTTTTTCTCTGTTGTGGAAGTCCGAA
AGTGTTTGACTGAGGCGGCGGCACCTGCGCCTCTTGCTCGCCCCCCCCCGGTGTCTGTCGACTTTCCGCGGAGGATGCCT
CCACTTAACGCGCAGCGCTCTTACGCATTTTTAGTATGTTGTGGGTTGCCTGCTGCAATCTCATGCAGTTCAATGGCAGA
ATATCTAGCAGCAGAGGACGAGGAGACAGCAAGGAGGGGCAGGTGGAACACTGCCACCCAACAGCCTTTACGGCTGCTGT
ATGTTTAGCCTGCCACGTCTATCTTACGGACTAGCTTTGTACATTGGCGGGTTCTCCGAGCAGCAGACTAGGGTTTTTCT
AACGCAGCAGTTGCACGTACGTACACACGCATGTGTGTGATGTAGATAGAACAGAGAGATAGAGGGCGGTACGTGGGCAG
GTGGTTATAGATACATATGGTGCCAGAGAGAGAGACAAACGGGCAGATGACTACACAGGATAAATATACATATACATGGA
TGAGTATGAAAGAGAGACAGACAGAGGTAAGTGAGTACATGAATAAGGTACATCTTCTCCTCTGTTCTGTTGCGGAAGTC
AGTCGTGTGTGCTCTCAGCACTTGCTCCTCTACAACGCGAGCATCATTCGATGTGCACACGCGTCTGTGCAGATGCACCT
CAGTGGGGGGAGACCGGAGGCGTCAGACAGGTGGTCGTTCCGATCAACTCGTGCGTGAGACGCGGTGCGCGCGCTCTGCT
GTCGGCCGGTTGGTGTTGTGCAGGGGGTGTTTATGTGCGCCTTTATCTTCGGCCTCTTCACCTTCGTCATGTTGATCGAC
CAGCTGAGCTCCATCTACTCAAACACAACAGGTAGGAGGGGCGCTGGCAGATACGGNNNNNNNNNNNNNNNNNNNNNNNN
NNNNNNNNNNNNNNNNNNNNNNNNNNNNNNNNNNNNNNNNNNNNNNNNNNNNNNNNNNNNNNNNNNNNNNNNNNNNNNNN
NNNNNNNNNNNNNNNNNNNNNNNNNNNNNNNNNNNNNNNNNNNNNNNNNNNNNNNNNNNNNNNNNNNNNNNNNNNNNNNN
NNNNNNNNNNNNNNNNNNNNNNNNNNNNNNNNNNNNNNNNNNNNNNNNNNNNNNNNNNNNNNNNNNNNNNNNNNNNNNNN
NNNNNNNNNNNNNNNNNNNNNNNNNNNNNNNNNNNNNNNNNNNNNNNNNNNNNNNNNNNNNNNNNNNNNNNNNNNNNNNN
NNNNNNNNNNNNNNNNNNNNNNNNNNNNNNNNNNNNNNNNNNNNNNNNNNNNNNNNNNNNNNNNNNNNNNNNNNNNNNNN
NNNNNNNNNNNNNNNNNNNNNNNNNNNNNNNNNNNNNNNNNNNNNNNNNNNNNNNNNNNNNNNNNNNNNNNNNNNNNNNN
NNNNNNNNNNNNNNNNNNNNNNNNNNNNNNNNNNNNNNNNNNNNNNNNNNNNNNNNNNNNNNNNNNNNNNNNNNNNNNNN
NNNNNNNNNNNNNNNNNNNNNNNNNNNNNNNNNNNNNNNNNNNNNNNNNNNNNNNNNNNNNNNNNNNNNNNNNNNNNNNN
NNNNNNNNNNNNNNNNNNNNNNNNNNNNNNNNNNNNNNNNNNNNNNNNNNNNNNNNNNNNNNNNNNNNNNNNNNNNNNNN
NNNNNNNNNNNNNNNNNNNNNNNNNNNNNNNNNNNNNNNNNNNNNNNNNNNNNNNNNNNNNNNNNNNNNNNNNNNNNNNN
NNNNNNNNNNNNNNNNNNNNNNNNNNNNNNNNNNNNNNNNNNNNNNNNNNNNNNNNNNNNNNNNNNNNNNNNNNNNNNNN
NNNNNNNNNNNNNNNNNNNNNNNNNNNNNNNNNNNNNNNNNNNNNNNNNNNNNNNNNNNNNNNNNNNNNNNNNNNNNNNN
NNNNNNNNNNNNNATGTGTGTATACGCGGCACTCCCGTGGGTGAACACGTGCTGGCACGTCAACGAATACCAGACACCGC
CATTCAAGAGTGTAAAGGGGTGTATGTCATGGAGTGTGTCCTTGTATACGCATACATGCCGAAAGGCGTGTCTCCCAGCT
CCCGCACTTCGCCGTCTGTGTGGTCGCTTTGCCATGTATGTGTGTCGCCCTCTGTGAAAGCGCCCTGTAAAAGGCATGTA
ATAGCAATCCACCTGCTGTCCGCATGATGTCCTGGTGCGGGAAATGCATCATACGAACGAAGCAGACGGGCCCACTGGTG
CTTTAGTTTTTTAGGTGGAGTCGAAATGTAGAAACTACAAGGGTGGTCGCGGCAGCTGCACCCTGCATCCGTGTGCGTGC
GGTTGCTGCGCTGGAAGCGTAGTGGTGTTGTGGCCGCATTAGATGCGTGTCCTTCGCTGTGTTGTCGTCTGGTTCGCCTC
ACGGGTCGGATTTTTTAGGGATTGAAGCGCTAAAACGCTCACCTCGGTATGAATCGAAAGGATTAGGAGCTGCGCTCATT
GAAGTCTGTGGGGAATCGATTAGTTGGAGATGGTGAGCTCACCGTTCGGCCCGTTGCTTGTGCGGCTTTCCCTTCCTCTA
TTAAGCCCGGGTTCTCAGACAGATCGTTCATTCACGCATTGGTGACTGTCTCTTCTGGACCGTGTACTTGCCCTTGCGTG
CCGCCGTGACTCTCGGAGTTAAGTGGCTGCGCGCAAGACGTCTGTTTCTCAGCTCCAGCATTTGCGTAGATGCCTCTGTT
CAAGAATGGCTAGACGCATCCAGGTTGAACGCGCACCTCGAACACATACTTGTAGCCGGCTTCAATATTACATTAATTTA
CGCAGTAGCTTGNNNNNNNNNNNNNNNNNNNNCCCGCTGCGACCTTCGGCCGCCGGTCGCGCGTCCGCCAGCGCGGAGAC
GCTAGAGCTTGCTCCTGTTGGTACACTAGTCGTCGCACCGGTCGTTGCTGCAGTCACACCGCCTCTCCTCATTTTTTTTA
AGAACGAGAGCGGCCGAGGCACTTTAAATCCTCCGTCGGTCTGCTGACGAAACGCACCCCGGGTGGCAGCTGCTGTTGCC
GCCCGCGTACCACCTTCTTCGGTATCCAGTTTCCTCTGTAAAGCGCCTGTTATTCCGCCACCGCCATCCACCACGATTGA
AGAGGACGCCTGGACCGGACGAAAGGCCCCACTCTCATCTAAACGTGCTCTTCGTGCCGCCCGTTGCGGAGAGGACGCTG
ATTCATCACGGGTACAACGTTCTTTTCTCCCCNNNNNNNNNNNNNNNNNNNNNNNNNNNNNNNNNNNNNNNNNNNNNNNN
NNNNNNNNNNNNNNNNNNNNNNNNNNNNNNNNNNNNNNNNNNNNNNNNNNNNNNNNNNNNNNNNNNNNNNNNNNNNNNNN
NNNNNNNNNNNNNNNNNNNNNNNNNNNNNNNNNNNNNNNNNNNNNNNNNNNNNNNNNNNNNNNNNNNNNNNNNNNNNNNN
NNNNNNNNNNNNNNNNNNNNNNNNNNNNNNNNNNNNNNNNNNNNNNNNNNNNNNNNNNNNNNNNNNNNNNNNNNNNNNNN
NNNNNNNNNNNNNNNNNNNNNNNNNNNNNNNNNNNNNNNNNNNNNNNNNNNNNNNNNNNNNNNNNNNNNNNNNNNNNNNN
NNNNNNNNNNNNNNNNNNNNNNNNNNNNNNNNNNNNNNNNNNNNNNNNNNNNNNNNNNNNNNNNNNNNNNNNNNNNNNNN
NNNNNNNNNNNNNNNNNNNNNNNNNNNNNNNNNNNNNNNNNNNNNNNNNNNNNNNNNNNNNNNNNNNNNNNNNNNNNNNN
NNNNNNNNNNNNNNNNNNNNNNNNNNNNNNNNNNNNNNNNNNNNNNNNNNNNNNNNNNNNNNNNNNNNNNNNNNNNNNNN
NNNNNNNNNNNNNNNNNNNNNNNNNNNNNNNNNNNNNNNNNNNNNNNNNNNNNNNNNNNNNNNNNNNNNNNNNNNNNNNN
NNNNNNNNNNNNNNNNNNNNNNNNNNNNNNNNNNNNNNNNNNNNNNNNNNNNNNNNNNNNNNNNNNNNNNNNNNNNNNNN
NNNNNNNNNNNNNNNNNNNNNNNNNNNNNNNNNNNNNNNNNNNNNNNNNNNNNNNNNNNNNNNNNNNNNNNNNNNNNNNN
NNNNNNNNNNNNNNNNNNNNNNNNNNNNNNNNNNNNNNNNNNNNNNNNNNNNNNNNNNNNNNNNNNNNNNNNNNNNNNNN
NNNNNNNNNNNNNNNNNNNNNNNNNNNNNNNNNNNNNNNNNNNNNNNNNNNNNNNNNNNNNNNNNNNNNNNNNNNNNNNN
NNNNNNNNNNNNNNNNNNNNNNNNNNNNNNNNNNNNNNNNNNNNNNNNNNNNNNNNNNNNNNNNNNNNNNNNNNNNNNNN
NNNNNNNNNNNNNNNNNNNNNNNNNNNNNNNNNNNNNNNNNNNNNNNNNNNNNNNNNNNNNNNNNNNNNNNNNNNNNNNN
NNNNNNNNNNNNNNNNNNNNNNNNNNNNNNNNNNNNNNNNNNNNNNNNNNNNNNNNNNNNNNNNNNNNNNNNNNNNNNNN
NNNNNNNNNNNNNNNNNNNNNNNNNNNNNNNNNNNNNNNNNNNNNNNNNNNNNNNNNNNNNNNNNNNNNNNNNNNNNNNN
NNNNNNNNNNNNNNNNNNNNNNNNNNNNNNNNNNNNNNNNNNNNNNNNNNNNNNNNNNNNNNNNNNNNNNNNNNNNNNNN
NNNNNNNNNNNNNNNNNNNNNNNNNNNNNNNNNNNNNNNNNNNNNNNNNNNNNNNNNNNNNNNNNNNNNNNNNNNNNNNN
NNNNNNNNNNNNNNNNNNNNNNNNNNNNNNNNNNNNNNNNNNNNNNNNNNNNNNNNNNNNNNNNNNNNNNNNNNNNNNNN
NNNNNNNNNNNNNNNNNNNNNNNNNNNNNNNNNNNNNNNNNNNNNNNNNNNNNNNNNNNNNNNNNNNNNNNNNNNNNNNN
NNNNNNNNNNNNNNNNNNNNNNNNNNNNNNNNNNNNNNNNNNNNNNNNNNNNNNNNNNNNNNNNNNNNNNNNNNNNNNNN
NNNNNNNNNNNNNNNNNNNNNNNNNNNNNNNNNNNNNNNNNNNNNNNNNNNNNNNNNNNNNNNNNNNNNNNNNNNNNNNN
NNNNNNNNNNNNNNNNNNNNNNNNNNNNNNNNNNNNNNNNNNNNNNNNNNNNNNNNNNNNNNNNNNNNNNNNNNNNNNNN
NNNNNNNNNNNNNNNNNNNNNNNNNNNNNNNNNNNNNNNNNNNNNNNNNNNNNNNNNNNNNNNNNNNNNNNNNNNNNNNN
NNNNNNNNNNNNNNNNNNNNNNNNNNNNNNNNNNNNNNNNNNNNNNNNNNNNNNNNNNNNNNNNNNNNNNNNNNNNNNNN
NNNNNNNNNNNNNNNNNNNNNNNNNNNNNNNNNNNNNNNNNNNNNNNNNNNNNNNNNNNNNNNNNNNNNNNNNNNNNNNN
NNNNNNNNNNNNNNNNNNNNNNNNNNNNNNNNNNNNNNNNNNNNNNNNNNNNNNNNNNNNNNNNNNNNNNNNNNNNNNNN
NNNNNNNNNNNNNNNNNNNNNNNNNNNNNNNNNNNNNNNNNNNNNNNNNNNNNNNNNNNNNNNNNNNNNNNNNNNNNNNN
NNNNNNNNNNNNNNNNNNNNNNNNNNNNNNNNNNNNNNNNNNNNNNNNNNNNNNNNNNNNNNNNNNNNNNNNNNNNNNNN
NNNNNNNNNNNNNNNNNNNNNNNNNNNNNNNNNNNNNNNNNNNNNNNNNNNNNNNNNNNNNNNNNNNNNNNNNNNNNNNN
NNNNNNNNNNNNNNNNNTTTCGTCGTACACACCGCGCTGAGGCTACGGTGCCAGTCACTGAAATGGTGCGCGTGTAGGGA
ACACCTGCAGATTGTAGGTGTTCCCTATGTGAATTTTAGTTTTTACGAGGGGGTCAATCACGGCCCGTTGACGCCTTGAA
GCCTGACTAGGACGCTAGTAAGATTTACAGAATGCGGAAAAGGTAACTCGCATGGCGATTACGTATATTGTGTGCATAGG
ATTTCCGCGTAAATGTGTACACGTATATATACATATATGAGTATATATATTTACAGAATGCGGAAAACGTAACTTGCACG
GCGATTACGTCTATTTTGTGCATAGGGTTTCCGCGTAAATGTGTATGTGTATACGTATGTATACATATATGAGTATATAT
AAAACTATCGACACAGAGTCTACCTTTTGAAAATATCGACAGCCAACTGAGAGATGACTTAACGGGTACGCTTACACGCT
AGAGCTCTGTGGCCCTGTTCGAGTACATTCCAACCTGCTACGCGGTGAAACGCCGCTGCATCTGAGACTATTACTCCCCT
CAGCCCGCATACCGGCATCGACGTACATGCTTCAGATGACGCATAGAGGGACACGTAGCTACACTGGTATACATGGTTTG
GTAAGGCCGGCCTGAAGTCCGACGGACGGTATGCATGCAGTGGCGGTTTCAAGTACTTGAAAGCAGAGAGCACGCACGAA
TAAACAGCGGATGTCTCGATAAGACGGGTTAGCGCTCTGCCTCGTAGGACGGCTGAGCTCGACGTCGCACAGAACACCGG
CATTTCCCTAATACAGCATGCACAAATGGCGCTGAACGCCTCGCAGCGTGTCGGGTGAGCTAGCGATGAGGTGGTCCGGT
CTTAAGAAACGTACTGCGTGGTCGACGACTTCTGAACGCGGCAAAAACCACTGGTGGTTTCTGACTCCCCAAAATGGCTC
AGTAAAGTGCACCGCATTTTATCCTCATGGGCGATCCGCGCACTGCGTGGACGGTAGAGCAGGACAATCAATTTCACTTT
GCGAATCAGGCGTCGCAATCCTCCACGTCACACGCGCGCACGCGTGCGCGCCTACCACATACGGACGTGTGTTACACGTC
TTCCACACGCACACCCAGTTCCGGGGACGGTCCTGAGATTCCGGCAGCTACAGCTACCTACCAATCTTCAAGATGATGTT
AATCGAGACACACCGGTAGACCACCTCCAGGATCCGGTGTACTGCTTACACCCCACCGCGCTCCGGCCACACTTCACCAG
CAACAACGTCCGTCAGTACTACTCTGCGAATCTTTCGCCGAACAGTCTGCTTCGTGTAGGATGATCTCAACATCTTGTGC
GTGATGCATGTACAGGAGAATATGAACACTCACGTGGTACGTGCTCCCCATAAACTACATAGACCCACGCTTCCGCCTGT
ACGTAAGTGGTGTACGTAGGTTCATCCACTCACTCCCCTTAAGCTCCCCAAAGCGGAACCCTATATGGCTAGCGCAGCCA
TTCATACTTCCACCCCCAACGTTCTCCAACAGATAAGCTCACACATATACACTGCAGAGAAACACACACATAAAACCACG
CACACTTTGAGGCGACACTCTTATACGTGCAGGCGTGTATGCGCGACGTAGTGGAACTGCCCCTCTACAAGGAAATCCGA
ATGTGTGTGTCATCTCTGTGTGCCTACAATTCGAAAGAGGGAACTTCGAATACACGCTGCCCCACCACTGTGCGAGACGA
TGTACCGCCTCCACCACAACAGCACACAACGACATGCTGATGCGGCTACCAAAGCACACTGCGTCTTCGCCACTCACTTC
GACTAACTTCAGGAAACCCTCTCTGATCCTGCTGCACGCACAGACCATCCTGTTACATGTTCCTCCACGGGAGCCAGCTG
GTCCCCCGTAAACCATCCCAGTTTCAATGGAACATGGCCAAAGATACGTACCGGTACCCACTTTCACGGGTCGTTTCTTG
TCCCCCCGAAACTTATGTCCCCACGTGCATTTACATATCAATAATACCTGCTTAGTGCACACATGAATTTGCACTGTCTC
AAAGCGGGTACTATTGAGCTGACAGGACGGATCATGCCGGCAACCCTCTAACGCACGTTTGCACACGCACACCCCCTGTG
TGAAACAGCGCAGATCAAGCACACTGTCCCCGTCTCTGCCCGTCCATCCCCGCTTTCGGAAAACTGAAATCTGTGAGGTC
ACAACAACCGCCAGCGACGACGGTGTTGCTCCACCTGCTCAGCTTTCCAGCGCTGTATTAACGTTATCACGGGATGCACC
TGCTTAAGTCAATAAACGCAAAACCCTTGCTTTTTAACAAGGTGTTTAGCGGTGACAAGACTTCCTACCTTATCTTTTTG
TGTATACAACAGAAAATATACCTTCGCGCCAACAGAGGTATACACGCATGAGTAGGCATACGGCATCTACGGTATGCTCG
GGCGTGACTCTGACGGCACGAACTGGAGTGCCCCTGTGGTTGACTACGCTTACATACGTACTACCTCTACAGACCGCAGA
CCGAACCTCTATGAATACTACGGCTGTAAAATTTCTGCTCCTCCTACCAGTGCGCACCACCCTACAGCATACCGCGGCTC
TTTGCCAGTTGCCACTGGACGTGCTCCCTGGCAGAAATACACCACATCTGCGTGGTGGTGCTGTTGCTGCCACTGGTGCG
GCTTTTCTTCCTGCTCACTTTCTTTTTGGAGCTGCTGCTGCTGCTGCCACCCACTCCCGCTCCAACACCACCACCGCGGT
GTGGCCTGCTGCGGCGGAACGGTGCCTCGTAGTAAACAGCAGAGGAAGGTATGCCCACAGTGCCTCTTTCAACCACAACG
CCCACTTGCAGAGGAGCCGACACCGAACCCGAAAAATTCGCGTCAGTATCACCAGACGCGGCGCAGTCAGCGTCGGAAGC
AACATCTTCATTAGATGCAGCAGCAGCGCTCCCGGTACCCTCAGCACCATACGACCCAGTAGTAGTGCGCATCCCACACA
CGCGAGAATCCGCAGAAGATGCTCCACCCACATCCGTCACCACATCAGCTCCTCCTTCAACGCTTGCACACTCAGTAGGG
CCGAGAGGAGTATTTGTGGCCACCACAACCGTCGGCGGTATGTTGTTACTGTTTGAAGAGTCCACGTATGTTGCGTCCAC
AGCGCCGGTATCGCCGCCTTGAACTCTGCGGAGCGCGGGCTCACCAGGGAACGATGCAACTCGCGCCACAGTACTCCGCC
CAGCTGAGAGTGGTGCTTCTGAATCAATATCCGCTTCCGTCTGCGTACCACTTTTTCCACTGTTTACACTGAGGACACCG
ACGCCTCGTCTGCTGCTAGAGCCCCTGCTCCCGGCCACCGGCTGCTGCTGTGCGGCGGGTACGCACGGTTTCGTCGCCTC
AATTGCAACACCTGCCCCCGGTCGACTGTGGCGGCTCCCCCAATACAAATCGCGATATGATGGAAGAGGTCGCTGCTCTA
CGCCGCCTCCGTACGTGCTGCCCGACCACACGCTCGAGCTGCTGTGGCTCAAGCTGCTGCTGCAGCTACCACATGTACTA
CCGCCTCCGCTTCCGCTGCTGACGCTAGTGACACTGCTGCTCGATAATGCGCCTGCACTTGTCGGCAGGCTTTCTGAGGA
TGTCGCTCCAGACGCAGACATGGCAGGTGCGCACGTGGGACCTGCTGCTTCTGCTGTCGCTGGGTGTGTCAAGGGCTCAA
ACGGCTTCACGAGGTACGTGCTGGAAGACGAGCCCGTGTGCGCACTGCTGCTCATGCCGGTGCTGCTGTTCACCGTACCC
CCGCNNNNNNNNNNNNNNNNNNNNCTGCTGCTGCAACTGCCGTTGTTGCTGGAGCTGCTGCTGCTGCTGGTGCTGCTGCG
GGAGCTGCGGCAGCTGAGCCTGGTGCAGCTGAAACGCCATCAGACTCCGTGAAACAAGGGCTTGATTCTTCCGGTGGTGC
TGTTCACGGTGCATGCGGCGTTGTCTCCGGCTGCTGCTGTTGTGCCACCGGCTCGGCCGCGCCGGCAGCACCACAGGCTT
CCCGTCCGAAGTTGTAAGACCATACCACATGTCTGACGGGTTCGCGCAGAGATTCACTCGAGTATCCTCGTCTCTACAGC
GGTGATTCACGGTGCCCTTCGTGCTCTCCTCGCTGCTAACATCGCTGCCGCTCGACTGACGTCCCCCCTCTCCTCTTTCT
CCGGCAGCGTCAATACCTTGCGCTCCCGCGATTCTCTGTACTCCCGTCCGTCCTGCTGTTCCCCGCCTCCCCGTGTTCAC
GTGTCGATCCTGTACGAGACCAACAAGCCCTTCGGCTCGTTCAAAGGCAGCAGGTCGGACCCTGCGTACCTGCTGCGCGT
TACCACTCGGCTGCTGCTCGCCTCCACCCTCACCAGCTCCTGCCTCCTCTGCTGCGTTTCTTCGCTGTCCGCGCTCTGCT
GCTGCGCACGTGCGATCCCGCAACTCCTCTGCCCGCAATTTCACCATCCAGAAGAAAGTGCTGTCTGGGTCCCCGCCTTC
TTTTTCTTCCTCAAGCTGCCGCTGCAGCCGTGCCTGCCATGTGAACTGATCCTGTCGTTCCTGCTCTTCCGGTTGGTGCT
TCTCCTCCTCGTGCCCTGGCTGCTGTCGGTGCTGCCTTTCTTCGACTGCCTCGAAACCCTTCTCTCCTGCGCCTTCCGCA
CAACGACGCTCAGTTCCCGCCCCGTCATCTGCGCCGCTGCCCCCTACCCGCTCTTGCACTTTTTTCTGCGCCTCTGCAGC
GGGCCCTGCCACCTCCTCTTTTTCTGCCGGTGCTGCTGCTGCTCGGTAATCTCCTCCTTCCGTAGGAACCTCTGCGACTC
CGGATTCCGCAGCACCACAGCCCTCCTCCACCCCTGCAGCGGCGCCTGTTCGCCGTGACTCCAACAACCCAGCCGCATCG
ACAGATCCCGTTGGTGCTGCTCCTTCACCACCGGTCGCTGCTGCTCCAGCCGCCGCATCACCTGCTGCTTCAGGTTTCCT
AGTCGCTGCTCTTCCAGAAGCGCCTCTCCGGGAGGCATCAAAAACAGCCGGTGCGTGGCGTGTGCCCAGCGGTTGTAGGG
GTCCCCTCCCTGGAAGAAAACATTAGCCCGAAGCATACACACAAAGTCATCTACGGTCGACCCATATGGGCAAGCTCGTA
CACACGCATCAGAAGGCACATCTGGGGGCAAATTAAAGTATCTACCCGCACGTCGCGTTAATGCAGTCTGGCGTGTCCTT
CATATATGTGGACAGCTGCCTGTCAGNNNNNNNNNNNNNNNNNNNNACGCTGATTCATCACGGGTACAACGTTCTTTTCT
CCCCGGTGCTGCTCGTGCAGCGCCCGCTGTATCGCCTGCCGACTGCGCTACTACCCGGTCTACGCCCGGGACTGCTGCTG
CAGGTGCTTCTGGGGGTGCGGTCGACGTGGCGTTGAGAGCAGGCACTCTTGAAACGTGGTCACCACTGCTGAACGAAACA
GCTGATGCTGACGCACATCTATCTTCGTGGGTGCGCGCCACTTCACTGGATGTAGAAAGCTCTCCACCCGCATCTGCTCT
CACGCTGTCTGTTGCTCCGCATGCACTCTCACTGCCTCCTGGAGGGGCAGTGTCTGCACCCGCCAAACTATCCTCCCCAG
ATATTTCAGAACGAGTGTGGTTACCATCTCCTCCTGTTGCTGCTGTTCCTCCATTACGAGCTCCCTCTGCTGCTACGCTG
CCTCCCGTTGCTACATCTCCTGCAGCGGCTGGGCCCGTTGAGGAAGGGTCTGCTGCTGCTCGCCCTGCAGCAGATCCTTC
TGCTGAAAATCCTTCTGCTGAAGATCCTTCTGCTGAAAATCCTTCTGCTGAAGATCCTTCTGCTGAAGATCCTGCTCCCG
TTGGGGACGCTACTGTCGGACCTCCCGCTGCTGCTGCGTTTGCACACACGTACACCAAGCGGTCGTTCCCTCGTGTGCGG
CGAGACCTGCTGCTGCTGCTCGTTGCTCCCCCGTGACGGCGTGGGTGGGGATGGGGCGGGTGTCGCCGCCGATGGCGCGA
CTGCTGCTGCTGCCAGTGCTGCTGCTGGGGGAACTGCTGCTGCGTCTGTGACGAACCCACGACTACAGCACTACCGCTCA
AGCTCGAAGCACTCCCATCCTCCCCAGCAGATGGCGAGACCGCAGCAGATGTTGCTGAAGAAGCCGCCCCAGCAGCACAG
CTTGACGTTCCCGCTGCTACGCCAACAACAATACCCGACCCGGACGAGCGCGTGTGTTTCTTGTGCTCGTGGTAATGGTG
TCTGCGATGATGGTGGTGGTGGTGTGCCCCTTGTTTGCCTCCCGTACTGAACGGTTGGGGTGGGACCTGCTGGTGCTGCT
GACTTGCATGTGGAGGATTTGATCGACCCTGCTGTGCTCGCGGCTGAGCATTGCCACCGGCAGCCACTTCTTCGAGAGCA
GCGTTCCGCGAGCTGCTGCTTCCACGAGCTGCACACGCCCAGGAGCCCATTTGTAGCTGGTAACACGCATGCTGTTGCTC
ATGGAAAGGCACACCCTGCGCTCCTGCGGTGGCAGGGGCTGGTCGCCGTGAACCCGAGTAACGCTGCCCTCTCTCTGGAG
CTGTGTGTGAGAATGCGGGATCTCCTCTATCCGCTGTCGACGCGTGTCGTCTTTCCGCTGCGCCGGCCCCAGAAAAAACC
TCCGTTGCTGCCATAGCAAAGGCCTGGTTTCTCTCTGCTGACAGCGCTGTTGTTGTTGCGAACGCGTGTCCCCTGTCCGA
AGCTGCCGGTGTAAAAAGTTGCCCTCCCTCAGCTACAGACGTCTCACGCTCGCTGTACTGCATCCGCCCGCTGGCCACTC
CCTGCTGCAATACCACCCAGCTGCCAGCCCCATAATATCCAAGGGGATCGCCAAAGCCTTGCTGTTGCAAGGTCTGGGAC
AACTGCTGGTGGTGAGGCGGCTGCTGCCCCGGCTGGTGCCCCTGCTGCGGTTGATACGGGAACGCCCGCTCGTGNNNNNN
NNNNNNNNNNNNNNNNNNNNNNNNNNNNNNNNNNNNNNNNNNNNNNNNNNNNNNNNNNNNNNNNNNNNNNNNNNNNNNNN
NNNNNNNNNNNNNNNNNNNNNNNNNNNNNNNNNNNNNNNNNNNNNNNNNNNNNNNNNNNNNNNNNNNNNNNNNNNNNNNN
NNNNNNNNNNNNNNNNNNNNNNNNNNNNNNNNNNNNNNNNNNNNNNNNNNNNNNNNNNNNNNNNNNNNNNNNNNNNNNNN
NNNNNNNNNNNNNNNNNNNNNNNNNNNNNNNNNNNNNNNNNNNNNNNNNNNNNNNNNNNNNNNNNNNNNNNNNNNNNNNN
NNNNNNNNNNNNNNNNNNNNNNNNNNNNNNNNNNNNNNNNNNNNNNNNNNNNNNNNNNNNNNNNNNNNNNNNNNNNNNNN
NNNNNNNNNNNNNNNNNNNNNNNNNNNNNNNNNNNNNNNNNNNNNNNNNNNNNNNNNNNNNNNNNNNNNNNNNNNNNNNN
NNNNNNNNNNNNNNNNNNNNNNNNNNNNNNNNNNNNNNNNNNNNNNNNNNNNNNNNNNNNNNNNNNNNNNNNNNNNNNNN
NNNNNNNNNNNNNNNNNNNNNNNNNNNNNNNNNNNNNNNNNNNNNNNNNNNNNNNNNNNNNNNNNNNNNNNNNNNNNNNN
NNNNNNNNNNNNNNNNNNNNNNNNNNNNNNNNNNNNNNNNNNNNNNNNNNNNNNNNNNNNNNNNNNNNNNNNNNNNNNNN
NNNNNNNNNNNNNNNNNNNNNNNNNNNNNNNNNNNNNNNNNNNNNNNNNNNNNNNNNNNNNNNNNNNNNNNNNNNNNNNN
NNCAGCCACAGCGCACACGCCTCAGTCATCCACTGGTACACTGTCCTTTATTCTTGCAATGGGACGCGTAGAACACGTCC
GTTTTGGCACCTGTAGTCCTATATATATGTACTCACTAGCTGAGGGAGACCCAGCGACACGCGCACATATATTCCTACGT
GCATGCACAAGAACTGCTGTGAATTACTATTCTACTTGGAGGCACCCCGGTCCCTGTACGCACGCGTACAAGCGCAACTC
ACAGATGGGAACACAAGCGTTTAATGTACGCGTCGCTGCGAAGACACAATCACTACGTCTAAACGTTTGATCTGCTACAT
AAACGCTTACACACACATACGCATGGGTCAGGCGTACATAGCGCACTTACACACGTAAATACGTGAAACCCTCCAACTAA
CAGCAGACCAGTACACAGTGAAGTACACACCACATACACGTGTCACACGCATACATACGCACACATACGTGCCCACACGT
GTCCACACACATAAATCCTGCTTCCGGAGAATCACGACTCCTCCTCCCCTCCAAATATCTTCGTGTGTGTATATATATAT
ATATACACACTCCTGTCCTTCACCTGTGGGTGTTCTGTACTTCCGCATGCCGTCGCGGGAAAGCTGCATTCTGTGTGCAT
CGTTGCTACTTGGTGTTGTTGCATGCGCGTTCGGCTCCTAAACTCTAAGTCAATGTCCCCGCCGTCGTGCAGTAAAGCGT
CACTTCAGAAACACTCACACTCCCCCGTCGGGCGTAATACGTATACACACACGGGAACACGCGGTTCTCCACCTACAGAA
GAATTCACATAGCCGCACCCTACTCCTGAAGACGTACGGGAGCGAACGCAGTTATTACCTTCAAGTTGCAGCAGAACAGC
TGCAGTCAAGCGTACAGGCTGAGGCGGAAGGCCAGTGGACGCTATTGCTGGTCTTCTTCGCTGCAACCCGTCGTCTCCCC
CGCCAACAGCTGCACCTGCCCCGGTATGCGTTTCTCCGTATCTGCTGTGCTTTTCCCGCCGTCTCCCGGCGCGGCGTCGT
GAGCTGCTGCCTCTTATCGCTTCCTCGGCAACTCCTGCATGAACATCGGCACGCTGTGCGCCAGCTGCACAAGTGTGCTC
TCGGAGACGCCAGCCTTCCGCACCCTGCTGTTGCTGCCTTCCGAAGCCACTACCGGGATAAGCGGCAGTCTGCATTAGCC
GAATGTCTTGCAGAAAGAACTGAGCCTCACTTGTTCCCCGGGCCGACTGGGCTTGCTGCTGCCGATGTTGCTGCTCGTGA
TGTACATGCTGTTGCTGCACGTGCAGCTGCTGCGTGTGCAGGCCGACCTGCGCGCCGTGCTGTGGCCGCTGCGCCCAATG
CTGTTGCTGCTGGCTCAAGAGCAACTGCTGGTCGTTCAACGGCAACTGCTGCTGTTGCTGTTGCTGCTGGCTCAAGAGCA
ACTGCTGGTGGACCAACGGCAGCTGCTGCTGTTGCATCCTCCACGCTGGTCTGCTTCGTGACGCGTGCGCATCCTCCCAT
CCCTCTGTGCCTCCGCGGCTGATGCTTGCCCGGACACTGGAAGACGGTCCCGCCCCCGCAGGAGCCCCTGCATAGACCAG
TTGCTGTCTGTGCTGCTGCTGTTGTCGGTGTTGCGTTTGTCGCTGCTGCTGTTGCTGCTGAAACGATGCAACCCACCCTG
GTTCGGCGGCGAAGGTGTTGTTCTCAAAAGGGTCCCTCGCAGCTACTCCTCCTGCAGTCCTCGAAGCTCCAGTACTCGCA
TGGTGTCTGCTGCGATGGTGTTTCCTTCTGCTGCTGGCCAATGCCGGTGGTGCATTGGCGCCAGGTGCCCCTGCTGGTGC
ATCAGTGGCAGCAATGCTACCTTCAAGTGTCTCAATCAAACACGTATCCTCCCCATCTTCGAGACGGCGTCTCTCTTGGG
CTGCACAACCCTCTGCCGACGACATCCTATCCACGGCAAATGCCGGCCTCGCTGCTGGCGCCCCTCCTGCTCCTGCTGCT
GCCTTTCCCCGAGGAGCAGAAGTGTCTGCTCCAGTTCTTAGACGTGAGTGTCTGCGAGTGTCGCTTCGTCCTCTTCTGGT
AGTAGGGGATCCCCCTTTACGCGATTTGCTGTCAAGACCGTATTTCGTGCTCCTGTCTCTCCCTCGGCCGCGTCCTTCTG
TGCTACTGTAGCAGCCCAGCTCCTCACTCTCCCCTTGAACCCCAGTGGCTATTCCGTTGCCAGGACAGACGGCAGGTACC
TCTTCCGGCGCCAACCCCGCGGAAGATGCACGAGCAGGAGGGGAGCTGGCTTCACGTCGAGTGCCCTCTTTATCGCTCCC
GTCCGCCGGTGCCCTACCCTCACTGTTGCTGTTCTTCGGCTCCTGCTCCTCCTCTCCCTGCTGCTGGGTAAAAGCAGCAC
CACTAGAGATGTCCTGCTGCAGCTCCTGGTGGTGGTGTTCATGCTGTGAAGAAGCCTGACTGCTGGCGCCACTGCTGCCA
CTGCAAGTATGCGATGGCGCCAAAGGCGACAGCGTATCTGCGTATGAGCATACCTCATCGATTGACGTGCTGCGGACACT
CGTGCACTCCTGCAACGAAAGCAGCGCCGTCCTTCCCTCATGCTGCTGCCGTCTTTCATAGTCATCCTCCACGCCTGCCT
CGAGGTCGTACAACGTCTCACTCGAATGGTCACCAACGGAGGTATCCTCTGCGATGTTTTCTCTCCTCCACGTGTCACGC
CGCTCCTTCCCAGATGACAAAGACCCAGTGTGCTTTTCCTGTTCACTCGTTTGCCGCTCTAGTTCCTCCCCACCAAGGGT
CTGCTGCTCTTCTGAACGGAAACATACCGAGGTCTCGTGAGGGCCCACTTCCTCCTCTACCGCCACTTCACTCAGAACAA
CTAGTGCGTCCCCCCCCAGTCGCCGCTCTTCCCATGCTGTCGCCGGCTCCTGCCTGTATTCTGCCACCGTTGCTACCTCC
TGCTGGACGTGTGCTGCTGCCTGCTGCTCTCCCGGTGTCCCTGATGACTGCCCCCCGTGCTCACCGTGTCGTCCTCTCCC
TACGCAGCAAACCTTTGCTGCGGAGGAGGCACCGGCTGCATGTTTCTTGAACGTGTCCCCGCTGCGCCTGCTGTGACGTG
GACTTGTTCCTGGCCTCAGCAGTGCCCTGCATGGTGAAGAAGTGTGATCCTTTACGTTTGTACGCGACATTACCTGCTCC
TCCTTATATGGAACTAGTGCTGCTACCAGGTCTCCTTGTGGTTCACCATCATCCTCCCCCTCCTCCACAGAGCACGACAC
TGACGGCTCGTGCTCCCCGCCAGCTGGAGCCGCTGTTAACGGCCCTGTCGACTGCGTTGACCCTTCTACTACTGAAACAG
AAAAAGCGTGCTCCTGCGATATGTGCGGCTCTAAACTATCTACTACGTCTCCCCTGCCGGAACTGCTACACGGGCGACCA
CATAGCACCCCACAGTCATCTGTTTCCGTTCCATCGGCAGAAGCAGCACATGCGTCTGCCCTGTCCACCTGTGCTGCAGC
CGCTGCGCTTGACGCAACCATACCGACTCCCGCTGCAGTGCCAGCAGCTGTCCTTTCACCCGCCGCTGCGGCATTTCTTT
CTCCTCTGGAGGGGACACTGGCATGGGAGTCGTCTACGGAAGCGCTTACCGCACCAGCACCGTCCGCTGGAGCACGGCAG
AATTCCGTTCCACTCGCTACAGGAGGTGCAACACCAGCGCGTGCTGGTGGTCTTAGAAGAGCACCGCCGCCTGCCTCCAC
AGCAGCTGCAAACAGCAGGAGTCACTGAACGGACGCGCGGCTATTGAAAAGGTAAGCCATTACAGAGCTCACAACAGCTA
CACTGCTTGTCCGTCCCCCGGCTGCTGTGCTCCCCTGCAGTGTATTCAAGACAAGTCTCTTCTTTGTGCTGCGGCGCTTC
TGCTTGACCACAACGTTGCAGCGACAAGTGACTATTCCTCTTCTGTATGTCACTCACATCCAGGGTGCTGCACACACCTA
ATGTGTCGCTCTCACATTGTGTCCAGCTTTACCTCTCACCACCAGCTGCTGCACTTAAACTACTCAGGTCACCTACCGAC
CTGCCACGTGCAACCGCTGCAGCCGCGGCAGCACCCCAGCATCCACCTTTTCTGACGAGCATGTGTTTGCTCGTGAGCAC
GTCATGTCCACAGTCACTGCCGCTGCAGTTATTACTCTTGCCCATCTGGCCGATCGCCGCGATGAGACAACAGCTGCACA
TCTGCTGCTGCTACTGCTGCTTCTGGCATTTGCCACTCCTATATCCAAACCTAGTTTGTGGGCGACCATAAACGCAGCAC
CCCACGCTGCGTGTAGCAGCATCCCCACACCACCTGCACTGCTTGTGCTATCGCTAGTCCCTTCGCCTGCCCCGTTATCG
TCACAGCAGACTTTGGCGTGTTCTCCGTCATGGTGACTGCCGCCTGAGTTCCTTGCAGTCCTGTTACTTCATAGATGGTG
AGTGAGATTCCAGAAACACGAGGTCATACACAGCTCACCGGCGACAGTAGAGCACATGACACACCCGTCGCTACCAGCAC
CCGCAAGCGCGTCTGCTTTCTTACGGCAGCGTCTTCGCTACCAGTAAGTATTAACCCTACCACCAGTGCCACCTACTCGT
GCAGAGTAGACACGACTGTTCTCGATGCTCGGATGCTGCAGCACCGCCACATGTGGACCGACCTCGCCTTCCTCCAACGG
CCTTTTCAGTCGCGCTAAGGCAGGCGCCGTCCGCCGCAGTGGGCGTGTCGCAACTTAGCCCCAAAGCCAAGCAGATATGG
CTGCCGCTGCTTCTCCAGTTCGCGGCGCTGTCCACAGGAACATGTAGGTCCTGTTTCAGACCACCAGCAGCCGTATCTGG
AGCTTCGGTGCCTGCTGTCACCCTCGGGCACGGGCACAGTAGCGGGGGGGTAGCGGAAACGCGAGACGGGCTGGCAACAC
CAGACGACGAAGGACCGTTACAGGATGGCGCTGCGATGATTGCACCGACGTTCACGCTGCTGCAGGCGCTCGGATGCGCT
GCTACGGCGATCACGTGGCCGCCTGTCGAGCGGGGAGGCGCAGCATGACCAGCACGGCACGACGATTCACCGGTCATCCA
ACACTCTATTGCACGACAGATATAACGCCCCGTCCACAACTTTCCGTTAGGGGCTGCACAGCATCGTATCACGCATCGTG
CCGCCCTATGGACCATGCACAGTTACTCTACCATTCACTGAGTATTGCCAGTAACAGTACCGAACTAGATGCAGCGGCAC
GTCCCTTACAGCCACAACCCGACAAGTACGAGATGCGACATGCACACCAAGACGGCAGCAGACGCCAGATCGGGCAGCGG
CACTCACAAATGGCAGCAGCACTACTTACCCGCAACGCCAGCGCCACGAACTAACCACCCACACAGCGGCTGCTCTATAC
CGGTAGTCATTCCACATACCAGCAGCAACGGCCGCCAAACAATCGCTGCATGCCACCGTAGTAGCCACAGAAAATGCAAG
CATGCGACCATGGCACTACATGCCTTGCACACAAGTAAGAAGAGCGGCCGGTGGAGCACTGCCGGGCCAAACGACGCGCT
CACCACACCGCGCCGTTCTGAGCTAAACAAAAAACGTTTTAACAGAGAGTATGAAAAATAGTGATTGAGAGATCCCCAAT
ACAGAGACCAGCAACAGGGAGCACTCTCTGTCTTGGTAATACGGGTCTGCGATCTCGTCGTTCTCGAGCACCTCCTGAAG
GGGCTCCCTGATTCCCCAACAAAACGAAATGGTAACACGCTGCCGCAGAGGACACCACTCCGTCTGACAAGAGCGCGGCA
ACGCTGACAGCACCATCACAGCAATTCAGCCACTGCACGACGCACTCTCATGCATTTTCTCCTCCCCTCACATCATCGTT
GCTCCTCTCGTCTCTCTCTCTCCGTCTTCTGGATGTGCTGTTTACATGCTCGCAGCTTTTCCCTTCTGGATGCGCCTATG
CACACCACTCACTCGACTACTACGGTACAGTAGTATCTACTACTACTACTACGCAGAAACGTCATAGCGTCAGACTGCGG
TGTAATAACAAAGTTCTTGAAGTCTACAGCGGGTCCCAAACTGCTTTTGCCAGTTGACCCCGCTGCTTTCGTCGCTCCTC
GTGTTCAGTGGCTACCATGCGAATCCTCTACACATGCAGAGATACACAGCTGTTTCTCCACAGTTGCTTCTTCATTATCC
ACTGTTAAGAAGCAACACAAGGCGCTCGCAGATTGCCCTGCACCAGCACATATTCAACGTGTACAGCACAGGCACCACGG
GCGAACATCGGTCACCAACCAAACGAGTGTCGCAACAGGTATGTCGTCCTTAGTGCAAGCAACGAATGTGGCGTCGCACC
AGTCGGGTGCAACAGGGTGGTGTAGCCACGGACCCAAATCTCTCTGCAAGAGGTTGGTTCTGGATACAGCACACAGCACG
CGATATCGGCGGACACTGCAGCACCTGCTGCATCTGAAGCATGACCGCAGCAGCTTAGTACCTGCTGCAACAGCGGAACG
GAGCTCCTGTTCGCTTCCTATGCTTCTTCGACCAGAGAACGCTCCTGGAGGTGCTGCAGCAGCTTCCTGCACGCATTCCG
TGCTGCCGCGGGTCCGGCAGCCCGTCCTCCTTCGGGACGGCGACGTGGCAGGTGCAGCAGCATCACCTCCCCATCCAACT
GCAAGCGCAAGCACGGCGAGAGAGCAAGAAGACCATGTACATGTGTCTCTCTAACACGAGATGTGTGCAACACGATGTCT
AGTAGTTCCCCACCGATCCTCGGCGGCCAGAAGTCCCTTCTGTAACACCCTGCGCAGGCGTCTCAGCTGGGCCCCAATAC
GACGATCCTGAGAAGTCTGCCGCTACTTTCACTACCAGCGCAACCGCTGTCCCCCTGCTGCAGTTCCCCCTTCCCCTCTC
CGATAGCCTTACCATGCATGCTACCACAATGCCTGTTACTACCTACCCAGTAGGAACGCTGCATGGATGCTGCTCGTTTC
TGGGCTGCTGCCGCCGCAGCTCCCGCGGCTGTGCAAGTTCAATGTGGCTGCTGTCGGTGCTGCTCTTTCTACCGCCGCGG
TTGCCTGCTGATGTTGCTGCTTTAGAGCGTTCTTGCTGCTCTGCCTTCTACTGCAGCCGCCGTCACAGCGCTTCGATATC
CCTTGTCCTCCTTCCCCTGTAACAACTGTGACGGTGGCTGCGCTTGCTGTTCTGCGCGTCCTCGCTATCGCGTGCGCCGG
GATTTTCAAGCGGTGTGCTTCTACTGCTGTTAACTCTTTCCTCGGGTGTCTCCTCTGGCTCCCAGCTGCTCACCCAATGT
CCTGTCTTCGCGAAGATCAGAAGCTTGCTGCTCAGGAGCGCGCTGTTGTTGCTCCGTGGCACCAATGCTGATGTCTCCGC
CTGCCAGGCACGCAGAGGCAGCACCCCGCGAATCAGCTACCGCGCTATCTGACAGGGTGCAGTACGGATGAAACACAGTT
CCCGCTACCCTCTCGTCAGGCAGCATGTACACGTGTACGCATACATGAGGCAAGCGTAACTTGTACCTGCCCATCGGCTG
ACTTGATACCCGGCCCCCTGACATCTGTTGTCAGCCTTCACGCTGTGATTTCTTTCCACACATGTACACCACTCTATTTC
GACTGACTACAATGCGCACCCACACACTGATGAGAGTAGCGCTCATACTGAGGCAGACGACACTCAACTGCACAGAAGTG
TACGAGCTTCATTAAGGCTTATTACGGCCTACACGTACCACCGGCACCGCCGTCCGTAAGCTACAAATAAAGCAGGTTCT
CCAGGGCTGCGTGTAAAAAACAACAAAACAGTCACGCAGGTGGAACCACTCCGATGCTCCTACGAATTCTCCCTTCCATC
CACAGTTCGCAGTTATCATCTTCGTCGCACAGGCCAAAGACACCCGCCAGCACGTGAAAAAGGCGTAGTGGAGCGCTGAA
GCTCCTGCATATGCATACATCTATGCGCGCTCAACAGCGCCTTTACCACCGCATATCATTGTGGGAGTCGCGACTGACGG
AGAGGTTCACACGTGTACTTCTCGCGGGCCGTCCGTCAACAACAGCCTTTTCGTGAGAGGTGCCACTTGGAAGGATCTCA
CGTACTGCCAAATGAAACTACGCCCAGCGACGACAGCAGCTGCAGGTATCTGACCAGCGTCTGTTCCTGCTTCCCCCTTA
GGTGGATGTAGTGCGGCGCCTTCCTGCTTCTGCAGCCCAGTCGCCTACCAGAAACCGTAGCCTCGACGCAGTACAACTGT
GTGGCGACCGGTGCACAGCAGCAACCTATTACGTGCAAATGGTGTATCAGCTGACTCACGCGCACGCGCACGCTATTTCG
AAGACCTACAGAGACTCTGACACATTCGCGCATTCACAGCTCTGCACCTTCATAAACGGAAAATGTTCGTATAGAAGGTA
GAACGGTCGCTAAGGACATACACGTCGCTCCTCCTAATCCAGACTGCAATGCCGGTGCACCATGCTCGACCACGATTCGC
TCCTGATTCGCAATTGCCGACGCCTCGTCGCCGCCGTCACCGCTGCCCTCACGAGCAGAAGGAGCTGCACTTAAGACTGC
CGTAACGCAGGCTGACGGAGCACTTGTAGCAGTCGCCACATCTGCTGCACAACCCCTACCTGAAACTGCCTGTTGAATTC
CTGCTGCCTGTCCACTTTCTCTGCCGGTTCCTTCTCCCCGGGAAAGCCGCCGCATACAGAGCTGTGGCTGAGCCGCGGTA
GCACCTCTCACGTCCAAGTTCGGGCAGGAGGAGGTCTCCCTCCCCGCGAACCAGGGAGCTGCCGCTTCAGTGTCGCTGTC
GCATCTCCTGAGTGCACTTCCAACTCCTGAAGTCGCTGCTCCAACTTCTCTCGCTAGCGCACGGTCCGCATCTGCACTCT
GCACTCGCTTTGTGTAAAGTTTGTTTACCTCCGAAGAATCACGGTAGTCAGATGCATTCTGGTCCTTTTCACGGCTCTGC
TGGCGCAGCGAATGAGTCGCTGCTACACGACAGGTGGAAGCAGCTCGCAGACCTTTCCCACCTGTCTCCTCTTCTTCCCG
TGAATGTAGACAAAACGCTTCAGTGGTACCACCTGCGTGCTGCCAGTCTGCGGCCTCAAGCGCCAGACCAGGTGCGTCCA
CTGCAGCCGAGGTACCGTTACAGCGCCGGAGCTCTACACGAGAGTTCACACGCAACGACCCGCAGCAAGAGGGAGGAGAA
GGAGGCGAGCCGGTAGGTGAGGACGCCGACAGACGAGAAGAACTGTCAAAAGACGCTACACTGCAGCAACTTGCAGTCGA
GGCGGAAGACAGAGAGGCATGAGGTACAGCGACTGATGATGACAGGAGGCGAACGTCGGCTTTCTGCTCAGAGCATGAAC
CCCTGTAAGCGCTTGACGGCTCAGCAGGAAATAAATCCGCCCTTGAGGTGTGGAGTCCTTGTACTGTGTCCGTGGAGAGT
GATTCGCTGTACGCGCAGGATCGCAGTTCACTGCTGGCCTTGTCCTCCAACAGACGCAACATTTCCGCGAACGGAACGTG
ATCGTAGGCAACATCCCAGTGGTCAGCGACCCGCCGAACGTACACGCTGACAGCCACTCCTCGGCAAGAGAAGTCCACAA
GAATTCCCGTCTACTCCTTCCTGACGTCTGCGGACCAAACATGACTTCTCTCGACCCCAGTGGAGAACTCCATATACAGG
GAGATGGTGCAACACGCACAATTCTCACCAAGGCTCCGCATGCAGCATGAAGCAGCCGTCAGTATTGTACACCAACCTGA
AAGACCGCGCCGCTCTTCTGCCAGCCCCTCTAGAGCCCCAACCAACCAATCTGAAAAGAGCACCCCAATAAAAAGCGTAC
TTTCCCCGTGCTGCAGTCGGGTTGACGGCGCGAGAGTGCTACTACATAAGGCGCATGTACTTTGTGCCGCTACACCACGA
CTCCAGAAAAGAGGACCACACAGTAAGAGGGAAAAGTACATGTTCTTTGTGCCGCTACAACGCGACACCATACTACTCTA
CAAACGTCGACCACACTGTAAAAAGGGAAAGGCGCATGTAGTTTGTGTTGCTACGCGACGACACCAGTCTTCTCCAGAAA
AGCCAGCCGCACTGTAAGAAAGAAAAAGAGCAGGGAATTTGTGCCGCTACACTACGACACCAGACTACTTCAGGGACGAC
AATTACACTGTACGAAGGACACTAGTCACGGGCATCGAAGGTACCAGCATAGGCAACGCCACAAGCATCATGCACTGCAA
TAGTATTCGTCACAGTGTCGTTGGATAACTACATCCACCACCACGTGGGCGTACGTGGGGGGACACAACAGTAAAAAGCG
GCCCTAGGGTGGTAGCGTGGCACCTACGCACTTTTGAACGATAATCACTGCCTGCAGCTACCAACACTGGTTGTAACATG
CGGAGGAGGAACGCCAGAAGAGATGGCACCGTGGTACCGCAAGCGGCCGTGCGCGCAACGCCTCTTGCAGATGTGGTTCA
GCATCCACCAAACTGGAGGCCGCCAGTGCCGGCACGTTGTCCGGGTAGAAAAGCGTTGGGTAGGGACAGGTCCTCTAGCC
GTACAAACCGAAAAGTGCAACTACAGAACACAGGGTGCATAAATGCATACGCACAACGCAAAACCTAAGCATCTGAAACT
GAGACTTAACGTGGTGCCCGTACATGAACAATTCCCGCGTGTTCCCCCATCTACAGATATGCGCCCACAAGATGAATATA
CGCGAGCAGGGGGACGTCCGGGCCACGCAATATGATGGGGACCATACAGGTGTACCGGCCGAGGGGAAAATATAAATTAT
TAGCAATCGCTAGTTTGTAGTGACGCAGAAAACAGTGGTGGCAAGAAAACACCTCCCAGAATGGTAAGCACTCCCCCCAC
GGAGCAGACTTCGACGCGTCCAGAAAGGGCGAGCCACGCCCTAAGCACAACCAGAACGAAATGTTAGCGAAGGATAAACA
ACACCACGACGATTGTTAGAAAAAACGCACGGTAGTGAGCGTGTCAATTCTACCAGTCCGTTGCGGCTGCTGCCGTTAGC
TGCAATACGTACGCCGCAGCAACTGCACCCCCAAAGCAGCGGGGAGCACATGTTGCCACTGGCAAGCGGCGACAAAAGTG
CGTCGCTGAATTTGAATCAAAGCATGTTCACGGCTCAATAGATGGAAAAAAAGGAAAATAGGGTAACCGAAAATCTGCTC
TTACACGTGTACACTTACTTAAGTGAGGCTACCCACAAATCCCACGCCACCGTTGCGCGTTCGAAGCAGCAGCTACGTCC
ACGGCAAGCGTCTCGCGTATGGCAGCCGCAACCCCACCATACCCTCTCTTGCGTGGCTCGTGCTGCTAGCAACGCGTGTT
TATACCTTAGCTGATCCCGTACAGCTTCCAACGCTGCAGCCGTGCTAGTAACCGCAGAGCGGCATTCGGTAAAGGTCGAA
GTGTACTACTATTCTTTGGCTTGTACTGGATAGCGGGCGGTAGAGATTTTATGTGTGTGACTTCCAGGTGTGTCGAAAAT
GTTGCGGGTGCACGCTGGTAGTAGCGATTTTTGCTCGGGCTGCGAATGCTCGTCCGAACTTCACTGAAAGTTGCCGCTAT
ATTGATGGGGTTCGTTGAAGGTGGCAGAAGGGAGTGTGCTGTGACCACTCCAGGTACTGACCAACATGCTTTCCCGGATG
GCACCATGACGAGGCACTCGCTTTCGTAGGGGTGGCACGAACTGCGAGTCCTACAGCGTATTAGTGTGCTACTTGTGGTC
CTTGGTGGACGGGTATAACGTTACGAGCATTGTAGCGAAGCTAGTAGCACTGCCTCCTGCACTCATTGAATGCTGAATAC
GTGGCTTCTACGTGGTGGTGTTCGAGCAGGTGTCGCACGTCGCATTAAAGGGTGTAGTCAACGACACCCGTCCTGGTAGG
CTCCGGCTAGCATGTTCTCAGTTTCATTAAGTTGGCGCCGCACAACTATATGGATGCTAGGATGCTGTAGTGACGACCGG
GGGAACATACGATTGTTGCATCTGGTGGTGAACCGTCAAGCATGTACCACCCTCGATATCGTTCTACGCTTCCCTGAAGA
AAGTGCATATAGGTCCACATGGGCACGCTTATACCACCTCATCGACCCCCCTGAGGAGATCCCGAATGACAAGGACAAGC
TGTACATATCTGCCTACAGGCGGCCACGTATAGAGGTGCGCGGTTATATAAATATATATATATCCTCGGCCCACGTATGC
TTTAAAAGGGTGACAGCTCCTGACGTGTGTCAAGTTGAGTCTATAGAGTGCACGATAGCAGGCCTAGAAGTCCGCGCGGA
CACACGCGCACCTGAACACTGCCCAGCTACGTGCATATATACTTGTGTGTTGGATGAACCGCCCCGTTGGGACACAGGGT
TATGAGTGGCCTGGGAAGCAATGTAGACACCATACGGATACGCGACACGGGATCTGGACAGAGGCAGTGCACGACGTGAA
CGCGTAGAGCCCCATCGGGGGAGGTGGTTGGTGGTAACATCCGGACGACACTGTGCACACCGCTAAACGAAAAAATAGGT
TAAAATGTTGTGCTGAATGAGGTAGACAGGGGTAAAAAGTATTTGATTTTCATCCTCTCATGTAAGGTGCACTAGTAGCT
CACGAGAGCTAGAATACACTCCTGTGACGAAGCAGGATGACGGTTTTCCAGCTTCGTGCGGTTGTAAGGAAGTGACTTGC
AAGCACCCCGTAAACTTACTGTCTCTGAGGTGTACAAGGCGCTCTAGTCGTGCCCCAGTAGAGCATAACTCATGAACATG
GTGAGAGGAGCCCGACTGACGCATGCTACTGACTAAGAGCGCTTCCCTCCGCAGTCTTCACCCGTCATCCCTGTCAGAGC
AATCTGTCCGGCACTCGTGTGGCCGCAGGACACGCCACACGTGCCAGTTCCTGCTCTGGTGCAACAGAAACATACCAGGC
TTGTTTCACTAGCAGCCGAAAGAAGAGCTATGTTATATGTGACTTCTTCGTGCGCCACTGGCCTGACTAAGCGCGATGAA
GCTCAGAACGGTTTGTAGGGGATATCACGTACGAACTTCAGCACTGAATTCTCCCAGGATACGCACGACCAGCAGCAGCT
GTTCTCGTGGGAGGTTTGACAGAAGGGGTAGAGTGTTCGTTGCAGAATGGAACACCCCGCACTGCAGATACCGGCTGAGG
TAGTAGAGTTTCAGATGTAGCCGGAAAAGGATGGTGGGACCGTGGTGTTTTTTCCCATGTGCCAGGATGGTAAATATCGC
TGCTATTCAGATACGGAACCCTTACCTACGAAGCGGCGAAACTCGGTGTTTGCACCTTACCTGGTGCCTCGTAAGTTGTA
CAGCGGTGGTGGGGAAGACAAGAGACATACAGGATGCAGGTACTCCCAGCCACGCAGGCGTTGTCACCCAGGTTTGTAGC
CGGGGTCTACTGAGGAACAGTCAGCATAGAGACGCGTGCAACACTAGCGGTAGTCAGGGACTGCCGCGGGCACTGGCAAA
ACGGAGACAAGCACAGTAAGCCTCATTTCAGTGAGTTTTCGCGCGGAAGCCGCACTTGCTCAGTCGAGTGTTCTCCCTAC
GGTCAAAAGCGAAGGCGGTGCTCAGTGGCTTTGTGACAGCTCTGCGGAGTTCTCGACAGAATTTTCGTATCTATAGTCTT
AGTAGCAGCGTCGCTATGTGTAGCCTCTTGGTTTGTGTGCAGTTGTGGCTTTCCGGATGGTGCACTGCTGATCATAAATC
AGAACTACCTGGTGTTCAATTTCCTGACACTGCTTCCTGCTGGGAGTCTACTAGAGAGTCACACGCTGACTCTGTCGACG
CTGTTGGGGCTTTGAGTCAGTTATTGAACTTCTTGCAGTTCGCCAACCTCAGGCTGCTAGCTTCGCCTCTAATGTATCTG
GTGCTGTCGATGTGTATCTGAGCTTAGCGGTGCACGTTGACTTGTGTTCAACAGCCAGCTGCTGCAGTTGCCCTGGCTTT
GATGAGTGGTCAGAAGCTGTTCTGCGGTGACCTTCCCTCCTGCGATATCAACAATGAATGTCTGCAGCGGTTTTGAGATA
GACAAGTTCACCCTCCCGTACCGATTGGCTAGTGAAGGGATCCCCTCTGGCTATACGATTTTCTCCGTGATGTATCATGG
AGACGCACCTCTGCTTCAGAAACTCGCTGCACGGTGCAGTCGTGCATGCACTCGCCGCCCAAAGGAATTCGTCACGAACT
TCCCTTCGACTATTTCCCCATGCGCCTGGCAGCGCCTGCTGGTGGACGTGCCTGCAAGTCTGAAAGAGACGAAAATGCAC
TTCATGGAAGATGCACATCGTCTTTCATAGGTGCCAAAGGTGGCACTCCACCGACAAAGAAGGTGACATTTCGGCGATCG
CGCGCGTTGCGATTTTAAAAGGTTGACCTTACCGAGGCTAATGTTGGGAGTGACCTGTCGTACGCCTTCTTTCGCTGGCA
GGAGTGCGTTTGCAAGTTGATTTCAGATCAAAAACCTTTGAGAAAAAGACATGTGTGCGCTGCCTACAGTGCCACGGGCG
AAGCAGTTTTATCGGGGAAGACGGTGGACAGATAACCATTGCTGCGAGGCAGTTAACACACACGTTTGATGCTAGCTGTT
GATAGTAAGGCCTACTGGCTGCAAAATGGGACCATCCGTGCACGGCGGTACCACCCCATGATTACAGGCTACAAGGGAGC
CACTGGAGAGCAGATCAAATGTTCCGCTCTGTCGCCAGCGTATGTGCGTTCACGTGTCTTACGAAATATGACCGTAAAAA
GACACCACCATACCAGCACGCGTCTTCGCCTAGTCCAACGTGGCTGTCAACCTGTTGTGAACGCTTTAGCCACTGTGGCT
TCCTTAGGTGGAACCCTGCAACACTACATACTGTCACGGTAGCTCACTTTTGCAACCGGCTCTACATTCACGTATGTTGT
TCTTCAGTGCCGTTTGCGTCGATGTAGACTGATAGTGCAATGAGTGAGTTGCGCACTGAAAGGCGTGCATTTCATCGTGC
CAATCAGACGGGGACCACGAAACGACAAGGCGCACAGTGCGCTGGGAGCCGTTCCACACAGTAATTACAGGGTTGCTGAG
TGTATCGGATTTTACTCATGCTTCAGACGCGGATGTGTGCACACGCAGAAGAAGAGGTGAGCGTTTAATGGTCAACTTGT
AACGCATACGCGTGTATGCCACACTGCCATTGAAACGGGTGTTCGGAGAGCCATTTGAACTGCGTGTACAATGGTCCCCT
TTAATCGTGCCCCAGAAACTGTGATAAATGTCGAGTGGCATACACACAGGATGTGCCATTCCCCATTTGTATTGCACTCC
GTGAGACTACACTGCACGGTCGGTAGCCCTTCAAAGCACATTCTATATCTGAAATGACCTGGCACCACAGTGGTTTCAGT
CAGTCGCTGCGCCACGGATCCACCTATGAAGTACACGCTCTACCTGGACAAGGAGTAGCTGGTAAACATGTCCACAATCA
TGAGTTCTCTAATTGTTGCATCACACTTCACCTGCACGATTGACAAGGTCTTCTACGCCCGCCCCATCGCTGGAGTTCTG
CCGGTGTTCCCCTGTAGCGTCGGGTTTCTAGCTCACAGTCGTCACAAGCGGATCACACAGAAAAGAGATCGGCCCTTCTT
GGTAGGAGGGCTTTCCCGATAAAGGGTGAACTTTCAGCGGTAGTGCGTGGCGTTGCCCGTAGGCAGCTCTCCTTACTGCG
TCACATGACTGAGGATTCTAGGAGGCAAGATGTCCTCGACACCATGTCAAATCTTCGCTGGGTGGGGTGTCGGCGCGAGC
TCTGGTAGCAGATATTAAGGTGCCATCCGAAGGCACTCCTGAGGGTGGCTGACGTACCCTCCCGTCCATGATGCACGTGT
ATTTGCGGTGAGCCGGCGACCGCGACTGGTCTCTGTCATACTTCCGTGCAGCAACCTACCTTCGGCCTCCCTGACAACGC
ACTGATACGTGTCTGCATCGTCTAGTAATTCTTGCGCGCACATGAGCTTTCTGTGGACTGGAGCCATGGTATGCGGGACG
TTGTGCAAGCAAACGGCCACCTACGCACACAAGCCGCGCGCGTGTGCGCACCAGGCTGAGCTCCTGCATTGCCGTGTTAG
TTACGAGGTGCGACTAGTACTGCGGAGTACTGCTACAGAGTGAAGCCGACGGTTTATTTTACTCCGTCGTGGTCTCCTGT
CTTGTTCCGCCTCAGTGTGCACAAGCTGTTCGTCACCTGAGGTGTAGAGTGTCACCTGTGAATAGGCTCAGATCACCTTG
ACACCTCTCTTTTCGAAATCTCTACGAGGACTTCACTGAGTTCCATCCCCCCGTACTGTTTCGATGCGATGCGAAGGTTG
TTTCCCAGAATGCGCCACGCAGCTCCCTTTAAGTGCCACGTGCTGCAGGTAAGTTTCCACACACACGGTGTACCAGCTGT
TCACACTGCGTCGTCCTGTAGATTTGACGCTTCATTGCATCTGCTGCCTCTTCTATCGGGACAACCTCTTCCATGTGGAT
TCGTGCTACGCGTTCTGTCGGTGACATAACGGTCGCGTCGTGCTCCAGTGAAAGTGTTACCGTAGCTGTCGACTGCGCAG
AAGTATCCCTGTTCCGAATGAAACGGGATCTTCCACACATGGTGATGAAGGCTCCCTACGCACCGGCGGAACCGAGTATT
TGCTGTCAACGGCAATGATGGCGCACAAGAGCATTCAGGACGAAATCCTGCAAATTGAAACTCCTACCGAGGAAGAATAC
GGTGCCACCATACGTAGTGCGGTTGCAAACATTGTCTTACGTTGTTAGGATGCAGGGCCTAGGGAATTTAGTCACACGTT
CAATGCAGACTTGTTGAGTATGCCCGACAGATTATCCGTGTCCTGCTTAAGGGCCAACGTGTTTTTCTCCGACGGAGCCG
ACTTAGGCGAAGCTGCGAGGAGCAGTCAGGACTGGGCCAGCGGTCGGCCTCATGTTCGACCTTTGGCCGGTGGGAGTTCA
TCTTCCCCACAGACACGCTCCTTATCCTGGTGAGACTTTACTTACCCTTTACCCTTTTCATCTACGAGAAAAGGAAAGAA
GATAGTGCACAGTCCCTCTATCAAGGCTCGACAGACCCCATAGCTGTCGAACCTCGTCTAAGTAGATGGAGTTTTAGTGC
AAAGCCGATGTTTCGTAACATTGTGCAGACCAATGCCCCTTCAGAATCTTGCTGTTGTCAGCTTCAGCATACGCAGCTTC
TGCTGAGTTAGCTGGACGCACGACCGAATCTGAGCAGAACACGCTGTGCAAAGCTGAGCTGAGGCATCAAATGCGAAGTG
AAAACGGTTCTAGAATAAAGATGTGGTAGCGCACGGGGATACCGAACAGACGTGCTTGGATACGAAGTCAACGAGAACAG
CAACTGATGACGACGTGAACCAGCAAATAATGACTCAAAGGACGGTTCAAGCTACAGTCAGATTATGGAGAGTTTCAGAG
GTAGCACCGCACAAAGTGTCGCAGCAGTGCTGGAACAGGTAAGATCAGGGAAAAGAGAGTACTGGGAAGAGTAGCCCGAG
AATATCTCCGTGACCCTGAAGTTCTTTCTGCAAAACTTAAAAGGGTGACACCCTCCGGGGAACCCACTCTCCACTCCATG
GTAGCCACGCAGAGAAAGTGCGCGTTGCAAGCATTGTTCTTACGAGAGACGCCACCAGTCTGCACTCGGTGACACCACAA
ACGTGTGTGCCTTGTAACGGATGGTGGCAAACATCCCGCAGTCTGCTACAGAGAGCTGCCCTGGTGTCCGCTGGAATCAG
ACGCGTAGAATAAGCGCCCAGATGCTAAGCCGTACAACATACACCCCACCAGTACGGGCGGCATCGCCGGGAAGAACGGT
ATGCAGGCAGTAAACTTGATGAGGGTCTTAGTTACACACAAAAGAAGCATCCGCCCCAGGCACCTCCATCCCCTAGTGCT
GCCCCCTGGCGCCGGTGACGGGCGAGGTTGAAAACTCCGTGCACACGATTTGTATGCACCCGCTCTTATTCAGCTACAGG
GAGTCGACGCTTTTCTGAGGATCTTCTGCCCGGTTCCCCCCTGCGATTGATTGTGACACCATTCCGCCTTGCACATCATC
CTGATCCAAGAAGAACCTCTAAGCACGTGCTGCCGCAGGCGTAAACAAATCTCCACATATTTGTACTTGAGGCAACTACG
CGTTCTGAGCTATTCAGCTGCCAGAGTGGCTCTCAGGACGCTGCGCACCGCAGTTCCGCAGTCTCAGAAACACGAGAATG
AAGGCAACCACACACCGGAGTGCAGAGGGTTCCTCGTGTTGCTGTTGCGAAAGACATGTGGTTTTCCTTATGTACTCAAG
GAAGAAGTGCCACTCTAATGCCTTGCCGCAAGAGAGGACTTTCGAATTTTGCTGTAGGGGGTGTCCAGATCGCTATCTGA
TGCCTGCAAGTGAGCGAGGTCTGAAGCATCACTGTGTTCACGCAAGTACATCTTATGTCCTTCTGCGTGAGAGATAGGAG
AGCATGGCCATGGATACACGCACAGACTGCGAACACCTATGTAGATACGCTGGGTATGGAAGCAGCAAAGCGAGGACAGC
GGGATTCCACATATACTGCTTTTTTTTCCTGTAGTGGTCAACACAGAACTTCCTCTAGTGCGGAGATTCTAGGTTGTATC
AGAAACACAAGGTGAGGTCTGGAGAGACTCTGTGTACTTCCAGTTATCGATGGTTCGGCTGCTGTCATGGCATTGTCGAC
GAGGTCTTGTTAGGAACCATCAGCTAGAAGCCGTACTGGGGCGCACAATAGGAAATTCTTGGTTGCCGAAGGTGCCGCTT
ATATGGTACCGTCTGTCATGATGACAACGTTCTGCTTCCACTCAGTAGAACGCATGCGGTGCAGGGTTGTGCTGAGCTTC
CACAGCTATTTACTCACTCAGTCTTCTACTAACACGTGTGTATACACGCTCGTTGTCTCCGGAGAGGCTGCGGACGCATG
CACACCAGAGCATCAGGAAATCAATTTACACGGTCACCAAGGTACGCGCCTAGTCAATTACGTTGGAATACACGCGATGC
AAAGGTTTCGCACAGCGTGCAAGTTGTCCGGTGAATCTGCGTTGCCTTGTCCCGGCCATATAACACATCATAACAAGGAG
GCGGGAGACTGCAGAGAAAATCCTTCTGTGATTGCAGAGCCTCCGTCAACTTTGCCGGTTCTCTCTGCCATGCACAGTAA
AGTTGGTCGCGAGCGGGTACAGACACTGGGGGGAGCGATCTTGATCCGCATCCCCGAGTTTTGCATTACGAGATGCACTT
GCCCATTGGTACGCATTATTGTTTGTAAAGCTTCCTAATCAAGGAAGCGCCGAGTGGCGAGGAATGGTGTATCTCCTGGA
CGCACCACATAACGGGCGTGCAATCCTGAACAGACAGATGGTGCGTGGACGGGGTGATGCAAGTGCTGCGCCACAAGATA
CCGAGATTTTGCCGACAGCAACGACCACGTACTCTACGTAGCCGGTTTCACAGTCGCAGCACACCTTGGCAGAAGGGCGT
GGTTGCCAACATAATCTCTTGAGTTTCAACACTGCGGCTCACAAGCAACGGCCTTTTGCACCTGCAAGTCTAAAAGCACC
AATCGAAGAGAAGGGCGTCACAAGGAGAAATTAAATGACAGAATCCGCCACCCACACCGTAGTAGCAGAGGTGATCACGT
GTTTATGAGGTCCTACAGAAGGTAGATGGACGTGGAACAGGCGAACACAGCAACGCGCCTAAGACGTACGTATCGTCAGA
AGTATAAATGTCCAACTGAAAGTAGCCTTTTCTTGTATGAACTGTGCACCCGACATGCGTACGAGTGAAGGATGGCATAT
GAAGTATGCTGGATTGTTTGGTAGCGTGGTACATCCCCGGTTGCTCCATGGCTTTGTCAACATCCTCCCTTTAAAGAGAG
GCCGTCGACCCGCTATATCGTTGGTGTTCTAGGTGAGCTCTGCTATATGCGTTCCCACACACTGCCTTTCACAGTCGAGG
CGATTGATGGGCAATTGACAACCCATGCTCGCGGACGTTAGAGTACGTTGTTCCCGCCCGGTTGCACACCACTATGCACG
GGTCCGCAGCGGATGCGTGCCCATCCGCGCACGCCACTGAGACCTTGGCTTGTTAACGGCATGTCATACTGCCCTTATCG
CACTTCTGTGTGGAAATTGTCGCCCTCCATCTTAGTGTTTACGTATTCCAACACGGTATTCGTCTTTTAAACGTCTTCTG
CTCGTCATTCCGTGTGGTGCTTCCACCCAATTTTGCCTTGCGAACCTCAAGCGTACGATCCCACCGTACACCTGTTGGTA
CGTACACCTTTTTTTTTCCCTGGTGTGCGCCCTCTAAATGGTTTACTTCTGTTATCTCAAGACCAACTCTCCTAAGTTCC
CCGAGCGTCCATTCCCCACGTGTGTGCTGGCGCGGGAGTGGTGGTTTTTCAGTTGCTGCTAGAGGGCAGCGATGCGGAAT
TCTGCGGTGTAGCATCTTCCCTTATATGTGCCACTTCCCTTGCTTCGCACAGACTTGCTGTCCGTGCAAAGTGAAGGTAT
TTAGGTTTGGGTGAAACTTGAAAAAGTAAACCAGGTCCACGTACTCAACTGGTGGCGCCGCCCTCCTCTCGTACCTCCGA
TAGACTTCGAAGTGCACACGTAGTTAGTCCTGGAGAGAATGCCCTATCATCGAGTACTTTTCCAAGCAAACACGCTACGA
ATGGATGAGCAAGAATAGTCTACTGTGCTTAGCCCAACATCTGCCTCGGGTTGTGTGCGAGAGTTGACCCGCTCTTGCAC
CGGTCGCAGAGAGCGGCAACTTCCCCGGGCATATTCACACAGGAAGACCCCAGGAGGACTGAAGCGTGTAGGTGTCAAGA
CCTACAGGCTAACACTGTTCATAGAATGAATCAGTGTACAACTCTGGGGCTGCCGGCGTTGGACCCAAACGCGACGGACG
CTTGTTCCCAAACGTAACTTGTGGAAAGGGGTACGCAGGTGAAATGGGAAAACATTCCATGTGTGGTTACACCAAGGGAT
TTCTTTAGTGGGCGATTTAGACCGACGTTAAAGCTTCCGAGCTCGCATCCATCCGACATTTTAACCTGCTACACCCGGTA
TCGCTGCATCAGCGGTGTAGGGGAATCTACCGTCTAATAGGCCTCTGCGCACACGGTGTAGGACGAGAGACGGCGTCTCA
ATTGGTAGAATAACTCGTGTCTATTACGTCGACCCACACCCGAGCACTGGCTTAGGCGACAACTGCCGACCGGAGAAGAG
CGCACCAGCGTTAAGGGGTGTCACCAGTCACCGTGAGTAAAACGCTCGACGATGCTTGCTGTGCTACAGCTGATTCGTGT
GTCTGTCGCTCGTGCGCACACTGCGTGATTACACGTGGGAGGTACTCATTTCGTGCGTGTTTATGCATGTGTTTGTAACT
ACAAGACCCATACACATACCGCTGTATGTAGCTGAACGGCTGCAAGGACATCGAGGAACCCTGGGAGGCGACGGACACAA
GAAGATGTGAAGTAGTCATCTGAAAATGCAAGTATGCGAGTTTGAGCGCCACTGGGGTGTCTACTGTGGTACTTTTGTCT
TTGCAGCACTTCAGCAGCCCGAGGGTGGGGGTAGAGTCCTTCCGCATCTGTATACCTACAGGTATCGACACGTGGACACT
ACACCAGACTAAAATACGAGTGACTAAGTGCTGCTCAAGCAATTTAGACGTGTAGTGAACGTGCGGAAGTGAAGGAAGGG
CTCGTTTGTGCACATCCTTCAGCAATTGTGCTTGTCCATTCTGATATGCTAGTATGGCTTTAAAGCGGTATCGTGGTACG
CACTCCCATTTGAACACAGCAGAACCTAAGCATTTGTAGACAGAGCCTTCGCGGGAGGGAGTTACACGCTCTTCAGACTC
CTGTCACACCACGGTTTCAAACCGGCGGCTTCTCGCTTCCACGACTTTCACACGTAGAGGGTGCCATAGTGTGTACACAG
GGTGTGGCACCCGACTTCTTGGGAGAAGATTTCACCGGCAAAAGCTCACAGTTGGAAACTTTACACTGCGTGATGTAGTC
GCTTACAACCATGTGCAGGTGGTCGGAGACGTCGACCCTGAATGGCGGATTACCTCCTGGGAGAGTTTAACTCTCGCTTT
AACGGAGTGGTTCGTGCGTCCCACGCCGCTAGCATGTGTCTCTTCCTCCACGAGTCTTCCCCCATCGCTGAGTTTTTCTT
ATATACCCCTGACGCACGGAGCAACGGTGGCTTCTTCGTTTTGAGCTGGTGCCGAGGCACAGCTGGTAGCAAGACGACAC
CATCTTTCGAGCGCACAACCCCGTAGCACCCGTAACTGTAGCAGTACTTGAAGCAGTTCCTCTTAAGAACTCGTTGCCAC
GTACTCACGCTCGTGGGGCATCGTGGTCTGCATGTGAAGACAACTTTTCATACGCTTCAGGAGGAGATTCTTGCCGCTGC
CTGCCCTACGAGGCGCGGCTTGTTAGCGTCAACAGCGCGTGCTTCCACGCATACGTGCAGACAGAGCGAGAGAGGAAGGG
ACAGGGGACCAGTGGTCACACGCAGGGCGAGTGAAGAACGCGGCAGCCTCACGGTGGACAGCTCCTGACAGAAATCGAGA
GCTGCTTTGCAATCTTGCCCTCAACCCAACATCAGGCAAAATAGACCTTCTGGTACTGTCTCCGTTTGCTCTTCGATGAG
CCCGGAAGCTTTCCGACGTTGGCATTTTTGCCATCTCCTAGAAGAGTTGGCTCTCTCGAAACAACTCCCCATGCACCTTG
CCTTCTTGTTTCTGCGAGCTCTGCCTGCAATCTACACCTCGGCCGTTCTTCAGTGTTACATCAGTTCTGCAAGCCCACCC
CACAGACAGCTTGCGGCATGCGTTGGCCCTCCACCTCTTCGCATTTCCCGCACTTTGTCAGTCATAAATCCTGTGTCTGA
GGAATTGACGGTATTAGTCGTTCTCACTGTCTTGTCAGCCTCCCGCGACGTCTCTTCCACACGCCCTCGTTTACGGCTGG
GAGCCCCGTCCTCCCCAGAATATCGTTGCGCCCTTTCTTCTGCCGGATCCCTGAGCGAGAAGTGTCTCTCTCTTTCAGTA
TCAATAAAGCTCCAAGACCAACACAGCCGTTGTCTTGCTTTTCCCCCACGTGCGTCAATATCCACTTAGCTTTTTTCTAC
GCCTTCTTCAGGGAACGATGCGTTTCCTGCAGTACTGCCTTGCCGGGTTAGTGGTTCACCCAGCCGTGAGAAGATTTCAG
CAGCTCCTGCAGCATGCACCCACAAAGTTCCGCAGAGGTCCTGCTGTCAGGATGGTCTTCCTCGTATGAAGCTTCCGCGA
TAGGCAAGCTCTCGTCACGGTTCACGAGCCTGAACCTCCCCTCTCCAAACAGCTACAACCGACGCTTGTTCCACCGCGTC
GCGCTCAAAACTGGAAAGACCCCACTAGTAGAAACAACATACCCAGTAGAAGCCCACGCACTCTCCCAACGTGGAGTTGT
TCTCACCGGAGACGCAGACATCGATGGAAAGAGACACAGTATTGGAAGCCTGCACACAACGCGCTACGCGCCTTTGCACA
CAAAACCACGACTGAGGGGAAAATATCACGCTGCACAAGTAGCCGGAAAGGTTCGTTGGTGTAACAGTTGGCGCCTGAAT
AGGCGGGCCGAGCCAGTGCCGGGAAAACTATGCCGACGTGGAAGCGCACAACAAGACGCGAACGCACATGGGTTGGGAAC
TTCATACCCCTCCAAAAAGGCGCGTGAAAGTAGAGTTGTACAATTAGTGTCTCGGGTACTCCCTGGACGTGTCAACGCAG
ACGACCTTGCGACAAGACCGTCGCACAGTTGGTGTGGCACCGATACGCTTGCTATACGGAAGCGCATGCTTCCGTATCCA
TGTTTCTCTGCGATGGAAGCCTTTCCGTCAGGCGGAACTTCTACCACTGTGCACTTTCCACGAATCTCCCCGGGGGGCTA
CGGCGTCGGCGCCCCCCCTGCTTTGCTGCACCTACACGTTGGTACAGCAGGCATAACCGCTTTGAGGCGCAGCTCCTCAG
GAGCTTGCCCCTCGTGCCCACGCAGGAACAGTTCACTTTGCAGATTCCGTCTCCTTAAGCGGTCTACATGGGAGGGGCAA
GCTCCCGCGTTTTCGAACTCCCCTTGTTTGAAACAGGGCGAATGTAGGCACGCACATCAGCACGACTGTCCCGTATTCGC
TCCTTCCCCCTCTGCCCAGCTTGTACCCACTCGATCGCACGTCTCTCAGCTGTTGAGTTCTACCACACGCACTGTCAGCA
CGCCGGTTATTCGTCTGTTCTGTCTGCCACCAGCGAGAGCCCACTCGCTTCGCTCTCTTGCTAACCTCGCCTCTTACCGC
CGAATCCTCGACTGCCTTCCAGTAGCAAGCAAGTACCGCAGCAGGCATACACACCGGGGGGGGACGACCGAGTCCACCGC
ATCTCCGACTTCAGGCCGTTCTCGGTATAGTGCGTCCCGTGCAGCCGTACGAGCCGCGGCGGCAGCGTCCCGCTGCCTTG
GTAGTACTACGTCCGGAGCGGCAGTTCCTACTCTGCAAGTGTTCTCAACAGGTTTGGCCGCCGTCGCCGCTGTCACTGCG
GCGCAGACGTCTGCTGCCCTGTGCCCCCCTTCCGCAGTTCCCTTCCGTGCTGCTGCTGCTGTTGCCGCGGATTCACCGAA
GAACACGGACAAAGGTGGCGAAGGACTACAGCTACGGACGTTTTCCACGCGTGCTGGGCGTCAATGTCCTGAACAAGACG
TGCGCCAGACGCGTCCGATACGGAGGCTGTTGATTGCAAACAGAGGAGAAATTGCCATTCGCATACATCGTGCGTGCAAG
GAGATGGGGATACGTAGCATAGGAATCTTTTCAGAGGTTGATTCCTTGTCACTGCACCGGCAGGTCTGCGATGAAAGCTA
CAAGCTCAAGAAGGAGCTGTCTCCCGTGGCTGCATACCTGAACTATCCGGAAATAATCGAAATAGCGCTCAAGCACAAAG
TCGATGCCATTCACCCAGGTATGGCCACAGGTTACCGTAGTAGTGGTGTGCCTGCATATAATTTGTTTGTCGGCGGCACG
TAGGAGTGTGCAGTCATTTTCCGTGCAATTCCTCCTGTGAGTGGTTCTCCCGCAGGTTATGGCTTTCTCTCTGAAAATGC
ACAGTTTGCTGCAGCGGTAGAGGAAGCTGGGCTGATGCTGGTCGGCCCCTCGCCGCGCGTTATTGCATTGATGGGAGACA
AAGTGCAGGCCCGTATGGCAGCAGTGCGCGCGGGCGTGCACGCTGTTCCGGGTACCAACACTCCCATCCACTCTTTCGAA
GAGGCTTCTGCAATTTCGGAGGAAATCGGCTTTCCAATAATGCTTAAAGCAGCCTACGGCGGAGGAGGCAGAGGGATGAG
ACGCGTGCTTCAAAAGGTACGAGACGGCAGGAGGTAGTGGTTCCCGGTGCGACAACTGTATACACGGTCGTACGCGTACA
GAGGGTGCCACGATATATGGTTTTTCGTTGCTGTAACGGTGTATGTAAGACAGGAGTGGCACCAGTACGCTACTAGTGCG
TCGTGAATGATGTATTGGGGGATATGCGCCTCCTCTGCAGCTAGGCGTGCTTTTGCCGTAGCAGGTCTTCGTCTTGCTGC
TGCTCCTGACTGTATTCGTGATATCCTGCTGTGTTCCCACGGGGCTTCATGCTGGTGATCTTAGTGCCGCCTCTCAGAAC
TAGTAGATGCGTTGTCAGCTAATCTAGCTGCTGCTGGGTGCTGCTGGAAAGCTCCTTTCTGCGTGACTCGTTGCAGGTGC
TGCCCCTTTCGCTGCCACAGCGCTAACGTGCTATGCCTGCGGCAGTCCTGGCGTGAGGCCGATATGCGATTCTGCAGGAG
GACTTGCAGGAGGGTTTTGAGCGTGCCACGAGCGAAGCGGAGACAGCGTTCGGAGACGGAGCCCTTTTTGTGGAGAAACT
GGTGGAGCACGGCGTCCACATCGAGGTGCAGATTCTTGCAGATCACTACGGCGACGTGGTTCATCTTCGAGAGCGAGACT
GTACTGTGCAGAGGAGGCACCAGAAAGTCGTGGAGATTGCCCCAGCCCCTTTCCTTGAATCGGACCTACGGGAGAGAATT
CTGGCTGACGCCGTAAAGCTGATGCGCTCGGTTGGGTACCAAAATGCAGGCACCGTGGAGTTCCTGATAGAGCGGAACCC
TGAACGAGCCGCAGGCGTCGGTGTGCAGCCACTTTCCAAGAGGAGCGCAAGTACCATGCACTCCTGGAGCGCTCTCGCCT
GCAGCGAAACGGGAGCTGGGGACGCAGTCGCTGACGAAGACGACGGCCGCGGAGCCCTAGCGCATTCGCACAACTGGGGG
CGCACCATGCCAAAAGCTCACCACGGTGCCCAGGAGAATGCCACTAAGGTACGAGGACGCAAAGAAGGAAGTGAGATGCA
GGCAGACGGAGCGGCGCAGGAAGGGGGGGGCCACAGTGCCGCGTACTTCATTGAAGTTAACCCGCGCCTGCAAGTGGAAC
ATACTGTGTCCGAAGAGATCACTGGCATTGATATCGTGAAGACGCAAATTGCCTTAAGGGAAGGTGCGTCGCTGCAGGAG
CTGGGCATCACACAAAGCCGTGTGGATGCTGGATGCGACCTTGACGGCCCTTTTGCCTTACAGTGCCGCATCACTTCCGA
AGATAGCCAGCGAAACTTTCAGCCGTCCACCGGGAGAATTGAGCTATACCAGCCAAGCACCGGTAAGGCGCCCCTCGCTG
TGCGTGCGACCCCTGTGAACGACAGGAGTACATCCCGCGTCTTTCGACGATACAGTGCACTAGCAGAAAAACAGAAACGA
GGTGGTCATCAGGACACACGCATGTGCGGAATCACGCGACGACGTGACAGCTTTGATGACGTCCAAGTGGATATCGAGCA
CCGACGCAAGCGCCACCCCCACGTGGACACACAAATACGTGAAGTTTGTGCAGGTGTTTCTGTGTGTGTACCGTCACTAG
CCTTCTTTTTTCGGTGTAAGGTTGCATGGCAGGGCGAACCCGTACTCGTGTAGCTCTTTCAGCGTACGTACCTTTTTCCT
CTGTGCCACTCCGCAGCAGGCGATTTTCTCGCTTGTGAACTCGGGCGCCGAAAAATCATCTGTGTGTGTATCTCCACGCA
TTTGAGCGTGGAAGCCCAGCGTATACGGACACGGCTGCACGCGCTTTTGTCTCTTAGATTATCTAAAATGGTGAGGCAAC
TTACTTAGTTTCTGTGTGCAAGTGCCTGCCACTTGTTCCCGCATGCAGTTCGGAGGAGACACTTCGGTGTGTACGTGTGT
GTGTGTATATCTATATCTATATCTATCTATCTATATATATATATATATATATATGTGTCCCTGTGTGTGTGTGTGTGTGT
GTCTGCGTCTCATACGGCGTTGGCGAGCAGGACCGGGCATCCGGCTGGATGGGGCGATCGGAGCATCAGGCGCAATGGTG
ACTCCTTATTACGACTCTCTGCTCGTGAAGATTATCGCAAAGGGAGGGAGCTTTCTTGAGGCGGTGGAGCGGGCTCGGCG
GGCGCTGCGTGAGACGAAAATTCGGGGGGTCACTACGAACATTCCATTCATTCTTAACGTGCTCCAGCATCCAGACTTCC
TTACCGGCAAGGCCACCACGCGCTTCGTGGACGACCATCAGATGCTTCGTTATTACGATCCTGTAGACCTCTCTGCACAG
AATATATGTAAGGACCGCCCCTTCCAAGAGAAATGGGAATTCCTGTGTCTTCTTTCGGCTGCGCCCCCGCCGAATGCAAA
AACGGCCGTGTGTGTGCGGCGGCTCGTACTATTGCTGCAACAAGATGACCTTCGATGTGCTATACCCCGCGCTTCCTGCT
CCTTCAGAGTCCTTTGCAAATGCCACTGCTAACTCGATACTCCCATGCTTCGCTAACGTGTACCGCATGCCTGCTGTGCG
TCCAGCGCGGTTGTTCCTTTGAGTCATGCTACTCATTTCCTTGGGTGTTGTTACCCCGCTACATTCCCTCGCATGTGACC
AACTTTCCCACTTCCGTGCAAGCCTCCAAATCCATGCGGCTGATGGTCGGCGCGGAGTTCTGCGGTCGCACTCTGCCGCG
GTGACGCTCTTCGTTTCGGGCGACTGACTCTGCCGACGGCACTCAGAGCTTTGCTTTCGGCTGTCTGTGCGCTCGCAGGC
AAATATCTCGCGCAGATTGCAGTGAACGGGCCGCTAACGCAGCTGGTGAGGGCCGACGCAGAACCCGAAAGAAAACCAGT
TTCTTCCCCTCCTCTCCCTCCCGTTGCTACTGGGGTCGCAGCAGCTGTTGTCTCCGGCGGTGGCGGCCCGACGGGTCCTG
CGGATGACGTTGACCTCCAGCACCTCGCTGCCCTTGCTCACAGCGCTCCTCGGTACTCCATCCCCTCACCACTTTCAGAA
CTGTCTAGCTGAATGTCCGGCATACTGACAACGCCACTTTGGATAGGCACACCCAGGGACAGCCGCACGTGTTCCGTTTA
ATATGCTTTTGTGTGTAAGGATACAGGACTTCATATCTCGGCCACCACTGATTTACTAGCTCGCCTCTGAGTGGCTGCTG
CGGCGACAGCTTTACATTTATGGATGTGTGCACACACCGCAGCATCTCTGGTGGTCCTGCACAGGTGGCGCACGCACACA
CGGCTCGGCGCACTGAACGCACGAGGCGTGCGTGGGGAGTGTCCGTTTAAGCGTTTGTTGTAGTCCGTTAGGTGCACCGG
GAGCAAAGAGGGTCGATCCTCTCATGCTGGTATGCCCGCCGACGCTGGATATCTGTGTCTGCAAATACGTTTGCACGTTT
ACGTGGATGTCGTCAGGTTGGGGAACTCGGTAGACAGCAGACTTGCGTAAGTGCACGCATGTCTGTACATAGATATAGAC
GTGTGGAACTCATATTTGTGCCCGCCGAGTGCCTGCGTTAGATGACCCCGCGCGAAAGCGGGTGGCCCACGTGCCTGCAG
GGCTCTACGAAACGAATTCAGGGTCCGACGCCACCTTTTAGTTAAGAGCAGGTCTTGCAGGAGCACAGTATGACAATTTT
GACAGTTCAGAGGAGTGCAACGTTCACCTAACGCTGCGACTATTGTAGGGAGCACAGTAGTACAGTGGCGTCTCTGCGCA
CGCAGGTACTCAGTCGGCTGTCACCTTGTAGGGAGCACGTTTTCGCACGGGTGACGCAATGCGTGTCCGGTGTTTGCGAC
AGTTGGCTGCATCTGGCGTTGTGCACATATGCCTTGTGTAATCTACCGGGCTACAGAGAGATAAGCGTACTTGTCCACGC
AGGTGTGTAGGCACACACACAAGAAGAATTATATACATGTATATACATTTTTTTTGTACGAGCACATAGACGCGAGAACA
GATCTCTCTCTCTGCAAGGAGAGGTATACATCGATGCACCTCCGGCATGCGTGGTATGTGTAAGTATCTATTCACGTGAG
TTTCTGCCGACCGTGCAGGTGGCAACAAGGCGCACGCCAGTTGAATAGGCAGTTCAGAACTTGCGGATGCTCGCATGAGA
AGTCTCCGTTTGTGGGGCCTATCTGCGCTTGTTTGAACTCACGTGCGTCTCTATATCTACATGAAGTCACCGCCGGTTCT
GCCCGTCGTCTGCTCTCTGTCGTACACACTGCGCCGCCGTGCCACTGTGCGCGTGTGGCAGTCCAACGACACACGCATGT
TGTACCACTGCTAGATGTGTGGCTGATGCGTTGCTATACATCTACCAAGCTAAGCTTCTCGTGTATTACTGACGCTTGAT
AGTGTCTCTCGTTGTTTGTCTGCCTCGTGACTCGCTGACGCGTGCGGCTCCTCCGCCGGCCTAAGTAGCTGTGCATACCC
GCTTGTAGCTGCGTTGGCGTGAATAGTGCATTTCCCTGGTTGGGTCGGCTGCCGTCTTTTGGTCTCCTGTACATGCACGC
TGCTGCGCTGGTCTCAAGTATTGTTGAGGGGCAGTCATTCCCCCAGCATCCAGACACGTTCCGGTGAAGTGGAGCGTTCC
CTTGCGCAGAATTGCAGCCGTCGTAGAGCATTCTGCCGCGAGTCACTGCTCTTGCAGGAAGCTGTGTGAGGGGAACGGAT
TTGCACACTTGACAGTTGACTACGAAGTAGATGTCTTGCGCACAGAACATAGTACACAGGCTGACAACGCTGTGTGGGTG
CACGCCTTCACATGCATACCTTAGGGGCGTAGCTCACACGGAAAGCAAGGAGCAGAGGTGAAAGGTATATCCTGCATGCC
GGACACAACACGAGCCTAACGTGCAGGCACCTCAAGACGTGGAAAGAATTCCCGCACACAGAGGGCGAAGCGAAGGGTGA
CACTGGTAGTCCTAATAACTCTTGCGTTGCCGTCTCCTTGCTTGCAGGGGACTAAAGACTGTGTTGGATGAAGTGGGACC
GGCAGGGTTTGCAAAGAAACTGCGGCAGCAGAAAAATGTGCTGCTGTGCGATACAACGTTCCGAGACGCCCACCAGTCGT
TGCTTGCCACGCGACTGCGCACGTACGACATGGTGAAGGCTGCACCTGCGTACTCCTACCTCTTGCCGACGCTCTTCTCG
ATTGAGAACTGGTGAGTGAAGGACCCGATTAGTGCAAAGTTCTCTGTATCTGGTAGTGCTTGGCTTGTTGGCTTGCAACA
GAGGCCTACGGGGACGACGGAGAGTGAACGTTTCCCCTCCATGACTACTCTACTCGACTTCCCACGCTCTGGCAGGCGCA
TGTGTCTGGTCGTTTTACGGGCACCAGCTCAGGAGAAACTGCTTCTGCTGCGTATTAGGCACACAGAACTCATAACTACA
GGGAGCTCAAAGAGAACACACTAAGTTGAGGGAGAAGCAGGCACGAGGAGCTTGAGCACTGCACAGCGAAGGGCTTGAGA
GATTGTAGTCCCTGAGAAGAGCGTGGGAGGACATAAAAACCTACATATTTATATCTACTCAGTGAAAGAGGCAGTCGGTG
ACAAAGTGGCGAATGCCGGCGCACCTCTGTCGCTTTGGACGAAGAAGCATCTCAACATGCAGGCAAACCGGTTGCGTAGC
ACACGCTGACACTCACGGACACACGCAGGCGCAGGCGAGGATGGGTGAGGATAAACTGCATGCCTCAACATGTGATCGGC
TGCTCTTAGACACTTGTGCGCATTCCTGCTGGATGCCACCTGTTGCACATNNNNNNNNNNNNNNNNNNNNNNNNNNNNNN
NNNNNNNNNNNNNNNNNNNNNNNNNNNNNNNNNNNNNNNNNNNNNNNNNNNNNNNNNNNNNNNNNNNNNNNNNNNNNNNN
NNNNNNNNNNNNNNNNNNNNNNNNNNNNNNNNNNNNNNNNNNNNNNNNNNNNNNNNNNNNNNNNNNNNNNNNNNNNNNNN
NNNNNTCCCTGGCTGGCGCGCTACTCGCAGCTAAGCAGGGGCCTGCACAGCCGGGTCTCCCGGTGTTGATTTATACAGTC
ACATGTGTGTGGCACAAGTGGGCGCGGCTTCCTAGGCTGATGCCTACAGACGAAGCTTCAGACGCACCTTGCGGTGCATA
GTGTGGTGTGGGTGGGCCTACATTTTTGTTATAACTGAATATTTGTATGGGCACGCACGTATCTTTCCTGTCGGTCCTCC
TCACTGACAGAGAATAAGATGTAGCCGTCCGCAAAGAAAAGCATGGTATACATTAGCACTAGGTACGTGCCCGATAAGGC
CGCAGCCGCATCTCACCTGATCGGAGGTCGGTCCAGTTTTGCACTGTCCGCACCACATACATATATATCTGCGCTCCGAT
CCACCTGCATGCGCCGGTTTGCTGCACATGTGTCTACTCGAGCACACTCGCGGTACTTGTGTGCGTCTGCACTCGTGCAC
GTCCGTCTGCCCACAGTGGATACAAAGATCCATACATAAGCACTACGTACACACTTATACGTCTGTATGGAAAAGAGGCT
CTGTACGTAGTGCTATCTTAAACAGGGGTGGAGCCACGTTTGACGTTGCGTACCGTTTCCTCCGAGAGTCTCCGTGGCGG
CGGCTACAGCTGCTGAGGGAGGCCATCCCAAACATCCCGTTCCAGATGCTACTGCGCGGCGCAAACGCCGTGGGTTACAC
TGCATATGCAGACAACGTGGTGGAGAAATTCTGCACAGAAGCGGTGAACTACGGCATCGATATCTTCAGAGTCTTCGACT
CGCTCAACTATGTAGAAAACCTCAGGCATGGCATTCAAGTGAGCTCTTCAAACAAAGAGGCGTGCAATTCTGATTTCCCC
CAGTGAAGGCAGTTGAGATGCGTGTAGGGTACGCTAGAAAGTCAATGGAAGGTGCGTCCTGACGAACGTGGGCGGAAATT
CCCCGCATCCGTACGAAGCTGCCTACTGTGTAACTAACACGCACAGCTGCATCTCTACAACTTCGCCAGCGTATCACCAG
AAAGGAGGTCTACTCAGTGGATATTGATGAGGGACAGTCAAATGGCCTGTGAGCGCCACATCCGCGCATCGTTCTCCCTA
TGTATCTCTCTCTGTGTCTAGGGTGTCCACGCACGGTGGGGGATTTGCCTGCTAATTTCTTTCTTGTTGCGTCAGTCCCG
CGCTCAGTTCCTACATGAAGCAGGCGTGAGTGACTGTATTCAAACATGTCTGGATTCTTGAGGCGTTTGTATAAGCCCAT
GCGTACACAGTCGTAACACGTGGATCACGCCGCTGTGACCAGACGAATGCATTGTACGGCAGACACTGGATGGAACCCCC
CTCGCTACCTGTACTTTTCTAGTCCGTTAACGGGCACTAATGCCTATCTCCTGTGGAAGAGTGCGCGTGCGGAGGATGTG
TGAAGAGAAGTATCGTCCACCGGGGGATCCCACAGCCGCTCAACGCGTCAGGTGTATTGTACCCTTCACAGAGACGCATC
CGCCAGTGTAGCAACGCTTGCACGCAGTGCCTCGTGGTCGACGTGGCGTTCTTCACGCGGTGGAAGGAATGCGGGAGGAT
GCAACGGAGACGCAGGATCACGCTTACTTGCACTTACTTTCACGTGCATCTGCACATATATTTCTGAGTAATGGTGCGCA
GAGAGAAATGTCCGTGAAACCGAATTTCGTAGTCGGTGTCAGGGCGGTGGCAACAACAGAGAGAACGACGGGAGCCTGCG
CCTGTCGCCGTCTTGGAAGGAGGATAAAGTACCTCTTGTACCCTTGTTGGGCGTTACAGAGAAGCTTCGACTCTGGTGAT
TCCGTTTAATAGGGTATTTGAATACTGTTAACGGGTTCTGTTGAGAAAAGAGGTCGAATGGCACACAAAATTCCTAAACA
TTTGTTTGGTACGTGGTTGTATGGTCCAGAGCTGTTCGTGAGCCTCCGTACGTATGTGTCAACCAAGAAAACGCATGTCA
CTACTCTATCTGACTATACTGCGACCGCAGGTCTTCTAGTGACTAGGTCGCTAGTCATGTAGACGTGAGGTGGATCGTAC
CATGTGTGTGTATGTAGTTTACGTATACGGAGGGCCTGCCTAGATGTGAAAGACATGTGTAGGGTGAACCAGCGGGTAGT
TGACTTGCCTGCGTCCTCATGCTGCTGCGTCTACTCTCCCCACCGATGGTGCCGCCGAGGATGCGACAGTTCCCACAACT
GACATTGGGTACGCAGTACCCTCGGCTGCATCAGGCGTCGCCGGCGTCCTGCTGCAGCACATCATGCTCAAGAGGACACT
GAGTGTCACCGTCCATTCTTCGCATGACGTGTTCGCGCCTTTCGATGCAGGCAGCAGGATCAGCAGGAGGAGTGGTGGAG
GCTGCGATGGTGTACACGGGGAACGTGGGCGATCCTACCAGGAAACCGTACACGCTGGAGTACTACCTTGATCTGGCGAG
TCAGCTGGTGGCTACAGACTGCCACATTCTCTGTATTAAGGTAAGTGGAGCCGAGCAGAGAAGAGGTTTTCAGCTGTGCA
GCTGTTCGGACACCACATCTGCAAGCGTGCGCACACTGGACGTGTAGATTCTTCCAGACGACATATCTTCTCTAGTCTTT
AGCAGTATAGAGTAGAAGCCGTTTTTTCTGCGCTGTTAGTAGGGGCCCTGGTTACGTGGAAGCGCACAACGTACTGCAGA
ACTGTGCTGGGGCGGTGTTTCTAGGACATGGCTGGACTACTGACACCGAAGGCCACGAAGCTGCTGGTGGGCAGTCTGCG
GCAGGAGTTCCCCCACATGCCGATTCACGTACACACGCACGATACTGCGGGTTGTGGGGTTGCTTCTATGATTGCTGCTG
GTAAGCGTACAAGCTCTTTTCAAAAATGCCGCTGCACACAAAAGGGCCAGGTGGCTCGTCGTGCGCAGGCTGCTACAAGC
CTCGTGACTGGCATATTAGCCGGCGAAGTATGTCTCTCTCCAAGTCGCACACCCTAGCTTGTTGCGCGGGGGCACACGGT
TTTCCCGGGGACATAAGCATGAACATCAGTACAAACGCGCACGAAGCCGCGCCTGAAGCGCAGAACTCCTGCATACGTAG
AAGACAGCATTTTGCACCTGGTTACGATTGTGCCGCGTCTCCAGAAGCGCAGAATCACTGCATACGTCGCAGACAGCGTA
TGACTGGGCAGCGTTTCCAGAGATGTATGGGAAGTGTAACTGCACACACTCGAAGAATACGTGCCCGCCACAATCCTTGA
CAGGTAACGCTTTACGCAGTTGCACCTCTGGTGATGGCCGGGGGTTTCTATTGTCACCATTGTTCCGGTGATCAAGAGTA
CGTCCATGCTGACCACTGCGAGCTAGTCCTACAAGTGAACCACTTGAAATAGATGGTTCTTCTGCAGTCCCTTCGCTCCA
TTTCTAGCGTCGCTGTACCGAGACGACCCACATGCTCCACCACGTATTCACGTTTTCTAAAATGCACGTTTTCCCTCTCA
CATCGTACATGAATTAACACAAAGGAGTCTTTGCATATATGTGTCTCACCTTCTTTGAGGGAGCTACCACCCACGATTGT
AATGCTTTAGTATCCGTCTTCTGTCGTGGACGGAAGAGCGTGGAGGCACTACCACGTGTACGCACGACCGGGGTATGATT
TACTGACATACAGTTGGGCCTAGAGTTCACCGTCGTGTGCGCTTGCTACGCAGCTGCAGCTGCTGGTAGTGAAGCACTGC
CGTTGCTGTTGTTGTGCTGCTGCTGCTGCTGCTTCGCTGCTGGGCTCTGCTGCTGTTGTTGCTGTGGGTCGTTCTGCTTG
CTGCTGCTCTGTGCTCTGGCGCTTACGCAGCGGAAGCCGGAGCGGATGTGGTGGACGTGGCCATTGACGCACTCGCGGGC
CTGACATCGCAGCCGCCGATGGGAGCCCTTGTCTCGGCTCTGCAGCACACGCCTCTAGACCCTGGCGTTGACCTTAAAGC
TGTTACCACGCTGAATGATTATTTCGAACAGGTAGCCGCTGCCCTCTGGTGAATCCACGAAGCTGCACGACGTCTATAAG
CAACGGTGGAGCAGAAGAGGCATAAGTTTTTCTGAAAGGATATCTTTGGTAACCTCTCGCAGGGCGTTCACCTGACCCAT
TCCCTCTCGTGTCTAAGACTGGCATCATCAGTGTGAAGCACGAGTCGTACTTACTTTACTTGTAGGTTGTGGTGCACAGG
TTGTCGAGGGCCGCGAATAAACGGATCTACGCCTGCTCTCGTACCCTCACGTTCCTCTCTTCATCTGTCCGTGCTTCGAC
ACTCGATGTCTGGAACACCTGCTCAAGGTGTCTCATACGCGTGTGAACATGCGTGCCCATGCAACTACCACTGTTTTCTC
TTGCAGTGCCCTGATGTGCGAATATCGGGTGCATGTTCCAGAAGGCTTTCTAGCCCTCGTGTCATTTTATTTCTCACGTA
CTAGGCAGCGTAGGAATGTGCGGCTCCCTACGCTCTGTATGTGGCTGACTGATTTGCGCACATCTGTCGCGCAATGCCTC
TTACGCTGAGACTCTATGCGCAAGTCCGTACTCGTCGGTATCTGCGCTAGCTGTGTGTCCTACCATGTACCTCCATCCTC
CCGCCCCTACGTCTGGAGGCCGATCAGCAGACAGACCGCCCGAATGCTGTCCTAAGGCTGCCACGGTGGACACATCTGAG
TGGAAATCTACATCCGAATGTGTAGGTATACGTAAGTGTGCAGATGGATGTGTATATACATGACTACTCAAGGCGTTTCC
TGCGTGCAGGTGCGATTATACTACACCCCGTTTGAGGCAACGGCGACTTTGAAGAGCGTGAGTTGTGACGTGTACGAAAA
TGAAATTCCAGGAGGACAGTACACAAATCTTCACATGCAGGCCTTCTCTCTTGGACTAGCTGATCAGTGGCCAAAAGTTA
AGGCTGCCTACGTGGCAGCTAGTAGACTTCTGGGTAAGAGAAACATTTTGTAGCAGCTGAAAGCATGCGAGAGAATGTAT
GTTGTTCGTGCGGACTCTCGCATTGGGAGGCGATGTAGAAGCGTATCTTGCGGCGACTGTGTGCATCTCCCAAGTTTCTT
CACGTACAGGCACGCACACAGACGCGGACGCATGTATATTTGTATGCATATACTTTTGCGTTCGTCGCGGGACCCACACG
TGTAAGCATACCTGCACACGCATGTTTGTATACACATGTATGCAGATACCTGGGTGTGAACACGTTTGTATGCATATGGG
CGTTTATGTATGTATAGTGTTCCCTGTATGTACGCATTAAAATACACCCAGTCCTATCCTCGCATAGATCGTTCAGTATG
ACGCACAAGCTTGAAATCTTGGGGATCCTGTGTTGTTTCGAAATCCAACAGATATGGGGTCTGGTACGTTGGTCGCGGAA
GCGTGCATACAGAGGCTTTTTGTATAAAAGTTTGAGAAACTGCGGCTTCGCCGTCTGCCACGTACACTGCACCTTGTAGA
CAGATGAACTCCGACGCACTGTGTGGTGCGACTGCGTCTGCTGCAGATGTGCTGTTGCTTGGAGCTATTACTGCACTTGT
AGCCACCCCTGCCGACGCGGCCGCATGGACACCGCAGCTGCCGCGGTCGTGCCGCACGATCGTCCGTTCTGCTTCGTACG
TGCTGTTTTCCCGCGTCCGTTCGCGGCTTCTCTAAGCCGGCACTACTGCTAGAAGTTGTTGATTTCCGTTGTTCCCCAGT
CGCCTCTCACTTGACTTCAGGGATGTAGGCGTCAGAACAATTCAGTAGTGTTCACCTGCGTGTACTACTTGAAATGTGTA
GTTGTATAGTCGCAGTTCGTGGGTGTGTGTGGCTTTTCGTTTCGTCAGCTTCCTAACAGTACGTGCCGCCTTCACTCTCT
CGCGAACCGTCCCAGCAGGTTGTGTCCCCCTCAACCATTTCGCTCTTTGTATCAGCTTTAATGCCAGCAACGCGATATCT
CGCACAGTTCGTACCCGCATGATTTCCATCAACAGCCAAATAGTTTACCACGGTTAGTCATCTGTTATACTAAATTATGT
ATTGCTCCGCAAGAGATCACTCCAAAGATTATGTGTATCTCCGAACACATCTCCTGAATAATAGAAGAAAGCGCAAAGTG
TATTCATCCTAGCATTTCCCATTACAACACGTGTGGCACCTATATAGCTAGCAACAATGTCACAAGACAAGTACATCTCT
GGACTGCTTCATCCTTAGGTTGGGAGGACAGACTTGGGGGATCCACTTGTGCAGGCAGTATCGCGTCTACACGGGCGTGC
TTGTACGTATGTGTGCATATACGTATGTACGTATGTATGTATGAATATGTATATATATATATATATATATATATACATGC
GTGCGTACACCCCTGTGTGTCTGTGTACTTGACTGTATGCGTATGTCTATTCTTATAGACTTTTTTTCACGCATTTGAAT
GCACATGCCTACATATTTGGGCGCCGAAGGTTGTGAGTGTGTGGGTAAGCTACGTACATACACGTCGTTAAGTACAGGTT
CTCTCATTAAGGATATATACGTTTTCTATCCCTTCGTACCCCACGAACATATGAACAACATGTCGGCGTGAAGCACATCT
GTGCAGCTTTAGGTACCTACATGGTCTATACGCATGCAAGCGTGTATACGTTGGTTGCGAACACCGAGTTATCTTGACTT
TGTCTTGGCCTTCCATCCTGGGCAAGATTGGCCATTTGTACTGCGCAGGAAATCCGCCGAAGGTGACTCCCACATCGAAG
GTGGTGGGGGATCTCGCGCAGTTCATGGTGCAGAACAACCTAGACGAGGCAGCTGTACACGCGCAGGCTGACGTGCTTTC
TTTCCCCTCCTCAGTCGTGCAGTATTTCCAAGGCTATCTAGGCCAACCTCCCTTCGGCTTCCCTGAGCCACTGCGCAAGA
AGATACTCGGAGGCAAAGAAACGATCAACGAACGCCCCGGCGCGTTTCTGCCCGCCGTCAACTGGAGTAAGTCTAGCAGT
GAGATACGTGGAACTACAAGCAACAAGCAGCATGTTCCGCCATACGTTCGCATCCCTGCATTCAGGGAAGCCAGAACTCG
TGCACGGCAGGGAAAATGTGGTAGAAATGTACGTATCTCGGAGACTCAACTGGGCCTGACATACGTTCGACTGAAGGTTA
CGCTCGTAGAGATACTGCGTGTCGAAAAGGCGCAGAACGCTAGAAGAAGAACTCCGACCGAGAGACTGTGCCTCAGCAAA
CGGATGAAGTGATTTCAAATGAGGTAAGGGTATGTCCTGGGTAGTGGCTACCAGAGCTTTAACGAGAACCCTTTAGCTGT
ACACCTTTAGTTCATTGAGAATAGACAAGTACAAATCAGGAGTACACTACACATATGAGTAGGCCTGCTGCCCTACGTGG
ACCTTCTTCATGGGCATCAGGGGCAACCGCACAGAACGAGCACAACTGAGAAAATACAAGTGCCCCTGCATGACACCCGT
TCGACTTTGCAGAGCGAGAGAAGCAAACCCCCACGAGCAAAACTCCCGCACTGTATGGCTCAGAAATGCGCACATCTTCG
GTGTAGGGAACATTCCCACACGGGTTACTTGTCTTTTGGGGGGCTGCTAACGCAGCATCGATTTCTATTTTCTTACGTGT
TCCGGACGCCTCCGGTTCCTCCTGCGATGCATCTCTGACGCTGTCTTGTCCTTTGAACTGTGTTACTCGGATTTCCAGGT
CACTCTAGGTAGCTGCTGCGTGTTCAGAGTGTCCCTTCACTTATGTTGGTAAACTTTTACACAACATATGTATGTAGTGT
TCTGCGTGCCAATGTAATCCAACTGGCCATCTAGTCACATTGAAGTTCTTTGACGCGTGTTTTTCGGTTGCAACGTTGGA
TTTGTAGACGCTCTCTAGCTGCGAATGAGTGTACACAGACGCGGTCTGCCTGATTCAGTGGGCCCAGGCGTTGAAGTGCG
AATCGTCTCTCTCCGTGCACTGTGGCCCTCAACTGCGACGTTGTTCAGCATCTTAGGGTTACATCTGGGGAACTGGAGCA
ATTTGTCCTCGACTTCTTCAGTCTCTTGCTGCCGCGTCCTCCATTAATTTGTACCTGTACATATAGTCACCCACCTGTTT
TTCTGTTTGTCTCGTAACACCGTGGTGGATATGCACGTGCGTTCGTCGCAGTTTGTCTTGGGACAAATTTGACAAACGCA
TACGAGAAAAATGCAGCGACTACCGTTGCGGAATCATGCCTGTCGCCTATCGCGGAGGGAAAGCCGAGTCAGCTTCGCAC
ACGATCTACTCCAGGTGCCTAGTGCGCCTTGTTTTTGTGCCGGCACGCTTGTTCTTGTTGACCACCTTCGTTTTCTTGTG
TTATTTCTCACCTCAGCCGAGGTGCGGGAACGTCTAGAGCGGACTCACGGGCGCAAATTTCGGGATGCAGATTTGATTAG
CAGCGTACTTTACCCGGATGTGTTCGACGACTTTCAACGTTTCTTGAAGTCATATGGGGACGTTTCCATGCTGCCCACGC
CCAATTATTTCAAGGGCATCCTTCCGGGGGAAACCATCACTGTGCATATGGCGGGAAGGGAAGTCAGTATCAAGTAAGTT
CGGCAAAGGGGAGTGAACGTATCAGGCACCTCCCCTGGACTGATCTCCTCCGTCAAAAGCAGGCCTGCCGAAAAACGCAC
TTCTCAAGTACAGGTATTCCTCCGTTCAACATAGAACTACAAGTATATTCGAAAATGCCAGTGCGAACTAAGAGCCACAT
TACGTAGTCGATAGGCACTGACAGCACCACTCATCACTGAGTGCGTCCACTACGTGTTGTAACTCCTGTGTTTTTGTGTG
TAAATCGGATATTTCATGTCTGAAACTGTGACCACTGAAGCACTGTCTGTAGCACGGAGAGACAGTGACGACTTCAGCTT
GTAGATAGGGAGAACAAAAAGAGTGGCACATTTAGGGCTGCGTGGTAGAGGAAGAAATAGCGTGCTTTTGGAAGTGCTTT
ATAGCATTCTCCAGTGTGCAGCGTTACACTAGTAATACTACACGGAGATACGTACATGCTACTGGTTATCGTACATGCAC
ACGGGTTAGACAAGGCAGTACGCACAAAATAGGGAAGGCGTCGTCAAGATTCGCTGGTCGTAGTAACTCTGCCGAAAGAA
ATGGGTGTCGTGGAGAAGTAATCAGCAATGAAGTGTGACGTGTCGTGTCCCGCTGCTTGAAGAAAGGGGATTATTGTTGC
CGGGACACAATACGTAAGGCATTGCCGCTTGAAATTCGCTGCAGCATCCCAGTTAGGCAATGGAATGTACTTGCCGACTG
GTTTTTCATCGTAGTGTCACGGGGTATTCACAGCAACGGATGGTGTACCTACAGGCCATTGGTCACAGAATTCTTCTGTA
TTTTCGGATTCGGTACACTTACTGTGAGCGCCTCACTCTTAACTCGAACGCTGTGTTAGGAGCGGAGCGTGTATTGGCAC
CTTTGCTACCACCGAAGTGTTAATGGGTAGTAGCGCAAGGGAGGAACGACTGCGGTATGTAGAACAAACGTGCGGTTGCG
CGCGGCAGGAGGAGTCAGAATACCACCCTGCAAAGTTGGAGAAAGCACTTCAATCGAAGCAGGTGTGCTGGCACGACGTC
GACTGCCAAACACTAATGCCGATGGGATATTGTATTTTCGTGTGACGCGCTCGCAGCGTAGCAGAGGTTCTCGACGTATT
TGCTGCGCCTTTACCGCGAAACAGGTGTAGATTAAAGGATACATGTACCACGGCTCCGCGTTCCACTTTGTGCCGTGGTT
CAACCTGCCCGCTTCTAGATAAGGGCGTCATCAGGGGGCGTCACTGAAGCTTGTGGTGTGACAGTTGTTACTTATACGAC
CTTCAGTCCGGTGCTGACGTGACTTGCCGTTCTTGTCTAGAGGACCCCAACAGCTCTCATTTTTGGCTGCATATCATCAC
CTACTTTCGTATTGATGCGAAAGCTGTCGTATGCAAGTTGTGAGAATAGGAATCCCCGTATGTCCTTCAGCGTTCGGTCG
CGCCTGATAGATCACGACCTGAATCCGTTCGGCTGGCAGGTGGGGCGCAGCATCCCCCCCCTACACAGGGAAAGAAGTAA
TATGCGCGTCAAAGTATGCAAAGGTGTAAGGTTTTTCAACTGCTTAGAAATGTGTCTGCTCAAAAGATTGCGCTGCGCTG
TACAAAGGGTACCCGTCGCGTACGGCGCCCACGTCGTTGGTGACGGCTACGGCACAAATGCGTATGTGTATGTAAAGCTG
ATGGCGGGTGACTATGCAGTGTCCTACGTCATATCTGCAGAAAGGAGGTCGTGTCCACATGTGGGCAGTATGGGCCACCA
ACAACGAATGCTGTAGATCCCCCGATCTACCTGTTTCTTGCAGGTACATCGCGCAGACACACGTGCACCCGGACGGAACT
CGGGATGTGTTCTTCAACGTGATGGGTCTTCCGAGGTGGATCAACGTCCGGGACACGAAGGTAGTTAAAGTAGGTCTCTC
CGCAGTGTCACACAAGGAATGGAACATAAACTTCATTGCCTACTTCTGGCGTGCGTGTGCGAAGACGCGTTTACATATGT
GTACGTAGGCTCCGTATAGCTGTGGAGGTCCACGTTTGCACATACCTTGTTACATAACGTATATTTCACTTTCATGGGAC
AGAAAATACTGGATGCAGTTACGCCTGGCTCGCTTCTGGCCGTGCACCCCCTTCCGATCCTCCAGGTTGTCACGAATTTA
AAAGCGGATCCCGCGAACCCAAAGCACATCGGAGCGCCCATGCCTGGCAACGTTTTACAAATTAAAGTCAAACGCGGACA
AGGAGTACAGAAAGGCCAGCCGGTCGCCATTATAACTGCTATGAAGATGGAAACTGCCGTGGTACGGTCCGAGCACACGC
ACCGTTGAAAGGGTCACAGAGTCGGAGCATATAAGTACGACGTGCGACGAGTTCCCTCCCTACGCAGAGCACTGTTGACT
ACCTAGGCTTGACATAGCGTTAATATAGAAATAATAATCGTGATAATGGGGGATTCTTCGAGGCACTAAGTGACCAAATT
CTTCTGAGAGGCATACAAGTTGTGTTACTCCGGTGTAAGAAGAAAGGAGCAGCACTGCGTTTTGGTGTACACCATAGCGC
ACCTACGCCCCCATGTGCAGATGCAGAGTCGTAGCATGTATGGCAACGTGTCCTCCTTGCCGTCTATGTCCCCGGTGATA
TATCCAGGTAGCACCCATCGAGGGTATCGTTGGCGAAATACCGGTAAAAGAGGGGAGCGCCGTACAACAAGGAGACCTAC
TTGTGGAGCTACAGTAACACTGGGGCTACTGAGAAAGCCGCATATTTCAGTTCGTCACGCGGGACTTCGCGTCTCAAAAA
TCGCCAAAGATGTGACGCCTGAGATACTGGAGAATCGACGCCAGCCACTATGCCTAGCGAACAATGAGCCTGACGACGAG
TACAGAGGAGGGCGCACTTTCGAGGTAGAAGACCGAGCCGTCTGGCACGGACGCAACAAAGGTGCTCAAAGAAGACCTTT
TCAAATTAACGGAAGGGGGGACTACTGAAAGAGTGTAAAGAGCCGTGCAGACTTTTTACGTAGAGCACGGCTGACCGTCA
AGCATCCACTTGGGGAAGTGATCGCATGTGGAGTCGCTTCCTCACGCGCTTGGAAACACAGAATGCAGATAGTATGGATC
CGCGTTTTTCTTGAATAGGTTTCATCCATGTGGCGTCCCATGGCCTGCCAACACTATAGACAGCTGCGCAATAGAAATCC
ACTGCTCGTCAGTATCGCTCGACTCTCAACTTCCGTTGAATCATGGGTATCAAACGGAGTAAGCCCCCCCCATGTTCGAG
AGCTCACGCGTAACAGGTCGAATTTTCATGCGTATTGCTGGTAACGCCGAGACTATGAAAGTGCTAATATTTGCCGGTCA
GCTGCGATATGTCACGGCGAGGGAAAGGAAGCAGGAAACGCGAGCGGGTGCACGAATCAGTTGGTGTAGCATGGCGTCCC
ACGGACACATTCCGGCGTTACCGTGCGCTGCACGTGATGCAGTTTATTCATCGTGATGTTCTAGAGAAGTAAGGAGCTCT
CGTATTTTGTGGACTAAAGGGTGCCCTGGCCCGTAGGCGGCCGTCCCACTGTATTCGGCTGCTTTCGCTAGGAGCATCCC
TTCTCGCACACGCCGTGCATTTCCTGCCAGGACTGCGGACTTATATAGTTCCGTACAAAGTTCAGGCTCCTTCCAACTCC
GTGAAAAGCGAACACTATGCACCCACGTGGCGCCTAGATGTAAACGAAAAGCTAGTGAATGACATCGCTCTTGGAATTCT
GCAAGCTTTGCCCCCAGTTCCGCTACAGCTATACCCCTCAGTTCGGCGCTTCGTTCGACAGACTGCAGAGTATTTGCTCT
GCACCACTCCGCACAAAGTTCGCTTTCTGCATCTGATGCTATAGCAGCGCACTCCGTAGCCCACATGGCCCATAAGTCTA
ATGCGGTGCACACTTCATGAGACAGCTGCCCTCTAGTCTGTGCCATGTGGACAAGTAAATTACGGAGCTGTACCCCTCTT
AATCTGTCATTGTGCAACAACTGCTCTCCGCGTTTCAGTGGGTCTCGCACTTCGTTGCACAGCCGCAGACTTGTCTCTAT
GCTGCACCGAATCGCTTCCATATCTGGGTTTTCGGGCAGTAAAGTGTCAACTTCGCATCCTTTGTCTGTAAATCCGCAAT
GTATGCAAACCCAAAGCTGCCCGGTACCTGCACAGCACATCAAAGTGGTGCTCTGGTTTCTATCTGCTTCCCCAGCGCAC
CTGCTCGAGCAGCTGGACGTGTCGTTGAATCGAGAGTGAGCTGCTGAGCGCTTGCGCGACTCAAGATCACTCCGTATTTC
AACCATTCCTTTGTACAAACCCGATGTTCCACTATTCCTACCGCTACTGGCACCGCCGTTTTCACTAGAGGTGCGCTGGC
TACTCGCGCAGCTGATGTTACCCCTCATAATCCCATCAGATTTTTCAACGTGTGAAGTTTCCAACGACATATCGCAGTGA
TGTATATCGCTTGACTCAGGGTCCCTCGGCTGCTGCTGTTCTCCACGGCAAACCCCACGTAAGTCTACTTGAACCATAAA
GGATTTGTCGTCACCCGGTAACAGTGAATGGCCCAGCGCTGCCAACGAAGTAATAGAGGTAACCCTGTGCTGCAGAGTCG
CATGCGGACCACAGGGTGACGCAGCGCCAGCATTTCCGCGGGCTTTCGTGCAGGACGTGTCTTTCTCGCGTCGCTCACAG
ACCCTCTGCGCTTGGCTCGCAACAATGAGTCCGTCACGAATGCTCTCCAACAGCAGAAATCCGCCTCTCAGGGCAACAAC
TACGTCTTCAGACCCATTCTCCGGTACAAGAGGACGCTGGATTCTTCTTGAACCGCCGGCTAAGTCGTCGTCAGAGTATG
AAACCGCCGTCGGGGCTTCTCTCCGGCTTTGGAACGTGGTCGACAGTAGTGCTACTACGGGGCATAAAGCATCCGCTCCA
CATAGATCACGCGGAACTCCCATCTGCGTGATGCTGTGGTGCGCTCGTGGGCTCGTCTTCGGCTCTGTGGACGTGCTGTC
ACGAGAATAGCACTGGGGACAAGGAAGATTCTGAAGATGATCTGGCAGCAGCGGGAAGAGATGGGGAAGACCTTTGGGAC
CCGCCGTTCGAATCGTAGCCAGGAAACTCATCCACGCTACACACGCCTGCCACAAACATACACATCAGAATGGCTGTGGA
GGGCCCCTGCTGCCTCCGCAAAAGTACAGCGGAAGACACTGATCCAGGCACAGCGTATGCGTAAGCGTATGTAGAACGCA
TTTATTCTGAGTCTTTGACTCGCATCCTGCACGTTTGCTACATCCTGCTTGTGATAGGTTCCAGCGCTTCGGACAGTTGT
TGTGTTCGCACGTACTACAGTGTACGAGTCATTAAATGTTATCAACTTCAGCTACCTCTCGTAACCTATGTCTACTAGGT
GAGTAAACCTCAAAGGCCTAGCACATTGTATGAACACTGCCAGACAGCCGTTTGCTGATACAGCTTCTGTGGAACCTACG
AATACCGACACACCTATGCACTTCTGAAGTAGCCGACCGTCACAGATATACACGCAAGTGAGTGTGTGTGCCGTGTGAGC
CGCTCGGCAGTTGCGAAACGAATGTGACTTACTACGCAGCGACAATCGAAAAGCGCCTCTTGGCGGAGGAACTGTCGCCG
TTTATACCACCAGGTACCGCGTTTCCCCCCTGCAACAGCAGTATACGAAACCGTGAGCTCTTCGCAGATGGGATTTCCCA
CTTGATCCCGCCACCACTTTCCATCTTTCCCTCCTCCGTTCGCTGCTGTTGTGTCCTCGCCTCTTCTTTCGCGACATCCA
TAGTAGCGCAGTTTCAGGGTGCATCCACGGTGAGGGCCCAACGAAGCGTTCCGGTATACTCGGCGCTGCATTTCTAAGTA
GTCTTGGCATTGCTCGCGTTCACTTTCCACATTCCGAGGACTTCTCCACCCACACAAAAACTCTTTTTCTGCATCACTGG
CTGTAAGGCAGGGAAAGTCTGCATCGAATATTGCCATTGTGTTGGGACTGCACGAGTGATTGAACTGCGAAGCGAAGAGA
TACACCGCCCGGCCTACTATCCAACCCCCTGTTTCATCCTGTTGCAGAGAAATTGCAAAAGAGTTGCTGCACACCACACC
ATACGCCGCCAACGCAGCCTCCCAAACTTCAGGTGAGCGCAACCACGCCCAGAACAGTTCATCCTCTTGCTCTGCCTCGC
CTACGTCGCTCCCTAAATGTTCCCCATAATCCTGAACAGTCAGTTCGCCTGAGAAGTGGGCACCGGTTTTGTGTTTCCAT
ATGTTAGTTTTGTCCTGTATCTCTTCACGCACACTTGCAGCATAGTGAGGTCCAGATCTCAGCCTAGCGTCAGCTCTATC
AGAAATGCACGCGGGAGAACGCTTCTGCATGACAGCGCCTCTGGAGATGTCCTGCAGGTCTGCTTGATTCCAGAGGTCGT
GCTCCATACGGGAGGTGTTGAAGGCTGCCTTGGAAAAGTACTCCCCTGCTAACCACATTGCATTCACCACGGTATCGCAC
AGTCGTTCAGCATCAGCAGGAAGGTGGGCGGCAAGGCGCGTAACACGGTGACTGCCTGAGTGATACCGCCCAGCACAGGG
TGGCGCACGCGACAAAAAAAGTGGGAATATCTGACGAGCCAGGTGTCGGGCTCCATCATCCAAAGCACCTCCCGCCGTGT
ACGCAACTGGAAACTCATAAGAGTGCAGCGCCGATCCGCCACTCTCTGGATTTGTGCTGGAACATGATTCTTCGCTGGCG
CTACTTTGTTGAACGCTGCTCCTATCACACCGATTTCCTTGAAGGCCAAGGCAGTTCTCGTGTACACTGTAGACAGTGCT
TAAATCCTGCGGCCTCGTATCATGCAGAGCAGCAGCAGGATCCTCATGTTGAGAATGACACCCGGACCTACTGTCCTGAT
TCTCGCGCGCTGTGGCGCATACCCTCGCAGCCTCTAGTACACCATGTTCTATGTATTGGCTGACGGCGGCACGCAGCTGA
TGAACGGCGTTAAAGTATTCAGCAAAGAGCCTCCCTGCTGCTGTGGACGTCTGCGGCTGAGCGGCCTCGCTGGTAGGAGC
ACATGCTGCAGGTAATCTGGGATCCGTCTCTCCTTCCCTCAATGAAGTGGATCCATTGAAAGCGGTCGCCACGAGAGAAC
CAAGAGCGGAGGTAGCTCCCAGCATGCCCAAAGATGCGGTGAGGACTGCGCCCACAGACGCGCTTTCTCTTTCTCTCAGT
TGCTTGCCCGCATCCGCGTCGTTTCGGAAGCAGGAGCTGCCTCCTGTCGGTACTTGCTCTTCCGCGTATGAACTGGTCTT
CCTCAAATACGAGCTTCCCGCGGAAATACCAGCATCCATGTTGCCCTGACTTTTTTCGTACGCAGGACTATGCTGGGAGG
CACACTCCTCTAAGCTCGCACTGCTGTGCTTCCACATGGAGCTCCAATTGCACGCAGAGCCCGGCACAACGGCGCTCTTT
TCCTTGCAAACACCTCTACGCACGCCAATTCTCCCACCGCAAACCGCAACATGGTGCGAGGCATCTCTGCAGCGCGGACA
GCAGAAGAGAGCAGCGCTGCACGTAGAACAAGGCGCTACAAGCTCCACTGATGCGAGGAAATGGCACAGGAGCCGCCTGC
ACCTACGTGCCATCTGCTGTTCAGTATCGTCTACCTTCCCTGTATGACACTCCATACGTTCACCCCCAGTGTCTACACTC
GTGCCATCTTGAGAAACCACGCTACGACGGTTCGCCTGCTCGCTCGCAGCATTCCTACCTCCCGTTTTACCCTGAGCAGT
AGGCCTGCCAGTACGACATACGAGCCTGCAGTGGCGGTGGAGCGCGCGCACAAGCTCCACGCCTTCTAGTTGCTGTAGAT
GCGCTCCAACAGGTTTGAAGCATCCAGCACATACTGCCCTTGCTTTCGATGTACGTTTCTTTTGCATGTACTGTTTCCAG
TGTTGCAGAAACTGTCTCTTGCCTAGCACCACTGGCAGAGCTGCACGCAGCACCGTGTTCTGTTTGGGTGCACAGTAGGA
AGCTAGAGGATATTCCTCCAGCACAAGACCTGCATCGTAAGGTTGATTCTTCGTTCGAGGCTCAAATGGTGCCTCTCCTT
GCTCTTCTGAGATAGGCTTTTCCCTCCAGTGGACAGACGTCCCCAAAGGGCCGTCCGTGCGCGTCTCAACATCCGGGTGT
ATGTACGCCACGAAGCTGTCAAGTCCATTCGGCGGCAGGGCCTCTGTCACCTCCCTCTCCGGTGTGGCGGAAGCGCTCCT
GGTTGGCTGAGGTGCGGATAATGGGGGCGGCGCCGCGACAGCTGCAGTAGCTCCCTGCGCATCGGCGTTGTCTACGCTTC
GTGCCGCCGAGGCTCCTGCTGATTTCTCCTTGGGTGCTGCCGGTTTTGTCTCATGCGCTGTACGGTAGTTCTCTGCTTTC
TTCTGGTGCGCTGCTGCACCACTTGCTTCTTCGCCTTCCCGCGTTCCACATGTCTCGTTTCGTGCTCCGCTGCGTCCTAC
GTTGTAGCACGGTGTCAAGGGTGTCTTCTTATCTTTTGCGCTTTTTGCTGCTGTGCTGCTTGCTCCCGAGCAGACCGTCG
TCTCGAGCGGTTCTCTTTTTCCCCCAAGCGGCTCACCTGAGTCGCCAAGTGCTGCTCCTGAAGGTACTGGCTCTCGCTCG
GCAAGTTCGCCTTCTCGGGCTTTGCAAGAACCCGGTGACCGTGCACTTGGTGCAACTGCGCTGCCGGTCGCTGCTACTGC
CGAACTTGAGGAGCCATTCTCTTTACACCAGTTTCTCTTTGTGGCAACCGCAGCTACTGTTGAGACGTCCTTGTTTCCCT
TCTTGCACGCCCCAGACTCCTGCGCTTCTTTTGTCTGCCCGTGTCGCACGGCTGCGACTTGCTGCAGTTGCTCCTCCTCT
GTTGCTTCGCATGGGCACACACCGAGTTGAAACACATTTCCCTCACCGTCCTTCGCAGCGTGCGCCTCTGACCACGCAAG
AGTCTTCGATGTTGAAAGAGCAGAAGGTGATGGAGAGGAGCGAAAGGAGGACGGAGGGGGTCCCGACGCTGTAGAGGGAG
TCAGTCCGTCTGCTGCAAAAGAGGTGGAAGAGCGAGACGACGAGGCAGCGGCCGCAGTACAGGCTGCAACCGAAGAAAGC
GGAGGTGATACCGTCAACGAAGATACATTGCGAACGGAACCCGACGCTGACTTTTCGGGGGCGCTGCGGGCTAAACTGTA
GGCAGCTTCTTCACGCAGTAGCCTTTCTACTATAAAGCAGCAAGTGTTCGCTTCTGCAGCCGTACTGTGCACGTGGCCCC
CTCCGCTAGTACGTGCAGCGCACGCAGCACCCTGCGCGTCCGCGGCCACCGTGCTTGCCGCCTCAGAAGCAGCAGGTGCA
TGCGGAGAAGAAAGGGAAAGCATGCTTTCTGTCCCCTGCAGCACTGCTGAGTCTTGCTTTTGACACTGCAGCGCAGCTGG
GGGGACAGGCGCGCCCCCCTGATTCTGGCATTCTGTGTGGAGGAGATCTGCCAGGAGCAGCAGAGCCCTGCCGCGTCGGA
ACCAAGCCTTCAGATACGTGGGATCTACCTGCAAAGCTGCTGTAGCATCACGAAGAGCAGCGACTGGCGCCTGCTGCTTC
AGGTGAAGGGCGCTGCGGTTCCCTAGGAGCACCGCCACATGCTTGCGATACGCACTAGGAGCCGCAGCAGTCTCTCGTCT
GCGATACGAGACAGAGTAGGAACGAGCAGTTGCCGACAAACAGCGCCCCGTAGCAGGTGCTTGCTCCGCTTTGTGGTCGA
CGACGCCCTGGAAACTGCGGAAAAGCTGTTCTTCAGCAGCGCAGAGCGGTGCCACCTGGAGGCTTGCGGTGTACGTACAT
CGCGCTACGTCCAGCTGCTGCTGTGCGAAAAGCGCGTTTCCCACATCCTTGAGCAAATGAGAGAGCACAGCGGCCTTGGG
CAGAAGGTGCAGCAGAACTCCTGTCTCTTCGTGCACAAGACGCGGGCACTCAACAAGAGCCGCCTTCGCTTCTCCCGCGT
GATTCTTCGACCGAGGAGGGGCCTGTTGCCCTGCGTCTCCGCGGGTGTTGCTGCGTTGGGGCATGGACGACGACAAGGAG
GTATCCGACATGTTCACGAAAGGCTCGGGTGGCAGGCACTCGAGAAGGAAGAGAGCTTTCAAAAGCCGAGATAGTTCAGA
AGAAGAGGACGCGAGGAAAGTCGCCAAGGTGTTTCTGTCAGTAGTTCTTGGCTCTCCATGGTGAGGCTTCTCCTGCACCT
TCAGTTCTGTGCCAGCGTGCCTGTGAAGCTGTCTCTTCTGTTTCCGTGCAGTGGGTGATGGGGGTCTGCCCTCTTTGCCT
CCTGCTATTGGGGCTTGCTCCTCGGCTTCTATCGCGTCTTTTCCTGCTGCAGGTTGTATCAACTGCTGCTCAGCGGATGG
AGGCGCGGACGAGGACGCCGGCAGCTCCTGGTGGCGTTTGTTGCTGTGTGAAGAAGAACAGAGCAGCAATTTACTCTCCT
TCTCCTCTCCCGTGTCCTCTAGAGAAGTGTAGCTTGCCACGGCTTCTTCACTCTTCGCCAGCGGGTCACTTCTTCCCCTA
ACATCCGATACATGACGCCGCTCTGCCCCGTCCTTCTGCGCTGCTGGCAATTGTTGCTCTTCTTTCCGTCCTGTTGGTTG
GTCTTCCCTCACTACGTTGACACTACTTTCGCAGCGGCCGTTCTGTTTTTCCTCTATGTGTGGCACTCGGCCTCCTTCAG
TCTGTGTCAGCACGGTGCCCTGCTCACTCTTGCCCTCTTGGCCGATACCGTAGTGGTGCGTTGGATGTCCTTTCAGACGA
AGCGCTATCTTTTCTGGTTCCTGCGGCTTCTGTTCGTCATCTTCTGGGCGTCGCGCGGCCGAGGCAGAGACCGGGGAGAG
CTCGCACGCCAGGAAGAAGGCCAACTGCCTCCGGAGCTGCAACACAGTTTTCTCTCCATGTTGTAGCAGGTGTTTGTAAA
GGAGAGTTGGCATCTTGTGGTGATGGAAAATGAGATGGTGCAGAAGCAGCAGATGAGAAAGAAGCACAGAAGTCAGGGAG
AGAAGAAGAGGAAGGCCGTCTCCTGTTCACAATCGATCCTGTGCATCCCTCCTCGTTCCGTCTCAGCAGCGGATCCTGCC
GCCGCGGCGCCACGCAGCCAAAGAAAACATGTAGTACCGAACAATTCCACATGGCGAAGCCACACAGTAGAAACACGGCA
ACAAATGAACTTAGAAGAGCAGAGACGCCACGGACAGAAAAGAAATCGGCAGTGTGGAGGTTACGGGACGCACAACGTAG
ACGCACAGGAGTCGGCGATAAAGGCGGAGCGAAGGTAGCAGGGCGGATAAAAGGTACACGCTACGAAAGGGTAAAGAACC
ACAAGAAGCCTTCCGTTGCACGCGAACGGCAGAGAGGCGGGAAGCAGAAACACGGAAGAGTGTGTAGATAGTGAGGTGGA
GAAAGGCCTTGAACGCGGACGAACAAGCGCAGAGGCAGCGTACGCGTAAAGGACGAGACTGTAGTGCTACAATGCGCGCC
GACGTTCAGCGTCCCACTGCTCCTGTAGAACAAAGAAATGTGTGCATGCACTGCCTTACCATACACGCGTTGCGTAACAC
GTGATGTGCATACTCGCAGGATACAAAGCAACCTCAACACAACTGAAGGGGCCCCGGCAGAGGAACCAGATGTTCGGCAT
GCGAGACGGCTCAAGCAAAACAAACTTGCCCTCCAGCAGCAACATTACTCCTTCTCTATGAGACACAACTGATGCAACAC
TGGCCAGGAGAGCAAACATGTACCTTCGTGACCATGCCCGCGACAGCAGCAGACGAAATACGGGAGTTCAAGAGTATGCA
GGTCCCACACGTAGTTATCGAGCACTTCACTGGATTTCGGAAATGCACTAATCTATCTGTACGACCTTGTACACCATTCA
AAAGGAGACATTCATTGACCACGCAAATGATACGATAACTCCCTTTTATTGGCGGTGCTAAATCGAGACATACACACGCA
TGTCTGACACAAATAGTGGTGAGCTGCTGACGCAAGGACATACGCACCGAGTCTGCAGCTGGTGCTTATCCGCAGGTGCG
TAGAAGTAGTGGTTCTGGCCGCGCCACTGTGATTCCTCCGCATTTCCTGACGCTGACGCAGGATTGGAGCCCTCAGTCAC
GGTTTCGATGTACCCTCTTGTGGAAATGTACACGTTTTTGTTTATTACACAGTGGCTAGCGCAATCTTCTTATCAGGTGC
GTACACAGGTGTGAACGGAGTCGGGGCACCTACTCACGTCGAAAGTCATTTATGGACCGCTTCATGCACGTGGCACTCCT
CAACGTGTCTATTTCCTAAATAGTCCAGCCGTGTGAGTTGTTAGTTCATTCAGGAGGAGTTCTCCATCGAAAATCACGGC
CGCAGAGTTTGGGGAACGAGACCTGCATGTGCGCATGCACAAGCACAGCTGCAGCTGCACGTGACACAGCACAGTACGAG
GAGCTCTGGCTGTCCCGTTGCCGGTAGCACTACAATGCGACGTAGTCCAGTCACTTGTCCACGACTTTAACGATGCTCTA
TACTTCAGGAAACGTCAACAAACATATCGAGACCTTTTTTGTATGAGGTACATGTGTGGTAGACAGAAATGGATTTTTCC
AGCCTCCGCAGGTTAGCGGGCGAGCAGGCGCACACGCCCACACACTGGGACACCCGTAGAGAGATACAGACGTAATACCC
TCGCCGACGAAACACGAGTACCTCCTTCTGCGACCACTTCACGGGGTATCTACGGACACCTACTCCACAATGTTTTTTCG
TGATCATACACAGAATCTTCATGGGTAGCATACAATACCGTCCAGGCGGCTGTCCGCCCAGCGTAACCGATACGTCCACC
TCTCACTCTTCCTTGACGCATCTATGTATGTGTGCAAAGGTGTGTGCAAGGCACAACGTTTCTGGCCAACAAACAAACTT
TTCAACTGCGCGTCTACACTTCTGCAGTGGTCGGCGGCTGACGCGTTTGCTCCAGTCCGACGGCACTTCGCGGCGACTAC
TGCTGTGTCTCTGCCTGAAATGTGTCGCTTGTATTTGTCTACCGATCCCAACAACAACTTATTCTCTCAGGAGGTCTACG
CGTGCGACCGCGAAGGATATGTAATACTGTGTGACGGCCATCGCCTAGAAGCATATCGGTGGGCCGTGCAGGTACGACAA
AGTAGGAGTATGGCACGCTCGAGTAGCAGTCACAGGTGCAAATGAAACAGATATTTGTAGCATGCACGGGCAGCGATTTG
TAGCGGCAGCGGCAAGCAGCAGAAGCAAGCAGGCGCTAGCAACGGCAGGCAGGATACCATCGTAGTACACAGGAGGAGCG
GAACGTTTCATAAACCATCAAAGGAGATGTGTCGACGTAGGAGGTACGGGCACGACAGACAAACCGGCATATGCAGTACA
GCAGCGCTGAAATAGCAGGTGCGAGCAGCGGTTGTCAGAGCAGCAGTACGCTGTACGAAGCGGTAACCAGAACGCGAGAT
GAACCCTCAGACGTACGTCCTTGGCAGCAGGCAATCAGCAGACCTGCGGCCTGTCACGATGACGACCACAAAGCAGATGG
GAAGCAGAAGCTGGAACAGAGGTACCATCGGCTGAAGCAGCCGCAATCCAGAGGGCAGAGGCAGCGTCAGAAGTGATGCA
AACAAGTCTTGTGTGCCTTATCGGCCACAGCAGCAAACGTTGCGCGGCGAGCAGTGAAGCAGGACTAAATGCGCAAACCT
ACTAGCACAATGGCCAGTAGGAACACCGACAGCATGAGGAAGAGGAGTCACCGCTAACTGTTTTACTACCTTGGCTGTGC
ATACGTACATATACATGTATAGATATATAAATCTGCCGCAGTCTGTTTAGTTTATGTTGTACGCGCTGTTCGTGAAGTGA
CAACCATGGGAACAACCGAGGAATAGCCTCTTAAGAACTGCGCTTTGTGTGCGTAGCAGACTGCAGTCTACTAAGAGTAC
AACTGAAGAGTTGGAGCAGCAGCGGCATCGTGAAGGCAGGATGCGTAGATGTGCTAATACCCGTGGTTAGAACACATGCA
GCAGTCCGTTCGAACAATCGTGCAGCAACAGCGTCATCCGACAAACTAGGATCAGGATAGGCAGGCGTTGCTCCAGCCAC
ACCACAGCTGCGTGTAGCACTGGCAGGGGATAAAGTATCAGTGACTGAGCCTGTGGGAGCGCTGAATGCCGCAATACCAT
ACGCGCAGCAGCAGGCTCTGCACCACTCTACCAATTCTACTGCAACAAGCGGCTGCACGGGCAACAGCTGAACACCTTCG
TTCACGTGCTGTTGGACCTGCTCAAACCCAGCGTGTGCTGTCCGCTCGGGTAATCGCAGTAGCGACAGCCATGGTAGGCG
GTCGTCGGGCGTCACTGGCGGATGTGCTGCCTGCTGATTGACTGTTCAGAAACGGTAGTATTCAGCCCCCCAAAATAGGG
AGGGGTGAGCAGTGCCTCTCTGCGTCGCCGTGTGCATCGGCTTGACCCGGTGGACAAGCAGATGCAGATGCCAATGCACA
AGCAGCACACACAGTAGCCGTAGTTGTGTGCAGTAGCAGTACCCGTCGGACGTACGCAGTAGACCCTCGAGTCATAGGAC
TGGTACGCACAACCCCAGCGCGGGTCAAGCAGCAACAATTCGGGTCGTGGCAGTGATGAACGCGCATGGGCCGCAGGAGC
TGTAGCAGGCTCTGTGTCATTCTGTCGGTACGGGTGCTACGCGCTGCTGCACCACCAACGACGCGGTGTTGTTGCGTTTG
CAATTGCTGCTTCCGCAGCTGGTCAAGTAATCCGTACGTTCCCTTCTCCAGCAACAGTTGTCGCAACCCCCACGATACGA
CGGGAGTGGTAGTCAGCCGTAGTCGTGCCGCTTCGTTGACGCTCCAAACACAGTAATGTTCAGCAGGAAGCGGGCGCGGG
CGCCCGGTCGTGTGTCCCGTTCGTTTGGTGTGGCTTCATCTCGCCGATCTGCACCTGCAGCAGAGGCAGTAATAGTAGCT
GTGGTGGAGGCGTCAGCAGCAGCACGGTTGAAAGACCATGCCTCGGCAACGTCAACAGTCGTAGGAGGCTAAGCACACGT
TGTGGCCGATCCTGCGACTCCGCTGTTAAGCGTAGAAGCTGCAGCTGGAGCAGAAACAGTGGCTCAACCTGGGGACCGTG
TACAGCAGCAGTGTCGTAGGTGGTAGTTCTGTGTCATTCTGTCCGTGCTAGTGCTACGCACCACNNNNNNNNNNNNNNNN
NNNNNNNNNNNNNNNNNNNNNNNNNNNNNNNNNNNNNNNNNNNNNNNNNNNNNNNNNNNNNNNNNNNNNNNNNNNNNNNN
NNNNNNNNNNNNNNNNNNNNNNNNNNNNNNNNNNNNNNNNNNNNNNNNNNNNNNNNNNNNNNNNNNNNNNNNNNNNNNNN
NNNNNNNNNNNNNNNNNNNNNNNNNNNNNNNNNNNNNNNNNNNNNNNNNNNNNNNNNNNNNNNNNNNNNNNNNNNNNNNN
NNNNNNNNNNNNNNNNNNNNNNNNNNNNNNNNNNNNNNNNNNNNNNNNNNNNNNNNNNNNNNNNNNNNNNNNNNNNNNNN
NNNNNNNNNNNNNNNNNNNNNNNNNNNNNNNNNNNNNNNNNNNNNNNNNNNNNNNNNNNNNNNNNNNNNNNNNNNNNNNN
NNNNNNNNNNNNNNNNNNNNNNNNNNNNNNNGGTATCTCCGTGTACCACAATTGTGATCGTCTACACTTCCACTCGGGTA
GACACCCGTCCTGTGGACTGTAAGTCGCTCGTCTGTGGCGTGATATCCTCGGGTGGCGCAGCGGCAGGCCTTTACGTGGG
AACTTTCCCCTCTATGAGAAAAGGAGTCCCCGGTTGTAAGTCGTGCTAGCTCACTAGGGACGAGGAGCTGGTATTTTTGA
CACGGGAGTGTATACAGGTGGTGGTGATGCACAGCTGGAGCTTTGATATCTGTGGAGAGGGGAAATGAAGACTGGCGGCT
CTCTTCGGATGGCAGCGCTGCGGCAAAAGAGTGAAACTGGCGATCACTCTTGCCAGTCGTGGTCCTGCCTCAATGTTCTA
CGCGTCAGCTAAATGATGCTCAGCGTCTTCCCAGTGCTTCACATCTTACAATTTGTAGCGCCCGCGCGTTCGCCGTTGGA
GCGACACTGGAGGACAGCATCTAAATGCGGAGGCAGGGCACGTAACACGGTTTCCTGAGTAGTATTCAATAGGGGCCAAC
ACCACATTGTGTAACAGGAAATTCAGATAGCGACACGGGTTGCAGCGGTTGCCTCGCGGTGAACGCTCAATGTTCCGCTG
ACCGGTTAAATTCTACCCAGTGTAAACCCAGTTTCGTGCAAGACCAACAACTGGTGGAAGAACACAAGTAGAGTGTTAGC
GTGTTGGAGGAGCAGTCTCCTCTCCCATCCCGTGCCCCGGGCGGCGGCAGTCTAAGTGTAGTGTAAATCACGCGTGGCTT
CCCGCGTTGCCACTGCACATTTTGTTCCTCGTGTCAGTTGTCCTTCCGTGTTCCTCCTTCGGCGGTTCTTCTGGAGCTCT
GCTACAATGGGCCCCGTTCTAGTTCACGCTTCGAGTACTGATACTCTTCCGGTTGTGTCGTCAGTCGCAGATGTTTCGGC
GTCCACGATTCTGTTGGCGGGCGCGGGCCTATTTTTCGTTATCAGCTTTTTGCTGAACAGGTGGCCTCAGCTGTTATGGC
GGACGCAGCGCGTGTTTCCGCATCCCCCGTGCAATATTGCACACCGAGGAGGTCAGGCAGAGAGGCCAGAAAATACAATT
CTTGCATTCGCATACGCCGTCCATGATATTAAATGCCCTATGATAGAGCTCGACGTGTTTCGCACTGTAGATGGCCACAT
TGTCGTAGCACACGATGAGGATTTATATCGCATAACAGGGAAGCGTCAGCTTATTCGGGAGACAAAGTATGCAGAAATGC
CGAAAGTTCTGGACTCTTGCAAGTTAGCCACGCGCTTCATGGAGTTCGTCCCAAATTTTGAGGGGTTTCCTGTGACATTC
GGCGCGCAGCCAGTGCCATTGCTGGAGGAGGTCTTTCGTGACTTTCCCGACACCATCATCAATATCGACATAAAATGCGC
AACGAACACACCGATTGTCGAGGAGACGGTAGCCCTCGTGCATAAGTACGACCGCCTGGGTCGAACAGTCTTCGGCGGCT
TTGATCAAGACATTCTCGACCGCATACGTAAGTGCGACAGAAACGCGATTGTTTCGGTGGGACCCAAGCGGGGGCGCACG
ATTCTTCTTGCGTACTATTTGGGTGTGTTGCCGTTTATGAATATATGGGAACGGGTGTGGGAAGTGCCCGTTTTCCGGTC
GTATTACCGTACGAGATCGTCTATGCGGGCCTCGCTGAAACAAGAGAAGCTGCCGGAGTGCTGCGGCTTCTTTATTCGGA
CATACTATAGATTCACGGCGTGGCTGTCGTACAGACTGACAACCAGCCCTGCGCTTGTCGCCGCTCTTAAAAGACGCGGC
CTTGTGGTGTTCGGGTGGGTAGCAAATACTCCGGAAGAGTTTGCAGACGGCTTCCTCAGAATTGGCTGCGATGGCCTCAT
GACCGACAGACCTGCGCGGCTACAGCAGTGGCTGGAAGAACACGCGAAACACACTGGGTGGACGCACAAGAAAAACATCT
AGACGGTCAAGGGGACACGAAAGAAAGAAAACATAAGGGTAGAGTGTAGGTACACCCGACGTGAAATCCCGCGCAGAAGA
AGCGAAAGGCACGAACACAGGAGTGACGTGCGTAGGGTGAGGGCTGCAAGAAGACGTCAAGGAAGAACAGCGTGCGGACA
CAGCTGGCGGAAGCAAAGAAGTGGAAAGGTGACCTACGAGAAGGAGGAACGAGGGAAGACAAAGACTTTAGTATGTGTGG
GAAACTGTAACAAGCGGAGGAAAGAATGGAGTGGAACACCGATGCAGGAGGAGAGAGACACGTGATTCAGCGAACGAAGA
AACTGACGAGAAAGGACACTCACAGAGAGATCCAGAGGCGGAAGGCAACGTGTGTCGAGGAGCAATTGTGTGTATATTTT
CAGAGAGAAGAAAGAGGACGGGAGCGAGAGGCTAGGTAGCCGAAACAAAGAGTAGAGAAAGGTGAGCGAAGTTCGAAGAG
TTTTGGGACGGAAGGCACGAAGAGGAGGATGAGGTGAGGGACGGCAGGCGAGGGAGAACTAGGAAGGCAGAGCGCGAAGA
CGAAGAGAAACGGCGACGATACGGGGAAGGAGAGTCGGCAAGGAAGTGAGAAGACGCGCAACAAACCGCGGAGAAGAGGG
AGGAGAGAACCGAGGAGCAGAGTGAGCAACTGAGAAGGACATCGTACGAGAACAATGAGAAGAAGGGGGAGAAGACACGG
CGAAAGCGAGGACCTCAAAGATCCGAAAGGAACAGAAAGGGCGGGTTACGAAGAAGTGTGTGGGGGGGTGAGTGAGAAAC
AAACACGAAGTATGGGGAGTGCTGAAGCAAGAGAAAAGGGAAAGTGAAGACAATGAGGTAGCCTTTTGACGCTGAAGACA
CATATTTGGAGTGCGAAGACTGGTGAGGAAGAGGAAGTGGGAAGTAACGCGGAGACGGAAACACCAGCAGGTTGCCGAAC
GGGGAAGGAATAGAAAGGAGAGCAGAAAGGAGCGAACGACTGGGCAGCGAGAAGTCCACAAGGAAGGATACGCTATTTAA
AGGAGAGAATTTGAGAAGTGGTGAAGGCGTGAGTTGAGAAACACGGGAAGATTTTTGAAGAACCCACCAGGTTACGCGTA
GAGACGGGAGACCGTTTGACAATCGGAGGACGACAACGAAACTAGGACCAAACGACGAAGCAGCTTGGTGTTTCACTTGG
GTGTAAGAATCTCCCAGAGAGTTGCAGAAGAAACACAGCTAATGTTCGCAGAGGAGAGAAGTGACGGACTACCTAATTCG
GTTCATTGTGGGGCAGAGGAATTGCAGGAGTTGTTTTTGATCTGGGCTGGTGTGCGAGTACAGACGAAGTTTTTCTTTGT
TGCGCAGTGGAAAAGAATTTGTTGCAGTGGGAAACATGAATCATGTCACTGGACCTTGTCTCGAGAGGCCCAGGAACATT
GGCAGACTGCATTGTCTACGTTTCAAAGTGGAATATATTTGAAATGTTCCACTTCGTAAAGATTGGGAGGCAGAACGGGA
AATATTGTTTCTTTTTTTTGCGTGCAGCGAAACAGTAGATTGTCAGGTTGTCTGTTATTGTACGAGCAGTACAGAAACGT
TTACTCTCGTACTCGGGAGAAGAGACAGGAACAGGCGGTACTGTGCGCACGCATACGCACACGCCTTAGGTATCTGTATA
TACGCTGAACGCCATATACGTGTATTAACTATTTAGAGCCAAAGTCACATGTATATATGTAAAGGTATGTGTACATGTGT
GCTCTCCGTTACACAGAGTGTATAATATGAAGTCCATTGAGAACAGGGAAGTGAGCAGGTGCTGTGTGTGGAACAGGTGC
TGTCACATACATAAGCAACAGCAATGAGAACAGAGGCACGGAGTAACACTAGTCGTAGGAAATTATCTTGCTGCGACCTG
GAGCCACTTAAAATGAGTGGAAGGCTGTTCTTCCTAGATTCAAGACAGCGGAAGAGGAAGTTACGATCTGCGTGGGTGCC
TCGAAGTGGACACGCCGCGTGACACAGAGGCACTCTTTGTCTGGCAGCGTTGCGCAAGGTTTTGGGCGCGTACGTACATA
CGTAAGCCTCATCGTGTACAAGTCGTCTATGTGCGTGTGTATGCGTAAATGCTTTCTTTTCAAGTGCATGTGTGTATCTA
TATGCCTCTCCAGTGACGCGCCCGCATCTACTTGTGTACGAATGAACAGTGACATATTCCCGTGTGGAAGACGTGCCTGC
GTTCACTCTCATATTGACGTGCGCGGGTCAGCGCAAGTCTGCACACAGACCGTCTCGCCGCAGGGGAAACTCACATACGG
TAAAGGACAGAATGTCTTCGTACGAACGAACCGGTGGTGACTACAGGACAACTTGCACATTACTGCGCGCGACCTCAATG
CGTAGTCACAGAAAGGCTCAGCGTAATACGAGCACGTGCTTGAGCTCGTAGTTGTGCATGTTTGCGCAGCTTGCCAGTTA
CTTTGGCGTCCTACGATGTGCCTACGAGGGGAGTTTTGTTTTTCTACCTAGTGGTAACTGGGGCCCTGGAGGCGTGCGGA
GCATGAGCAGTACCTTTTTCTCCGAGGTGCGCGCACACCCGTATTCACCACGTGGACGTGCGTGTGTGACACGCGGGTAC
GAAAACCTGTTCCACATAATGAGGCCTGAGTCAGACGGGCTGCAGTAAGGGTACGCGCTGTCCATTGTGCGCCGCGTCCG
TAGTACTACGGTGGAATCTGCGTTACTCAGTTGTATGCATTTCACAGGGAATCACAGAGGACATGAACGCTGTCTCGCGA
TTCGGCGTACCCCAGTCTAGGTGTAGTAAGTGGGGAAGGGGCGCTTCTGTGTGACGACGTTGGGGCAGCAGCTCGAGGGA
GAACGTAAGACTGCTGTTATGCTCGCGAGAGCGTAGGTATACAGATGTAAAATAGCTTCTGAGGCACAAGTACGAAAAGT
TCATTTGTGCAGCTCAACCTGACCTGTTCTTCGGTAAACAAACGAGAGAGCAGGATTTTTGTACACGAAAGGGCGTGGTT
CCGCTAGAGAAATTCGTGACTGACATGTAACCGCAAAGGTGACACAGCGTTCTGCGAACAGTCCCCATGTTCTTCGGAAC
AGGTACGGCGGCACTTCAATTGTGCAACTCAGTCTGCAGTACTCTTCGGCAAATAGACAGTAGAAGAGGATTCTGTACAG
GCGAGAGGGTGGTACTGCTAAAGCAATTTTTGTGACTTACCTGTAGACGCAGAGATGGCATGGCGTTCTGCGAACAGTAC
AGGTGACGGTGGACAGCGACAGTGTTCTGACAGGCAATCTGTGCACGCCCGCAGAAGGCCACCAAATGTGGACGCTTGTC
GATGCTACTCTGTGCGCACCTATGTAAGCAAAGAGTTCACAAAATGAGACTGAGCAACTCCGCGCAGCATGAGTGATTTG
TGAATTGTGACGAGGTTCAGTGATGCTTCCCGAGCTTGCGTAGATGTAGACATCTGTTCGTGTTGAGGCCGTGCACCTCT
TTCTGGGTACTGCTTGTGAGAGTTGTGTCCGCAGCAGAGAATACATACGTGAAACAACGTAAACTGCATCAGTGACAGTA
CCTGCTACTGTCAAAGCGTCCAGCTGCACCAGCCTGGGTGTATACGAAGGCGTGTGTGTACAAGTACTAGCACAGGGATT
CGGAAAATCTGCATTATACGTACATTGTAGGGTAGAAGCTGTCGTTGGAATAAATGTAGTCTGGGTGAAGGGAAGAACCC
GCTTTTCTGATTCAACGAGAATACCTGGTGAATGTAGCGAGCACTTCCACAGGGAGATATACGACTACAAGGGATGTCGA
GTAGCTCTGTGAGCTTAGGCAAGGAAGATTCGGTAGCACGCCGGCGTTCGAGGAACGTGGAGAACTAGTTAGTCTATTCG
TCCTGTCAAAGAGTGTAAAGCGACACGTTATTTGGGGGAAAAGAACAACCTGTTGTTCTTGCACACCATGTGTGACGGCG
ATGAAGAAGGGCAGCCCGTGCTTTCGCGAAGAACTACCCGGGGAATATTTGCTTTGCAGGCACGCTGATGTGCATGACGT
GAGCGGAGCACAGACGCCGAGGTCGCGTGCTCGCGAATAAGGATACTTAGTGTCACTGCAAGGTGACGTCGAATGAGTGT
AGTTACCCGCAGACACACGATGTTGTTTGATTTACATATATCTGAGGCAGGCGTTCAATACTAGTTCCACTGCGATTACG
TAACTGGAGGCGGAACAAGCGGTCGAGACACCGTAAGCAGCCACAACTGCGCTCACGGTTGTTCTAAACCCGCCGAATGG
TTTCTGTAATTACATCTACATATATGCGTATACCCATATACTAGTTCTCTCCTTCCAAGATCAATACGTTGCGAAAAAGC
GGCAAACGAGGGCACCAGAGTGGGTCAAAACTTGCGCAACTTCCTTGCGTAACAGGCACTGCGAAAAGGACTGAGTGCGT
TACAAATGGACAGAAAATACCATACTGTGCGCGATATATTAAAAATATATATCAGTATGTATGTGGGTATGCATGCGTAT
ATGTGCTGAGAAATGGACACCGCGCACGATATGTGTCCTTCGTAGAAGCGCCACTGGCTATTTAAGGGCATCGTTTTGAG
GGAAGGGGCAGTCAAAGTTAGGGTATACGTGCGTGTGCTTCTAATATGTATGATTGTACGTATGTGTACACACACATGGG
CGTGGCCAGTGGAAAAGCTTCCGCATGCATTATTCGGGTGCTGCACAGCAGAAGCGCACCTCGTTTCAGTATGTGGAGAG
GACTTGAGGACTTTGAGAGGTAAATAGCACCACTTGTAACTAACAGGTGGACAGATAAATACCGCCACTTGTAATTGACA
GGTGGACAGATGAATAGCTCCACTTGGAATTGACAAGTGGACAGACAAACAGCGCCACTCGAAATTGACAGGCGATCAGA
GACTCTGAAATGTGTATCTTCAAACATTCACGTTTCCAGTGCATTTAAGAGTGGAGCAAAGAGCTTCTGGCGGCATACGT
AAAGTATGAGTGTATGCATTTGTATGCATTCGGCACCTGCTTCCCTCTCTCTCCAGACGGGAGAAGAGACACTGAAAATC
CAACATTCTTTGCGAAGTGGGGGCGTAAACTTTATTACGAGGAAACATTTCTATCGGGTACTATACTTTCATTTTCTTCT
TGATGTAGGCGGGTAAACTCTATGTTGGGGAACAACTTCGATCACCACAACTGTCAGACCGAGATGCATTGTTTTCAGAG
AAAGTCATGAACACTGCGACTGAAGACGTAAAAGAAGATGGCTTCACCTTACGTTGCAAATGCACGCAACAGCGAATGAG
AAAACCGAAGATTTAAGTACGGGGAGGCAGTCCGAGATGCGTGCAGACATACATGTATCGCTATGTTATATGCTGAAGGT
GCTTTCGAATGGTGTACCCGTAAGTGTTCTCTGGAACTGTGTACATTCCTGTATGTGCGGTTACAAGTAGTATAGGCACC
TATATCGACACCACAACGCCTTACGTTTGCCCTTTATTTAGGTGGTGATAGAGTGCGGCCGCTTCAGAGAGATACGTCCA
TTTCAGCATACCTCCGCGTAGCTGTGAGCACATTTGTACGTACATAAAAATGCACTTAAGTAGCTCCGTATATCAACAAG
CCTGAAGGATCTGAATTTCTATGCAAATGCTACAAATTTCTGGTATGACTGCAAAATCGCGAGGCACACCTTCTGCGGGG
AAGGTGTACGACGTCTTTAGCGCCCAAGAGATACCCGCGCCATACTCGAGTCCTTACCTACGTCAGGCATACGTACGCAA
TGTGCAGTGTGCTTGAGGCACTAGAGTACAGGTACGCCATAGATGTTTGTACGCGCACGGTTGCATATCTTCATGGAAGT
TTTAGGTGGTCTGTGTGAGTACCTGAGTTTGACCCGATGGATACCCTCCCTGAGTGCAGAAAGACCGTGCTAGTTTGAAC
TGTGGAGCAGTAGATACACACTGCATATCTGCGTACTCGATGACGTACAGCTCTGGTAGAAAAGTGGAGAGAACAGCAAA
GTCGAGGAAGCGGAAGCCTCTTCACCTTTGAGTACAGCTGTTCTCCTTTGTCAAGCACACCTTTTCGTGTGCAAGCAGCA
GACATCTTGGTGGGTTTGCGCACAACGTCAACACGTATTTCTGTGCGCTAGTGCAGGCGTGTACATATACATGCGTATTC
TCCTTCGATAGACAGATTCGCCTACACGTGGACCAGTAGGGAAAAAGTGTAGCTCTACACATGCATGCATTTTTGCTGTA
TATGATGTAATGTACACAGATGTATGTATAGCTACACACACGCGGATGCGGCTGAAAAGGAGTCTCCGAAGTTGATTTCT
TTCAAAAGGCGTCGTGGGGTTGACCTGTTTCATGTCGTTGGCACCGCAGGACGATCACGAAACAGCAGCCGATGCCCACA
CTACCACCATCAAGTGGTCCTCTCTGGACACCAGCGCACTTAGTAAGTTACATAGTGCAGTATTTGGGAAATGCCTCAGG
GTAGAGAGAAACATAAAATTCTTGTTCAATGTGGTCTAACGGTGTCCGTTTCTCGCGGTTGACAGTGTAGCTGAGGATAT
CTGCTCGGTGGACAGTCTTACATGCGTTCCATGATATGAAAAAACTGACCAACTCCAATGCGGATCGCTTCAAGCAGAGC
GGAACTCCGAAATCAATGTTTATTGATTCAATGGCGAATGGAAGAACACCGTCTGGCGCTGTAGCTCTACAGCGTGTCTT
GTGTTATCACCCCCCCACCCCCAACCCCCCGTCGTGCCGCCGCGGCCACCGTTCCCCGCCATCTGGTCCGAAGGACGTTT
TTCTCCTTGACGCGTAGGAGACGAGGGAAAACAACGTGCCTTTACTACACTCTGCTTTGTCGTCTCTGCGGAGAATTATT
CTGGTGGTCGTCTGCAGGCACCTACATAGTTTTGTAGAGTTTCCGACCATTCTCATTGTTCCATCTCTTGCATTCGAGCG
CTTCTTCCACATCCATCGGAGTGCTTCGCAGAATGCAGTACGGGCGAAATGGCGAGACTTCCGTAGACCCACGCGTGTGC
ACCTGAACCCAGACTTTCTACAGACACACAAAGAAAAAGCTGGGTCTTCCTTCGTCAATGTATATATATATATATATGTT
AAACTTGGTGCCCCACACACACACACAAAAAAGCTGGTTCTTTCTCCGTCAATGTATATATGCTTGTATATATATGTGAA
ACTTCCTGCCTCACATACACGAATGCACGTAGTTTGGTAAAATGAAGATGTATGCGTGCTTCTACATACGCGACGTATAC
TGAAACACAGCCGTCGCTACTTAGCTACGACAGGCACACTAATGCGTGATGGGGTGTGTATGTGCATAAACGAGTGCGTG
TCCGGAACGCCACCGGCGACACCGAACTTTGGCAAGGCTCGTCAAATCTCACAGTGGGAACAGAGGCTTCCCTACTCCCA
TATCCATGTCTACGTATGCACGTACATTCCCGTGGACACACCTATGTGAGTGCGGGGACGAATATGTACCTCTGCGCCCA
GAGGGTTTAGACGATCGCGCAACGCAGCGAGGCGCTCGCCCCCTGCCACACGCGAACATTCTGCTTCAGGTACACGCTTG
GTGGTCCCCATCCACTGATTTCCGTGCTACTTCACTTGGAGATATCCTTGCATTGCTATGTACCCGTGCACCCGTACGCA
TATGTCCAAGGGAGGTACGTGCATTGATAATTGTCTCACCACAAGTACAACTGCCGTCTTCTGCATTGACTGTGCCCGTG
GTTTTTCGGTAGGCTGCCACTTCCTCGTCCTCCAGTCTCTCCAGGATCACCTTGCGGCAGGACACTTCTATCCGGATGCG
CTTTTTTAGCTCTGCAGCGGCCTACGTATCATTCTGCTGCTAGAGTGACGTGCCTCTGCAGTAGAAAATCACGGCTTCTT
CGACTCTCTGCTAGTATCCGAGTGGCGTCCCATCTGCCACCTCTGTCGGTGCCACTGCCTGTTGATACTATTCGTACTTG
GGGTGGCGCTGCTTCTGTTGTGGCTGCCTCCCACGTTGCGTGCGACGTGACCTCGTAAAGCTGCAGATGCCGTGTCGTCC
ACCAAAGGAGCAATTTCTTTGAATAAAGAGCGGAAGATGCGGAAAGCGTGTAGGGGCTACTGTCAGCACCACCGGCATGT
AGACACGTGCGAGAGGCGCCAGAACAGCAGGAGCAGCTACAGTTCAGCTACCCTGGTGCACATCGCGGGCTCACCGCCTT
GCTGCAGCAGGAGCGGCGACGCACGCACTGCGGGGCAGCGGGGGGAAGGCACGTGCAAACCAGCAGAAGAATAAGAAATT
CAGTGTCAGCAAATGGGCGGGAACACCAGCCATACCGAAGAGGCAGCGGCAGCGGCGGCAGACGAAGAAGACACGAGGAG
TGCCGCCAACAGCGCAGGAAAAGGAGAGGGCAGCAGCACCACGAATGCAGGAACAGAAGATGCGCAAACAAGAGCAGCCG
CAAACTGTGTTTCAAATGTGTTCGATCGCCTCGAGTGATGCAGGAGCACCTGCTGAAGGAGGCATCAGCAGCACCTTTCT
TGAGTGCGTTCGTTGACTATCGAATGCCACCGCAGCCACTGACCTGAGGGAGTATATCATGAATACCGAAATCCTAGTTA
CTGGCCAAGTGGCATCGCCAAGAGCATCCAAGCAGGGTGTTGAAATTTTTTTCTCTCCACACGGTGGTCGGTCACTGCCA
AACACAGATATACACATGCAGCCTCTCTAGCTCACTCTCTCTCTATGCAAACATTTGTCCAACCAGACTTATGTAGTTAA
CTTCACACATATGTGCCCGCTAGCTGCTGTAAGTACGTGCACGCTTGTGCGTAGACTGAGGCGTGTGCAGCAATATGCCG
CAGCACCCGATCGTCACCGGCTCTCTCAGGCGGTGCAAAAAGGAGCGAGACACGGTGTGGGATAGAAGCCACCAACAGCA
ACAGCAGCGGCAACTGCACCAGCAACTGCAGCAGCAACAGCAGTCCCAGCAGCAACAACAACAGCAACCGCAGCAGCAAC
TGCACCTACAACAACAGTCGCAGCCGCAACAAGGCGCACAACATGCACTGCAGCACCAGCACACACAGGAGCACCAACAG
CAGCGTCTGGCGCCTGGGCGTCTCTCGTACCCTCTTAGTAGCAGCGTCAGCGGCAGAACAGTCAGGAGTTCGTGGGGGCA
CGCAGCTGCGGATTTCTGTGGCAGAGAAACGAGTGACTCGATCTACGGGTATACTAGGCAGGGGAGACGTACGGGTGCAT
CCTCTTCCTCCTCCTCCTCCTCTGCTGCTGCTGCCGCGTGCAAGGCTCCATGCGCTGTATTTGCTTCTGCTACCACTGCT
GCTTCCTCTGATGCTGCTGCTGAACACTGGCCGATAGCAGGGGATGCACACGTAGTTCCGAAATCCTTTCGGCGCTCTGG
GCAGAGCACTCCTGCGGGAGAAGGGCTTAATTATCGACAAGTGGTCCCTGCTGCTGCTGCAGCTGCTTACCCGCTCGGCA
GCTTCGGCGCAGGCGCTGCAGCGTCACCTGCACCACAGGTGGCACCACCGACACGACGTGTAGTAGCAGAAACAACAAGA
AGAGGAGGTCCAACGCCTTCAACCACAGACGCACAAGCGTCTGCTTCTTTGGTTTCGTCGATCCACGCTGGCGTTGCTGC
CGGTGATCATTTGCATTTGAACACGGCGACCCAGGGATATAACTATTCCTCTTCTCTCGAGCAACGGGCAGCAAACACTT
TTCCAGATGCCAGTCCTCTTCACTGCGATTCTCTTCGTGCTCCAGCTACTGCACGGGGTGTTGCGTTCCCTGATGCCGCC
GCGGCTCCGGCTGCTCCGGATTCATCGTTCACCGCCGCTTTTCCTGTTGCTTCCACTGCCGCTGATGATAGTCCATCATT
CCCTGCGCCTTCCGCTGCTGCTGCTGCAGCTTCTACCTCTAGATGTGGTGCTGCTTCTGCTTTCCGTGCTGCTATTGACC
CGTCGCCTCATGCCGCATCTGCTGCTGCACCTGCCGCTAGGGCTGAGTCTACTGCTGCTTCTCCGCGCCAGTCCTTCGGG
CAAACGGCTGCCGCGGATCTCGTGGGCCCCCGCCTCTCGGACAGCGCGGAGGTCTCTTCTGCTCCTCGACTAAGCATCGA
CGCCTTTCGCTTGAGCAAAGGTGTCGAACCTGCCTACGGACTTCCTTGCTCTGCTGTTCCCACTTCTTCAGGATGTGCCA
CTTCTTCTGCTTCGTGGTGTTTCTCATGCTCTCACGTTGGTGACGGGGCTGGTGCCCAAGCATGTCTTCCCCCGCGTACG
TTCTGTTCTTCTTCCTACGACGTTTGCACCGCCGCCCGTGAGCCTCTGCCTTCTTCTCGTGCTGACAATGGCGGGGTGGG
GGCTTTACGCGACGCGTCAGCGGGACCGAGCCCACTTCGTGCTTCGCTTGCGGACTGCGCAGCTGCGGTGGGGTGTACGC
ACACCAGGCTACACCATGCACACGCCGGCACCGACAGCGATAGAGCTCCATTCTTGCTGAGAAGGTCTTTTAGCGGCTCC
TTAGAAGAAATTGCTGCTCCCCTCTCTATTCCTTCAGCAGCTGCTTCTTTGCACACTGTCTCCGCCGGAGCTACTTGTCT
TCTGCCTTCTGGCAGCTCCGCAGCAGCAGGAGCGACACCAACATCTAGGCAGCCATCTCGTCTTCTACCACGTGCTGACG
CCGCCTCCTCTAATGCTGCTCTTCCACCTGCTAGGGCTTGTATGCGTAGCACACCAAATGTTGAATCCACATTCACATCT
TCGTATTTTGTAGGGACTGGTACCACAACAACAGGACACGCTGCTCCTTCGCCTTCGAAACCAACAAGTGCTGCTGCTGC
GACATCGCGGCCGCCGTCGTCTGCAGGTGCTGCTACTGCAGCTGCTGCCGTCTCTCACCAGCAGCCTTCTGCAGCAGACT
ATCTCTACTCTCATCAGGGGACAGAGGGCCGTTCTGTGCCTGGTGCTGACGCTACACACCCAGCAGCGCGCGAACGAACC
ACCGCGCCGTTGGTGAGTTCCTCACTCAGCGCACAACTAAAACCACGCCGCAGCGACCCGCGCTATGAGAAAAGAAGAGG
GTTGCACCCTCCACAGCACCAGCGCCACTCTGCTGCTTCTTTTTACCCGGAGCACGCAGTCGAGAAAACATGGCCTTCTT
CTGCACGTAAGACGTTGCCACACTCTTCTTACAGTAGCAGTGGCGACCACAGCTACAGCGGGGTGCTCTCGTCAGTGGAA
AAGTCCGCTGTCACGAAAACGGGGGAGCAACTCTCAACCTGCAAGCGCATCGGTGGGAGCACACAGTGGACGGGAAGCTC
TGTGGCTACTGCTGCTGCAGCTGCGACTCCCACAGTGGCTGGGCGTGAAGATATTTCCTTTGTCAGTAGTGTGCAGGGGA
CAGCAGGAAGCTCTGGTGGGTATCAGAAGAACGAGTTTGCAGAGGCGACGACGCGGACGGCAGGCGGCGTCACTTTCCAT
AATAAGAATGAGTACGCGGCAGGCTCGCTCTGCAGAAAACACACAAGTAGTCCGCCTGCAAAACTACTTTCACGCACTGC
AGAAGAACGACCTGCAGCAACAAGGAACCGCCAACGAGTGGCGGAGAAGCCGCATGCAGCAGGCATTAGCTCTGTAAACG
TGAACACAACAGGATGCTGGTTTCAGATGGAGAAAGACACCCAAGGAGGTACCTGCTACTTTGATTATTCCGCAGACCTG
CGTACGCAAGACGCAGCCACCCAAGGCGCACACTACTTGCCTGCCACTGGCGGGTCTGTGTGTTCAATGGAAACACATGA
GGCAGCAAACCCTTACTTGTCAGAAACACCACCGACACATGCAGCATCAAGTTTCAGCACTCGGCACTCGTATGAGGAAG
AAACGAGTGGTGTGCTGGAAGGACGCCCGAGTAGACAGGATGCACACACAGCGGCGCTGGAGGGCACAGTAGTACCACCT
AGAGGTTTGTATACAGGCCAGTTAGAAGGAATACGACGTTCAGGTATAGAGCAGGCCACACCGACATTCAGAGCTTACAG
AGGTGAACGGAAGGCAGGCGACAGCCTAGCCGCGGAAGCTCCTCATGCAGTGCAGAGTTTGGCTGTTGACGAAATGTCTC
CAGAAGAAATGAGCGTCCCGGCGTCAACGCATGCACGAGGAAGCAGTTTAGACATAGCAGTAGCCGCATACAACTCACAA
GAGACGGCTACGCCGCTGTCTCCTCTCCTTTTTCCTCGGTCGTCAGGCGGCAGCAGCTCTGCTGCAGACAACTTTTCTTC
TGAAACGCTCGAGTACGGGACACAGTCAATGCTGCCGCTCAGCTACACGCAGCAGCAGCAGAACCCTATCCCTCACGTAC
TAGTACCCGCACAGCAAGCAAACAAGGAGGGGGGCGCCGCGACGCCAGCCAGAAGGCAGCAGAATGCACCTTGTGGCTAC
CTTGACGATTCTGTAACTACTGTTGCTTCATCAGCTCACCCTGGTGCTCCTGCTGCATGTAGAACGACCCGTCCGACATC
GTCACCAACTGCAGCCTTTGCTGCTGCGAATACTGCTGCTGGGACATCCTCAATTTTTCCTGCTGGTGCTTTTCCGTGCT
CTGCTGCTTCTTCGGCTGCCTCTGCAGAACCCCCTACCGCTGCCGCAGGTGCTCCGGGTCCCACAGCTACTGCTGATAGT
GCTGCTCAGGCTGCTCCCTGTGCTGCTGCGCCAGCTCGGGAAAAGGCAAAAGTGAAGTGCGCTCTTCCTCCTTCGCTGCG
AAGCCGTTTCCGTGTGTTGCAGCAGGTGGGGAAAGGCATGTATGGAGACGTCTTTGTGTGTGCGCTCCGCCAACCCCCCG
CCGCCACTTACGCTGCGGCCTCGCCGAAGACGCAGCCGCAGCAGGAACAGCAGCAGTACGCGCGGCAGCTTCAACCGCAC
CAGCAGCAGTATGAGCAGGAATATTACAGTGTTCCACATTTCGACGAGGGCTGCCAGCAGTCTCACCAGCAGCAGCAGCA
CCACCAAGGTCGCGTCCAGCGGGCGCAGGACGACCAAGGGTTTGTTCGCAGTGACGGCAGTGCACATCAAGCAAGGGAGT
TGGCAGACGTAGAGATGTGCTCAGCAGAGCGATCCACCGGTCCCGAGTGGGGATGTACCTATGGTGAAGTCGGCTCTGAA
TTTATCCAGGGTCAGGAACTTCGAACGTTACGTGCACCCGCTGCTACAGCTGCAGCTGATGGCGTTGCTAGTGACGCTGC
TCCTGGAGCTACTGCTGCTGTTACGGACACTACTGGTGCTGCGGCTGCAGGCGTCGAGACTTCGGCACCACCTGTATTTG
GTCGCACGCGCCGGAAAAGCAGCAACTCTGGAACAGCAGCTGCAACACCTAGAGAAGCAGTGAATTCGAGGGCAGAGGGT
GTGGAGTGGAGCGGGCAGCGACAGCAGCAGCACCAGAGTCAGGAGGAAGACACCGCAGAAGAACGGTGTGGCCACGGGGA
GGAGGAGCAGCTCTTTGCCATGAAGCGCGTGCGCCTTCCCACTTCGAAACTGAAGGCCATCTTTGGAATCGAGCAACAAG
TGTTAAGAGAAATAACTCTCCTCCGCAGTCTTAAACACGTGAACGTTCTTCGCTTGCATGCGTTTCACTTCGAACTGGAG
CGGTGGGAGCGTCGCACGTCTTCTACGTCACTCAAGCAGCATCAGTCACAGACTGTGCTGCAACAGCAGCCTCGGCAACG
GTCTGTTCACCTCGACGAGACGAAGCGACAACAGCAGGAGCGACCGTCAGAAGAGAGCGGACACGCTGGGGGGCCGAGGA
CGGAGCAAGACAACACCGCCAGCCTTGCTTCGGCGCAGCGTCCTCCTCCGACTCTTTCTCTTGCCTCTGCTGCTGTCAGT
GCGGGCTCGACAAGTGCCTTCGGGCAGGAGGCTGCTGTCACGCAGGGAAGAATCCGTCCAGAGCAGGTGTATCGACCGAC
GTTCTATCTTTTCTTCGAGTTATGCGACTGCGACCTCGCCCAAAGAATTGATGAGACTTACGAGAAATTCCTTCAATTTT
GGAGGAAAGAAGTGAAGGAGGCTGCGGCAACCAAAGGCGTGGAACTTAGAGCCACTATTCAGCAGCTCGTGCAGAACTAC
TCGAAAACAATTCCTCGTCCTGGCTTCGACGAAGAGGAAACACAGCTTATCGCCTATCAAGTATACTCTCGTGTGTACTG
CAGCCAGTGCCTTAGCAACTAGCACCAAACATCTACTACAAATATGTACATATATATATACATATATATCACTGTCGGAA
TGTAGATGTACGCCTCGATCTAGCAGGGTACGCATAGGTGTACTTGTGTGCGTTTACAGATATTTATTATCTGTAGGATT
ATATGAATGCATACTTGTATATAGAGATGTATAGACGCGCAGCTACATAGCTGTGTATGTACGTGTATGTGTGTTCAGCT
AGACATCCATATCTGTATACGTGTATAGGTGCGCTTATACGTATGCGCGCAGGGGAGCGACCAGGAGGGAGATCACTGGT
CCTAAATGCCTGTGTATGTGAATGTGTGTATGCACTAATGGGTGGCGTACTACGTGGGGCGAGCACTATTGTGCCTCGCG
TGCGCAGAAGAGAAACGACGCGCCTGACGAAATCACATGTGTAGATATGTCGGCGGCATTGTGGCACCTGCCAGGAATAA
TTGTATGCTTCCATATGTACATATAAACTGCTCCACCTACACACATGTTTGTGTGGGTGCAAGCGGGTGTCGGCCACACA
TATGCTGTAATTAGGTGTTGAAATAGCAGATGTTTGATACTGTTACTGTCTCGTCTCTTACACTGGAAAACGGCGCGCGC
GGCCACATGCACACACACACATATATATATACACACACTCAAACATACGCACTGCTCGTTCTGTCTTTTTGGGCTTTCTC
GTGTGCGGCACGTCGCAATCTTGTGTTCCCCTTTTCCCTCCTGGAGTGTGACGCCACTGCAGCTGTACAAACTCTGTTGT
CTGAGCATGTTCCGCTCTCTGCTGTGTGCCGCTTGCCTTCTGCTGCCCTTCGGCTGCGCCGGTGCATGCAGCTATTTCAG
GCTATTGCCTACTGTCACTCAAGGGATGTGATGCACCGCGATATAAAGCCACAGAATATCATGATGGTTCTCGACAGAGA
AGCTCCAGTAAAGTTTCCCTGGTCAGTTTTTCCTTCTCGTTTCTTCCCTTCCTCTTTCTTCTCAACTAAAGAGGCACACG
CACGCATAGACAGCGCCGACAGAAGCCTTCTGCCACTGTGTGTACGTGTGCATCTATAAACATAGATGTATGGGTAGATG
CAGATGTACGTACATGTGTACGTATACACGAATTACGCATTAAGTGAATATGCGAACGCACACAAGGGCGGGGAAGTCTA
CTGAGCACAACCTGTTCTCAACATGGGTCTTGTGCATTCTACGGTCTCCAAATAAATCAACGCTTACAAGCAACACTGCG
GCAGTGTAGGACTACACTTGTGTATAGATGGACACGTATGTACTTACATACACATTAAGACTCAGGCATATACCCTAGTT
TGTTGATGTGCGGCTGCACAAATGTGTATGTGCGCGTATGTGAATAGAACACCTATGGAATCAGCGATGTCTTAGACGTG
TTGCTGCGTGTGTGCGAATATCGTGCCTACAGCAGCAAGTGTTGCTGCTTCTCTCGCGTTCGTCTGCCGTTGCTGAGCGT
CTTGTCCTGGAAGCGTTGTCGTCCTGCAGCTCTCCTTGTCTACCACGCGTCTACCTATAGACATCTTCATATATGCATAC
TCTAACCGCTTGTGTCTCTCTCATCGACCTCTTAGTATATATATCTGAATGTGGATACACATGTATATACAGGTACATAC
ATTACCGCCTACTGGGATTCTCTTCCCATCCAGATATATATATATATATATATACACACGTGTACACGCGCGTCAACATT
CGGACGGACACATATATATATGCATATATGTATATATTTATCCGTATAAAGAAGTTCTGTGCTCATATATTTTGCATACA
TATACACCTATGTGTATTCACGCATGCGTACATCAAGGGAACCACAGTTCTGTTCCCCATTGCAGGATAGTAAAACTAGG
AGATTTCGGCTTGTCGTGCCACGCATACAGTCGCGACGCATGCAGAACGAAGGAAGTCGTCACACTGCTGTACCGCCCTC
CGGAGTTGCTGATGGGCAGCACGAACTACACAACGGCTGTTGACGTTTGGTCCGCTGGAATAGTTGTCGGTACGTCTTCT
TTAGTTGTTTTGTCCTCTTCCCCCTCCACCCTGCTGCTGTTACTGTGAATAATTCTTACAGCAGTACAGGCTGTTGCGGT
CTGCACCTCGTCTCCCACCCTTCTGCTGCTGCTGCTGCCCTTTGTATGTAGTGGAGGTACTCGTTTGCTGCCTTTGTTTG
CCTTATTCCGCCCCCGTCCCATCCTGCTGATATGCACCTTCTCTCCAGTACGCACTGTTAACGTGCTGCGTGTGTATACG
GGCCCTCCATTCTCCTCTCCTTTCTGCTGCAGTAGATGTTTTTGGTCTTTGTCAGCAGACAGATGTGTTGCAAGACGCAC
CTGCGTCGCACTCTGCAAATTTTTGTTCTGCTGTCGCCGCTGCTTCTGGAGGACTACTCTGGTTACTCACCTCTGTGCGC
TGCTTGCTTCCCACTCGGCAGGCGCTTTCATGCAGAACGCCCAGGAGAGAATACACCTTTTCTTGTATTGCAACTGCCTT
GTCTGTGCACGCGTGACTTTTGTAGCTAGTGAATTTCTACCGACATGTGCGTTTGCACCCGACCTGCCCTGTGAGAAACT
GCCGGAACGCCGCGTAGCGACTCTTTTCCTTTTTTTCGTCTTGAAATAACAAAGTGACAACGCGTGGAACGTGTGTACGT
AGGAATCTATCTTTACGGATACACAACTGTAAGTCTATATACACATACATATGGAGGCATAACCGCATACATATATCTAT
CTGTGTATGAATGTACATATGTGTGTATATATATGTGTAATTATGTATGTAGCTGTGCAGACGTCTTAGGGACTCGTACT
GCGGCACACTCTTCAGCAGTGTGTACGTCTATGTACGTGTTGTTGTGTAGATATTTTATACTTACATATAGTTCTTCTAT
GTCAATGTCTTTGCGCATGCGAATACACGAAGGACTGCTGAACCGCATATGTACGTACGTTCCGTTCGTGTGCGGGCTAC
ATAGAGGGATATGTCTAGACGATGGCGTCGGCAATTTGATTTTTGCTGATCAACAAGTAGTCGGCAGCTGTGTGGGCGCA
GAGAGGCCTACGCGTGCCAACCGCTTACAGTATGCAAAAGTGCATACATGTGCGTATTTGTTAGTACGACTCTACTGTGC
ACACAAGTGTGTATGTATATTCTTCGTGATGCGGACGTGTACATGATTAGTAAGTCACTGCTGCACACGGTGGGTGTCTG
CGTATGAAAAGGTGAAGATATGATTCTATGTATTATTATTGCATGCCAGTAGGTTTTTTTCCCGTATAAACATGTACGTA
CGTACGTCTATCTGGATGCGTTCACCCGTACGCAGCGGAGATGATACTTGGGAGGCCACCATTCAGGGGCCAGTTTAGCG
AAGCTGATTTGCTGTCACACATGCAGCAGTGGCTCGGCTCTCCCACTTCTGCGGAGCTGCGGCGCTTCTGCGCAAAGCCC
GCTGCTCTTGCGGTACGTCCGCTTCTCTTGCGTTGGTCTGCCCGGCCTCTTCGTTCTATTCGGAGACGAAGAAGACATAC
ACTTTTCTCTGTTAACGTATGTAGGCAGAAGCGTGCCTGTAGCGCCTACGTAGGCGCGTGCGTCTTACCTAGTGCGGAGA
AATAGACCCCCACATGTATCTATAGATGTACATGTACACATGTGTCTATGTGTAATGGACGTGATGCGTACGATATGTAG
ACATATATGTATACATACGTGAAAGACGTGCGCGCGTCTGTCTTGCTTAGTATGTAGTCGTCACACTGCATGATATCTGC
ATGTACGCGTTTGCCAAACATGTGGGTGCTTCATACGTGTGCGAATGATGGCAGTGCGTATATGCGAGCACGTGATGCGT
GTATACATCCATGCGTATATATACGTATGTATAGGCATAGGTCTCTTCTTCCATATATAAGCATACGCCTGTACACGTTA
GCGTAGACCTTATTTTATGTGTACACGCACATGCCTCCGGCTCTTCCTCTCTATATTTGTAGCTGTTTATCTGGATGGGC
GGGAGAGGACAGACTGCGCGCCCAAGATGTATGTCATGCTATAGGTCTGAAGACACATGCAAATATATTTGTATATTTGA
GTATGTACGTGCACCCTCTGAGTTTTCTCGACGATGTCTAGCGGAGCGCACGAGCAACCCGCTTGTGTCTTGTACTTCCC
GGGGTCTGTGTGACGGGGTGCGTGCGCTGGTGCACGTTTCAGTGCTGGACGCATCTGTATACGCGTGATTGTGCACATTT
GCATGGGTTCCATGCTATAGGTGCAAGTATCTCCTCCCTTATGTGGACATGCATAGTGAAAGTCGTATACACATGTCTGT
GTACATACAAATATGCGTACGTACGTACTGAGATTCGTCAGCTTTGTGCTGCGATGCACGCAAGTGTATCCTCATCTGTC
TCTCTGTATACATGTACGTATTATGCGTACTTGTACTCCTACGCTTGGGAGGTCGAGGCACGCCTATCATTCTACGCCCT
TTAAGGTTGTGTGCCCTTACATTCGTACGCAGGCAAACCTGTGTGCCTCCGTCGATCTCCGCGTACATGAGAACGAATTT
CGCGTGCGTAGGGGCTGATGGCTGAGATATTTGGACGTGCACACCTCTGTCTTGTGTGTCGATCTGTATCCGCTGCCCAC
CGCCTTAACATACTACTGCTGTGGAGCTTGTGCACGCGGCTGAAGTGCGAGCCTCCACTGTGTGAGTGTGGCGGTGTCAC
ATCCGTAGGCGTCTCCGCTCGTGTACGTGGATGGGCGCGTCAGTCGGAGATACCACCTGGTAGTGTGTATTTGTGTGCAT
GGATGCGTTTTGTATACCTGTCGCGGTAACGCGTCTGTTTGTGGAGGCGCTGCAGCACGCGTCTACGACGAGAATACACT
TTTGTGGCTGCATCCTCAGTGAACATGATGTGGATACACGTATACACGCAGATGTAGACTTCTTATCTGTACGTCCACGT
GTATACACATGTGTGTGAACCTAGTGGTTTTAAATGTGTACAAGCCTACCACGCACGTACACAGATATGTGTGTGCCTGC
GTCCTCTCGATGTCTGTGTCAAGGCCCTAGGCCCCGCACGTGCGCACGTGTCCCTGCCGCTTCGGTTCGGACGCACCACA
CACTTGTGGCCTCGCTTATGTACATAGTGTTCGCCGTGGCAGTATCGTCGTAAGTAAACCACCGCAAAAAGATGTATATA
TATGTATGCATATATATNNNNNNNNNNNNNNNNNNNNNNNNNNNNNNNNNNNNNNNATTACTGTGTATCGTATGCGTGTA
TCCCCATCGCACACACAAGATCGTCTCTCCATTTCTGTTTTCGCCTCGAGGAAACATAGCTACGTAGTGCACGGTGGGCT
TACTCTGTGCAAGCCCCTGCGTAGGTATCGCAGTCGAGACCTACGTGAGGATATCACCTGTACCTCGATATAAGCACATA
TATACACATGCAGTACTGTAGCGATATGGTTGAGAGAAAAACCAGCCGCATCAGCGGCTACAGTCTAGCTGCTTGTTTTG
TTGGTGCTGCTTCTACGCAGAAGGAGTTGAGGAAGAGGGAGCCCTCGCTACCTGCCACTGCAACGCGAGAAGACCGGCTG
CGGCTGCTGCTAACCGACCAGTTCGATCGACAATTGCTGAGCAACCTGGGCATTCACTTTCTCGCCACGTACGCGCGCCG
CAGGCATCCCATTCTATTTTCTCTCTGGTTGCTTGCTCCTATCTTGTGCTCCTTGTGTTCCTCTGTTCCTCTTGTTTTTC
TTCTTGTACACTTTTTCGCTTCTTTGTCTCTGTTTCGTTTCTGTAGCGTTTTTGTTCTTCATCTCTTCTTGTCCACTATT
TCGATTCTTTGCGTACATAATGCACGTCCTCAATCTCCCCAAACCTTGTGGTGGCTTCTCCAGTTGCGAGTGCGTGCTGG
CCACACGGGGCCGCGTGTTAACTACCACGCCGGCTGCTCGTGCTGCGTGTGTGAGCCGGGCACTGTAGGTATACACACGA
GGTTTACTGGTCACCGGTAGTGTGCTGAGGTGATGCGGATGCGCTGTTCTTTCGGGTCTTCCTGCTGCCACTCTATGCTG
GTGTGCGTATTCCCTGCTGGTGCTCTAGCTACGTGCCGGTGGTCCTGCTCTAGCCCCTTGGTGCTGCCGTGGCTTCTTGC
TGCACCTGAGGCTATTTGCTACTGCCTGGGTCTTCTCACGAGCCATTCCTGTTCCGACCGTGCTTGTCCTGCTGCTTTTG
CATCTGTGTCTGCTTTTATTTTCTCTTTCAGCTGCTCCCGCTGCTGCTGCTCCTCCTCCTCCTCCTCGTTGGCTTGGCGC
CGCCGCGCTGTCGTCTCCAGGCGGTAGCGCTGTTGATCTGTGCTTCTTGTGTTACAAATTTACCGTGTGCGCGTACAGCT
GCTGCTGCTGCTGTGTCTACATCTGGTGCTGTTGCAGTTCCTTAGTCCTACCGCTGCTGATGCTCTTTCCTCTGTGGCCT
GCCACTGATGCTGTCTTCTCTGGTCTGATGCCCCCACCCTTATTCGCTGTGGCTGCATCTCTCTTCCTTTGCCGTGCTCT
GCTACTAGTGCTGTTGCCGCTGTTGGCACTGCTCTTTTGCTGCGGCTGTGGCTGCCGGTAGTCTGGCAGATGCTGGTGCT
GCCGCCCCTTCGGTATCACGCAGTTGCTGTTATCTGCTACCTTTGCTCCTGCTGCTTCTCTGTCTTCCACCGCGCAGGTC
TTCCGTTCTCTCACTCGTTGCCTGCTGCTGCCGCTGTTTTCCTGCCTATAGATGTTCTGTCCACGTCCCCAAGCTGCTGC
CATCTCTGGTCCGTCGCGTGATTTGCGCGCTACTTGCTGCTGTTGCTGTCGCCTCAGTTTGTTGCTTTCCCCTCTGGGGC
CTGCTGCATTTACCGGTCGTTCATGCCGCTGCTGCCTCTGCTTCTTTCTCTCTCTCTTCTCTGCTGCTGCTCTGCAGCGT
CCTGCAGACGGATCCGGAGCTGCGGCCCTCTGCCATAGAGGCGCTGCAACACCCCTGGCTGCGCGGTGTACTAGAGAAGT
TCGGCAACCGCGAAGTATATCTGCAGCCATCAGATATTACCCTTCCTCCTGATTTTCTTGCGGTCGATCCCCTCAATTAT
TCCTTCTATTTCAGTCCTCTACAAATCCGAGACCATTCTGATCATGGTTAGTTTTCCTCTACAAATCCGAGACCATTCTG
ATCATGGTTAGTTTTTCCCGACGCATATAAATGCACAAAGATTCTACATGAGGCTATACACCTGGAGGTCTCTGCATACG
TATATGTGTACTTTGAACGAGAGTTCATAGATTCAGTATATATATACATACGTATACGTATACATATATATATATATATA
TATATACATGTGTGGAGAACTTCTGGTCGTGCAAGGCCGTGTGCGTCCTTCTCTACATAAGTGTAGACGTGCAAAGACAC
CCCTGTACCTGTGAGTGCAGGACGTCTTCTGCGTACGTACGTAACTATGGATATGGAGGCAGACCAATAGATGTGCATAT
TTGTAAAAGCAAGGGAGTATGCAGCTCAATTTAAAATATATAATAGTATGTGGTAGGGGCATTCACAAGTTGAAATATGC
GTACACGTACATACAAGCATATTTATATAATAAATATATATATATATACATGTACAGATATACACGTATTTCATGCACAC
TCACTTGTATCTTCTACACAGTTGTGAGCAACGCGAAACACGGTAGGATCTGGCCAGCAGCGCCGCCATTGCTCGAGAGA
AAGAAGGGCAGCAGCACACATCATGAAAAAACTCTTTTGTAGCTGGACGCCTAGAAGGTGACTACCAGCACGGGTGTGTG
TTACCTATTGCAACGGCTGCATGTCTGCTTTGCGTGAGACTTGCAGAGGATAGTCAAGAAGAAGAGGAAAACAAGAAGAG
GAAGACGAGGCAGCTGGTGATGCCCTGGNNNNNNNNNNNNNNNNNNNNTGTGCACACTCATATACGTAAATATATGTATA
CATATGGGCTTGCACAAATAGGAACGTGAATATAGCGGCTCTGTGGGCGCAAATGGATCTGGAAAGTCTCCAGACACTAG
GCTCGTGAGGGTACTGTCCAGTTTGCTTCCTACTACTACTACTACTCCAGACACTAGGCTCGTGAGGGTACTGTCCAGTT
TGCTTCCTACTTGATGTGCAGAGATGTATATAGAGATATATATGTATGTATATGTGCACCTATGCCCTGAGCACGCTTCG
TAGACACACGTATAAAAGTACGGTTAAGAATCTCCTCCCTGTCCTCTCCGTATCCACAGATATATGTATATATATATATA
TATATCGCTATGTGTATCAACAGGTAGGTACACTCGTAGGTCGACATATATACACACCAGCGTGTGAATATATGTACAGT
TATGCGCATGCAGATGCAGACGGGAGTAAAGATATAGGCACAGCTACAGAAACATCGTCGCGCGTTTGCGACAGGAGGCA
GCAATTCTAAACGTGACGGTGGTTTACCTTTGTGATCTGGTAGTGCGTATACACAATAAAACATGCATTTACTTGTATGT
GTGTGTAGCGCGCATAGGTAACGTATCCATGTCTATGCTAAAAAGGGACATATATAGGTTGCATAGTTGTACGAAGACGG
GTTAGGATTGCGTGGACACACACGTGCATGCACTCAATCGGAATAAGGCTCTCCGCCGCTGCATGCTTGTAACTGTTGCA
GGAGGATTTTTGAGGAGGGTGACTCCACACTATCTAGGCGCAAATACTCATGAGATACATGTGTGCCGTGTAGATATGTG
GAGATACACAGGTGTATGTATGTCTTTGTGAAAGGATACACGTCGAGATATGCCTCTAGGAGTGTGTGGAGGATGAAGGT
ACGGGTGTGCATAGATGTGCCTATTCCACCCCCTAACTTGCGTATTTTCGAGTGCATGTTTTCTACCCGGGTACTGCCGG
TATAGTTTTAAGGTGCTCCGCACATATCATTTTTGTGCGTTAGAAAAATACCGTAGGTAGCGTTGTGAACTGCTGCTGTT
GGTGGCAGTACTGCTGCTGGGCGGCTGCTTTTGCTTCCCATTCCATTTCTGCCGTTGACATTGCTCGTCTCCCTGCTGCC
GCTGCTGTGGTTGCACTTTGAGAGTGCACTTGCCGCCATTTCTACTTTTGTGTTGCTCCTATAGTACATAAGCGTAGTTT
AGTTACGTGAAGATGATGTTGGCACCCTGTCTGCAAAGAGAGACACATAGGAGTTGTTCAATCACATACGGAGACGATGT
TGTCGCCCTTCAAAACTGATCGGCACGGATGCTGTCACCGTTATTGCGGCGTAGGTGGTGTTAGTATTGGTACTGTCGCT
GTATTGTTGGCAATCGCCACGTGCACTTTGAGTACTGCTGTGCTAATCGTAGTGATCCCTCGCCTTGACGTTGACACTGT
CATCTCGATTTACCGGAAAGTGGGGATTTTTCCCAAGGACTGATGAGGCCAAGTTCCGACGACAGGACATAAGGGATTCT
ACTGGGCACTGCCTGTGGGGGAGACGGAAGACTGCCCTGTACATTATACATCCTTAGAAGCTGCAGAAGTGGAGGAGAAA
TTGCAACCGAGCAAGAGATACCCAAGCATACGCACGCCTAGCGGCCAAAAAAGTCCATCCTGTATTTCACGGGCGCAAAA
GCTGCCCAGATACAACAACGTCTGTATATATATATATATGTCCATGTGACGACGTTGTTCCCTATGCGTATCTGTGTACA
CGTGTTTATGTGCATACATGTACTTCTCCGTGTTCACACACGCATACACGCAGAGGGAAGACTCTACCACGGGACAAAAG
GACGAGCAGGCCTAAGCGACGTCAAACTCAGGGGGACTATCCGCCATCTAACGACCCAAGATGCATGTGAATGTTGCCGT
CTTGTATAGGTGTATGCATTTATCGACACAGGTGTACGCTTATGTATAAACATGTGTATTTGTCTACATGTGCTTGTACG
ACTGGTTATCTCCAAGTCGTGAACTTGCGCTAAACGTGTCAGGAATCACGGCAAGGCTTAGTGGAAGGAGCTTGCGGAGA
CAAACAGATACTAACTTGTATATTCTTCCAAATGTGTATATAGGTACAACAGACCTACAGACGTATGTACATGCGTGTGT
GTGAGCATACATCATAGCTAAGGCACATGACGTCCTTTCAATCAGAGCTGGATTCGAACGATAAAAGTGTGTTGCAAGAA
GTGCTGCGCCGGTGACAACTCCAGCCGTCGAAGACGCGCGCTTGTTACACACATGTCTATTTGTGATGGCTGTGAATCGT
GACGGGTGTGCATGAAGTAAACATGGATTATCTACATGAGCATATGTACGTATACGTACATACACGTTCATGCGTGCCCA
CGCGCATGTGCAAAAGTATATGCGTTTTCTAAGAGTACATATACGCACTCGGCAACCGTATATTTCTCCCCACGCACATA
CTGTGCTCCATTCCATTCACCTAGACAGTACACAAATCCTCAGGAATTCTGTACCATCCACACGTGTAGAGCCGCCCTCC
TGATAACTCTGTGTGCATATCTCGCACCCGTTTCTGTCGCTTTTCAAGCTTCATATGTAAGTACCCCTTATGTATATTTA
CATGTGATTATGTAAAACATATACGCACATTCAAATATATGTACCTGGGTAAGAAGAGTGGTGGGGAGGCCGTACTGCTT
AGTAGACACATTCGGACTCGAGTAGCTAGCAGGAGGTGTATACGTGCGTATACACATACATAAATTAGATGAGATTCTGT
CCGTGTACGCATAGAGATGCTATCTATTCCCCATACGCAGAAGTATGGAATGCTACGCCTCTTCACTTTCTCGAGTGACC
AGTCTTTTCTCTAACGCTCGCACGTGTACACAAGTTATATGGCCTTCACCTGTCTACAACAGGATGAGATACAGGATTTG
AATTTGCACTTCTTCAGTCTTCCTTCGTAGTGCAGCTTTGACTGACAAACACGCGGTTACGTGCTACGTATTTTGCGTAC
TCCGTTGCTGAATCTCTTCTCAGTGCAGTCAAATGTCGTGTGCGCCACTCTTTGCTTCGTCGGGGATGCCTAGTGTTTTC
GAGGTGCTCAACGTTTCCAACGCGTCTAATGCTCTGGTGTCGTCCCCAGTTTCGTGCTTTATTAGCCATATGTATTCTAC
TCTCTTCTACCAAACGTACAGGCCAAGCAGGGGGTGAATTCTTTTCAGCTGCTAAATATGTAGTCCCTTTCAGTCCACGA
CACCGGCTGCTACCGACGCACCGTGCCACATTGCCACACAGATATTGCATTAGGGAGAACGCGAGATCAGTGCGTACCTA
TCCTGTAGAACTCTAGCTTGATAATGATGTACCACAGTTATAGATACGTACGTACACTTACGTCTCTCCGTCGTTACGAA
CACGGAGGGCGGCGGAGACTGGCCCAACGTTTTACAGTTCAACTACTTCTAGGCACACTCTCAGCTCCTTAGTTGCTAAG
CAGCTTCAAACACGATCCATAATTCTGCCCGTTTTGCTCCAGTAGCGGTTACTCATTGCTAGGAGAGCAATAGCAGGAAG
TGAGTGCCGTTGCACGGCGTCATTTAAGGGGTACGAATAGGCGTTTTAGCGTACTCATGTACACATATATAAATATAATA
TGTGGAGCAGGCGGGTGCACATACAAGGATATTTTCGCTTCTGTGTGGCCGGGCTTCAGTGGCCGTTGCCGGTCGCAGCG
CTGCGGCTACCCTGGGCGGTGTGTTCTGTTGTACAAGGATTACGCTTGTCAGTCATACTTGAACTTAGTACATAGAGTTC
ACATTTGAAATACATTGCGCTCGGAGTCCCTACTCAGTATACAGAGCAGAAGCTCTACTTCTTACACTTGCTCACTCCAT
TATGGCTGTGGCTCTGCGGCTGTAGTGGGGATCCTCTCCCGCATCAAGAGGAGACTCCACACCTTACAACAGTAGCCGCG
CGTGTTAGCAGGGAGAACAGTCCACCGCCTCTATAGCTAAAACCAGGACAGAGCGGAGTCGGAAATGTGATTACCCTCTG
CCCTTCGTACCACGACAATACCAAGAGGAAAACACACAGACAGCCGCTCGTGGCCGTCGCCGGTACCTCTCGTTATGCAC
ATGCGTACGTACACGTTCGAGATTGCAGGGCCTGTTATTGTGACTTTCACAAGGTCTTACTGCCTCCGCGTTGCCGTCAC
TGTTCCTCTAAAGACTGAAGGGGTTTTTATCCAGAAATGTGCGTTGGCACAGCTGTACGACGTTGAACACAAGGTGGGGT
AGAGGATTTGGAAATACGCGCGTGCACGTGTGTTTGTGAATGCGTGGTCGCTCGTGTACGGCAGTGTATGTATGCCTTAG
AGCAGCCCTGGAGGGTAAGTGTACATGCTTTTATACGTGAATATACGTCAGTACAATATTATAAATTTGTATCTTCACTC
TTGCGTATTTGCGCTGGCGTGTGTGTAGACGTAAGCGTCCTTACGTAAATGTCGCCGACAAACTGGTTTGCAAGCGTCGT
TGGCATCCACGAGAAAAACCTCTGCCCAAACACTATGCTCTTGAGTGTCACTTGTGTTTTTTGCGTGTGCCTGGCATTAT
CTGCCAAATATGGTCAGTATCAGTTTACGAACAACTACTATCGTGTCGACGTGTACATTCTACTTCGTGTAAAGGCTTGT
TATTCTTACCCAAGTGGTAGACACAGACAGTCGCAGAGCGACTGCTGAGAGATATTGCAGATGAGGTCAGACACAGGAAG
AATAAAAGGGTGTAGTATCACAAGGTGATGATCCTTGATAAAGCAGGCAAACCTCAGCATTCTTGACCCCGGTAAATCGG
CCTACATTTGGCGTCACCGTTGTCAAAACATCTTAGCACAACATCCGTGTAGCGCGCTTACATATCTGCACGCGTCTCAA
GGGAGTCACAACAGTGCACTTGTGTGCTGGCAGTGTATGTATATGTCATTGAAGAGCGCCCTTCAGTGAGCGTCTCATGC
ACCCAGTCAGTACCTCTAAATATGGCTTCTAAATACTGTGAGTGTATGTATCGCGCTCCTGGGGTAGTAAAAGCAGCGTT
TGCGCGGCAGCGTTTGCGCGTGTACGCAGGCCCTAAAAGGCTCGCCCCTCGTCTTTGAAAACGATGCTGATTATAAAAAA
ATTTCGCTGCGGTATTCACTTATGAAGAGAAGCACAGTAGTGCCCGCGCGCGGGAACCAACACAACGGACTCTCTTCACT
TTAAAAGGCGAGTTTTCGTAGGTATATATAGAGACGTTCGCTTACGTTGAGGGATGTTGCTTTTAGAGATTAATTTCCTC
TAGGGGGTGCGCGTGCCTGGGGTCTACGCATACGTGGGTATAAATAGCTAACGCACACGCAACACACTAGTATTCTACGT
TTTTGTACAATGTTGGATTCCACATTGCTTTCGCATATTCGTGAACATGCACGTTGTATGTATGCATTTATGTGGAATCT
AGCGCATGTAAATGCGCTCGCAGCCGCGTAGGGCTTTCAGCCACTAAGCTAGTTAACCTTTGGAGAAAAAAAAGGTATAA
ATACGGACGACGGGCTTGTAAAATGGATGTCAATAACACGTACAAATAAGTCGTGGACAGTACTGATGTGTGGGGGAGAA
AAGAACGGAATACATACCTTAGCCGGTCGAGCGCCGGCATGCGCCGTGGTCCTGCATGGAGAGTTAATGTGAGCATCTCT
CGCCTACATCAAACAAGATACTTCCCCGTACAAGAGCTTTTCATGGTTACCTACGCGACGTCTTCATATCTATTTGCACT
TTTAAGGTGGGAAGGTCATTCACCATTTAAGGAAGCGTTCAGTCTCTTCCCTCACTCGCGAAAAGGGGGAGTGTGTGTCT
CGTGTCAGCGCATAGACTGTTCTGGACAGGTCATGCATTCATGTGCACACTCCACTGTGAAGTTGCTTTTGCCGAGATGT
CTCCTGTATACCTTGCTCAAAAACCTGTGCAACGACAGGATTTTTAAGCTCTGGGGAGTTCTGAGGTCTCCGTGATTCTA
CGCTACTGTCTACAGTTCTACGAAAGAGCAACCAATACATGTGCGGCAGGCACTGTCGCGAGAGCTGCGGAGTAGTAGTA
GAACAACACATTTGGCATACAGTCTACGAGTTTGCAAACCGTGGTGTATGTCTGTGCCTTACCAGTGTGTACAGAATGCA
ACCTCCTGTGTGTGAACTGTCTCCACAGTGCTGATCTACGATTTGATAATATACGCAGAAGGCACAGTTTTGTCCATGAA
CACTCTTCGCCCACGTACATCAGTACATACCCGATTCGTATATGCAAACGCACAGGGCGCAATGCTGTAGGTAGATATAC
TGCTTGTGAGCGAGTGACCGCTAGACAGACACAGTTGAGTTCATGGTGTTCCAGGTGGATAGCGAGAGGGTGCTCGTTAT
TAACGAAGATATTTAGAGCTTTTGCAGCTCAAAAGATCTTCCAGAGAAGCACAGGGCAGGTGATTCACGACCATTATTAC
ACAGACACATAGCGGAATGGGTAACTAACACATGCAAGAGGATATATTCCAGAAGTACGTACGTATACAGATATACACGA
GTTACACCTCGCAAATCAGGATACGCGAAAACGAAGAGAGAGAAACGCGCAGAAACGTTGAGGAGGATCCGTAGTTGAGC
GGGACCGACATATCTTGTGCTGTATACTGGGAATGCCACAGGCATGCAAGAGCACCGATCAGAGGACACTATTGGGTTAT
GTACTTACAAACTCAGATGTATACCGGCAAATAAATGAGCAAGCTTGGAAAACCAGGGGAGACATCAAGTGCAGGTAATT
GTCCCCATGGAAAAAGATCAATTGAGGACCGACAGGAGTTGAGAAAGTCCAGGGTGTAGATACTACTGCAAGCAAACGCT
TCTCCATAAAGCGGAAGGAAAAATGCAAAACATATTCAGAGAACGCACAAACACAGCAGGTCAATTTCGATGAGAGAGAG
TATCGTAACCAGTTAGATACTACCACGTAGAAGATTCACTACTAAATGAGACAGTGTAGTCGTGACTACACGCTTAATGT
GGATACTTACCGTTAAAAAAACGATCCAGGCACAGCATGTCTCGCCGCTGCGTACAGTGACAGTACCCACCAACAGCTAA
ACCAATGTGCTGCCGTGTCAGGAGACGCGGGTAGAGACTTACGACTGTGAAGAGGTGGGAAATCTAAGTGAGTAACACCA
CGCAACAAACGGATGCAAAAAAAGCGCGGACAACCATATAACGGGCAAACAACCAACAGCAGACAATGTTGGGAGTCTGT
GGCAAGCGAACACGGAATCTCACGTTTCCTGAAGGATGACGCAAGCATAGAGAAACACATCTTCTAGCTGAAGCAAGCCG
CCAGAATGAATGCGTGAAGGCGACAGATGAAGAATTTCACCATATCGACAGCGAGTGTAGTGATTCTGAAAGGGAGCACG
TGAAAGATGAAATGTACCGCAACAAGTAATAGTAATACAGTCAGTGCCGGTATTCAGGCCTTTGTCAAGAGAGGTAGACT
GTGTAACACAGCCGAAGGCATTAGTCAGCCAGGTAAAAAGCAGCTTCTCAATAGAACACCCCACTATCAGGTGTTACGTA
CTGCTGATGCTGCACAAGACGTTCTGACTGACACTACTCGAGGTATCCCTATGTTTATCGAGTACTACTGAAATAGCTTG
GACACATAATCAAAACTCTCCAGGAAAGCGCTTTATTTTGCACCGTTTTGTAGCGATGTCATCGACTGCGTCATCAGTGA
TATATTTGTTTCTGTCCGTGAAGATGCATTCGTGATTGTTCTATGTTCACATGGATGAAACGCGTATAGACGTCTCTGTT
AAGCGACAAGGATAACTCAATGTTCTGGTGAATATCGCTGCTCGGGAGTGCAGTAGACGTTTATGTGCGTTTCTTCATCT
TCTACAGTGAAGGTCTCCGGTAGAAAATGTTCAGGTTTACTATGATATGAATATGCACAATATAGTCCACCATGTACGTC
CCCCCTTACGTGAGAAAATCGGGTCAGTCCTGAGCACCCCTAGAACGTACATCTTAGCTTGCCTGGTACGGAGTGAGGCG
GTTTGCCAAATGATTCTTACAGATGTCAAAGCGTATTACGCCTGCGTCAAGAGTAAACATATATATATATTTTTTTTAGA
CGACATGTAGGGGAGAATTGCTTGCGAAATGCTCTCGTCGGGCTAATGCCATGGTGAATAGAGAAAGCATTGTGTGGTAG
ATTAAGGAGAAGGAGGACTGTAAAAGCATGACGAGTACTAGTCAGGTTAACAATAAGCAAACTCCTGGCTGAAGTATTCG
TACCAGCAGTTCTGTACACACATATGTTTCTCGCTGTCTTTCTGCACGCATAAACATGTGTGCACGTGCACTCCAGCAAC
TATTCATTAGCGTATACACATCGAATAAAATAAAGCTTCCCATCAGGTCTGCAGGAGTACATCCACATACCGACATACCT
GTCTCACTTTGCACATACGCATATGTGCTCGTGCGTGGTTTCACGAGTACGTATCCCACATCGTGATACGTACAAAGGGG
TATACACTTGTGCACATGTAGGCAAACACGTAGGCTCATGCCAGATTTCTACCCGGACGTGACTTTCCACTGGGACGTGA
TCCGCTGAAGGGTAAGGGAAACGCACCACGGGGGAGGCGGATGAGAAGCAGCAGACAACTGCCTCACGGGAGGACGGAAA
GCGCTGCCTGCAACAATAATGCAGCCATTCCGTGCAAATCCCGCACTTCCGTCTTTTTCCTGGAAGTTCGTTGCGGCAGT
TTATTTCCTCTCCTTTCTGCGGGTAACTCTGCTGCCTCGCGTTTCTCGTATTCGGTTGTATGGGTGGACACACAGGTACA
CACGTGTGTGCGTTTAACGTGTGGACACAAAGGTACATAATTGTGTGCGTTTAGCACGTGTGCCCGCCGAGCGTGGGCGT
GTTCCAGTTTGGATATCACCTCACAAGCCCAGCACATCGAAATTCGGTGTACCTCTTCGTATACATTAGTAGAAGTGCGA
TGCCGTACCTAGCACTTAGAAATATATATACATGTAAGTGTACACATGACTATGTTTACATGTGTATGAGTGCTGTACAG
CAGTGCCCGTGTATTCTGGGCTTAGCTGATCGAACTTCTACTTGGGAATTTTTCTCTGCCCTCCATTCGCACTTTCACTC
TTCTTGTGTGAGTCCATTTTACGGATGCATCCATATATATATATATATATATGTATATATATATATATATATGCACGTGT
ATACGCGTGCAAATCATCATGTATACGCGTGGACGCATACGTACAGACACAATTTATCTACTTATGTGTATACGTGTGGA
CAAACATAAGCAGAGTTAGAGAAGTCGTGAGTTACACGAGTCTTTGAGTCCAGGAGGAGGGGAGACGCCCGTTCCTTTAC
GTCCTTGATGTGGGATCATTGTTTTATCTTGTCTGTCTGCCTCTCTCATCGTCTCTTGTTCCCTTCACATATATATATAT
ATATGTACACGTGTACGTATGTATGTACACCTAAATATGTAGAGACAAGATTTAACTAAGAAGGGCAGGCGGATTGAGGC
ATACACGCGTTTGTAACCGTCTTCATATGTAAGTTTAGGTATGCATGTGTGTACGCCTGTATATAAATAGCGACCCCTGT
AATCGCATATATAGAGCGCATGCCTTTGTGCGTACAGGTGAATTCACTTGTGTACTCACGCCTATACGTGTAAATGTGAG
TTGACCATATTCGTCCTCGTACTTGAACGCATTTCCGTGACCAAGCTTACACATATATATATATATATATATATACAAAG
GTAAACTTGTCTACCTACTTTCTACGTATATGCACGCTTACACGTGTATATATATATATATATATATATATATATAGATA
NNNNNNNNNNNNNNNNNNNNNNNNNNNNNNNNNNNNNNNNNNNNNNNNNNNNNNNNNNNNNNNNNNNNNNNNNNNNNNNN
NNNNNNNNNNNNNNNNNNNNNNNNNNNNNNNNNNNNNNNNNNNNNNNNNNNNNNNNNNNNNNNNNNNNNNNNNNNNNNNN
NNNNNNNNNNNNNNNNNNNNNNNNNNNNNNNNNNNNNNNNNNNNNNNNNNNNNNNNNNNNNNNNNNNNNNNNNNNNNNNN
NNNNNNNNNNNNNNNNNNNNNNNNNNNNNNNNNNNNNNNNNNNNNNNNNNNNNNNNNNNNNNNNNNNNNNNNNNNNNNNN
NNNNNNNNNNNNNNNNNNNNNNNNNNNNNNNNNNNNNNNNNNNNNNNNNNNNNNNNNNNNNNNNNNNNNNNNNNNNNNNN
NNNNNNNNNNNNNNNNNNNNNNNNNNNNNNNNNNNNNNNNNNNNNNNNNNNNNNNNNNNNNNNNNNNNNNNNNNNNNNNN
NNNNNNNNNNNNNNNNNNNNNNNNNNNNNNNNNNNNNNNNNNNNNNNNNNNNNNNNNNNNNNNNNNNNNNNNNNNNNNNN
NNNNNNNNNNNNNNNNNNNNNNNNNNNACGCTTGTCAGTGGGTGAACCACTGGACTCTCGATGAAGAAATGTTTTATCAC
TGGAAACTCGTGTTAACCTCGCCACGAATGTACAGGTGTGCCCCTATCCGCGCACTTGAGTATGCCGCATGTTGTACCTA
TCTATGGGTGTGTCTGTAGAAGGAAAGGAAGGAGAGAGACACTACTGCACTGGTAGTCGTGCAAGAAAGGATTCCTGTCT
TCTTCAGTGCGGTTGCCTTGGTATTCAGTCTTGTGTGTCTTTCCTCTGTGTCTTGGCAAATCTCCGTCAACTATTCTGTC
TAGTATCAACACGCGTCTTCACAATCGGTTTATGCTGTTGTGCTTTGAGTAATATTTTTGTACTACGTGCTTTACGGCCA
TCTGTATCCATCTGTCTCTGGCTGTGTGTGCCCACTTATCTCCCTTTATATATACGTATCCCTGTGTATTACATATGTGT
AGATGTATACAAAGACATATAGAGAGAGAGAGATACATATATATATATACATACATACATACATACGTAGATTGATAGAT
AGATATCTCGTTGCGTGCACATATTTCCATGCGTACGTGTAAGCACGTCTAATCTTACAGACATAGTCAACTGCGGAAAA
ACTTCCGCACCCACACACGTAAATGTATATGTATGAACACACGTCTACCCTTCAGGTGTATATATGTATTCAAAGGTCTG
TGTGCTCACACAGACCCTCGTAGACACGTGCACCTATATCAAATAGCTTATGTGTCTTTCTGGATGTACATTTATATTCG
CATGCATACCTTCACTCGTCCTCTACGCCCCAACATATTCGTTATATATATCTGTACAATGCATGTCTATTTAGATAGAT
GTATATATATATATATTATATATGTGCACGTGAAATTGTATCGGTCCATAGACCATCCCCTCCGTAGACGCACACACACA
GACATCTCGATTGATGCCCTCCGCTTTTCTTCTGGCTTTTTCGTACTGCGACTTTCCCTTCTGTAATATGGCCAAGCAGG
CCACGTGCCGTTTTCCCGAATGTAAGCATGTCTCCTGGACGACGATGGGCAGCGCACCACCGAGCTGGTTCTACTTCTCT
AGTTGCGCCGCCGCTTGACGACATGTTTGTTGGCAAATACAGCGTCTACTGGACCATACGGGACTTCCAAAGAGTAAGCA
GCAAATTTTTTACACTTGTACCATGGCTACAAATCAGGAATGTATGTAAATCCAAGTCGACCTCACTTGGAGGCTCCTTC
CTCTTGTATGTCGCCATAAAGTCGCGCTCAGAGGTGAGCAACATATATTGTGCTTGTGTTCCAGTCTCTACTGCTACAGC
TGGGGGGCCTTCACCGCTGCTGGTGCCTGTGGTGCCGGTGCTGCTGTTGCGCGGGCTGCAGCTGCAGCTGCGTGCGCTGC
TGCTCCGCCTGGTACTGCTGCGGCTGCTGGACGCGCTGCTTTGCTGCTCGCTGGGCTGGTGCTGCCTGGTGTGCTGTTGC
TGCCTGTTGACCCGTAGAAATGGATGTGGAGGCAGCGCGAAGACAATGCCCCTCCGCTGCGCACCAGCCGCTTTCCCTTT
GCAGGCATCGGCAACTTTTACATGCAGTTCTGGCCCTGTGGCCATAAGTCGGCCACGCCCGGGTAGGCATGTGTGTTCCC
ACACGCCTATACACACGTACGTATACTTGAGTACCTATATGTGTCAGCATGCACGCATACGTTAACGCACCTTTACGTGT
GTATATACACTCGTCTATAAATACATATATAGATATACATATATATATATATATACGTGTGCGTGTCGTGCTTCACACAC
ACGTAACTACGTGTGTGTATGTGTGCCAAGGCAACGCAGTCAATTCAACAGTGTGAACCCGCAGAGGGAGATACGTATGT
CTATACTTGCATCTGTACATAGGTACGCAGATACACCTTGATACATTTTTATGTGAAGATTTACCTTGTGGCGTACGTAG
AGACGTAAGAACGACTTCGTGCATTGCCGACTCAAGCAAATGCAGCCAACACTCACTGTGTGTGTGAGCTTACCGTTGCC
CCTCGTCGTGCTGCTGCTCTTGGAGATTGTACCTTGACTACTGCTGTACTCTGCATTTGAACGTAGTGTTCCTAGCGATG
GGTGCTGCTGTCCAGTTCTTCGGTACTCTTGAGTGCTGCAGTGTGGGACCTTTCGTGCGTGCTGCACTTCCTGGTGACCA
CAAACTTTTGCTACGCTTTGTGAAGGGCGTCCCTGACGCGTACGTATACGCGCAGCAGTTTCTGGGAATCTCGCGCATCT
CCTACCGCTCTCCATGGAGCACAGTGTTTGCAGCTGTTTTTGGAAGAGCCTGTTTTACGCTACTGCTGCTCCACGCCGTG
CTTCACTAAAATCAGCGGCTGTACCATGTCGTGCACAATCGCTCGACACTTTGCTGCGCCTCGACGGCGCGCTATTACTT
GAGCATACGCTCCCGCGGTGAAAAACCTACGGCTGCTTTCTCCCTTGCTGCTGCACGGCGAGGAGCCTGTCCTTCTGTGC
GTCTCGTCATATGAAACGTTTCGCTAGTCGCTGTCCGCCTTGGACTAAAACTCCAGTTTTGAAGCAGACTGCTGCATGCT
GCTGCTTCTGCAATTCTGACCACGTCGTCAGAGTGCCTCATGACGAAAAGACCTATTAGTTTCTGTTCCCCGCTTGAGTT
CCGACGTGTTGATGCTGTATAACTCGACATTGATTGCCTGGCCCCGGCGTACTCCCGTTGCTGTTCTTCCTACACACGGG
TCTCGTTTCGGTGTTGCTGCTCTGTCCTGGTCGCCGCTCTGCTGCAACCTGTCCCCCTGTATTTTTTCTGCGACATCCGT
GCCACTACGTGAATGTGGGTACACAGCGTGTTTCCCTGCCCAAAAAGAGGGAAAGAGGGAAGCCGCTGCAGGCACGTATG
CACGTATCTTTATAGGTGTACCCAGACACCTATCTCAGATATACCAGGTGCCTCACGCCCGCTTTGCTACTGCCGTAGGC
TGCTAGTGTTGACGCTGTCAGCGCGTCATTGCCCACTCACACCTGCGTAGCTTCTCGCCACACTTCTGGTGTTCCCTCGT
GTCCGTACTTCACTGGCATGACTGACGCGTGTGCAACGGTATATCTCTTCCCGCTGCTGCCCTTCTTGCTGCTGGTTTCT
TCGACTTCCTGTCGTGGCACATCCGTTCTGGTGCTGTCGTAGACGATTTCGCTACTCCTGTTGCAGCCGACTATTTCTTA
CTGCTTTCGTCTTTGTTTGATGCCACGTCCTGCTGTATATGCGATTATCATTGATGCAAGTGGGAGTGTGGTGTTGATCA
GTTCATGCAACCCCGTCAGCCGTGCACAGTAAAGGTACTCCTGCTTCCGGATACGTGGTCGCCTCCTGTCGCTGTCAAAT
GTTGCTGTCGTTATAGTTTTGACCGACCTGGGCGCAGTGCTTGTCTGAGCGGAGGAGTTAATACTGCCTGCCTGCAATGT
CGGGCAACAGTGGAGAACTTTGATGCCTGCCCTGCCATTACTACAGCACGGTTTCCTCTGGCAAGGTTCCTGCTGTTTCC
GTGGTTGACCGCGTGTGTCTACCCACATTCATACACAGCTACACACCTTTTTCCCACTCGCTCGATATACTTGTACAGAA
ATGTGTGTACGAATGTGTATATATATATATATATATATATATATATATATATATANNNNNNNNNNNNNNNNNNNNATATA
CAAAGGTAAACTTGTCTACCTACTTTCTACGTATATGCACGCTTACACGTGTATATATATATATATATATACATATATAT
AGGTACACTTGTCTACCTACATTCTATGTATATATGTGTGTGTTTGTATACATGTATATATATATATATATATTTGCACA
CATTTTGAAAGAGAGTCGCACAAGTGTCTATGAGAAATTATATTTGCGTCTACCTGTACTGTATACGTTTGTATGTATAC
ATGTCGCCCTCCATGCACGTATATCACTAATTACCTGCTTAGCGATCGTGCTAAAGAAACCGAGTGTACGTGAGCAGCGC
CTAGCTGGTGCCTGTGTGTGTGAGTACAGCTGGAGAGAATTCCAGCTGGATACTGCTGTTGCGTCCAGGGACGTTCTGCG
GTTGAATGCGTCTGCATTTTGTGTTGACACAGGCTTCGGCATTCATGCTGCGGAGAAACGGCTCACTAGCATATTGTCTT
TCTTCAGAGTCAAGCGGCCGACATGTGGATGGCAAGTGGGCTCCACACCTGAGAGCTGATCATTGTGGCTGAGCGTAATT
TCTTATTCGCCGCAGAACTACTACTTCGAAGACACGGGAGCAGCTGAAAGCCAAAGAACACCCTAGTAGCAGTAGTAGTA
CTGAGAAGCGTAGAAGTGTTGTAATTAGGTTCCACAGCGTAGGTGGTAGCAGCCGTTTACGCATACCTACGTCTATCTGC
ATGTATATAGATAGAGATAGGAAGACGCCGTGACAGCTATAGACCATGGACACGCGTGCCGTAGAGAGGTGCACAGAGGA
GAACATGTGAACCCATGTACATTCGTGGAAACTGAGTGCATGAGCGCAAGTACGGAAACAAATAAGGCGTTCACTCCGAG
ATCTAGGTGTGGAGAGATACTTCCGTGAATCTCTATAACAGCGGCAGACGTACGCACACGCTGAGGTCGGTTCACATTTC
TTTCACCGAATAATATACCAAGACGTACTAGAGGCGTAGCGTCAGTTCACGTATAAAACAGTGTGTGTTCTGTGAGATTG
AGGTGTGTTCACATCTGTTCGTGTAAGTATAGAAACGTAGGTATACATATGTATACATATGCAGACACGTAGGGATCTGT
GTATATCTGGGCACAGATGTCCTCCTATGTACATATATATATATATATATATCTTGATATAGAGATATGGATAGATTTGT
CTATTTACGAGTACGTGAATATATGTATGTAAATATGTACTGATGTATATGTGTGCCTACTTATTACTCTCTTTCTCTCC
CTGTGCATATATATATATATATGCTTCTGTCTGTTTACTTGTGCGTACGTTCGTCTATATGCCGATAGACGTACACACAT
GACTACACACGTACGCACAGGTATGAGTGCACATTTATCGACGGACNNNNNNNNNNNNNNNNNNNNTATATATATATACG
TATATGCTTCGACATCGCAAGGCAGGCCCATACAGCAGAGGATAGCTGTTTCGCTTGAGAACGTATTCTCACCTAATCGT
GCTTATGTACATGTGTATATATGCTTCCGAGGTGCACTCTTCATTAGTTGCACCGTCGTAAAGGTTTGCTCGAGCAGCTG
TCCTGAACTGTACTTTCCAGGGACCCAGTCATCTGCTACGCACTGTCACAGTGAAACCTTGTGCTGCAACTTGTCACTTT
CTGCTGCTGCAGGAAGCACGCTGTAGCACATGTGCAGTAACACGTGCTTATCCATGTGAAGATCCTTGCGTATCTCTTGG
CTGTCTGTGCGTTACCATCCTTGCGCGTTCTGCATTATACTGCCATGAAAGTGTACGTCCAAAACGCCATCCACATATGA
ATTTTGCACTGATGTCTTGACACGCACTTACGTGTCCTTCTATGTCACTGTTAACAGAGAAATGAGGTCTTCTGTGGCTG
GTACCTTCCTCTGCGCACTGGCCTGTCCTACGTGTGTATATACGTATGTGCATTCGTGGGGAGTGAGGCCCCTTCACTAT
CCACACGTACAAGTGTTGACATCTTCAATTATATGTATACTTTACCCTGTGCGTACAGTATGTTTGAGTGCGCACTTTAT
ATATATATATATATATATATATACATATATGTAGATGTATACATACGTGTATGCGCACAGAAATACAAATTTTCGCATGT
ATATATATGTATATATATATATATGTGTAAATGTATACATCTCCGTATCTTGTATTGTGGATACAGTTGCGGAACTATGT
CCGATTATCACCAGGTACGTCTCCATCGAGGCGTCGACCGCCGAGACGTGGAGAGAGTTTCACTGTCCTATAAACCTGTT
TGTAGGCAGCATCAAGCGGGGGCCATTTTCTTTTCGCACCCCGGAGTATTTTCAGGTACAGTGGATCTGCTTTTGAAGAG
TTGAAAACACGAACAAAAGTATAGAGATCAGGTGGGCAGGCAAGAAGCTGCAGGAGGTGTGTACTTCTAGGAAGACAAAA
CATCTAGGGAACACAGGAGGGTTGAGGTAGGATCGGCGCATATCGTCTGCGAACCCTTGCTTCCTGGCTAAGTGCAAAGA
ACGTGAGAGCAGTCGCTCGTGTAGCCGTTTCGGGAAAAAATGTGACAATGCACAAATTGTCGGTGCAGGCTCTACTGAAG
ACACTGAAAGACAACTTTGCGCGAAGTCGTCTAGCGAAAGAATTAAGGACACATCAAGATAGGTCTGCTGGGAAGAACTG
GAGAAGCTGCGGTCGCTGAATTCGCTCAAATGTCGCGACTGAATTTGAGCGACTAGCAAAAATATCTTAGCATGCGACTC
AGTAGACAACCGTCCGGCACCCTGCACCATCCTGCAGTAGTAGTGGTGTTTTCTTTTTGTTTAGCGACTGTACCTGATCA
AGTTGCAGGACAGGTACACCGTACACAAAGTGTTCTGTTACTTTCGCTTCTGCAGCTCCGTGTACGTTGCGGCAAAGCAG
CGGCAAGCGGAAGACACAAAGCATTACTAGACCTGCGCTGGTGCGCTCCAGCAGGGATCAGTAGCACTCATTAATTCATC
ACTACCTAGGCATCAGCAGGTGTAGGCGCATTACAACAGATCCTGAGAGTTGTACTGTCGAGCTGACGTGCATCATCTTT
CTTCCCACCGGCCTTACGTCCTTGCTGCAATGGTGGTGAGGAGAGTTGTACCTAGTGCTCTACGCATATGAACAGCGGAG
CGTTGTACGAAGTTGGTCCTACGGGTGCCGAGGTTCATGTGGTTTGGGTATATAGTCGGTAAATAGTACACTTTTCAGTA
AATTGAGTGAGTCGCAGGAGTTTGTAGTACCTGCTAATGTATCGTGATTTCTGTGCAGGCTGCCAATTCTTTCTGTCGGC
TCGAGGACCTAGACCTGCGGACTGACGAACTTACAGTCGGCTTCGAAGTGGCGTCTGACGAGTGTCGAAGCCTGTGACGC
AGCTCATAGGCTGCGTGTAGTGCACTTGACATAATTACTACGACAATCGGAGACATTTATATAAGTGCACGCGTATATCT
GTATATGCTTGCACAGACAGACGTGTGTATGACTTTGTTTTCGGCACAGAGGCAAGCCACCGCCCTAGTCTACCTTGCCT
TTCTCTAGAGATCCCTTCTGCACGTGAACCCAGCCGAACGTACATGTATGTGAACCACCGGTAATTGAGATAATTGATTG
TTTTCAGAAAGACAAGTGTAAAGAAGTTGCTATTCTTTGACTGCGTGTGCGGATGCGTCAGCACCAAATACGTGTCATTG
TGTGCATGACTGTAAAAAGTCAGTCAATATGGGTACACCTATGCACCATCAAATTCCGGGTGCGCTGCACCCGTCGAGTG
CGAAGCAGTACCCACTAATTCAAAACACACACCAGTGCGCAAACGGAATCTAGCCCCCGCTCAACGCCTCCATTCTCGCT
GGGGGGGAGCCATCGTTTGTATCAAGCAGCACTATAACACACCGTTCTTCGAGTAGCGCTCTACTTACAGATTGCACATC
GTTTACGCTACAATACAACCACTCGTTGAGTGTAGCTGAACTCGTCTACCCTCGCTGATGGGGGAACCACTTTTTGCTAG
ACTTCAACCAATGCTGCGACCCCACCTTTCTTTGAGTCGCCCTTTACTTACAAATATTTTGTTTCAGCACACGTCTTTCA
CCCGTAGTTGAGGGCTTGAATGGTCATCGTGGACAATATATAGAGTGGTGAAAATCCCTGCGGCGGAGGACAAAAGTATA
CGTATAGAAATGGCCGCGCTGCTTGTCGCGTGTGTTGACGGATGCAGCTTCGTCGATTGCCTACGTGCGCACGCTGGTTG
ACTTTCGAACATCACTCTGAAGAGAAGTCAAATTGCGCATACGTGTATATGTTGTGTAGGCAGAGAGGACAACATTCTAG
AGTGGTAAAAACCCCTGCGGCGTAAGGCGGAAGTATACGTATGGATACGGCCGCGCTGCTTGTTGAGTGTGTTGACGGAT
GCAGCTTCGTCGATTGCCTACATAGGCACGCTGGTTTGCTTTTGAACATCACTCTGAAGAGAGGTCACACTGCGCACACG
CGTACATGTTGTGTAGGCAGAGAGACAGCGGTACACAGGTCTTCCGTCACGTCCGTGTAAAGTATGTCGCCGACTGCCCT
CAAGTGAGTACATGACCACACACAGAGGATGGTACCAAGGTGTCCTGCTAGCCCCTTCGGCTGTGTTGGTAAGCCCTGAA
TTTCCTTGACCCATCCCCTTTTTACCTGGGCAGGTATGGATATAAACATATACGATATAAGTATACGTGAGCAGCTGTGT
ACATACCAGCAGATTGCTACAGGCGCCTCCCTGCTACCACAGCGGCTTCAGTTACTATACCGGCAAGCACTTACTGAAGC
TGTTTCTACTGCAGTTCAGGGGGTCTTGACTCTGTCATGTAGTTTGCAAGTTCTCTGTATTGACCCAAGGCGCTGCGGAA
ACCGTCAGAAGCTGAAAGGTCGAATCCTGCGTGTATACGGTGTACGCGGCCTAGAATTTACAAATGTCCCTCCCGTACCC
GTGCGTGCGCGATTGATATCCGTGCGGTACTTGGTAATTTTTACAAGGCGCGGTAGGTGCTAACACATTGCGGAGTCCCA
CACAGCGAAGTGATCTTTTACAACGCTAGAGAGTCATTTTTTGTTAGCAAGGACCGGTTCTAGGGGAACGCAGGTGATGA
CCGCTGTGGGGATGCAGGTGAGTGGTCAGGAAACAAGATACGCTACTGGGATGTTACAAGTCAAACATCAAGCCTGACAG
AGGGCTTCACCTTCCCTTTCCGTTCAGTGCAGATCGCCACGCACACAAGTCTGGTAATTCTATTTGCACCGCTCAAGTGT
GCCTCAGTGGGGTACGCGTGGAGGAATACGTGTGGTAGAATGCTAAGGCGTTGAAACGTTGGAGCTACGTATATATATAT
ATATATGAGCTTCTAAGTGCATGGTTGAGTGACTGTCCATACGATGAAAAGAACCGCAGCTGAATCTAGTCAATACTTTC
TCGCCCGCAGGCCCAAATTACGCAGGCCTATGCGCATGAATCTGTACACCAGCGGGCAGCAGTGGTATACACTCTTTACA
AGAAGGCTGGGACTCGAATACGATAACACCATACACAACAATAAGGACCAAGAAAGGACGTGTTCCTGGTTTGCATTCAG
TTGTTTAAACACTTTACGCACACAGCAGTGTGTGTGTGTGTGTGTGTGTGTGTGTGTGTGCGTGTTTATAGATATATATA
TGTATATATGTATGTGTGATTCTCTCTATCCATATACATGCATATAGATGTATATCTATACATACATATCGGTCCACCTA
TGAATATGTGGGGTCTAGAGTTTTGATCTTTCTACGAACGTTTTCGCGTACGGAGAACATATACATACGTATACAGAGAG
TCTAATTTGAGAGAATTGTAAGCAAGTAAGCACGTGTGTATACACATAGGTGTGTATGCGTAGGCTCCGGCCTACACTGT
ATACGAAGTCGCCAATAAACGTATTCCCTACGTACGAGAGCATGCGTTGTCGCGTCTTTCAGTGTATGTACCCGTACACG
TGATTCTGCCGTAGAATCCCTTCTCTGTACTTTTTGTTCCCTCACTTCTACTGTGCGCTGACCTTTCGTCGCTGTCCACA
CATGTCCAGTTTTGCCCCGTGTACGCGTACGGCCTGATCACCTGACAGTGGCACCATTGGTCCCAATACGACCACGAGAG
GGTACACCAAGAATTGACATGTAGGTCTACGTATAGGCATATATATTATAAAGTGGCCGCTTACTTGCAAGGATTCCTCT
CACAGGTACACAACATTCTGTGTGACCCATCGGAGGCCCCAGCGATACTTTTCTGAGTGTGGGTCAGAATCTTTTTCCTT
GTATGTATGGGTGGCGGCTCCTGTGGCAGTTGTTCCTGCCCTTCTGGCGTCTCCCCTAGATGACGTATGTAGATTTATAA
TCGTATATGGTTCTTGTGTATCAGAGGTCTTCCCGTTTGGAGTGACCGTCGTAGCGTGCCAATCTGAGTCGACCATGTGG
ACGCACCGTCGACAGCGGTGGAGGGCTGTGCTACGCGGCAGAAAGTTCACTAACCGGCATCTTCGAAGAAATTTACAGGA
ATTACGGAGTGCAAAAGTTTGCCGGACATTCCATTTCGTTGTGTTTTATTGTGGAAGGCGCACTTTCCCCGCCGAAGAGT
ACCACACTTGTGGTGCCGCACATCTGCTTGTGGGGAAGTGGTCCCTTCCCTGGCTTCGATGCTACTACTCTTTGGCATCA
GCTACAAAGGCAGGCGAGTTCCTGTTTGCTATGCAGGTCCTACCTCAGCAGTGATGACGTACTAGCATAGGGTCACGCGT
GTGGTGTGGAGATATTAACAGATGTACGGTCAGGGGGTGCACGTGTCCAGCTCTGCGCGTCCAAGTGAGCTGCCTAAAAA
ATCGGACTACTACAGGTTGCCACCTAGGCCCATTTCCGGGGAGAAGACGGATACATAGTGTACAAGCGTACGCGTGAGTG
GACATGTTCATGCCGGCAAGAGAAGCTGTCGCCTGCTTACACTTTTTCTCGCGGATAATGAGATTGCGTCACGCCTTGGA
TCTTACACGATGACACATCCAAAAACGTGATAGCGCGTTCACAAAGTGTACATATTTTTGCCGGCAGCGTAACAGTGTGC
GGGAGATACGTATGATATATATTTATTTTCTATGTTTATCAGCATGTATACCTACACTCTCGCCGAGACAAATATTAACA
CACAGGTCTCTATACTCGCACCCGATAGCGTGCGTGTAACAGTCTACTGTTAATGACCGTATGCTAGCGTGAAACTGTCT
TATTTTAGTCAGTTCGTTTGACGCTTCAAAGAGGGTTTGCTCACGCAGAGGACTCTTGGTGTGGTACTACTTGTCTCCGC
GTGCAGCAGGACACGGAAGGTTGCGTGTCCTGCAGACGGAGGAATATACAGCAGCAATACTGCGCCAGCGGGGGGGACAA
AAGAATTCGGGCTCTCTGCCAGCTGCTCAAGAGCAGAAAAGGGAAGTTAAAGTTGGACGGTGACGCAAGAAGTCTAAGAC
TGTCCGTGAAACTCGGCATTCACACTGTTTCTCTTCATAATGCCCTCGTTTATGGAATCAGATCTATCCATAGATCTGTC
AGCCGTCCCATGTCTCCCGGGTTTCAACGCGCCCACCTTCAAAGAAGTGAGTTCAAAACGTAATGCGCGTGGTTCTCTAC
TGAGGCTCAACAGAAATAGGTTAGCCATTACTGTTTCGTTGTGTGATATCAGTGTATGAGGCGTGGTTGTTCGAGTCAGC
AGGAGCGCATAAGTAAATTGAGTCCACTGGGATCTGAGTTAAAAACGCTTTTAGTAAGTATACAGACAGAAAACTCGTAG
AGCACTGTGGCATAGCGCAGTACGAAGCGTGCCACAGCGTCTAGATCGTCCTACAGAGTGGTGGCGGCGTCACCAACGAG
AAACATGAAGAGAACTGCCGTAGAGCATAGTGACGTGAAGATCAAGGTGAAGTTCCTCCAGGATGGGTGTGCCCCGAATC
GAAAACTCTCTGATCCACGTTTGTAGAGTCATGTGCATTGTGAATCAACTAAGGAAATTAAGAGGCCAACATATGCAGAT
AATTGCGAGAGTCTGGTAAATACGGGGACTGGATAAACATAATCGTACGGCTGACGTGCACAGCACCACGTACCTGACTG
TTAAGATAGTATGAACGGACGTCGGGTACTCGTGTGCACCGTACCTCGGAAGGAACCGTCAGCTTAGGCGTCCTATGTCA
GCCATCCGACAATGTCAGCATCTGGGGGGAAACGAGCGCGGGGTTTGAGCGCCTTTCAGAGTTATGCAAGAAAATGCACA
CTGCAGATGTGCATACACAGAAACAGTGTTTCGACCTCAACTGGGAGCTCTCTGCATCAAACACACTTCATTAAGGGAAA
GAAACACCTTCTAGCAGCGATGAGCCGTAAGTTATCGCCAAACTGCATGATATTGTTGTGAACTTCAAAGAGATCTGCTT
CGCGACAGGAAAATAGCTACGCTGGTAAGTCTTTTGCGAAAAGAGAGGGACAAACTTGTCGACACCGCGTACACGGGTGG
GTACGCAGGCGATAATGCAGTCTGAACAACTCCTGCGCCAAGGTCTGCGCACGCCACACCTGGTTGTCCCTCGTCGTATG
GTACTCTCGTCCAAAACCGGACTCCGTAGTTAGAGTTTTCGAAATCCTCTTTAACAGTGCATCTACGGGAAATGCAGGTG
TGCACTAAGGTTGGCACAGCGGATGAGTCGATATTAGTTATCGTGCATTGTATTCAACATTTCACAACACCAATATCGCA
GCTTGTGGAGCGCACGGATTCACCCAACATGGATTTTTTGAAGTTTACGAGCATGCGCTGGGCAATCTGACCTAAAAGTT
TGAATTGTTGCTGCCAGGGAGACGTGTGCGTTTTGCGTAACATGTTTTTGGTGGACGACAGACACGGAAAAGTAAACGCA
TTCTTTCTTCAGGCTGAGTAATGAAGGGATAAGTGACCGAGCGAGGCTCTAATTGTATAGAGGGGAGTCTCTCTTTTCTC
ATTGTGTCCCCTTCTCTGCTGTAAATTGCTCTACCGTGGACGCAAAGAATCACCACAAGCAACAACGATGGGGCATAGCG
AACCGTCAGCGCGTGGAAAATGTCGAAGACAAACGACAGAAGTTTGTCACCATACCACGGTAAGGTTTCAAGCAGACGAG
CACACAATCACGTGGACAAATGTAAAACACTAATACAACAAGTATTCACAAAGGTGAAGGCAGACAGATTGCTACACCTA
GCTGCAGCTAAGCGTGAACACAGAGATCTCTCCTTCACAGCGTTTCTGTGCGGTGCCCATTACTTAACAGATGTACAAGT
ACACACACATATGTGGAGAGTGGTACATCTTGACATGCTGCTACACAGGAGTACTCGTACGTACACGTGCATCGAAAATG
CAACAAAATGGTATGTCTCTACAAAGAGGTACACGTATATAAACACCTATGGAAAATGATATCCTAGTTCACAAACCTGC
AACTGTTGATTTGTGCATGCAGGCACTACCACACCTAAACTACGTGCATGCATAAATCTGTTCGTTATACCAGGTCTGTA
CACGTGTCCAGGTACTGGACAGCGCAAGTGGTGTGTACATTCACATTCACACCTTCCAATGTGTGGTAGCCCAGCACCAA
CTACCTTCGACTAGTTCACGACTTCTCGTTACTATTCTACAAAGTCCTCCTTACGTATCACTGCTCTCCACAATCAGACG
CATATGACGCAACGGGTTTAAACTGCGTTTACCTCAATAGGGAGGAGGATCCTTGGAAAGACGGGAAGACCCTGCCTCAG
GCAACGACACGGGAAGTTTATCAGAAAGTAGTGCCGCCAACAGTAGAAGTACCAGCAACCGACGTGCTCGAGCACCAAGT
CCTGCGTTTCTTTTGCTATTTCAAGGAACAAGTTGATGAAAGTGCTAGGGAGAACTCCCGCGTCAGATACTGTACCCTAT
ACTACTATCTCGAGGTAGGCAAACAACAGTCTTGTTGTTGTCTTGTATGACTATGCAAGATGACTACACGCGGAGAAAGC
ATTCGTCAGCGGAAGCTCAGAAGTCAGTGTATCTAAATATACTGGCAAGGTACAACAAACATCGTATTAAGGAAATTTGA
TTTAGACACGTCTCGCGGTTCTCACCGGTTGCGCGCTGCCTCAGCTAGCTCGATGCAGGTGGGTGACCTTTACAACAATC
GGGGTAACACAGTGCTTCATTGGTGGCACAACGGCGCCACTGTGGAACTCTGTCGAGCATGTGAAAAACATCCACCTTCT
CATATATCTTTCCAAGTGGTGCGCTCAGATACAAGCATTAAAAGGACTGTCGAGGATCCTCCGAGCCCTGCTTTTGAAAC
GCAGCACTGATTGCTTCACCACACAAAGAAGCTCACACCCTCTGTCCTCAATGAGCAGATTCTTTACGCACAGAGACACC
TTTAGTTCACTTGTTGTTCTCGTAGCACAGAAAATATCTCGGGAACCCTACCTTAGAGTCGTTTGACTCTTCTGCGCCGG
ATAGCTAGTCCACACAGAGGAGCTCTCCTGCACCAAGTGTGGACTGCGTACGATTTTGAAAAACTGCAGGATGACACAGT
CCACGTCGTGGAACCTGAGCTGGACAACAGCGGTATCCCTCATGGTAGCCTGATCAAGCGCCACAGAATCCCTCGAGCTG
AGGCAGCGCACTTGTACATCTCTCCAGCTCAACTTCGTGTCGGCGAAAACATAACACTCTACGGCAAAACTTTCCACTTG
AGCGGATGTGACAAGTTCACCAGAGTAAGCCATGCAATCGTGCAGCGGAAAGTTGGACACCAACATGTCGTCGCTCTTTC
ATTCGTAACCGTGCTTATCTATATATCAAGGTACAAACGAAACCCCTGATTACTGCTGAGAGCAACACCGGTGTTGTGTG
GAAGCCATATGCAGGTACGCAGTAGTGAGAACACGGCAGACGGTACACATGCGCAGCTAACGGCATGCTCCTGGAGGTCT
GTTCTTATCAACTACGCAAATTCACGCTACAGTCTATTCCGTGTTACGCACGTGTGCGTTTTGGGAAGTAATACGTTGAC
CCGCCCTTGTGAAGGTAGCGCACGGGGAAGTCGAGGCCTGTGAAATAGTCGAAGTGGTCCTGCGGAATACACTTGTATCC
ACCCTGTTACACTAGTTTTCGATCATTTTTGATAACTAGAAGTCCTGTTGTCTGTCTGCTTCTGTGGTTCTCTATGGTTC
AGGAATGGTATTCACGAGCAGGCGCGGATCAACGTCCTGATGAAGAATTTCCTGCGGATGCATTTGTGTCATCTGCCCGG
GAGGGAGAGAAACAAAATGCCAAAATTCCAATGACTTATGACAAGCAGTAAGTTTCCCAGAGATTCTCGTCTCCACACGC
CCCCTGGTCTACAGGACAGGACATGTGGCAAACACATCTCCAAATAGGTTTTCTTTTTGGGACTCAACTCAGGAAGCCCA
TCCTTACTTGTTCCTGCGCTTTTTTCCTCCTACCTGCCTTTCACCGCATATTCTATATTCTGCTCACGTTGTCCTCTCCT
GTAGCGGCACAACCCTCCGTTGTTGTGCGCGAATGGTGCCGTCCGCTCTTTGCCCACCCACGTGCGCACTTCCACTTGAC
TTCGTCTGTACGCAGGTACAGGGAAGTGATGCTGGGAGGAGGTTTTGTCAACAAAAACATGCAGCAGTTCATGGAGAAGG
ACAGAATGGTAAGGCGTCGTCGCCACTTACTGCTGAAAAGCAGAATGGTAGTGTAAATGTGCTTCTCTAAAGAAGAAGAA
ACAGACAGATAAGCTCACTTTTAATAGACAATTGTTTATTAAGATGTGGAGACTGAGAGATTGGTTCAGTGGACCTCCAG
GGTCACAAGCGGGCCACGTCGCGATCCATCCCTTGCCTTGGACAGTAAATTTGCGTTCGTCTCGAAAACGCACTGGTACA
ATGACGTACGACCGACCCGGTATGGGGCGCCAGGAGGCACTTAAGTCGCAGTGATGACACACGTCAGGCGCATGTGGACT
CACTGTTTCAGGTTTGTCGCTTCTATGCTGCGTATGACGACTGTTTAACAAGTATTTTCGAGAGAAGGCTCATGACGATC
CTGTTCTACCTCTGGTAAGTAGGCCACTGAAACGCACTGAAAGATCATCCGTGACTGTGCAAACGTATTCCTTTGTACCC
CAGCACGAGTGTACAGCAGCATAGAAGCACTCTCACCCGAGCAGCATGCTCTGCGGTTACGTAGCGGTATGAGCTGCCTG
TGTGAGCTGTCCTGATTACCGCAAGCCAGTGCGTGTGTTCGTCCTGCACGGTGATGCAATCTTGCCAGTGACGACACCGT
CGAGATTCGAGAACGCCTGTTGCCTAACAGCTCGCGTCCGCACTTTCCAGTCTACTTCCGAAGAAATCGTCTCCCGAAAG
GTTAAAGAAACCGACCCTTGCATCATTGAGTGCCAGTTCCCGTGCGCGTGTTTAAGCGAAGCAGTGTCCGTGAATACAGT
GTAGAAGCGTAAACCTGGGATTTGTACACGGGTACACCTCTGTTCACTATTCCAAAAGCCTCGCCCGCGCCTGCGGGTGT
ACGTCAAATACGGCACACCACGTACCGCAAACGACGTACCGCACACGACGTGCTGCACACTACGTACCGCACACTACATA
CTACACTTTGTTCGGAGCAGAAGAGGACGTAGGTAAAGAATACTCATTCGATACTTGTTCTAGACGCGCTGTCCTCCGAC
TGTCGGAGGAAGCCACTATCTAGCTCTATGAGTACGTGTACGTATACACATGATATTCCGTATATGCCTGTATTTGAATG
TGTGCACAGTGGACTTTTTGAGTGGGAGTTGCTTATATTTGCGTGTGCGCTCTCTGCCCTTCCCAGGAAAAGTAACGCCT
GTTGGGCCCTGCGACCCTGTGCCGTCGAAGGACTCTTACTTTCAAATAAAGGACTTTCAAGTGTGTACTGATAAGCGCTT
CTACCGCAAGGCTAGCTGCGTTGCGGGAGTTAAGGAAGAGACACTTCAAAATTGGCAACTGTATCCCTACTCTGTTGCAC
GTTCAGGTCGGCAAGACGCTAAAAATGCTCGACGTGGACTTCTTCGTGTACGATGCGGACACCTTCACACGGCACTACTT
CAGGTACAACGTGGCTCATCAAGATGGATAGATACATGTACACTCGTCTGCGTGCGTGTGCATAAGCTCACATGTACTGG
AAGGACAGGATCTGTAAATGAACACGCAAAGGCCTCGAGGCCACGCTTCTCCGCGTGTGCAGCCGAGATTCTGCACAGGA
ATGCGCGACTGTCTGTGTTCTGTGCTGGCGTCCGTCCTCTTTCGTTTTAAAGCGCAGCCCATGCGAGTCACACTGTATCT
ATGCTGCAGCACGGAGCTCAACATTGTCCTCAACCCTCCTGTTGACGTGTCCGTAAAGTTGCCGGCGCCTCCCAGCGTGC
CAGTACCTCCGCCTACAGGCTATGGCAGCGAAGAAGATTCCCTACACTCTGTAAACCGGATTGTGCCCAGAACGAGGATA
GAGCCATACAAGAAGTCCAACAAGCTTGACGGAAAGCGTCTTTGGTTTCTCGGACGTCTTGTAGAACCTCTGCAGCCTGG
CCAGGCGCCACGGTTGTTCTCACTCGTGTTTCACCTCGACGACCATGAGATCGTGATTAATGAAATGAGCCAGAGGTAAG
CTGTCACCTGGGCCAGCAGCTTTTCTTGGTTGTCATGACTGAGGTGTCAAAAGTGGTGGATTAAAGCAGTTTGTGCATTA
AACGGTACCCGCCACTTTATTGAGAGTGTCCTGCTTCCGAAAGAACTATGCGGCGTCAGTGTATCCACAACCCAGATGCG
CAGAAGGCATACGGTCCACGGTAAAAGGGGATTACTCGCGTGTGTCCCCGAATGTGAATCGACTGTCGCCGCCATCCTTT
GCGTAACACATTGGGAGGGCGTACCGCCGTCCAAAGAGGTCTACAACGATACGTGCGCACACAGACTAATCGGTTTCTTC
AGATCTATTCCCTCTCCAATGCTGTACATAGCCTAGAGGCCTACAAATGTAGAAACAATTGTATTTCCTACGAAGGAATT
CCGCGTTCCCTTTAGAGAGTGGTTGCTTTTATGAGTTTTCCGGGGCGCATGCGCTGCGTTCAGAAATGTTGGCGTACAGG
GGGGCAGGTTTTTGCACAAGGCACAGTACAAAAACGAAAGCACGCAGAAACCATTCTGTCCGGAAGATCTTTCGATAGGG
TCAGTGCCTGCAGTGATTAGTTGTTATGGCCGAGGACAATGCAGTGGTCCTCGGACACACATGTGCGCGCGTAGCGCGAG
GAGGCGGAAAGGAAACCAGCAGCTGCGCGAACAGACGACTAATTGTCTGACTGCTGTTACCGTCCTTGCTTTCAGTCGTA
AAGCACGCAAAACAGCGTAGCGGCTTCATTTTTACGTAGAAGCGCGTGCTGACGCTAGTTCCCGATACGAGAGAAGACCG
TTTTTAAACATCCTGGAAGAAAACAGACGCTTGTTCTCGTGTCGGCGTGTCTGCAGGTCTCGAGTGCAGATCAATAGATA
CACATTTGACATTATGGATGCCGATCCGTTTACCACGCGCTACTTGTCAACTGGAGAGCTGGGCGATTCTGAACGAGACC
TCCATGTTGTGCTGGAAAGGCTGCGAGATTCCATGCGAGAGCGCCTTACCACCACTAGGGAACTGTTTCGTGTCCTCGAC
CAGGTATGTACACTTTAGCCCTACGACCAGCTTGCCAAATACGCACGTCAACACATCCTTACACGTATACTTTTAGGAAT
GCAAGTATCCACGGGCGAGCAACCGACGATGTCACCCCTGGGTGAGGAGGTAAATAAGCATCTTCATGGTCATCTAGTAA
TCTGTGTGAGGATGGAACTTCTGGGAAAGTCTGTCCTATTTTCGTGTATGTGGCGGATCTAACATTGTCCTTTATCGGCG
AGCAATTCGCGGCGCGCACCTCTTCACTGCGCGCAACGCCTGCGTAGTCCTCCTTCCAACAACACACAGGAAAAATGCTT
GTGTTTCCATAACAGGACAAAAATGAAGTTATCACTGTTGCCGAACTTCGACTCAGACTAGCAAAAATTGCATACGACGT
GACAGACCAGGTAAAGCTTGGTATAAGTTCAGGAGAGCAGGAGAGACTGCTCCACCTTGGCGACGTAAACTGGGATGAGG
AAAAGCTGAGGTTGAACCAGAAGGAGTCTTTCTCTTGAAGGAAGCAGGTGTGCATCTTTTCGCATTCGTCTATTCTTTTA
GTTCCCCTCATCTGCCACACAGGTGTGGCTGGTTTATGACGTTATAGAGACACGTGTTTGCTCCACTACACCAAAGCGTC
AACATTACGTACGTATCTGGGTGCGACAGCGGAAAGTGCTCCCTATCGTGGGCGTACAGGAGGCGCTGATCTTAGCGAGC
CATTTCGACCAAGACAAGGATGGACTTGTAAATTATGTTGAGTTTTGCAATGCCCTCCAAAATCTGGAGTATGCGCAGCC
AGTGAAGTCTTCGGCAAACCGTTGTCCGCTGAGTCTTGAGGTACAGACTTCTGCTGCGTGTGCAGATCGAAATGGAAGTC
GCATCTCCATTACGAGAAGTAGCAGTGCGTGGAAATCCGCGAAGACGTAATCTTCTTAATAAGTAATTCCGGGACCCACG
CATTCCGGCAACGCTGCCTGACGTATTCGCAAAGACCTGCCTGCAGGGCTGTCCACGTGTCTTCATGCGCATAGATGTAC
ACGTCGCGTTCGGTGTATGGACGCATGCGGTCTCTCCACTCCAGTACTCCTCGGCGACTGTGGTGAAGTGCCTGCTGGAC
CGGCGTACCGGAGAATATGTTCCCACTTGCAACGAGATAGTTCAGCTTACGCAAGACCACCGTACTCCTCTGTCTACGTG
TCTGCGAGTAGGCTGGACCCAACTACGCAGCAACAGTGCGCAAGTGTGATGAAAGAATAAGCGAGGCAGACGAACGAAGA
AAAGCTGTTCGACAGCTTCAGTACGTTACCTGCATTCAAGAGGACGCCTCGCATTATAGTGTGGTACATTGGCTTAGACG
GAACTCGGGGCGTAGCTGGGTGACTCCTGCTTGAGTTAGTCGTGGGCATCCTCCTTTGTTCACTTTTTATCCACCTTCCA
GCAGCGTGCGCTCTCGCGTAAAGGCAAATGCCTTACTATTCTGCCCCTGCATCATCTGTGTTTCTCATCGATCGTTCGTT
GCTGTCAATAGTGTTGCAGCGTTACATTCAGCTACAGTATGTCATACACCATCTAGTTTATAACTGGTTCAGGCATCATC
TGCAGCACGTGAGACGCCATGTAGCTTATGCCTGCTTGAAGTCCATATTGCAAATGAATTGCAGTAGAGCCCTTTTATTT
TAAACCCGCTGTGTCCGTGGCATCTTACAGGCATTTACTTTACCAACAACCTCGGCTCATCCACAAACTTACAAAGGAGT
TTGCTCATATTGTTTCGAAGAATACGGTGACCTGTCAACAGATTTACGAGGCTCTACGGTCAATAGGTGAGCACCGAGTG
CTTCTTCCTTGTCATGCCTACGTCGTGATACAGGTTGTTTATCCCAGCTTACACTGACACTTCCTCTAGCAGTAGCTGAG
CACAAAATGGGATACGGCATGCTTCGCGAGAACCTTGCCTCCTGTACTTCCTCAGCGCGCAGCTGCGTCTCATGCTTCTG
AACATGCATGCGTTGCAGATGCGTGCGTACTGTACAGTCCAGCAGCCTCAGCTGTGGATATTGTACATGTCTGTACTGTA
GGCCATGAATTCCCGCTCAAAGCCGTAGAACGTGCGGTCGCTTATCTTATGCCGGAAGCAGATAACGACGCAATAGATTA
CATCCGTTTACTACAGGTAAGTGCCCACAAAAAAGACAAAAATCATCCGGGGTCAAGGAAGACATGTGCCTTGCTTGACA
GTGTGAGTCTGGAGACGTGTAGTCGTAGTGCTCGCGTCAGTACTAGACTTCGTACATTTCTCTGCGGTAGAAGGAGTACC
GGTTCCCGCTACTTTTTCTTTTCTCTGCTGACACATATGGAGGCGAATTTACCTCTCCTACAAAGTAACACAGCGTTTGG
AACCACATCGATTTAGCGTACGGGTATCCCTGCGCCGAGGTATTGAGGCTGTCGGCTCTTTGACTCTTTGCTCTTCTTCA
CGTTGTTCACACCTCATCTGGGTCGTGGACTTCTGTGTTCTCCAGATTCTGACGATTACGTACAACGACATGGCCGCGGA
GCGATAAGTCATCTGAATTGACGGAGGGGGATGGGCCGAAGCTGACTGTTGCTCAAGACTCTAGCGCGACTTACGATGGC
TAGCGTTGCAGTTCATGAAAACTTCGAGTCCTTTTACACTGACTTCTGCTTCGGGAGAAACTACATATGGCGTTTACTCG
GACTTCAAAAGTCTGTTTCCCTTCCCGTTTGCTATGACCGCGTAAAGAATCGTTGACGGGCGAGGCCGTCTACCGTCGTG
AAAACGTAGTGACTTAGTTTCAGCACACACTGGAGAACAGGGCGAAAGACCAGATTACAACTGAAGGCCTCCACGTATCA
TAGCAGTACGTCTATGCGGAAGCTCTGGGCATGCATCGCCCACTTTTGAGCACCCTCGCGCGTCGTCACAAGGTGGCAAG
CGACTTCTTTCACTTTGCTTCACAGCGGCTGAGCTCTTGTGTGAGCATAGCGATCCGCTCGTCCTGACACATAACGTAGA
CTCCAGTATCCTAAAATGTCGAGCGTCTCATCCGTGCAGACCGGGGCATTGTGAAGGGGCGCCAGGGAGCATTAATCATC
GTACGTAAACGCTACCGCTGTCTACTCCTTTGGCCTAGTCCGTTGTGCGTGAAAAACTGTGTACAGAAATCCATGCGACT
TTTCCGCTTGATACCGAACTTCGACTTGGTAAACGTAGACTACACAAGATGCATTTCTGTACCTTAAGGCTGAGAAGTTG
TTCAAGGTGCTTGATCTTCTCCCTCATGATGACGTTTGTTTCTTGTAATTCGGCGATGGTTTCTTCTTTCTCTTTCTGCC
AGTGTCCACAGTGCCAATATTAGGGACGTATATATTCCATCTTTGTTTAACTGATTCTACAGAAGGATCATCGGGCGCAA
TGCTTCATCGCTCACATTCCTGTCACCGTCTGTGTGTACGTGGGCTAGAATCGCCGCTCGCGCTCAGGACGCACAAGGGT
TCACTTGCGCATGCACTTGAGTACGTTTCGTTGCTGGTGAATTGTGTTGTTTCACAACAGCTTGCTTGCCGTCAGTGGCC
TGTTACTTCACTCGGACTCGCAACAACTCTGCTGCAAGTCTATTGTTGTGGCCTTTTCACTTACCAACACGCTAACGCTC
TGGTAAGTGTCGAAATACACCGGGCCGGTGACCGACGGAGGTCTGCCTTCAGCTTCTCCCGCTTGGTCTGCCGCAGCCAC
TCCACTAACTGCGTCTGACGTGTAGGAGCCACGGACAACACGGATGCGAAAACATGGAGGTAGAACTGATAAAGCAGAAC
GTTACTTGTGTACGCAGCCGATGAGCGTGCTACGAGGAGTGCCGCGCAGCTGAGTCTGATTGAAACACGCGAGTGGAACG
GTTGGACAGGGATTGTAAATGGAGTCACACGCAGAACGACTCTGCAGAGTGTGGCGCTGTTATGCTCAACAGAGTACAGA
CACAAGTATTTACGTAGGCATCCCTGTGAGAAACTGCGCTTCTGCAGTTTCCACCGCAGTTTCATTACCCGTCCTTAACA
CGGTGGTGGCCCTCTTATCGAGCTGATTTCGTGTAAATTTAGGATTCAGCTTTGTGCGTTCATGATTCAGTGAATCGTTC
TCCACTGTGTAAACAGCAGAGTAGAACGTGTTCTTCACGTTGGTTGGCACTAGTACCTTCGAACGCTGCGTCCTGTTCCG
TTGCTCGAGCACTGTATTCTGCTGCCTGTACCATCCGACACCAGAAAGTCTAGGATTTTGCCTTGAGCACACAAAATGGT
GAGAGTCTGTCGTGAACGTAAACTTTACACTTTGCCCAGGCAGGGCCAGTCCTGTTTGAGACCTACAGAGAATAGTCCAC
CTAGCTGCGTCCCGTGTGCGTCAACTACCCTGACTGCGTGCCTGGCGCGGCGACGAAATGGCGACTTGGTTACGAAACCC
ATATGGGGCTATTTACTTGTGAAGTCAAGCGTCCACGTATAGCACCTGAAGGCGCCATTTTGTTGCATCCTGAAGTCACA
AGTACGCCTCACCCGATGCCTGTACAACGCTAACGCTTTTTCCACTGCCCCCGGGCGTGCACTAACGATATCCTGTATCT
CTTGAGAATCCAGTTTCATCCCTAGCCGCCGGAAGACCTTTTCTGCAGAAAAGACATCGACCAGCAACTCGCTCAACTGC
AGGCCAGTGCTCTTCTAAAGCCGACGACACGTGTGTACTCTACGTCAGTCTCATTGCTTCTTTAAGCGCATGGTGAGGCT
AAACCATGTAGGAGGTGCTAGATTTCTGGCACCGAAGCGGCCACAAAGCTCTCTCTGGCTCACGATTCAAAGTCTTCCAG
TTATACGCTTTCCCATCAACGGCATTTGCAGCGCTGACCCGCATTGCAGACACAGCAGAAACGTGTGACGCAGGAAAATG
AGATGTCGCACACGCGGACTTCAATGTACTTACGCCATCTGTGAAGAAAAAAACGCAGTCGAACCATCCTCTGGCAGAAG
GAGGCTTCACAAAATATTCAGACAGAAAAAAATACAGACAGCTGCGCAACCTAAAGGACAGAAGAACCCACCTGTAGTTA
TGCAGCTCCACAAGCTTAGGGGTGCAGTAGCTGACAACTTCCGCCATAAGCACTGCAAACAGGCATATCGATGTTTTCCA
CCTTGTGTCCGACGACTAATTTATAATGCCGCGAGTTCCGACCCAACAGCAGCAAGTGGCTGGTGTACACACTTGTCGAA
GTTTTCAGGCGTTTCTGCTCTTTGAGTGGTCATCATACGACGCTGCTAGGTACAGATTCTGTTGAAAGTTTGGGGTGGAG
GTTGTGGAAGTCTTACCTCCGTCCGAGAAATCGCGGCTGATGTTCTTCTTGGGTCGTGACAACGGGATCGTGTCAACCCA
GTGGTACAGCTCTGCAAGTTCATCTTGCTTCGGCGACGGGGCCATCGGGAAGAGGTTAGCCGCGCTGGACTTTCATGCAC
GAGGAAACAAGCACGATCACCGAGAGCGCATTCAGTGAATGAGGAAAGATGCAGGTAAGGATCCCCTAGCTGATATTGGT
GAAATTCTCACGAATGAAAGTTTATGGGGCGAAGGGGCAGTCTGCAGCTACCGTGTTGGACATGATATACTTGCCAAGCA
GGAATACACAGAAAACGTACAGATCCACTGCATTTGCTGGTCACACGTACCCGTGAGTTTTCCGGCTGGAGATCTGTCGA
CCACGGGAAGGTGTATACGTGGAGTCTGAGTTGTGCTCAGGTGTGTGCAGGTCACCACAGTCTGGAAAAACCGTTGTTGT
CTGCGCTGTTGCGCCTTTGTCTCCGCGTGCGCTTCGAGCTCTTTCTCAGGAAAAACATATATACGTAACCGTGGTCGCAT
TCCGGAACACCATTTCCACACATTCCCGCCGGTATGTAATCCCTCCGAGCTTCGGTGAGGTTTTCAATCTTTAGGCGCGC
ACTACTCGCTCTCCGCCGTCATGGTGCTCGCCAGCTCACCACGGCCCTACGCTTAGGTTCAGTGATATGTTTTCGTATAG
CTGCTGTCCGTGGGTGTCTGGCAGTGAAGAAAGGGGACAGGAAGAGGCGCACTAGCGCGACCTGTTGTCCTACCTCGTTT
CCCTGACCTTGCGCTGCTGAGGGAGGGCGTGCACGAGTCTGATGCCGACACCAGCCACTGAGCTGATAATGCCACGCTGC
GTATTTGAAATAGTTTCAGATGATGCTACTCCGCTGTGTATTTGTCAGCGTCCACCGTCTGTGGATGCCCGGATTGAGGT
GTTCTGCGTTTTTCCGAACACGGTGCGTTTGCTGTGTGCACTGTCAATACCTGCGAAGTACGCGGAAGAGGGGGCGGAAT
GGGCATGGGTGCGTGCGGGTGGTGGCCACACAGCAGTGCGCGGAAATACCGGATTTTTTCTGTCGTTCCACTGCCTAAAG
GCTCACGCGGCAGTTCGCATGCATCCACGTTAACACCCATCGAAGTGCATCGTATGCGACTACAGCCATGTTGCTGCTGG
CGCCAGTTGGCTTCTTCTCTGGTGCTCTGTGGGGTCCTGTGCACTGAACACCGCAGACCAACAATGCATTGGGCTCTGGT
GAGAATCTAGCGGGCGTTCTGCCTTCGCACTCGTATGCACCCGAAACAGTGTCATCCGTTTCGAACTGGTAGTTGCGTCC
TGTAATCGTGTAGTCGTATATTTTGATCTGAAACGGGCAGCTATCGCATGTTTGAAACAACCTGTAGATGTACAGCAGTG
GGCAACATCAGCATGCGTATGCGCGCAAGCCTGTACGCTGCAACACACCGCCCACGCTGCGGCACCACGGTTGCAGAGAG
GCAGACACCGAGACAAGCAGCCGGTCTCAAAGCCCGTAAGGTGGGTTACACAAACCCTACGTATAGTATAATCCTATTTC
CACAACGGTAAGTCTCTGTGTATGAAAAGCAATTTCTGATACATTGGGTGTCTGTGTTCTACGCACCTGACTGCGTCCTG
AAATTTGGAACTACTCCGCAGTCGGCGCGCCGCACACGTGAAAACATGTTAGTAGGTGTCCACCGACTGAATCACACCCC
CCTCGTGAACTGCGGATACACACACCACCGGATTTCCAGCTCTCGTAAGGCGGGAGTCTTAAAAAATCGCGGTTCTGGAT
ACAGAGTTTATCAAGATTACAGGTGATACGGCCACAGCTGCAGCCGTAGTCTCCGGTGGCGTCTGGATGGCAGACACCAG
CGCGTAACTGAAGCTGTACCCGTGCTAATGACTAGGTTCCACCGTTGTACCACGTTCTACGCAAGCGTCTACTGAAAGCA
GAAATACACGTTTGGAAAGTCAACTAACGAAGGTGTCATTTAGTTCTTGAGGGAGGGACAGAAACACGTTCAGCACATCA
TAAGCGGCTAGCTACGAGCAGCTGCACTGTCCGCACGTAGGCGCCGCTAGCTGGTTGCGCGGAGCGACAGAGTCGCTGTT
GCTCGGACTCGCACTGCGCGTACAAGAGTCAGCGATCAAGCAGCTTCTGCTTAAGCGGAAAGGTCTCGAGTATAGAGCTG
TAAGTGCGGTAACAGCCAAGACGTCTCTCGGGCATCTGTGAATGTCGGCCGCGGACGAAGCGCAAGAAATCAGCGGACTC
TCGCTCCACGTCGTGGAACAGAAACTGCGGTGAAGCTTTTGTGTTCCGTGGCGCGGCTTCCTCGGCTCATCTATCTGTCA
ACGCATCCAAAAGGTAAGGTCTCCTGGTCAAAGGTTGCCTTGCCTGCTGCGTGTGGAACCCCCAAGCGTCCAAGTTTGTG
ACGGCAGCAGCCTGTCTGGTGGATAGAATACGCTCGTGAGCACTACGGGGCTGTTCGCAAGGCATGTGACGGTGTTCACT
GATTTTATGGTGTCTTTCACCGGGCGGAACTTCCCAAGATCATCGCCCTAGAAGCTGGTTGATCCGTCCCCGCGCCTCTG
GCATGCACTCCAAAGCACACGGGGTGGATAACGCCTCTGCCTAACTCACCCGCACGAACAACCGCCGTTGGAACAGAGCG
CACAAAGTGCGAGTGACACGAGGAGGCTCCCTAAATCTGTGCTCTGACGCCGTTCCGCAGGAACTATGGAGACTGTATGG
ATTGCCGGAGCGTGTCCCCCAGATCAACCTTGTCGACAGAAAACTGCTTCGAGGAACCTTCACCAGGTAAAGCATCCGTA
GCAGCGTGATGTGACATTAAACAGCAGTGTGGCCCCATTGTATCATGCAGTGCTGCACGAACGTGCTGGTTAATATGGGC
TGACTACGGGGAACCACTAGAGTGGTGAACATGATCGCAGTTGTGGGTGTACCAGGACCCCAGACGCTGCAATTCTCGCG
TGAAGGTTTTGCTTTCTGACCTCAAGAGCTGCAGTTCGAGTGCGACGGGCAACTGCACTCCAGTAAAACACGTCTACACA
GGAGTAAAGACACGCACATTAACGTCGTAGCTTAGCCCAGAGTAGGTTGCGTCGTGGAGGGAGAAGGTGCCACAGTAACT
GTGCCGCCTTGTGCGGATACGTCCTTGACGAGATGACAGAAATTGATGTGCTTGTCATATCCGTACGTAGAACATTGCGG
AAAAGAGTCCCGCAACCCCGGTTTCCCCCACCTCCATAGGAGTAGAATCCATGGTGGGTTCCACAACTTCTACTCATATT
TGCGCCTGAGAGAGACATCATCCCAATGTACAAGGTGTGTCCACGCGCGGGCCCTGTTCAGGTTCGCGGGTTTTTGTGGC
TGGAGATTTCGATTTCGTCCCTACCTCTTTGTTAGTGTCAACGCTATCTCTGCACGAATGTGACTCCGCAGAAGACAGAC
TGGGGTGCAGTGTCCGAGGAAACGGGGATTCGATTCTTCCCTCCACCATATCCTCCGTGTCCGCCTACAGTCGCGACTCC
CTTCGACGTCAGCTTCTACGATTTCCCAGACGCAAGTGTTTTGAAGGCTCAGAGGCTGGTCACGCGACCACGTACTCGCC
ACCGAAACGTGTTCGACAGGTTGACAGATTCACAATTCTACACTGTGAGCAGGACTACCTTGCCAAGCCATTCTACCATT
TTGCCGTGAGGGCTCCACCTGAGGAGCCGTAGACACCTTTGGCTCCTGTCACATGAGCTTGTAACACGCAGCAGAAATAC
TCTGACGGACTCTCCCAGTGCTAGGATGATAGTTCCGAGGCTCGTGAAGGGAGTACATTGGCAGGTAGAGTGGCTTACTC
AGCTACCCTGGCAGCGCTTTTTGTCTTTAGTTTTGGTGGCTGTTTCGTTTGTGGTTTCGTTATTGGACGTCGCTGTGCAT
GGGTCTGTGGTGTGAAGCTCTACGTCACCGTAAAAATACGCGTACCCGTCGCAACTATTAGGTACACGCAGGCCTGTTCG
TGTCTGGTCTTATCGAGCTAGGAACTACATTTCAGCCGAGCTGCTGTGGTCACCAAAAAGGTCCGTCCGGCTGTTCGAAT
CGCTCATTCGACACTAGAGTCAGACGCATTCATACATTGTATCCGACAAGGAGCAGGTGCTGTATGTGGACTCGTTGGCA
GCAAAACGGGTAACTGAGATGAACTTGCCATCCACTTCAGCTGAACGCGTAAAATTATGCTGCACTTTCCAGGAAAACTC
ACAGCTTGCCGGTAACCGCATCTGTACCCTTTAAGACCCGCGCCCCGACACTAAAAACAACGCCGTCCATCCCTCTGTCC
TAGAAAGCCGCAGCATCGCGGGCGCCACAGATCTGCGCAAAATACTCTGAAAAACTCAGGTTATCGATGGAAAATTAGGC
CGCCGGTCTCAGCTAGGAAGACACAGCGCTGCTTACATCGTTGCTGACTGTCTACCCTCCCCTGCGGTGACGTAGCAGTG
ATGCCCCGTATTTAGAGGCTGCCCCCCCTCGTGAAACCTCACTTGTGATAAATTACCGTCTGCGAACCACAACTTCCGGT
GGTACCAGAATGTTACGGCAACGCACTACGTCACACATGCAGTGATCCTTTGACATGTTCTGGCACCAGATTGAACCCTA
TGTTGCTTCTTAGTCGCCGTCCCTCTCAGTGTTGACAAACGGTCTCAGCTGTGTATCCCACTTTGTGAAACTGCTGTGGG
CAGCCACGTAAGGTCTTCGTCCTTTACAAATGTGCTGCGTGCGCGTCCTTACAGGTGTAAACCTTCACACGTTCTTGTGA
AGGTGTGAGTTGTTTATGCAGGGGACACATCGTGAACGTTTTGACGAACTCGGCAATGGCCGGGGAATTGCCGGACGCGA
ATGTGTGTACACAGTTGACGGCCTCACCGAGTCTCCGAGTCGCTCTCATGAGGTGTATTCCTCAGTCATAAAAAAACGTA
GGAAGCCCTGCTTGATATTGCTTCTCTCCCCAGTCAGCCTTTCTATAGCGATCAACACTGACATAGACGCACAATAAAAC
GCGTACAGACATAGAGGGTCATTATACGTTTATACATCTTTGTGCGTGAATACTTACTACTGGTGCGCTACACCTGGGTT
CGCTTCTTGAGATACTGCATACTTGTAGGCACCACAGTGGTGTACGGCGCCTTTAGTCCAACGCCGTACGGCTGTCTTTA
TGTGCATTTCCTGCACAGGACCATTGTTGCTGACTGCTGTCTATTTAGAGTGTCACCTGCGTGCACGACGTCGTCGGAGG
AAAATCTGAGATAACCTTATGGTTGGTTATCCCACGCATGCACATGTGTACAGTGGCATATTGTCTGTTATACTACGTGT
CCCTTCGTTTACAGCTGTGCACGCTTGTAAGCACACCGCCTTCACGCATCCTTTTATTTGCTGGCACACGACGTGCCAAC
TAGATTCTTGTTCGCCTGCTCAGAATTGTTTGAAGCCAAATACCACGACGCACGATCTCTATCGGATATCGACTGCTTCC
CCAAAGTTCCACGTCTGTTGCTTTTCTGAATTGCTGAACAATTCGCCCTCTCAGCGCGAAAACCAGTTGTTACACCTGGA
ACACTAGGCATTCAGCGGTTCGGCGTACAAATCGCAACACCGCGTCTGATGTGGTTGTACCGCAACGGGGACAAGCACGA
TGACGGAACACCCTTTTTCGTACGTCCTTTCATCAAGTCCATGGAAGGGTTATACCAGCAGATTTCAAAAGTAAGGATCC
CTCTTACCTGTACCAAACAAACAACAATAATACGAGGACAGATTATACACGCCTGCGGGTGTACACCTCGGTGTACGTGT
ATGCGTGTGCACTACCTGTTGGTGGAAGCCTTTGAAGTGTGAATCCCTCAACAAGATGATTGACACCGAAGAGACAACCA
CCCATGCATACGAAAATTCCGTCAACACAATCTCCGTTATATTTTCTGTCTCATGCACCCGCAGAAAATCACTCCAATCG
CAGGTCCAGTAAGGCGTATCTTTGACCAAAACTTTCGACTCATCACAAACCTCGAAGACATCGTGGATGGCGCTAAATAC
CTTTGCACATCAGGTCAGGCCCCTTTGTTGTTGACTTTTTCCACACGTTTTGGGGACGCGGCGATACGCTAGTGTATAAT
ATTTCACTACATTAAGTTGTAGTCACCACCCTGACATCGTGGATGGCGCTAAAGACCTTGGCACATCAGGTCAGACCCCT
TTGTTGTGGACTTTTTCCACACGTTTTGGGGACGCGGCGATACGCTAGTATATAATATTTCACTACATTAAGTTGTAGTC
ACCACCCTGCCCACTTATTGAAAACACATTTGCATACCACAGTCCCCCCCTATACGGACACAGAAGTGCGTCTACGGATG
CTCGTGACACTCACGCACACGGACAGCTTGTGGATAACACGTGCGTACAGTAGACAATGCCTTGTAAACTTTCCCTGCCA
ACGTGAATCAATGCAGGCGAGCCGCCGGCTCCGTACGACCGCCTGGAAAAGTTCCTGAGTGAATGGGTCGTGCAGAAGGC
ATACAGCAAAGTCCCGAGTGAGTTCTTTATCGTGTAGACACTTTGGCTTTGTTAACGACAAAGCGAGGTCAGAAAGGCAT
TCTCTCCTGCCTCCGTCGTAGCGCAAACTTTGTTCACCTTTCCTCAGAGTCTTTTAAGCAGCCGGTACGGCACAGAGTTG
GCTCTTCTGCTCCCATACCTTTAGTCAAAGACTGACGTGTGTCTGCATGAGTACGGTGGCGGAAACGAATCAAATTCTCA
AGCAGATGCAACCGATGCTTCGGGTCACAACCCCACAGTGTGCGAGCGGTTCACACTTGTGCTCACATGAGGCCACAGGA
GTCTGGAACGGAAGGGAGATAGTTGAGTTTCATACGTTCAGACCGGACGTACAGCGTGCTCGTGAGAACTCTGTAGAGAA
TTCACTGAACAGAGGCAGATGTCCGGAATATATTACATAAAGGGCACTTTTCTTCCTAGCAACTCCACGACGGCTCCACG
CTATCCGCAACTCCGGTCTTCCCGCGGAAGCAGCAGGTCAGCATCCCAGCCGAAAACGGACGTGACTGCAGCTATGGAGT
CCACCGGAAGCGCTGTTGCATGGAACAAGTGGTCTCAAAGTAGATGCACTTTTGGAATGCATTCACTCTTCAACCGAGGG
TCGAACTGTTGGAGGCTTACGGTATGTAAAGAGGGAGGACAACGGCAGCGGAAGGAAATTACTCTGCAACGACGGCTCCC
TCTGAGGCGGGCACAGTGGGCTCTGCTTTATTTAAGTTGCGCTTGTATCGCAAGAGCATTTCCTTAACTTGTTTATTGGT
TGCCATAGACAGGGGAGTTTTCCTTTCCATATCTTCCAGCTCTATTTCTGCGACTTTTCCTTCGGACTCCTTGCTGAAGA
GCAGTGATTTAATCTGTCTCATATATCGCGAGCACGCAAGCTCACATAGCTGCGTATAAGCGTCCACGGTGTGCAGTCAT
AAGATTGAAAATAAAGCACCCATTTTGTCTATTTGCCGGTATTCTTATGCTTGCGCGTATGTGAATGTGCAATGGTAATA
CGAGAGCGCATATATACGTATTAAAATATACACCAGAGTAACTGTGGTAAACGTGGGTGCAGTCGAGCTTCGCTAGTTGC
GCAGCTGATGAGTGAACCACAGCGCACTCTTTTCGTACTCTCAGCGTGTGTGTACGCGTGCGTGCTGGATCCCCTCAGTG
GTGTCAACGCGCAGCTCACACATGTATACGAAAATTCAACTCTCAGCATCTTGAATTGCGTGATTTGTCCTAATGTCTAC
AGCCTGAATTCGTCATATGTGGGCTTGATACGTTGTAAATGAGTTTTGGGGAACTTTTTCAGTTCCGGAGCGCTTGGAAA
CGTACCGCAGCGCCTGCGTTTTCCCTCACAGCCAAATGGAGCGGAGTTAATCTGCACACACACACCGTTGGTACGTGGAG
ACGCTGGGTTCATCGGCAGTACTGCCATTGATTCATATTGTTGAGTGCTGGTCCTTTCAACCTTTGGGTGATCACGTAAG
AATCAGCGTCCTAACATGTCTGTGTGCACAAATCCACGGCAGAACACGTGCTGAACCCGACCGGGGGACGAGTATACTCC
TACCTCGATACTTCATCCACGCGCACACACGTCTGTATCTATAAATTTACATGCTGGCGATCCACCACGCACAGCGGCTG
TCACGCATCATGAATATATGTCAAGGGAATCTGACATAGACGTAGACAACAAGAAACTATATTCCGTGCTAGACCACGTA
CTACAGCTCGATGACATGATCGACGTCGTGAATGCTTTAGTGGGCTCCACCAGTACGGCAGAAGAGTTGTGTACAAGTGT
GTAGGGAGATTTCACTTACTCCAACCTTCATATCAAGAACGCCTGCATGGAAGCAGGCGCTGAACTCTCCAGGCATGAGC
GTGTCTCCAACAGCGACTTAAACGCTTGGTTGTACACCTTGTTCCATCATGTAATAGAGTGTGCAAGAAACATGGTGTCC
TTTCCAAGCGGATGCAGGCTGTTTAGTGCGTTTTGCTTCGACGTCTTACAGCTACAAGAGCTAATCAATTCACGTTATAG
GAACACACCCTGCGTACATACTACGTTGTTACAGAGGTCATACTGCGGGCACGATGTCTCGTGTACGGGAACAGGTTTCC
CAATGCTAGCTGAATGATTATTGGAGTCGGAGGGTGCACCCCAGCGACTAACCACCGCTTTATTAGACTGCAGTGCATTG
TCAAGGCCTTATTTGCATCGTGCAAAGGAAATTCCCACGTTGCTACCTTCGACCGAAGTCTGTCTATTTTGCACAAGTAT
AGCATGGAAGTTCTTTACCTGTGGGGACTGAAATGGTGAACAACACCGCTGCAAACTCACCCAGCACACGTTTGGGCATT
AATGTTTGCACCATGCTTCAGCAGGAAGCAAACAGCAGACCGTTGGTTTCCGGCGCAGGCAAAGTGCAACGGGGTTCTTC
CTAGCTTCGTTGACTCGTTGACTTGTAGACCTGCGAGAAGGAATGCAGCATGTCTCTGTAATTAATCTCTAGTCGCAAGG
ACGTCAACCCTGGCTCGCACGTGACAGTGATCCTAATGAAGAGAACGCAGCTGTACAGTCCAAGGGATCAGCTGAGTATG
CGACAAGCTTTTGAAAACGTCGTGTGACGGGACGTCGCAGAGCGCTACTTTGGCGACGAAAACACTGAATTCAGTAGCAA
TTGACCCGATGATGTGCGAGTGCGCCGACTTCATACGGGTCGTGCAGTTTTCACTCCGAATGTCTCTTGTCAGTATCCCG
AATGAACTCCAGGAAACGCATGGTTGACGTCCTTCTGACTAGAGATTAATTACTAACGACACAAAGTGAGAAGGATGGTG
TTCTGATGCGAGACAAACTCTCCTTGAAGGCCACTTCGGTATACGCTTTACAGCAGCTTACGAGTTCAATGAAATTCGCA
TTCAAGGATCCATCCAAGAAGACCACTTTTCGACCTTCACTGTGACCGTGATCAGTCACACACAGCAGACTGACTACCAG
TGACACGGCAAAACATGGGCACCAGCATTCTCCGCAGAACTGTCATAAGGAAACTAAGACGTCTAGCAGCAAACTACACG
GTGACATAAGTTGAGCGGTTGGGCCACCGTTAGAAGGACTTTTGTGTTCTTAGCCATAAACAAGTCTCCTCACAAAATAG
GTTATACGATGAAAATAACTCGACAGAAGGGCAACCTACTCACTACGCACGCCGCACCAACCTCTTTAGTGCATCCAAAG
TCTCTTGTCCTCTTTCTTTGGATGTGCGAAACCCGTGTTACGGAGATAGGCCAGTCCTTGTCACCCGATGCAACATGTTG
GCCGGAATCGGAGTCGACGACAACTTTTTCTAGTCCCAATGAATTAAATCGACCAGAAAAGTGTGAACATTCAACCGGGG
ACGACGAGGGCTCCTCTTAACTTTGCAAGCACGGATCGATCCAATTCTGACTATGTGTATGCGGAATACAGCAACGTGTG
CAGCTCTTGCGCGTAACGTGTAGACAGAGTAGCGGACGTTGGCACACGCTTCAACGCAGAGAGAGCAAAGCTTTTCCTAA
GTAATGATGCGCACAGCCTGTACGCCTGGAACCCTACGAAACCGAACGGGGGCCGCCGGGGCTCGACGTCTTTACCTGCC
TCTAATCCCAGTTGCAGCAAGTCTATTTCCCCGTGAAAGGCGGCTGGTGGACAACACACACACGACAGCAAAAGTCTTCA
GCTATAACAAAATGAGTTTACGGACATCGAGTGGACGACGCAGTCAGAATTCCACTATTGTGGAGGAGTTTCCGCATAAG
AATCCGTGTGTACCGAAGGGTGCCACTTGCCTTCGAGACTATAATTGCTCATGTGAGCACACGGCTGCTCTTCCAGTCTG
AAGGTCACCGCTGCGTATTCCGTATTAGGTAGCACATGTGCTTACCGTGGTGAAGTATGGACACCCCGCTTTGAGGATCT
TTTATACTGTAGTCGACGTCGAAGGTCTGCAGCATTCTGAGAGGACAGCAGGGAACGATCCGTTCTGTGTTGCGTTGCAG
CGTACAATGTGTAGACACCAAGCAACGTGCACGAGGAAACCTGTAACCGCGAGCGTACAACCACAACGGTAGGACCCTCT
GCACGCACCATCGTACACAGAAGAGCGCCACGTACAGACGTACGCTTGAGGAAGCTCTGCAACTGTAGGACGAAAATTAC
CAACGTGCTGCCGTACACGCACATTACTACACTGTGCAAAGAACAGGAGGTGGTTTGCTCCACTGTGCATGAGGGGATGA
TGCCTGCTTACCCGCAGAGAGGTGCTCGTTGCACAATCCACGCAAGCGTGTGTGCACTTCGTGTTTTACTGGTACGCGAA
CCCTTCAGCGTGTGCGCACAGCATTCAGTGTGAAGTGGAGTTGTTCAGGACGTGAGGATAGACAGACCAACGCGTGAATC
TGGCCAGCAGTTGTCATACTTCGCGGCAAGCAAATCTTCAAGGATCATGCTGTCAACTTCTCGGGTGTCACGCCGTCGTG
TGTGCGTGTGGATGAGTGCGTGCTTTTTTCGGTTGCTCCCAGGGTTGTTCGCCTACCTCAGCTTGTTCATATCGGGCGTC
TCCTTCATTATCTCTTCCAGCAGCTGGGTGCACAGGCAGAAGTATTAGAAAAATCAGGATATTTGCTTATGGGGAGCTCC
TTACAGATATATCTTAGCTCCTACCTTTATGGATGGCCTCCGTGGAGGCATTTACTGACCTTGGGAACGGGGTCGGCTCA
GTAGCAGTGTGAACAACTGTGTACACCCCTACCTACTTATCGGGTGGTCAACAGAGATTGTGCGCGCTTCCACCGTGTAA
CCGAGTATGCGTACACTGGTAATCTACGATATCTTAGCCTGAAGCCCAGACCACCACTTGCGCACCTCCAACATCAGTAG
TGTACCCTCTCTCGTCCTGACGGCGAGACCACATTTATGCATCTCAGACTACAACCGGCAGGGCAGTGTTTCTCATCGGG
AAATCAGATCTTCAGGACTCAGGTGTGTGGTCGTCTACGGGGCTTCTGCAGTTGAGCTACCACGCAAAAACTTTTAACTA
ATGAGTAGTATAGCGCGCAAACACAAAGGTCTTCACACGTATACACACCGCCGAGGTAATCGTGTCATAGTGTACTTGCC
TGCACGTTTTGAATGCGCTGCAGTACCCTACGTGAACGCGGGAGTACAGCTACACAAATGAGGGCAACGGTTGAGGGGAG
GTATGTTGCTAGTGCGGTGCGGAGGCCATTTAAGTCTTTTACTGTCGGCTATCTGGACCTTGGAAGCCTACGCGCACACA
CAACTCTACTAAAGAAGGGAGAGGCAGGAACCTGTCGCGCTTGCCTTGGCGAAACACAAGTGCCGAGAGCTCTCATTATT
AATACACTTGGGCAAGGGCTTCGTTACGATACAGACGTTGGTGCACCGACGTACTTCGAGCTGCATTCTCTTTTTACTGT
GAGTAGGGCTCCCTGCGTTTCCCACGATGGCCATGCTGCCGAGACTTGTGAACTCATTGTTGTCGTTTTGTTTCAGTGCA
GGCGTAGAACGCGTCCTTTCCTGGAAGAAGGACTCCTCTTGCGAACTTGATTCGTGTATCATCTTCTCACACGTATCAAG
ATCAAAGGAGCTCTTGTGTCGACAGTTTCTGTGTTCTCATACATCTACATGTATGTCTGTGGCTGTAATACCACTCTCTG
TTTTGTCACGCCTAACGCGTCGGAGAAATATAGGAAACAGCGAACCCATCCAGAGCCGGTCTGCAGGCCAGCTACGTGAC
TTCGTCTTTGAATGTTATGTCACGCTTCTCAGGTAGCTCGTGCCTGTCATGAAGGCCGTAGGCATTATACACAGATACGA
GTTCCGTTGACTGCGACTGCCTCCGGCCCCTATTAACTACCCACAAGAAACGCTATTCAGGATTTTCACCATTCCATGTT
CTCCACGTTGCCTCCCCAGAGACGCGATAGAGATTTACCAGCACCGCACGTTAGCAAGCGCCGGGGATTGTTGTTCTTTA
TCTTGGGTAATGTGCACCTTTTGTAAACATCGGGTTTCTCGACAACTCTACACCCTCGCGCAGCTCCACAAGTACCCCTG
CATGAAAAGTATTTCGAGACTGTGCGGTTTGAAAAATGCTTGAAGCTCAAAGATACCTTGAATTCTCCTCAACCTTGGGA
TTTACGTAAGTGAAAGGATAGCGTCGTGTGGCTGTATCCTGCCGGTGAAGCTGTCGCAACCACTGCTACATAGAATTGTC
GCGGACCAAGTGATGTTTTCAGCCTACAGCAACATCCAACCACGTTTGCACGTCATGACGCATTAGAGTTCCACGTGAGT
AAACGGGGGGACGACTCCTTGCATTTTCATACATGGCTCGCTGCCATTTCCTCCGTGTCTATGGTGTATGCTTAACTACT
GGGTAGCTCATCCTCGGGTGGATTCTCTTCGAAAAAGGCCGACGACACTTGTGTATTTGTGATGTATGTTGTCCTTAGTT
TGCGTCCTCCTGGCAGAAGGAGGACCTGGAAGCACCGGTACCATATGCTGGTGGCTTCATAGAAGAGAAATATTCATACA
GGGAAGTCATTTCACCTACGTAAACTACGCCATGTGTTTCTCCTTTCCCCATGGGCCAGAGGGGGGCAGGTAGGTGAACG
CATTTTGCTTCATACATGTGCACGATTCAGAACCTGTCCACTTGCTCTATCTCAAGAGGAAAGCAGAACACGTAAGGCGA
CGTTATCCGACTGATCTTTATCCGATCAACTCCCTGCCGCAGCGGTTTCTGGTACGGGTGCCGCCGTTGCACGCGCTGGT
GCTTGTTCTAGTGTTCTTGCTGCGCTGCAGTTGCTGTCGTCACCGCTGTTGGTGATACTACTCCTAAGAGCGGTGCAAGT
GTTGCTACTCTTGCTATTGCGTTTTCCACTTCCACCGGTAGATCCGCTGTGCAGGAAAGCTTGTGGGCGACTTTCCCGGG
AGGCCTTCCAAGCCGCTGAGAACGAAAAAAGGGGATATGCTTTGTGATGCATTTTTCAGGCATGCGCCGCTACCGTTTGA
CGAGCAGCCCCGTCAAAGGAGGCCGCGAGGGGCGGCAGAAGCCGCTGAACCACTTCTTCGACTTCGCAAATCTCTTTGCA
TCCATGCTGATCTGCCGTGAAAACGCTTTGAAAAAAAGTGCTAGAGGCACTATACGACAGCAGTGAAAAGCGAAGTCTAC
GAGTTGAAGGCATTATTGACGAATATGACGGAGGCAGTTCTATGCAGGTCGTGTAAACGATATTACCGCGTATACCCTGT
GCATTAAACTCATCTACTTTTGCGTCGCCTACTGAAGCCGTTATCCACATTGGTTGTACGTTTAGGGTTTAGATGGCACT
GAAATTTTCTTAATGAGTAGCCATTGACTTGGTCGTACAAGAAGCACCACTCTTCCCTCGGTTGAGACATAAAGTACACG
CCCGTCTTGCTGGTGAGTGCGCCTGATGGCCACTGATGCCCACTTACGAGTACCACTCTCCTCAGGATGGTGTGCTAGTT
TACCGAGAGCTCTCGACCAACGAACTGAGACTTCCGAGCGCTAAACAACGAACGTACCTGGCCTCGCATCAGAGCGTAGA
AGGAATTCGACGGAGAAAGAGAGCTAACGCTGCCGTTACACATAACTACATTGCCGAAGTGACTCGTAGTTACCTTCCAC
CCTTGTCGGTTTTGCTTGCCAAGAAGTGTAAAAAGGAGCACTTCCCACGTGAAAGAGGTGTACACGCCTGCACAACTTAG
GTGCGGAATACTGCTTGACATGCACATCCAATTGTGCCGTCTTTTGTGAATAAAATACGCAGCTCTTCCTGGCGGGCAGC
TTCTTACGTGGGTCTCAGAAGGCGGGTTTTCACAAAGAGCGTCAGCATTCCAGTTAATCGTCAATTATGTTGGATGCGCT
CGGAAGCGGGTGTCGGAGCCGGGCATGTGCAGGCAAGCAATATAGAATTTAAGAAACGCGAGAGAGCAAGCGGAACTAAA
ACACCAGTCGACGCTGGTGGTGTGAAGAGACCACGCCAGTTTGTATAATTGCGTATCGCACACAGTGTGTTACGAAGGAC
TCGCTGCGTCAAAGCAAAAACTCTGCTTCCTCTCTGCTGTGTACTGCCGTAGGATCATTTTTGCGCTCTCCCCTGAAAAG
GTTTACACGCTAGAAGCACAATGAATTGGCGTCTTGCGGCGCGCCGCGAGGGCTCTGCGTCGGCAGCCTACTGGCCCCCC
CATTGGTGAAGACTATTCCTTGCATTCGCAGGACACAGTGGCAGCAGGGTTGCACCGACACTGAATCGAAACGCCCGCAC
GTGTATGTGTTAACAAGCAGTATCCACGCAAAATCTTGACGTCCACTACGTTGGATATATATAAGAAGGAAACCACCGAC
TTCCTCTCTGCTTATAGCCGGGCGGTTCACATGTATGCGTAGAACTGAGCAGCGTTTGGCGGATTCCACGTTAAATGATT
AAACGTGCAGGATGCATTTGTGGTTACCCACATTGGTCTGCACGCGGGTGCAGACTTCTTGGTTTCGCAGGCACTTGCAC
CAGTAACGTGACGCACCCTGCATATTCTGAACTAAGCACCACTCACAGAAGCATCTGCCGCGCCTTGAGCGGGTTACTCC
TACGCGTGTGGGATTACAGTCAGTTTATCCTCGAAAACGTTCGTGCTTCCATATACCTGCAGGTACATATACGTGGGAAG
AAAGACAAGAGTATGCACCAAACGCAAACGGCTCTCGTGTGCAGTGCGTGTAAGAGCATCAAGAGGAAGCGAAAGACTCG
CACACGTAAGATGGAACGCAGTAGATGCGACGGAATTCATTGTAACCATTGTCGGCATCCGCGTGTTCCCCCTGCAGTCC
GACCAGGATCCGAGATCCGCTTGGATCTTATCTTTTAGCAAACCTATCTTTCAGAGTGTACGCGAGTCGTGCAGATTTTT
GCTGGCGAACAAACTGGAAGCATTGGTTCTTCCTACTCGGTACGAAGTGCCCATGTGGTTCGCTTCTTATTCCTCAGCTT
CTTGTGAATGAGGCCCGAACGGCTCTTCGTCGTTCTCTGATTCCGTGGTCAGGGGCAGTTTCACGTGCCGCCCTTCTCTA
CAAGAAAAACTAGTAGCCTTGACGGCACTACACGGTGGGGAGGATGTGCTTACAGGGCTTGCTCATTGGCTGCCGCCACC
TGTATTAATGGTTCGCATTTGAATGTGCGCCAAGAGACGATCTTTCTAAACGTGTGCCACCTGCATGAGCTGTTGGAGAG
CTGCACCTTCTCCTGCAGCTGTAGCAAGAAAGGGCAAGGACATCCAGGGTGGTTGACGTCAGGCGGAAGGTCTCATCCTA
CCGGCCTCTTGAAAAGCACGGGCATCACCTGATGTCGAGTGATGAGAAACGGTTCATTGCCCTCACATGCAGAGCGCTGT
ATGCTGGAGCACGCGCAAGCTAACGGCAGGCACCACATTTAGAGCGTATTATGCGGAAGCATGGGGGGTCCTCCACGTGC
ACCCGCGTGTGCGAACATGCGAGCTACACAGATATACGCGTGGAAATCGATGAGCAGCGGCCCGTGCCAAATTTGAAGCG
TACCGCGCTCGATTTCCCACAGGTCGTTGAACATGCGCTTCATTGCCCGTTTCTGCTCAAAATTCCTTCGGTTGTCGATG
TCACTGCCAGAGTCGTCCGCGATGCGAATATTCCTAGAACGAATTAAGAGTGACCGAGTGAGCGAAAGTAACCTTGTCGC
TTGGTCGGAGCTCTTTCGTAGCCCTTTTAAAGGCGTACGAAGTAGACAGCACCGTAGATCCAGAGTACAGTTCTATCTTT
GGAACTTACTGCCACGGACTTAAAAAACTCAGCTTCGAGTAAAAGAACCGGCACACGGCGCAAGCGTGACCAGTGCTATC
TTTTGAGTTATGCTCTGAGTAGTAGGGTGGGTTGTTAATCATAACATGTCTGTTTGAGGCAGAAATGATTTTGCTACGCT
GGTGGAAAAGCCGTAGAGTAACAGTTTTCCAGGTTTGGAATACAGGTGTGCAGCCCAGCGTTCGACAGACGGATCAAGGT
GATTAGGAAAATGTGTGTCTTGTTGACGCGGACCGCGGTGAAGATCTGACTAGCCTTTATCTGAACTGGAGCGAAACTCT
CTTCGTGCATGGTCATGTTTCTCGCGGCAGGTGGCCGAAATTTGAGAAAGAAACACATAATGATGAAAGCGAATAGATCC
CCAGGAGACTCACGTACTTTCGGGTCGCGTTTCTCCCGAGTGCAACTTACATAACGGGCTTCGTCCCGAAGACTCCAGCT
TCACGTGCTGACACACTGCTGAGCAATGCGTCGACGTTACCTGCTGAGAACTGGCTGAAGAGGGAATTAAAGAAGACCAA
GGAAGGACATCCAGTACCCAGAGAAAAGTAGAGCAGTCCACACCAAGAGAGCAGTGCTTGCTTTAAAAGGTCCATTATCC
ACTAAAACGTCCATAAAAGAGTTCGGCGTTTCGGAGCTGGACATGAGTTGCACATTTTCCTTTTATTTAAAAAGAGAAAT
AAGGGGCAGTGGAGTGTACAGACAGCTGCGGGCTTACTGGCTTCTCCTGCGTTTTCCATCTTCTTCTCACCTGGGCATAC
AAGGTGCTCGCTTTTTTCATCTCTGTCGGGTTGTGTCACAACACAGTAACGCCGCTCAACATGTGCTGCACTAGGTCAAC
TCTTGCATCCTTGGTGCATGACTGCGATTGTGTCGAACATTCGGTTAACGACGAAATGTAAACTTTGTAAGATAAACGTG
CGCCCGTGTAGCGCTGGACTTAGAAGTAATAAAGTCTGCGGGGGAAGTGAAGGAAATGCTCTTACCTCTTTAAAAGCGAA
AGTCAGGTCCTGTCAGGGGTCTCGTCGGACCACCTTCAGCTGCTACGGGAAGCCAGAGTGCCGAGAATACTGTTCGCAGC
ACTCTCGCTGGAGAAGTTGCAGACTGACGCGTGATGTAGTCACGCTCTGTTCTATTTTGCTTGCTTGAGACCTCGGTAGT
GCTGCGCAGGGAATCTCCTGCACCCCGCGGTGCCACTCTTACACCATGGCGACGCGGAGAAGTACTGGACGACACCGTGC
TTGCGATTGTTCCTGACACTTCCGCACAAGCACTGACGGACACCTCATGACAACCATGGTGCACGGTGCATATGTAGCCG
TTTTAGATTGATCTACGAGACTGGTGCAAGACGTGGAGGTGTCCAGTAGTGTCTCGCACTCTGCATTCTCATCGCAGGAG
GGCATACGACTGAAGGGAGACGCGCGCTGGTAATCTTGTCACTCTCAGCCGTCCAGACACATTACAGTACAGTCGTACGC
TTCGTTCATGTAGGGTAGGTGTAGCACAAAGAAACTGTCGTCACAGAAAGTAGTCCCTCTCTAATAAATGGTGACCAGAA
CTTTAAGGTGGAACGATCTCAGAAAGCGCAGACTGTAGATCGCAGTCAGCAAAACAGCGTGGGTTTTACTGCGAAGCAGA
CTGTTCCCAATCTAGTCAATGTTTCCGCAAGGTGGGGGTCTCGGTGATTGATGCGAACGCCTCAAACCGTAAAGAGTGAT
GGAAAAGGTGAAACTATGAAGTCGTCGCAGTCCTAGCGGCCTTCCCTTCGGGCCATGGTAGCACGAATGCCACACGATCA
ATACCGACTCCAAGCCTCCCACGTTCGTCAAAATTCGCAAAGAAGTCACGCGGTGAAGCAGTGGCTTTTAAAGTCACTCG
AATCAGTGAAGGAGCACTTCAGGATCAGCTCGCCAGTGTAACACCTGAAGACGTGGACTAAGTGTCGGTGTACCGTGTCG
AGAGAACACGGCGTCCACGCAGGAGCCCCTATCACCCGCAACCGTGAAGACGTTGACAGGTATTAGGAGCAGGTTTCTCT
TCCTTGTGAATCTTTTCAACTCACTAATGTTCGAGTGACACATCGCGTCGTACAGCCTACGGAGGCCTGTAAGTGAAGGT
GATTGCAGGGTTACAAGAGAGCATGTGAACGAGTCCGTGTGTTCGGCAACCACAGCCGAGTGAAGCAGACATGTCCAAAG
GCAGGGAAGGTGAAATACGTACATTTGTGCATCATCGAACTACAGCATCCCGTGCTCTGAAGACACCCTTGCAACGGACG
CTCACAGCCCGTGTTTACCTTTTGCAGTAGAAGGAAAAGAACGGGCAGTCTCTAATGGTGCTAGTCCTTGATTCCTGCCT
GTGATTGACGGCGTGAAAAGCCCCATTGCTGATATTCTACTGCATTCTGTCGCTTCCAGAACCACATGTCCGTGTAGCTG
TTGAAGTTCAACATTGTAGCGGAGCGTGTGACTACAGAATTGTTCTCCACGAGAGTTCTTTACTCCAGCGTACAATCACG
ATTTCGCGGGAACAGTCTATTCTGCTCCTCCTGTAGTGAGGCCGTCGAGGAACCGGCGGCTAAATCTGCACCTACGCACG
TACGTATATCATGGTAAAGCAAAGCATATTCGATTTTGCACAGGCAGCCATTTGAGCGTACATCTCAAGCAGAGGCGCCG
CTGTGCAGCACAATTTGTGACGGCGGACATCCTTGTACATGCAGCCTTGCACGCGTCAGTCTTACCGATTGTCGTAGCCA
GGTCCCACGGCTGTAGCGCTGCAGGGCGTATAGACACCGTAAACTACCGTCACCGGGACCCACGGAAAGTGATTTCCCAA
AGGTGAACTACAGCATCCCGGGTTTTGAAGGTACCCAGACAACAGACGTTTACAGCGCGTATTTACCTTTTGAACTACAA
AAGAAACGCCGGGCAGTCTGTAGTGCTGCTCGTAGTTGATTCCTGCTTGTGATTGTCGTAGTGGAAGGACCTACTGCACT
GATATTCTGCGGCAGTCTGTCGCTTCCAGAACCAGACGTGCATGTAGCTGCTGCAGTTCAATATTGTAGCGGAGCGTATA
ACTGCAGAATACTACGTTCTCCACTAGGATTCCCTCGTCCAATATACGCTCACAATTTGGCGGGTACAGCGTATACTATT
CCCCACGTCGTGAGACACATGCTCCCTTGACTCGTCACGCTGTCTCACGTTCCGCCTTTTTTGTACTTTGTTTTACGCGC
TCAACGATTCATTGCTACGGCTGCGTAACTGTTAGTGGCATTCTAGGCGTCTAACACTGACGCACTCCTCTTACCGTACT
CACATGCGATGATTGTTTTCGTTTTTGGCGCAGTAGTCTTCTGGCTCACCAGTTTTCCATGTGGGCGAGCTCAAAATGTA
GGGCACAACTGGGGCCCACTTCAGCAGCTTGCCCAGTACCGCCGGCATCATCGCAGAACTGTGGACGGAAGACTTTGTGC
GGCAGCTTTTGTCCAGGATGATCAAGCGTACACAGACTGCACCACGGCGAGGGCGCCGGATGGAACACAGGGTAATACAG
TCTATCTGGTTCAGGCCATGCGACCGAACAATACGTATTTGCACTATTAATGATTACCACAATTTTAGGAGTAGAGTGGT
GCTATGTAGAAGTCCAACTCTTCGGAAAGGGGGGAAGCACGTCAGACTGGGGCTTCTGTGTGCCCCCAATCGATTACGGT
GGGTCATGTTCATAGACCCCCTCAAGTGCATACACATGCCGGTTCAGACCAAAACAAAGCCTTTAATAGCAGACGCGTTC
ACGAGGACGTGTGTATAAACCTTTGTAGCTTTGGCGCAGCTACAGCCTTTAGATTAACTAAGTATATTGCACGTGTGATT
GCCGCAGACAGGGTGCGACTGAAGGCGCGCGAGGCGTTCGACATGAAAGCTGGTGAAGCTGAAAAGATGGTATGCGCTCT
GTCCTCACACTTAGCTGCACTCGAATGCGCACCGGACTACTGCAGCAGCTACAGCGGCCGAAAAATGAGTTCTGTGAATC
GCAGATTGCTGCCACACTGAAGTTTTAGACGTCCGCCTTTCTGTACGTGCATGTGTGGACATCCCACTGATGCGCACCAG
CATGACATCCGGGGCACCCTACTGTCAAGTGTATACGTACGTACAAACTCAAATAATCCGTGAACAGATTGCGAGACTGG
ATGGTAGCATTGCCCGTGTGGACGAAGTGCTGCGAAGGTAACTGCTCTTTAAATGCGATGACAGTTCGTTGCATTCGAAG
ACTGATAAGGCATGCCTTAGGCACGCAGTTACATGCGGGGCTCAACACGACTCCGTCGGAAAACAGGTCGGAATGAGTTA
CGTACGAACGTAGCATGTGACTAGGCCTGTTTACTTACACAGTCAACAGATTGACCTCCTTAAGAAACTCATCCTGCAAG
TGGAAACCTGTCACAAGAAAACAGCGGAGGTCTCGGCTTCCGCTGACAAACTGAGGAAAGAAGTGGGGGTGCTTCGGCAA
GCAGTGGACGTAGAGCGTCGCCACGCCCTAACGAAAGCGGAAAACTGCGCCCTCGTGGCAGGGTAAACATCGCATGTTTC
CACTGTGTTTGCTTTTCTGTGGTAATTGCAACGCATGGTTATATGCTTCCATCGAAACGCGTTCTTTACCACATTGTACC
GTCAAGGACTAAGTGCCTGTTTCTTCTTCCGAAACGTAATTGCAAATTCTGCTTCCCTGCATACGTGGCTCCCGATTCAT
ATTGTACTCATTCTACTGCGCGTCGTAGTCTGCTTTACGTATGCGTGTAGCTATTTCCAGTCTACCCAGTAGATACAGAC
GAAGTTGCTGCACTTCCTCTGAACACACACACATGCGCACGCACACAAAGCTGTGGCTAAACGTATAAAGTCACCTGGAC
GCGGTTACGTGAACGCAGAAGCAGGCATACAGCAAATACATTCACACGTATACACGCAGACAAGTACGTGCACACACACA
CACACACACACACATGAACACATACATACATACATACATACATACATGTACAAGAGTATGTATATATGCATATATGCGTA
TATATATACATATATATACACACATGCGTGTATACATACATACATAAATACATATATACTCGTTTACGTCCCTGTATTCT
TATACATACGTACGCAACCTACATCCGTACGCACATGCACATGGAGGCACACAGTGCCGACCTATGCGCTGTGCGCTGCT
TCCTTCATTCACAGGTACGAAGAAGAAGCATTTCCCGACGGCCTTCGTGGCATGTACTACGGCAACGCCCTTTTCGCCGG
GTCGCCACGACTTACTCGAATAGACAGGACCATTGATTTCCTCTTCGCTGGAGAAGGACCCGCCGAGGGTCTAAATTCAC
ACGAGTATTCTATCCGTACGTCCCCCTTTCAGAGCTTCATATATCTGCGGTATGTTAGATACCGTGTACGATCATTCGCT
ACAGATACCGTACTGCTAAAACGATAACTATGGCTCCTGATACAACTCTGAGCCTCACTAGCCCTGCACCTGCGAAAACT
GCGCTACCCTTAGTACCACAGTACTACTACGCATGCTTCCACTCCTTATTCCACTAAAACAGCGAGCGCCACATCTCGTC
CTATTCTTACTGTTCTCATAGTCGTACGAATATTCTCACTGATGTTACTCCCACTACTACTACTGCTACTACTACTACTA
CAACTGTTAACTTTACTGTTCCTGCTACTCTCACTACCAAGCATAGGACTAGCTGCTACTATGACTCCACCTAGTACCTC
TACTCCTCCTGCATCTATTTCTTTGTCTAGTGGTATTAACAGGAATAGCAGTAATACTGCAGTATTGTTTCTGTCGAAGC
AGAGTAGGGCTTGAGATGGACCTTCCTTGCATTCCGGCAGGACTATGTTGCTGACTCCGCCTCTTTTAGAAGTGCTCCAA
CGACCACCTGTACTACGGTCATTATTCGCATTCATCCTAATATGTGTTCGACGCCCACTGCTTCTGTTTACGTTTCCATT
CCTGCTCCTACCACGNNNNNNNNNNNNNNNNNNNNNNNNNNNNNNNNNNNNNNNNNNNNNNNNNNNNNNNNNNNNNNNNN
NNNNNNNNNNNNNNNNNNNNNNNNNNNNNNNNNNNNNNNNNNNNNNNNNNNNNNNNNNNNNNNNNNNNNNNNNNNNNNNN
NNNNNNNNNNNNNNNNNNNCAGCAGTTCTGTGCTCTAATACTGCAGCGACCTCCCAGTGCTTGGCGCTTCTGTAGGCACC
ACAGTAGGCGAAGCCATGTGAGGAAGTTTTGTGTGAACCCTCACTAGAAGTCAGTTTGCTGCGTACAGTCTCATCTGTTT
TGCTCTGGTAGACAGCGCCTGGTGGCGTCGCTGGAGTCTGTGTCACGAGTCCTACAGTTTACTTCTGTTTGATATGAAGC
TGAAAAAGGCAACGGTGGTGTCACAGCTGTTAGTGCTAACCGTACGTCCTTTGTCGTATCCGCAGTGCCGTTGTACCGCT
GTTAATCACTCTACCCCTGTCACTGCTATTACTCCTACCCCTAAAACTATTTGCCGGACAGCCTGAACCACTATATCGCT
TACGTCTAACCCTCCTAGTGCTCTTGACAGCTCCATTAGTACTGACATTGCTTCACTTATCCCTCCTTCTCATTTCTTCT
CCAATGACATTTGCATACGTACACACTGTGTACAGCGTGTCGCGCACAAGGTCTCTCAGGGGAGTTGCCGTCTGGATCGG
TCGCACATTCACCCTGTCTCATTCTCTATTCAGGATGGGAAGGCTACTTGAAAGCACCTCGCTCGGGAGATTTTACGTTT
ACTGTGGGTAAGCTTTTTTTCCTTCGTTCTTCCAAGGCTTCATAGTGTATTAGAATGCCAAAACACGGAAAGGAGCGAGT
TCGTCGGTACGCGTATATGCATGGGAAGAGGGAGGGTACCTCTTCACAAGAACCGAGTAGCGTAAACGTGTGACAACGGT
GACAGAGGCAGCTGTCATAATGCAGTGTGTGTGGAGTGTGCCCTCACGTCCTGGCCAATAACATTTCCTTCCAAGGTGTA
TGGAGGTGGAGCTTTGCGGTCAAATATGCAGTAGCGTTTGTGGACGTGCACCCGCACCGTCGACACGCAGTGCAGTTGAT
CCACTGTGCTGTGACTGACACGTGACACGGTGGGGCGACTACGATCGTTGAGTTGCCTTCCGGTGAGAACTGCTTCATGT
CACCTCCGCGTCAGCAGCAGTGACAGAAACAATTCATCAACAAACAGTGTAGACACGACATACGGAGTCGTATACGGTGC
GCTACACGTACAATGGTGTCTGGTGTGTGTTTTACGTGAAGGTGATGTGAGAAGACTAGTGGTCTACGCTTGCCTCCCTT
ATATACGTAGGTAACATGTCTTGCAGCGACGTAGCTCCATAGTCGGTCTGTCGTAACTTCACTTTGGAGTGTCCCTCCCC
CCTTGTTCCATTATCACTATCTTTGGCTGGCTCTTTCTCGCTTACCTCAGTAACGAAATGTTTGTGTGTGAAGCGCCTTG
ATAGCAGTGCTGCGAAATGGACGTACTCCACGGCTGAGCTGTTGCCTGCAGAGACGGACAGCGGAGTGCGGTTGTTTCTC
AATGAACAGCCGATAATTGTGGACGGCATGCCGGCAGCCACGAATGCAGACGCCGTGGGAGACAACAGCGTGCCGCTGAC
TGCTTTCCCTCCCAGTGCTGGACGGAGGAAAATTAAGTCGCAGCCGGTGGAGCTTTTTGGGGGAGACAAATACAAAATAC
GTCTCGAATTTGTGCACACAAGTCACTTCAAATACGTGGATCCCGATGTTTCGTACATAAAGTACGCGACTGCGAACTAG
ATTGGTGTGATGCATCCTCGAAGGCAGGTGGATGGGACAAACATGAGTGCACGAAACAGCGCAGCACTGTTTAGACATTT
TCACAATCGCGGTGTACGCAGTCGGAGATCCGCTCCTCATGTAGGACGTTGTACGAACATGTGCATGTGAAGCGGACTCA
CAGAAACGTATGCAGAAAGAGTGTACATAAGTTCGTGTACATAGGTGGCGAAGGCGCCGAAGCACCGCCGTGAGATTTCT
CACCAAATATGATTTCTGCAGGTTGCTGTGGAAGTCGGCTAGCATCAGGGAGGAGGTAATACCGCGCCGGTACTTCTTTA
CCTGCAGTTTGAGTCCTCCACTCAAAATCTCCAGGCAAGTCTGTCACGCGCATTCTGTGTTTCTGTACACTTAGTGCCGG
TTCTTTTGTGGCATCGCGTCTTTACCCTTCTCCTCTTGGGCGTAGCTTTTGCGGCTCGGGCCCCTTGAAAACTGTGACAT
GCGGTGTTTAACAGCCTGGATCCTCGTCACTTCGAAGTTTCTTTGCTTCTCGACGGAGAAAAAGCTTTCGCTGACACTGA
GAGTTTCACCATCGGCGACGTCCCGCAGCAATTCAAAGGCTTGCGACTCATTCGTGGCCAGGCAGTGCCAGAGATTGACT
CCTTTAGCTTCTCTGTCAATCTGCCGGCTATCGCTTATGTTGCTTTTCCTACAGATAAACCATTCCCCCTCGCAGCAGAC
GCAGATGGGCAGCAGAAGGGGCGCAACGATTCTAACCGCTCTTCACATGGGGTCGCAGATGCCTCCCTTTCGTTGTATCA
TCAATATGGCCCAGTGTCAACCACCACGTCGCTACAGCTTAGAGATATCGTTGTTTCCGAGAAAACGGGAGCGTCGCTGG
AGTTCAGAGTGGTGGAAAAAGGAGTTCCCTTCCTGATATTTCTCAAAAAACTCCAGTCCGCCGACTCGTCTTGCGGTGAG
TTCCCCTGAGCACACAACAAATGGGAAACACATTGGTTGTACGAATGTAGTAGAGGGTGTAGTGCCCTGTGGACTTAGGT
ACAGTCGTGTCTGGGTTCGAATTTGTGTGTGCTCCTACGCATGCACACTGTGTAGAAGTCTCCTTCACTAGTAACACATG
CATTATCCAGTGTGCCTCTGCGCATTTTGCAATAATGGGCTGGTCTACTTGTAAAGGCAGCCCGACAACGCCGTCACTTC
AATGGACAGCCGCTCTCTGTGTCGCGTACTGCTCTTTTGAAAATAGGATGCCCTTTCTGGTTGTGTGCCCCCGTGTTTGT
ATAACGCGCCCGAAGGTCCAGAAGAAGCTACCTTGTTGTAAAACGGAGGCGCTGTGTTGTGCACGGCGCTCCGACTTGCA
TGCTCCTAACCATCGTCGTGTAGTATCCATTAAAAATGACAGTGAGGTCTTTTGAGGGCCTGCTGGGGGTCCATCCAAAC
ACGCCGTAGGTGCACACACACAAGAAGAGAGAATCACATCATGCCATTCGCTCGTTTACGGTCCCTTTGCACAGCGAACA
GAAATGACTGCCTTAGTGTGAACGAGGCAAAAAGCGACCCTTGCGCAGTATTTAGACAGTTATACACCGGCAAGGGGGCA
CGCACCGAGTTCATGAAATTGGCTGGCCCACGCTGAATACCTTCTTCACTTTTTAGGAGGGGTGGAGGAGATCGTATCAC
TTGTTGGCCGGCCCGAGTTCGCTGACTGCGAAGCTTCTTCGCAACAATCGGAGCAGTTTGGTTGTCGCGCTGCTTTAAGT
GGGAAGCACATCGATGAGAAAAATGGCGTCTGGAGAACTTCTACGGGGAATGGTAGAGGAATGTACTGGTTTCCCACTGT
TTTATACTTGAAGGAATGCTGCTGCAAGAGCAGGCGTCGGAGAATACATAACCATTAAATTTCAAAGACCCGTACAGATG
TAAATTTCTTTCCTGTTGATCTCCTGCTCTCAAGCGACCAGCACGGCAAAACGCAGAGGATCACAGAACAGTGAAAAGGC
CACATATGCATTTACGCGCGACCACATGTAACCTACAGACTTCCATGTTTCACATTTTGGATGTCCTCGTGTGTGCAGAT
CACAGATGCGCTTCAAACCGCGTAGCGACCCAGCTACGTGGCCCTCGGAGATCACGCTGTCATTCTCAGGTACCAATTTT
AGGATGTAATCCCATGCACTGTGGGTGCACTTACGACGACCTGAAATAACATACTCGTACGTAATACACCTTTGCGGTTA
CAGAAGTTGACGACGAACAGAGCGAAAGCTTCGGCATTCTTCACACTGATAACATGGAGAGCCACGCATATACGCTTGAA
CGCCCAGTCATCACCAGCTACGTGAGTCTGACTTCACTAACCAGACTACAGATATTCGCTAGACAGCTTAACAGCTGCAC
GTGTTATGGAAGGACACTATACAGCAGAGATTCTTAACAGGTGCACAACGCGCGGAAGAACAGTAAAGCGTAATCGGTTG
CGTTGTCTCACATCGGCTTGAGCCTCCGTCGCCTGCTGCTGGCGTTTGTCGTACTACGATAAACGAGTGCGTACACGTAG
AACGACGTATACATCTCCGTGTATACGGACTCGATTTCTTCCATGATGAGATGTCTCCCTCGTAGCCTGTCAGAAACTTC
ATTCTTTGCTTGCTTCCTTTTGAAAGCCGCTTCTGCGTACTTCTTCACAATTTCCTGTTTATACAGGTAAAGGCAACAAT
TTCGGAAATGTACGTGAACGGGGAGGACTCTGGCGGATCTTTCGACTTTTGGGGTACGCCGTGCAGCCTTTCGGAAAATG
AGGAGAAGAGCGCATTGCCTTCCGTTGACGTTATGGAAGTCAAGGTAGGCAACACAACCACATAACCCGTGATTTTTCAC
CTGTTGTACATCTCCTTCTTGGACCCGTTTTTTCTTCAAATGCTTGTGAAATTTGCGTTTCCTTCTTGTAGATGCGTGCC
CACCCGTGTAAGGTTGCTCCTTCACCCTGTCGAGATTCTGCAGAGTTGTGGAATCTCAGTCTTGGAGATTCCAACGCTGT
TTCCGCTGGAGGAGGGGAAGCAATTCTTCCTCAAATGTCCGCAACATTGCGACTCTTCTTCTTCTCTTGCTGAATTAAGC
TTTGTTTACGGGTCGAAGACATACGCCCCGGAGTCAAGTCTCTGCGGTGCTGCGGCCCATTCTGGCGCTTGCTCGGACGC
ATCAGCGTGTTGTGCTCTTGTCACCATTGGAGGATCCAGGAGGTCCTTTTACTCTTCTTCTTCTCTTCCCCATCATCCTT
CAGCTTCCGCTCCTGCAGCATCGTCCGCGCCTTCGTTTCCCCGCGCCTCCCCGCCATCCTCATCTTCGTCTTCTTCTGCA
GCAGGTGCTGCAGTGTCTCCCCCTTCGTCCTCTTCTCCGCTTGAGTCTTCTGTATCTTCGGGCTCTTCGTTGCTTGCCAT
CTCTTCCGGGCGGTCGGAAATTCAATCCTTCGCGCACGGTTTTAGCCACGTATCCCTCACGTTTACAAGTGCTCCAACTG
CGTGCGGTCCCTCACAGCCTCCTTCGGTGTCAACAACATATGTCAAATATAAAATAACCTTTGAATCGGGAAGGGTACCC
TTTCCTCCTTCTGGTGTGTCCGGCCTCTCTGAGGTATGTTCTCAACACTTGACCTACGGCTAAAGGAGGAAATTCGTATA
CACCTTGCAATGGATGCGTTTTTGAAACAGTGGATGAGGGATGAAGGCCAAATCAAGCAGCTTCGCACAAGCAGCACAGG
AGAAACCGCTGTATTCGGTAAGAGGCGTTGCCCCGGCCACTTGTGTAGCCCTGCACGTATGACGCTCCGATGTTCCTCTC
GAAATTGTACAAACGTACACATGTCTGCATGTATATACAGATCTATCTCTATCCACACGTGTATATACCCACAGATTAGT
ACGACTCCTTGACTGAGAGACATTGATTGTGTGTCCTAGCCATCTCGAGGTGGTCTGTGCACACGTATTCCCAGACAACG
GCTGCGTCCTTCTATGGCATATCTGAAATGAGGTATGCGGTGCTTGCACCCATCGTTTTTGCTCTGTGTTTATTCCCAGG
TTGGCTGCGGCCTGCTCATCCTGTCGAGTGCCCTTCGTCTGCCTTCCCGAATCCGCTTAATCAGGGAGGCATTTCTTTTT
CTGGTGAAGAGACTGACGCCGCATGCGCCAAGACGAGACAAGGAGTGAATGAGGACGAGGTACGCGGAGTCGCGTGCTAC
TACAGGGCGACTTCTTTCAGAACAGATGAATTCTGCAACCTCTTGAGTCAGCAGTCCAAATTAGAGTAGTGTGGATCTTC
ATGACAAGAGAAGAGCGACTGTTTGCATCGAATTGTGCACACGTTGGATTTACTCACTCTTCAATAACACTGTTTCTGTG
GGACGATGTGCGTACACATATATATTGGGACAGGTGGACATGTATTCATCTAGAACATGTGCGACTGAGTGCACCGAAAA
CTGGTACATGTGAAATTTCTTTACTCCGCAGGAAGATAGCTTCTGTCGGGCAATGTGCGCACACGTATGTATTGTGATAG
ACGGATATGTATTCATACACAACATGCGTTCTTCAGTTGCGCACGCAATTCGTCTCTGTGTAGTATTCTGTACCTACGTG
CGTGGATCCCAGGACCACGTACGCATTGTTTACAGAAAACCAGCCACAGCCAAGAAGTCTCGCTACGTCTACGAATACGT
GTACGGCACAACATGCCTTCCTTTTGCAGGACACCGCATGTTTCGCTGTCTACATACGTGGGCACCAAGAGTATTTATTT
GCAGAGGAAATGTCAAGTGTGCATTGTCAAACATAGTGGGGTATCAGTACAGGACGTGGACGTTCTGAAGAATGTGTGAA
TATACGTTGTGTGCACACTTATCAGGAATCTTGCCGGGACAATTTTTGGTCGATTTCCGTCCCGGAAAATGGATTATACC
AGTTAACAGTTCACCTGGGGAATCCCTGCGAGCCGGAGAACGGAAAGCGTACATACTTTTTACAAGCCAATGGCGTTCCT
GTTGTGGAAGCAGTGACTCTGGAAAAGGCTCAGTTCTTCGTTGTGAGTTCTCTTTAATACTGTATTGACTCTGCAGAAAG
CTCAGTGCTTCGTTGCACCCTTCGATTAATACTATTAGGGGAGCAGGGAAGGGTCTCAACGGAGCGCTTCAGTGATCTGC
AACAACTCATAGCAACGTGAAGAAACTTCAGGCACTTGTGAACAATAATAGTAGTACCTACAATATAGCCACACTATAAG
GCACCTGTCTCCCGTATACGCGTATTCATACGTACGAGCGAAGGTTTCTATGCTAGAGCATGGACGCATCCTTGGTTTAC
GCTGGCATCCACGAAGTGGAAACGCAGTAGTGAAGCTGTAGACACAAACAAAAGGCACACACACCTGTGAACATGCGTGT
GTATGCAAGAGTGTGGGTACGGTGGCATCCATGAAATGAAAGCGCAGAAACAGCTGTACACAACACACGCGTACACCTGA
GGTCATCTGTGTGTATGCAAGTGCATATGTTCAGTTTCATTTACTTGCTTCTTCTGGTTGGTGAATGTTTTCTTGCAGGC
AGTGCATCAAGTGGAGGTCACGGACAAAATTCTTCTCCTTTCTGCGCTCTGCGACGCCACGGGAAATAAAGAAGAACTGT
GCAAAGATGCGGTCACGACCATATTGAATGTGGTAGTGGAAAGGCTGTAGGTGGCAATAGGAAATAGTGCACGCTGCGTT
CTACAGAGGTTACGTTTCCACGTGTGGACATATATCTGTATGGCAGCGTACACGAATGCAGCAGATACCCACCTGAGGGC
ATTGACAGATATATATGCTTCTCCACGTTTGTCCATGTGCGCGCACCTGGATTGCACGCACATGTGCTTCGATTCGTGTA
TACGGGGGGCAGCAGCTTTGTTCTACATGTCACGTAGATTCGTGTGTGTTCACAGGTGTACTGGTCAGTAAAGAAAAGGC
TCTCTTCCTCTCACTGAATTGTCCGCTGAGCGCAGTATGCGCCCGCATGCATGGGTTAGCTGCGGAGTACTGGTGTGCGT
ATAGACACATTGCGGAAGACAGTGAGGCTCCGACAGACATATTACATGTGCATTCTCAAGTGGGCATGTGTGCACGGAGG
CAGGCTGTTTTCCTGCAGGTTCTTATACGTATACAGGAGGGTCTGCGCAGGTGCTAGCAAACACACACATTTGCAATGGG
ATGGTGTTGCACGCATGCGGCCGCTAGCACCGAATGGTGAAGCATGACGGGAGTCACACCTTCTCAAGCTTTCTGGATAT
GTGTTTGTATTGCTTTGTTAACGCAGCGGAAGAAGCCTGTTGCTGGACGTTCGAAATACGTGGTGATTTATGCTTGTTGA
ATCTCTATGTGCGCCTGGAGGCAAGCAAACACAACGTCGGTGCCAGCACTATGTAGTCGTTGCGTGATGCAAATATGGAC
ACCTGCCATACACGCGAAACACACGTATACACATTTTGAACTCCACAGAAGCCACCGGTCGTACGTGTCCATATTGGTGT
TTTTGCCACCTCAGCAGCTCCACTCTCTGCGTATACCTCTATCCAAGCGCAAACACACTACGCACATGACACGTTTTGAA
AGCGTACCAGATCGCTCGTGTCTGTGGTGTAAGGTCAGTGAGGCGCAGCTGTGCGGCATTACCATGTGCGTCCGGGTAAA
AAAAAGTTCATATAGGCTCTTTTCGCCTTCAAGGGCTGGCCGCTCAATGTGTGCACGACGGCGATACGCATAGGCATGGA
GATGCAGAGATTTACTGTATTGTGATTCAATAACCACTACATTCACTATAGTGTCTTCTCACTTTTCGCTCTCTTCGTCT
AAGTCCACACGCATTTACACGGGCGTCTTACGTCAAGACCACATTATTCTGAACAGAGCACCGCACCCGCTTTGTCTGAG
TAGATTGTAGCGCATCGGAAGTCTAACTGCACGGGCACTAACAAATAAAAACAGCGAAAAACGAGCTCCGCAGAGCACAA
CACATCTGCCTGCATCAGAAGACATTCCGCGAGCGCAACGCACTGGAAAGGCGGCTATCGCTGCCGGGGTTCCTGTACAC
CACAGAGCACTGTCGCCGACGCACACTCTCCTCAGACGCGCCAAAGCAGGACCTACACACACAGACGTGTAGTAATCTGC
CTTGTCCCCACGTATATATAGATATATGTATACTCAGATGGTACACATGTCCATGTATAGTCCACACCTATATGTACGTA
CGTAGATATGCACAGGTGTCCGTGAGAGAAACGCGTCTGCGTTCACGTGCACCTTCATTGTTCCATACGTGCTGTACACC
CTCATACTCGATGCCCAGTTGCATGCGAACAATTCCTGCAAAATTTCGCCAGGTCGTCCCACGGGAGACACCGTCGGAGT
TTCAGACTGCCACTAGAACGCCTGGATTCGGAAGGAGATCTTCTGTTTATCGACCTTCATAAGTCATCCACGCCGAGAGG
TCAAGGGACTTTTTCCAAACTTATTCAAATTTATCCAGGCCCTGCCCCCGCTTTTCTCTCTTACGGACACACACATATAT
ATAATACGTTCCCACAGATACGTCTGTCGTACCTGCAAAAGACAAATAGAACATCCACTCCTACGGCTTACAGTTAGAAA
AACGTGTCTGCTTACGGCGTGTGCTGCAGTTTGAAAAACTTCCATTGTTTGTCAGGCATCGCGATACACCGATGCGGAGG
TAAACAAAATTTACACGTACATTGACACATGTAGAGAGGCGACTTGTTTATCCATTCTGGATTTTTGGCAGTCCCGGCTG
CCGTAGGGAATGCTGTGGCGACTTTGTGCCCCGCTGATGGCAGGAACAGGTCCAGTCACGCGTCGCTGTTCACCTTCGAC
TACATGCAGCGCGCAGTGCCTTGCGATTTCCAATGGCACGGGCGTATACGCGTGTCTGCTACTATATCTCCTTCTCAAAC
AATCCACCTACGTTCGTCTTGCAGAGTTGGCACGACAGCATCCACGGGAATAAAACTACTACGGGCGCAGGGGCGTAAAA
CATACACTCACACGCTCGCATACACACGCATACGCGTTCATACATATATACACATACATATATATGCATACACAGTTACA
TGGTTAGACAGATACCTATGTGCACTCTCGTGTACATGACCCGCGAGACATAACAGTCCACGCGCGCACACTCACGTGCA
CATACACCTACGCGTACATGATGGCCTGCAGTGCTCCAGCAAAGCACACAAAACCGGAGGATAAATGCCTCGGGGACGGA
TTGAGGTAGACAGCAGCCGCACACGACAAAGTTGGGGCGGGATAATATCACACTTCTTTGAGACGAGCAAAGGCTTTTAA
TTCTGCGGCGCGTAGAGCGGGGAAAAAATATTCATCTCCCTCCTTCCTCCGTCTCTGCGGGCGGTTCTCGTTTCTCGCCG
CGGCGTTGCTGTCGCTTGGTGGTCTCCTGTTTTCGATGCTGTGTCGCTGTTGCTGTCGCTTTCTGTTGCTGTCTCTTCGG
CTTCTGCAGCGCGTGCTGCGCACTTCCTCGTCTATCGCTCGACCGCGCGCGGGTTGCTGTGCGTACTTCTCCAGCTACAG
CATCTGCAGCAGCAGCACTCCCGTCAGCGGCAGCAGCAGCACCCCCTTGTGTCTTCCTCCTCTTCGCCGCCGGCCCTTTC
TCTCGCACGTCATCAGCATTGAGTCTCACCACGTTCATCAGCGCCCCCGTAAACTGAGGCGCCGTGTCTGCATCAACCTG
AAGCAAAAAAGGCATTGTACCGAACAACACCATACACTTCCTTCCGCCGCAGATGCCACATTGACAAAGCCTTTTTGATG
AACTGTTGTCCACACGTACAACGCTGATGCCCAGCAGATACACACAAACAAAATGGTCTCACTGAACCACTGCAGTTCTA
TCGATAGCACCGTAACCACGACATTAAAGCGACAGCCAACATCCCCCTTATACATACCCATGTGGATATATCTATATGTA
CGAAAGCCGGCGACACTGTGTGCAAACATGTGTTGCCAAGAATGTGTGTAGTATACACACGTATCGTCCATCTGAAAAGT
TACTCCGTCCCCAGCTATCCTGTCAATTACGTAGCTGCAAGCACACACAACGGCAACAATGCAGCTTCTGCTGTAGTGAA
ACTACTCACTCCACAAAGGAGGCAGCTACCCAGCCGCAGTCCACGAATGTCCCGACTGCGCCCCACCACATTTCGTAATG
GTATCTCACACAGATGCATCTGCAAGCTGATAGTCGGGGTGTCTCTACCTGCATCCTGGTACAAATAAATATGTGTATAT
ATGAGTCTACGTTGCCATTCATGAAGATGCACATACGCGTTTGTACATACCTGCTTACAGTTGTCCATACACCTACGTGT
GAACATGTATTCAGTGTCTCGTTTGCATATGCACGTAAATATGTGTGCACGTGTCCGCATTACGTCGTATATATGCCCAC
ACGCTCTTCTACAGAGAAGACATCTCCGTAGCCAGTCGCTTACTTCCGTTGCGATTTTCTTCTTTCCATTGGTGGCGCGG
ATGAGACAGGCAACAACATCCGTTTTGTCTCCATCAGAATGCAGCGCTGCTTTTCTCTTCGCTCCTCGTATGCCCTCTAG
CTTCGGATATGCTGACGCAGAAGCACCGCAGCAGCAAACAACAGCAGCAAAGCAACGTAGCACCAGCAGCAGTAGCACAG
CTAGCAGCAGCGCCAGTAATGCAGCAGCGGCAGCACGGCCCGCAGCAGCGGCAGCACATCCGGCACCAGCAACACGAGCA
CTGCAGCAGCAGCACAGCCGACAGCAGCAGCGCATCCAGCAGCAGCAGCAGAANNNNNNNNNNNNNNNNNNNNNNNNNNN
NNNNNNNNNNNNNNNNNNNNNNNNNNNNNNNNNNNNNNNNNNNNNNNNNNNNNNNNNNNNNNNNNNNNNNNNNNNNNNNN
NNNNNNNNNNNNNNNNNNNNNNNNNNNNNNNNNNNNNNNNNNNNNNNNNNNNNNNNNNNNNNNNNNNNNNNNNNNNNNNN
NNNNNNNGGGGCGCAGCAGAAGCAGCAGTACCAGCAGCAGTAACCAGCAGCGCTGTCAATACACCGCAGCCGCCCGCACA
AACAGCAGGAGTCGCCACCTTGTACAGAAAGAGTAGGCCTGTACAACTGGGTAAAAGCACTCACGCACGCCGCAGCACGT
CTAGCGGCTTTCTCTGCAGGTGCACGAACAGTAGCAGACTTCTCTCTTCGGCACGAATACGGACAGTGGCGACCTGGTTC
CCCGCTTCGCTACACGGAAGATAGCTGCTGCACAGGAGCAGCGAGTTTCTTCTTTGAAGCGTTCGCTGGCCGCTCGCAGC
ACCGTGGACCTCCTCTTCACTGGCTGCACATATGCAACAAGGGCGCGGCCCAGACCCCCCACCAAGACACTCACTCTGCT
AGTGACAGTCTACTGGAGGACTCACGCCCACACCGTTGATCTCAGCAGAATAGCGCTATGCACTCTATGGAAGTCTACCA
CTCTACATATACATACGGAAGAAAAGAGAACAGTAAGAGACGAGTGTATACACGACAGAAGCATCTACGCTGACAGTAAA
ACACGAGTGTATCTACACAGAAGCATCTAATCCAAAGATGTCCTCTACACGTACATATGTACAGATAGATCCGTAGTAAT
GTAGTGTAGTATGGCCAGCAGCAGCAGTAACTAGCAGCACTGCCAACATATGACAGCCACACACACAAGCGGTAGTAGCC
ACCATCCTCCGCAGAAAGAGAAGGCCTCTCGAACCCAATACAGGACTGACGCATGCTGTAGAACGTCTAGCAAGGTTCTC
TGCCGCGAGTGTGCCCGCAGGTATGTGCCCGTGTGTAGACATATAAATGTGTGTGGAGAGAGCAAAGAGGGATATAGACA
CACGGGGAGATGTACTAGACGTAGCAGCAAGTCTGTGTAAGCAGCAAAGCACCGTGTGCGTATGCATCTCGCCAGAAATA
TGGAATACGCAGATGGACCGCAGGCATCAGCGCAGCCGCTACTGACTACCGCAGTGGTGGACTGCTTACAAAAATGTATA
CGCACACACAGACACGCTATCTATAGGTGGATACAGAATGGTGTACTGGGGTGAATATTCATCTGCAGACGTACCGTGAG
GAGCAATGTACATGTACGTGTACATATATATATGTATAGGAACACACATATGAGGTAGGTAGGCGTACAGCCTTTTCCGC
CGGTCTCCCTAATTACGAGGGCATACAAAGGGAGAGCAACATATTCACGTATACACAGGACAACGTGGAAGGAAATTTAT
ATGTATATTTCGAAAAGCGGCACATGTGTCGTGACAAGCAATCTGTATGTATATATAGGCGCAGACATATTAGGTAGATA
CGCGCACGACCCTTTCCCTCGGCCTCCCTATATACAGCGCACATAAAAGGACAGCAATACATACACATATACAAAGAACA
GCGGGTGGAAAGATTTGTGCACGCACACTTAGAAAACCGGCACATACACATCGACGTTTGGGCACACAGCCCCATCGTGC
ACACAGATCCACATATTCAATATACATACTCAGCGGCGAAAGACACCCAGGCTCGAGAGAGAGTCACTTACTGCGCTTGA
TTGTAAGCCACACTGCCCGCCTATTCTCTTTCCGATTCGCACTGTACAGCTGCCCGAGTTCTCCGAGAAACTTCTCCGGA
TCCAGCTTTACCATTTTCAGAAGGAAGAAGAAACAGTGGCAGTCTGCACGCGAACTACTGTTGCTCGTGCCTTCTGCTGC
AACTGCTGCGGTAGCCGATGTTGCTGACGTTCCTGCTCCTGCCGCCGCTGCGTTTGCTGCTGTACTGCTGCTGCCGCCAC
TGCTGTTGCTGTTTGCCGCCCGCCCCTGCGGTTGCCGCTCCTGCTCTTGCTCTTGGTGTTGCTCTTGGTACTGACGTGCT
GCGGTCTCTGCTGCTGCCGCCAGTGCTGCAGCTGACGCTTCTGCTGTCGCTGGAGCTGTTGCTGCTGTCGCTGTTGTTGC
CGCTGCTGCCGTGGCAGCTGCAGTACATCTTCCCGACTTCCAGCGGGACTGCCAGTGAGAAAACGAGGAACAGCGGGAGA
CGAAAAGGACGAACGCCGTGTACAGGGGCAGGGGGTTAAATCAAGAAACTGTCCTGAAACTCGAGAGGGGGCTAACACAT
CAAGTACTCACAAACTTATCTCCGCTTACACACACGCATACAGACATACGATGCTTACCTATGTACTGGTATCTATTCCT
ACCTTCAAGAACAAGAACAAACACCCTTACACACACACTACAAGCGAAGCACAGCAGAGATGGCAGAAGCAGGAGTAGCA
AAAAGATATGTCTGCGCAGCGTAGGGTGGCACTAAAGGCTCTGCGCTATTGGACAATGCGTATCTCGATGATGGCCTCGC
TTTGCTCGGACACGACATGTATAAAGACATCAGTACGAGAGAACTGCAGTAGGTGGACTACCATAGTAGTCAAGTCTCTA
AAACTGCCCAACAGGGAGACGCACACACATGCGAGTACTCACACACATACGAGCACACGCGCAGACGTAAATCCACGCTT
ATTACTTGCACTCGTACTAGAAAAGATATTGTCTGACTGCCTGACGAAGACGGCCAAAAGGAGCAGCACATATGGATTTT
CTTCGCTTTTGGTGTCTTCTCTTTGCAGAAGCGAACCTTTCAACAGAAAGGTGTGCTGCACGAAGAGCAGCTTCCCCGCC
CGGCTCCTGCAGGGTTGCGCAAGCTACCTTGCAAGATGCCGCGGGTCTCCTCCTAACCAGAATTGTTCTGCTTCGGCACT
TCCCCTGTGGCACGTGCCCTTGTGCCGCTGTCGCTGCAGATTTCTCAATGCCGTTCCCGGAGTCAGACGGCCACAAGGAA
CGCGTAGCACTGCAGGACGTAGAAGCGAATTTACAAAAGGGCAGCGGGGCTGCGTGCGCCAAAGGTACTCGCCGAGGCAT
GCGCCGTCACAAAGGATTTCGCGTGGTGCAATGAAAACGGAAAGACAGGCAACCGCATTAACACTATTATCAGGACTCAC
GAGGGGCGCTCGTAACTGCACCTGTAACTCTAAAGAGAATGCTGACACAGCAGCCGTAGCTTCGGTGCTGGAGCTGCGAC
AGGCCGCTGTCGACGTGTTCGTACGTGCGGATGAATACCGAAGAACTCCGCTGACGTTTGTCTCTCATACTAAAAAGAAC
AGCTACCGAACGGCATACGGTGCGATCTTCTTATACAAGTGGCTGGCACACTGCGGAGGACGTGCATACGCGTATCTACA
TGCGGCAGTCGCACGTACAGACATCGGATCTTTCACCCTACTTTCCGTATATGTACAAAGACACATGTTACAGTAGTTGT
CGGCCAGTGTTTTGCACGCGAGCGTTGCGCACGGAAGCTACGGAAGAAGCAGAGTCAATGAATACCGTATGCACTTTAGG
AAATCAGGCACGCTTTTAGCCTTGAACTGCTATTGTGAAGAGAACTGGAGATACAGTGATGACTCCGCGGCTCTCCGTGG
TAGGTGTTTACGGGAAATTAAACAAATATCACCGCTTCGTATGCTTTTACGCGTGAGCGGGGCTTCTCGAAGGACCACTG
TTCGGTATCGAAGACCGGCAAACCACACTCGCTATCGAAAATAAGGAGGAGTGGAGAGGAGACAGCGCTGAGAAAACAAA
ACCTTATGCGTTCGAGGCTATGCGTGAGTAAAATGACGAGACTGTGTCGCACGTAGTAGCTTTCTCGTTGTGTGACGCCG
CAAGAACTGTGACCCGCATGCGGTGGCGACCAGGCAGACACGAGGGACAAAAAACAACTTAGCACACGAAGGGTGTGCGA
AGGGCTTCACCGAAGAAACGTACGGAAGTAATGAGTTCCAACAGAAAACGCAGCCAATCCTCGCTGCGTTGAACTGGCTA
ATCCAGTGGGTTTACCGGTAGGTAGCCTCAACTCAGTTGTGGCATGCGAGGGGCTGGCCACCTATGGAAGTTAAGCCGCT
GCCGCTGGTGTACCTCAGCAGTCAAATTACATTCTATAATTTTGTAAGCAACTACTTTCCAGGGAAGTCTAGACATGCAC
ATGAATTTCTGGGTTCACTGTTACATCTCAAAAGGAGGATGCACAGGGACCTTCGTGCGATGGATTTTCGTCGTGTCCCC
TACGGCTTAACGGCGCCATCCATGGAAAATCCAAGTCCAGAATTTGTCGAACACATTGTGCGCACGCTTGTTCCGATGGC
TTTCCCGTCATGGGAGACAGCTTCACGGAGTACCCTATCGTTTTCTAGGATCTATAGTAGCCCATCGTAAGGAGAGAAGG
ACATCAACATTTGCCTTCTGACTGGGCGACACACGGGTTTGACGAGAAAGCAGCAAGATATTTCACTGCGAAAGGCATTC
CCAGCCTCTCTCAAGGCACGTCTCGCAGAACTCCGCATCTATTGTGAAGCCCTTCCAGTACACGCACGTTACAGTCTAGC
AGCGAATGCTTCCCTGCAGAATATCGCTTCTTCCACTATGTTTAGCTATCCTTTCCAAGTTATCTTAGAAAAGGGATACC
TTATTAGCAGCGCCGGCTTCCGTATTATTAACACACAGAGCCTCTGGACACGTCCATCCTCCAATGCAGCAACGTATGTC
GATGGGCCAGACTTATGTACTGTGAGAATGTGCCTCCAACAGCGTCCCACGCATTTTCGACTACTACAGGACGTCCAAAC
AGTGCTGAGGCGCACACGATTCAATACTGTCGTTATGACGCAAACTCCCTAGTGCTTTAAAATCCGAAAAGATGTGACGT
AGTATGAGTTTCGTGGAATGTGAACAAGTATTCACTGCGGAATGATGAGGGAAAGGGTACTATTGGGACGCACACGGCTA
CTCGTATCAAGTGGGGCCTGCTACACAATGGGGATCTCCGGGCATACACCTAGGAGCTCTGAACGTGTAGTTGTTTGTAC
GGTAATGAATGTCTGTATTAACGTACGTATTTGTGTAGGGTACTACATCACCATCAGCAGTTTTACGTGACGATAGCAGT
ACAGGAACAAGCCTGCGGACGCACGTGTTTGTACGTAGAAACGCACGCACATGTTGGTTCGCATGAGAAACGCGTGTTCA
CGTATGGTATGTGTAGTAGATGGACGTATATAGTGTAGGCGTATCCGGGTGTGCTTATCACTAACCACCTGCGATTCTCT
TCTGGTGAATGTGGACGACCACGTACTCGAAGTAGCTTGCATGGCAATCCCTTGGGCAGATACGGTTACACTCACGTATA
CGCACGTGGTACCGGTACACACGTCTGGCGCATTGTATGTTAATGACGTACATGTTACATACATGTGACATACCGTATAC
AAACAATGTAAGTGAATGCCAATAGACGGCTTGCTGTGTCCCTCGGCGACGCGGAGCCATCAAAATTTCCAGGTGGGCGA
CAATGACGTCCCCGTGTCCTCAGATACATACGTAATATATTATAGATATATGTAGACACGCAAACATATAAATGAATCCT
TCCATGTATCTCATATTGCCATCTCCTTTATTAACCTGCACGGACTGCACGACACATTCAAGCTATTGTAGGGTCGTCAA
ATGCGACTACATTACACTATCATTTCCCCAAACGCGTACGTACACACGTATACGTACACATGTTTTACATGTCGAATCTG
TTTTACACATCCAGGCAGACCCAGAGATGTATGTATATATATGTATACGCTGGGTCGCTGTTTTCCAGTACGAAGTGTGT
AGCAGGCGTCGTGTCGCTGCACCATCTCATAGTTGCACACTCTATTACTGATGATTACTATTTCTGGTAGCATACTACTC
GCGAGGTCTGCTCCTCCGCCTGCACTACCGCTGTCCGCAACAAACGTGGCGGTTCCAGTATACAGCGAACCTCAATATCA
AGCGAGACACAGCCCTTTTCACGCGTTGCCACCTAATACACCGGAAGGAGGAACACATGAAGGCCAGCTGGTGGAATGCG
CCTGTGAAGGACGTGAGTGTTTATTTGGAGCACAGGCACACAATAAGATCAACCCGAGGTCAAAAGAGCACTGCGCTTAT
TCACCCCTCACTCCCGTGTATACACACGCCTATATAGATATACACATACGCGAAAACCCAGCAGCACTTCCTCAGCGTCA
AACGCGTCACCCCCGTGTATTTGTTCCTCGGTAAAGACGTACATGCAGGCAATCATTCAGTGACAGCCAAAATGACCTGG
CGTTCACTTCATTGTGTCGTATTTACAGACGTACGTGTACGAGTACAGTTTCGTACAACGTACGTGATTTCTTCACGTAT
GTACACAGAAATACTTTTGCACGCACCAAGACACCTGAATCTTTTACAGCCGTGAGAATTCCGTGCATCACCACACATTC
CGTTGCCATGCCACAGAGCACGCAGTCGATGTAAACGGAGCCAGTGCGTCAACTGGAGTCCGATACGCTAGCCGGCGTAA
TTTCACGTGCTGCAGGCCTACGACAGAAGCGTGTGTGTTCAATACGTCTTCAACTCGCTTGAGGCTTCGTTCCAACGTTG
TACGTGGAGTAAGCGTATGCACAAGCGTGTACGAATACGTGCTTTTTTATGTGTAGAGATCTCCGTACAACTGCACAGAT
GCATACACGTACATGTCTCTCTCTATCTGCTGGCACCGAGTGCATGACTACGTTGCCTTGCAGAAGCATACACGTCCTTG
TCTCTATCTGCTGGCACCCAGTACGTGACTATGTTGCCTGGTGTCACTAGAACACGAAGGCCCAAAACGGGCAATTGCTA
AATGGAAAGCGGGCCAAACGCACAGACCTAAGGGTTGAAGGATGAGCATTGCGAGGGAGTAAGTATAGGGACTGTATCAC
TCCTGGCACACGTTTACCGGCGAACTCTGACCATACGACTGCGTAAGTGCACTTCCATACATCTACATACGCGAGCGGGC
AGTAAATACGTTTCAGTGCATACACAAATATATATATATATATATATATATATACGTACTATACGTGTACGCAGTGAACG
TACCAGTTACACTGAATACGGCGCAGCAAATGCACCGGGGGACGCCTCAGTAGAATTAAGTAGGACACTAATAGTTGGTC
TTCAAATTAGTTGTGCGCATACGCGCCCACACACGCGTCTGCGCTTTGCGACCATAAGCATGCCCTTCCACGAGAATGTA
TAATCACCAATGAAGGTATTTGTGCGTGCCGACGTGTATGCCCCCGCCACAACAAAAATCGAGGCAAGGCTGCTTGCTTC
CTCTGTCGCATCAACAAACGTTGCTATATTTATGCGCACATAGGTCACAGACATGTGTAAACCATGAGTTCATGAGGGGA
GTAAAAAAAGAAGCGTATCCACCTGTCTGTCTACCTAGATATACGTGAATAGATAGGTAGAGGCTTCTGGACAGCACCAG
TCAGTGGCACTTCTACGCCCACTTACATGCATGTGGGTAGACTACTAATTTTTACGTAGAAAGAATGTGTGTACCACGTC
CTGGCGNNNNNNNNNNNNNNNNNNNNNNNNNNNNNNNNNNNNNNNNNNNNNNNNNNNNNNNNNNNNNNNNNNNNNNNNNN
NNNNNNNNNNNNNNNNNNNNNNNNNNNNNNNNNNNNNNNNNNNNNNNNNNNNNNNNNNNNNNNNNNNNNNNNNNNNNNNN
NNNNNNNNNNNNNNNNNNNNNNNNNNNNNNNNNNNNNNNNNNNNNNNNNNNNNNNNNNNNNNNNNNNNNNNNNNNNNNNN
NNNNNNNNNNNNNNNNNNNNNNNNNNNNNNNNNNNNNNNNNNNNNNNNNNNNNNNNNNNNNNNNNNNNNNNNNNNNNNNN
NNNNNNNNNNNNNNNNNNNNNNNNNNNNNNNNNNNNNNNNNNNNNNAAGATCTTGGTTTGCTCCTGCGTCCACGACCACG
CAGCGCAAAGGGGAAACGGGCCCGACAGAAAACATGTGCAGTGCAACGACGGACTCCGTGCCGGCAGTGCAACTGCAACA
GAAGTATGAAGTGTGCCGCTGAACGGACAGGCAAGCTGCAGTGCTTTATTACAGAAAAGTGAGATGAGATCAGTGTGAGT
GGAGGGTATACATGCGAGTGGGTGGGTCCGATCTGCGCAGTTCAGCTTTGGATATGTACACTCATGTACGCAAACCGTAA
GGTGCACATGTGCGTTACGCGTGGTCTCCGTGACGGCGGGAACACACAACTCAATTTACTTATCTTCATTGTGTAGGCGG
AGCTAGGGCAGATGTACTGCAGTGTTGCCAAGAAGGAAAAGCCGCATACACTTGTAGGTACTGATAATGCAAGGCGCTAG
CTCACCTACGCACTGCAAAGCAGAGAATGAAGAGAAAGGTACTGCCCTTAGGTGAAACGAATAAATCCGCCCCTGTGGGC
AGAAACTACCAACTGAAGGGCACTGAGACAAAACTAGTTTCTCAACGTTTCGGAACGCGTGCGGCGTACGGACTCAGGTC
ACGGATCTATATATATATATATATATATATATATATATACATACGCATACGTATAAATATACCCATATATATCTCTACAC
ATATGTACGTGAGCGCTCATCGTTGCGGTCGTTAAAATTCTAGACACGCAGATATTGCACGGTGTGGGTACATGCGTGTA
AGCACACCTTTATCGACGCATGAATACGCACCTATACAGAATCACCTCTGCAGCTCTACGCTTCTGCAGAGCGCTCCGGC
GGAACACTTAACGCGATGCAAACGGGGCGGAAATATTCTACAGATACAGCGCCCCCGTCGAGGTACGTCACCACGTGTAC
AGAGACGTGCCGAGGATCGGTGGTCTAATAACAGTCAAACGAATAATTCAACGATTGTGCGAAAACCCATTCTTTTACAT
TCAAATGCACACATACGCACGCATTCACCACCGTACACCTGCATACCTATACACATATACAATTGTGCAAGCATTTATAC
ATCACCTCCTCGAACACATGTGTATGCACACAGATGGCACATGCGTAAACACTTGCGGCATCCCGTTAAGCGTGCTGCAG
CCATACAAGTAAATGCATGTACACGCACGTGTATCAATAAATATATATTCATATATATATATATATATATATATATGTAT
GTGGGTCTGTGTAGAGATCCATACTTTCCCATAATACATGTACACGCCGATGTAAGGACACACACTTATTACACAGGGAC
TAGCAAATACGGCTCCACAGATGCGTTTGCACGTCTACGGCGGTAAAGCAAGACTCACTGCCTCTGACATGGCCTCGAGT
TCTTCATCCCTTGGCACAACAGAATTCTTGAAGAAGTGGAAAAAACTCTTTTCTGGGATATATTCCTTCACCATCCGCTC
GCGTTTTGTCCGCATGTTACGCTGTTTCCGTACAATAACGCGCACGGTGACATCCTGCGGCAGAGGCACGTGGCACAGGC
AGAGCAGAAACTTTGACCAGAGGGCGCATCCAAGTAATTCGATTGTAGCACCGTGTACAAGCTGGCGTAGTAATCCTGTC
TCGCATAAAAAATCGCGTATGCACAGCTTCTGCACTGTCAGTCATTTCACGACTCTGCGTGTGTTCATGCGCGTCGTGTC
CTGAAGCAGATCCTTTTGTACCGAACTTCCGGGACGCGTGTGCGTGCGACGTATGGAGACGCACACACATGTACACTTGT
ACACAAACATACACACACACACACATATTCACCGAGAGCTCTGCACCAAGAATGGCGTGTACACTGAAACGTACACAGAT
ACACTGACGCAGAGATGCAGAGACACCACCCCCACATCTATACATACGCACACGTATACACATACATACATGTATACGTG
TACACGTAGGCATATATGCGCGCAGGTATGCCGTAAACGTCTTACTAGATCGGCTGATTCTACTGCAGCTGCACTGACGT
AGAAGCGCGCGTAATTTACACTCGCCTCCCTACACGGCTATCTTCAGGGAGTCGTCGCACAGGGGGTCTTTCTGCAGCGG
TACACGTACGTGCAGCTTTAAACCTCTGTGCCGTGGAACAGTGCCACTGCGTATATGTATGAATGTTGTGAGAGATCTCT
TCAACCTTTCACTACCTTGCAACCTAACACAAAATCTGTACAGACCGCTTTCACAGCTGCACGGCTAGATCCGCACATAC
GTTCCGAAATGCTTCTCCCTCTTGACAGGTTTTCCAGCCTGACTGCAGGCGTGCAGCACGACGTGTCTGGTCCATAGTTC
TCTCAACTGAGTTAGTTCCGTGTATGTATAAGTATACGCGTACGTATGCATAGACCTGGGGGTGCTGTCTGTCACATACG
TTCCGAAATGCTTCTCCCTCTTATAGGTTTTCCAGCCTGACTGCAGGCGTGCACCACGACGTATCTGGTTCGTAGTTCTT
ACAACTGAGTTGGTTCCGTGTATAGTAAGTCCTGTGCAGGGAGAGAATTACACAAGCGTACTTATCTTGTGTAAACGTGA
AGAAGTTTCTTTCTGAGACTGCTTGGTCCACGGTACCTATATCCGTTTGCAGACGCGCGAGAGGATACGACGTTCCTGAC
TACCAAATTACTGTCCTTATGTACGCCGTCGCAGATAAGCACACGTGTGTGCGTTCTGCCCTGTATATCTTCCTCTGCTC
AGTTAATCCGAAGATAAGCCTTCCGCACGGTAACTCGCAACATGTGTATATGCATGTATTGATGTTTGTGTGCAGGTATA
TGCAGACCCAGTGCTGCGCACATTACGGAAGAACAAAAGTGTGTATGTAGGTGTACACGTTGTAGACCATCCCTGTAAAC
TTTCACTATGATGCAGGCTTACACACAGTCTCTACCAACCACTCACGCACTCGAGTGTACATGGATACTTTACGGAACCC
TACAGGTCAGTGGACGACAAGGTGCGCAGTTAGGCATTCACGGCGTGTGAACATGTGTGTCTAAGGATGGAAAAACACAC
GGACGATATATGTATATCTGTGCCAGGTGGCGACACCAAGAAAGGCAGCGTCCGCTACATACAGTCGCAGAGGTGCTAAC
AGAATGCGGATAGGCGTGTATGCACAACCCTCGCACCGGGAGATGTTGCAGCCGTCTACCTGTAGACATGCTAAGCACGG
AGCCGCACGTCGGTGTTACAATAGGATGTCCCCTGTGTCCCCAGTGGCCTGGTATCTGGACCAGCGCCACTTGTGAATTT
CTGTCGACCACTCTGTTGTCTCCGTTGCGCTGTCAGGTATCAGAAGCGCTTGTCCTACTGGGTACTACATCAGTGAGGAG
CAGTGTGGGTGCTGACGGTGCGCTACCATTCATCCACCACCAGGTCGTCTCTTCATAGTGTGTTTGGGTGTGCAGACGTT
GGTATGTAGGTGGATGTATGCCTTGCGTGCTATACCTGTACATGTTGGAAATGTGCCACTACACGCACGCTGGGATACAA
GTGTGTGTATTAATGTAATAGCTGTGTGTAGTGTTCGAGTACTGATCCATGTTCTCCCTCCATTCTTCCTTTTCCTCAGT
GCCGCTCTTCTTCTGCGTGTGCCTCTCTGATGGTCTTGCCTCACGTACCATTCCTTCTGCCCACTGTATAGCGGTGCCCT
CGGTTCGGGCGACGACCCATTCACCGCCTTCTTCTTCTTTCATTCTGAAAGTTTTTACGAGTGTCTGGGGAGTGAAGAAA
GGGTTATCCCCAAACTCGAAAATGAGAGAAAAGCCTTCTGCCTTGTCCACGTGGAACACTCGACGAACATTTTGCAGATA
CAGGAACAGAGGATTATCGCTCTGTCCGATAAGTGAGGCGAGAAGACTGTGGTTGGAAAAAGCCTGAAACCAGAAACCTG
GTAGGGCTCGGGTGCCGACTTCGTTTCTCAGAAGCTCGGCCGTTGCTTCGCCTGCCGTTTCACTAAGTTTTCTGTCTCCC
TTCGCCAATGATGCTGCAGCATCACCCGACGTTTCCTCGTTTCGGTTACCTTCTACTTTGTTAGCTCCGCCCTTCCGTGT
CTCGACTGCTTCTTTCCGGCTCTCTCGTCCGTGGTCGTCGTCTTCATCTCCTCCGGTGAAGAGGATGCGTGCCCGTTCGT
CAAACACGGGCTCCATCAGGCGGTCGTACTTCTCTCGCAGCGCTTCGATTTCTTCTTGCAACCGCTGCTGCAGTAAGAGT
ACGTACTGTTGGTTGCCTTCCAACTTTGCGAGAGTTTTCCTGTGGAACGCACTAAGATGTGCTGTCAGTGGCAGCGTGCC
CTCAGATGCTTCTGCCTCCGTCTTTTCAGCGGCAGCCGCTCCTGCTTCCTGTTCTGCTATTTCTGCAGCCTCCTTCTCTG
CTGCTGCTACTACTGCACGTGTCTCTGGCGTGTCCAGGCCCACCGCAGCAAGCGCAGCCAAAATCGCCGCTCGGTCGGAG
GACCGTCGCTTTGAGTAATCCAATAAGTGCGCAGGACTAACCTTGAGCGCCGGAGGCGAGACAGAGCCTTCACTCTCTCT
TTTTTCTTCTTTTGCATCTCCCTCCTGCTTTCGCTCTGCCGCATCCTTGTCGGCTGTTGATACGCTAGAAGCCCCTGCTC
CTTGTACTTTCCCTTGCTCCCCTCCTCCACGTTCTGCTGCTGCCGCTGTTTCTTTTCCCGCTTCAGCCACCTTCGTTGGT
TCTGTCGCTTTTCCTGTAGCAGCCCCGATATCCTTTGCTTTCCCTACTCGCGCTGCTGCGTCTTTGCTGTCCGGCTGTTC
TGCGTCCGGTGCCCCGGCAGGCTTCGTCTGGTCCCCCTCTTCCAAGCCAAGGAACTCACGCACCTCTTCTTTTAACGCCT
GCTGGGCAGCTGCCTCAGCACTTTTCGCCTCAGCTGCTGCTGCTGCTGCTTCGCGTTTCGCTTCTCTCCTGGCTTCTGTG
TCTCCCTTCAAATCTTTGCTTTCCTGCAAAAGTTCTTCTGCACGGTCCTTTGAGCTGACAAAGGCGTTCTCCGCCAACTC
AAACTTCTTCTCTGCTTCTACCACTTTCTCAGGCAGGGCGGTGTTGAGAGACGCAGAAGTCACTGCCGAAAAATCTTTGG
CGTCATGACGCACTGAAAACGTTTCTTCCGTTCCCTGCTTATTTGCAGCCTTGGCGCCTGAGACCTTTTCGTCTTGCTTG
CTGTGATGGTCACGCGCAGTATCCTCTGCAGTTTTGGGGTGGGACAGACGCCGTCCTTTATCCGGCTCGTTTCGTGCAGC
GGGAGTGGCAGTCTTCTCTTTTGCAGCCGCAGGAGTCTCCTTACCGTCTGCTGCCGTAGCACTCTTTTCAGTTTTCCCTC
CGCCACTCTTTGCCTCGGTGGTTTCTCCTTTTGACTCGCTCTCACTTTTGGCATATTTCTCTGCCTTCCCTTCCTCTCCT
GAACCTTTCTCCTTTGCTTGTGGCTTCTCTTTCTGGTTGACGTCCTCGTTAGATGCAGCGGCCTCACTGGACGGAGTGCG
CATCGGAGCTCCGCTTCTCTTTTCTGTCGCTTCCTGTCGTCGCATAGGTTTCAAGAATTCTTTCCCAAAAACGTCTTCAG
ACACCTCCGAGGGCTTCTCCAAACTTCCTCTACCCTGCAGAAGTTCCTTGTTTGCCTTCTTCTCACCCCCCGCCGCCGGT
GGCGACCCGACGCTCGGCGTGTTTGCCCCTTTGTCGGCTCCGGACCCTCCTGGCTGCTTTCCCCTTTCTGCCGCTACCGC
GCCACTGGCCTTGGCGGCGGATCGAGTTTCTCCGCTCTTCCGCGCCATACCTGCCTTCGCAGTTTCACCGTTCCATGCGT
TGTCCGCTCGCGGCGCTTCACTTTCAGTAGAAGATCCTGAAGCTCTGCATTACCAGATCAGGGTCTCAAGGTGTACGCAC
ACGTGGGTCTCGTCATATATATGAACACGTATATTCACGAAAAGGAACACACGAACGCAGGAGGAGTGTAAGCTGCCGGA
GGCCGCCAACGTCTGTACTTTCTGTATCCACGGTGGCCGAGATAGGCAAAAGGAGCTGCACGTTGTGTGTAATTTGTCCC
TGTGAAGTATTCCTGGTTGTCCCTCTGCCGACAACCAGCTACACATACAGCAACGACCGTGCCATCTTCTCTGCCTTTCA
GTACATGTGTGTGGAAATATGGATGCTTTGAATTATCTCCTTCGGCCTTGTTCACATGCAGATGCATCTACAAATTCAGA
GACACCAGCAACGAATGGTGACAGAGTGGATATGGTAAAACATACGTACGCATCCATCCATGGAGCGGGAGAACGGAAAG
GGTTAGCGAGTTCTACTGGGTGCATACTCATATATATGCGTACAGGTGTGTAAACGGAGAAATAACGGGGTTTGCCCAGT
TAGGACAAGCAACCAACGTTCCCCATCGTAAGGAACAAACCGGCATACATTATCAGCTCTTTCAGTATATATTTTGTAGC
AGTCAATCTTATAATAATAAGTATGTCGACAGCAAGAAACCTACTGAGTGATGACGACACTGCGGTGTTCGCTTCGCACC
TGCGAAGCACTTGAATGCCTTGTTTCGTCGTGCTGCTGTCTGACAACGTGATACAGTGTTTCGCCCCATAGCACACGTGC
GTAGAAGGATTGCTACAGCCTCCGACCTAGGTGAAGAGACGCCTCTGCACCTAATGAGTTGCAGTACAGGTGGGCACAGA
TAGATTTGAATAGAGAGAAGGGCTTCGCCGGGTCTCGGAATGTCAAAGCGAGGGCGCTTCTTTTTTTGTTGACACATACA
GTGCGGATCAGCGTGCTGTGTTGCAGGATCTGCAGTGGACTTTCAAGCTATCACCGCATCATTTCGCTTAGTGCTTTGCT
GCAGACTCTCCACTTTCACAGACTGCGGAAGTACGGCCGCGGGTCAGACAGGCTTCATCATTGCCGTCAGGTCACTTTCA
CCGTAAGCAACTCCACAAGAGGCATATTGTGTTGCCAGAGGTACACCTCGACATCTACAAATATAACGTCACGGGGAACT
TCACTTCATACGGGAAAATTCGCAGAATAGGAGACGAAGTGCAGTCACACTGGCCGCTCCCGCCTCCACAACTTGGTGCT
GCTTTCAGACTAGCAGCTTGTCAAGCGTACCCGCTAGGCGGAGCATGCGGCTTCAGGAGTAAAATGTCCCCTTCAAACGG
TGTCAGAAACTCGCCAACCACTTTTCAGTTTTTGCGACGTGCACGTAGAAGCGTCTTCGCGTTTGTAGGTGGTCTCAACT
ACCCGTAATTTCCAGCTTTCAGCACTGCGGTGACACGACTAGCTAGGTTCGATGCTGGTGATTGAATAACTGTAGTCGAC
AAACCGAAGCTAGCGCTGGTACGGTTCTGCCCCAGTCATTCCCTTTTTCTAGTGTCTGTTACTCCTTCCTGCTGTGGGTG
GGGAAGACTCTGATCTTGACGTGCAAAGACCTTGAGAGCACAATGTTTGATGGTGGTACGTAGACAACAGGCAGTGCATT
GTGTCGGTGCGCACCCGCCATCCGGTCTCACTGCACCTACGCAGACATGTGCGATGTGCACCTGCGCTTCCAGCTAGCCG
GATTTTTCTCACTTTCATGATGGGTGGATAATCCACAAGTTGTTTGCCGGAGGCAGGGATTATGCGGTCTTATCGGAAGA
TGCACTATATACATGAGGGACGTAGCAATGCTGTACTGCGTTGCGACGCTGGATTACCGTTCAACCTATCTGGCTTTTGC
TTCACACGCATTGTGAATACACTAACGGAGTGTGGCAGGGCTGGGCTGCCAAACAGCAGTGGTTGCTGCGAACAGAGAAG
ACGGAAACTCGGGGCAAGGTCCCTGACGCTGGGGAGACAGGCTGTCTAGCCTACGTTGTACGCAGTCCAATTGTCTGCAT
CTGGATTCTTCTTGGTTTTTTCTACTTCCGTCGCTACAGGGCGAGAAACACATGACACTCCGCTTATTTGCATGTCAGGT
TGGTGAGTAGAGGCCGTCATTAGCTGCATCGCTAGGAGGTTAACGTCGGCCTAAAGGGCGGGTGTGGTCTTCGCGAAAGC
GAAGGCATTACGGAGACAGCTTGGAAGATCACGGTGCACGAACGCTCCGCACGCCTACCAAAGAGCCGTTGGGTGGCAGG
AAGCCTATTCAGGTTATCCTGTGCACACGTAAGGCTTGATGATACCGAATGACTGTCGATTCTGGGCATGTGTCTATTCT
GTGAATATAGCCAGCAGCTAGCGGGTGAAGAGGGACAGACACTGAGCTTGTCCTGATATCAGGAAACCGGTATTATCAAC
AAGACTGTGGGGCCTTCCAACCACATGTACCTTTGGATAAGGACACGAACTACAGCGAGCACACGTATCCAATTTGTCAA
GACTATCCGCAGCATTCTGTTAGGGAGTTGATTGTCCGTGCCCAGCTCAGCGACGTATGTGCATTGAGCAGATGCATTCA
AGAAAGTACAGCCTGCGCACAGCACGGCGCTGCTTGTCGTTGTGCAGCTGCAAAGGGGACACGGACAGAAGCCACGCTCC
CGCAAAATGACACAGGGACGCGGTGGTACCAAGGGGGAAAGCATAGCGTTCGCTAGGCAGGTAAACCTGCCTACAGTTTC
TCAGCTGCTTTCCCTGGAGCCAAAGTTGTTCCTTTTGATCTGCGTGTGCGCGGCGCACAACCTGGTCCAGTACCTTCGCG
TGACTAGATGCATGTACATAGGCGTATCTCTGAATTCAGCGTACCTACTAAGTTGGCAGCAGTTCTGCTGCAACTGCACC
TTCCCCCCATTGCCTGTAAAGTGGTGTTATCAGTCTGAACGAAAGCACGTAAGAGCGGCTGTCCGAGTACGCGATTCCAC
GCGAAATCCTCAACAACACGTTCACCCGCCTCAAAAGCGAGAATGACCCAACGCTTCTACACAAACTGAAAAGCGTATAC
AACAATAGGTGTGAATGCCAAGGAGGGCATGCAAAGGCTCGAGGTACGTACTCCGGCTGTAAGCAAGGTCCACGTGCAAC
TATACATATATATATATATATATACGCATAGATACTGTGTGACCAAGCGTTTGTGACATGCAGCTCTTGAGAAATAGTGG
AGTGTACGACTTCGTATCTTTTACGCGTAACACCGTGAAGAGTACACCAGGTGAACGACTATTATCCATGGGTGTCGACA
ATGAGAGCAGTGTCCTCGACTGACAATCCTGAAAAACCCGCTGAACCTACACATACATACACATGTAAGTACTATATACA
TGAGTATGCTGACGTGGGTGCTTGAAACGTGGATATGTACAAGTGTGTATAAACGTACTCGTATGCTCATGCATGTACAT
ACACATATATGCTTATATAGTCGACGGCGGACGTGGATCTTTGTCACTTCCGTGTCTAGTGGTAATTGCAGGCGTCTGGT
CTCAGTCCTCGCCACAGCTCTTTGTGGCGCAGCCGCCCGTGGACAGTGTAGCCAAGTTTCCAAGCAGGCACAGCCAACTC
TACTCGTTGTATGCATCGGATTCAGCGGTCCGAATGTCTTGGAAATGGCGAGCACTATCCGTCCTTACACTCGGCTACAC
GTTCTCAGTGGGGGCAGCAGGGCTCACCAAAAAGTAGTAGAATGACTCAGGCAGACTTTGCAAGCCAATCAAAGGGACGA
AAGTCTGTCGTTGGTCGTGATTCATGCGTCCTTACAACATCTCACAAGTATGGCGCTCTCCCACCATGCGACGTCCTTTA
GGAGCACGGCGTGCTCTTCCGTCTTTGCACCCGTATGCACGTGCGCGGGCGCATATGTTCAAATTGCACAAGCGCGTCTG
CCTCGAAGGCACCGCGCCATATGCAGACACATTTAAACGTGTTCACATTTGGCATGCGCGCGTACGTGTATACATTCATG
TATCCACGCCAACCGCCTCATGTAACCAGTGCATGACGTGGAGGCACATGTAGCACTGGCTGCTCAAGAGCGCTGCAACT
TGTGAAACCGTCAGCGCTCCCCGAATTGGCTAGCACCGGCAAACGAATGTTGCAGAGCCTGTGAGTAGTGTGTCGTTCAC
GGGTAACTGCTTCCGTGTATACACGTGGTGGAACGTGGCTGTCACGAAATTCGTCGGAATTCATTCATCTGCTCATCATA
GCAGGAGGCCGCTGCTATTATCTATGAACGGCGGGTCGCAGCGACGGCAGAGGCCTGAGAGCTTGCATGCCTGGGGAGTC
TCGGTTTCCCCCCAGAACAAAAGCCACGCCAGATGTCTGGGAGACCACGTGTGACTGTGGCCTAAGACTCACCACTACAA
GGGAGGTGAGTGCGACCTCTCATTATTCAGGGAAATGCTAACGGAAAGGAGCGGCTTTGAGTACGCGCCTTCGTGACGCG
CAGTGTTGGGGCAGCTACGCGACAACGCTTCCTCGTTACCTGGGATACATTGTCGCTCGTATATATGCTTTTCATTTTGC
TGCACCCATGTGTGTGTGAACGCAGCGGTGTGTTTCAGTAGCACAGTACGTTATGCACCAGTGCAAGCTGTCCGCTGCCA
ACAGTGTATCACGAGTACGTGAACGGCAAGTAGTTACCACGATTCAGACTCCTCCAGCACTGCCATAAAGAAGAGCTTTG
TTTTCACGCTGGTGCAGCCTAACGAAAGCTTCCTGGACAAGTACTGACAACCTTGTTCCCTGCGTCATCTGTCTTTTGTG
GAAGATGCTTCACGTAGCTGTGAATTACACCGCACCGCTGTAGAAACGCACTTTATACGTGTCCACATATGTATGAACCA
TCACATCACAAGTGCTTTCAGAGTACTCCTTCCTCAGCCCTTCCACCGACTGCAGAGAGCTGCAGCACAAAAGTACTAGT
TCTTCCGCCATCTGTTGCGCATGCACAGACATATATGTATAAATATTCGCGTGTAGGTATACAGCACAGGTATACGGACA
TGTCATTCATCATTCGTAGTACTCCGACGACAACGGGATTTGCGTCCTGCGCCACTCATCCTACCCGCTTCACCCGAAAA
CCGCTCCACATTTTAGCAAGTAGATGGGCCTTATCCGCGACGGATCTGTATTTATGTGCTTTCAAGTATGCACATCTGCT
TCAAACACGCAGAATGTCATATTTGGAAACAACGCTGTCAATTCCAGTCCAGCTGTAAAACGTAAAGCTATCCCCACGCG
TGCGCTTCAATATAGTAACCGACACCCAATCGCACTGGATGAATTCTAACCACTGTCTCTCAAAGCACAAGGAATAATCA
CCATCTCCACCACAGGTGCACGTTCATGGGTTTGTGCGCCATGCTGCTCACCCACTCCCAACAACAATGCGTTTATTCCG
CTGGAACATACGCGATACGTACATTATGCATACGTGTATCTGCATACAGGCATGCACAAATGGAATACACCTTCCATCAC
GCACGCCAGCATTCACCCACGCGACACCATCCATGTCGACTTCTTCTGACCTTTGCCATTCCTCCATTACTCGCGACACC
TCTGCGTATGTCGCCCAGTCTTCTGCGCTGCAACTCTTCGTTACGCGCACGTCTCTACACCCACTCCTCTCCCGGTCCCA
GTACAGTGCGCGTGTCCTCTGTGTTCCCGTTAGCACCACCTCTACACAGTCGTAACATTGTCCCCTTCCACAGTATCGTG
GGATCATGCGTTTTACTGCGACTCGTATCTCTTCAGCTCGGAGACAGTTTTAAAGATTCCAGCTACTGTCGCTGTTTCGT
GGGTCCTTATCTGCGGCGTTACCCCTCCTGCACTTCGCCACTTTGTTTGTTTTATCCTCCCGAGTCCACGTCCTAGGCGA
CAAGCACGTGTGCATCTTTTTTTGTCTCAGTTAGGCACCACGTGCACGAAGTACCTGTATTTTTTACGTGTCCCTCCTTC
GTGTCTCAACGTAGCAAGTTGTCTACGCCTGCATGCATTACATTTGTTCGCCAGGTGTCCTTGTTAGGGAGAATATGGAA
GCGCGCGGAGCTCTAGATGGCGTCTTCCTTGTTTGCGTACAGTAGATGACTGTTCCATGGTTCTTCAGACAACTGGCCCT
CAGCCTGTTTTCTTATTCCCGAGCGCACATACCAATAACACATGCAGTACTACAGGAGTTGTCATGTAGCTTTGCAGGCC
ACTGTGTGTAGCACTTCCTGAAAAACTCGCGCCGCGGATATGTGTCCGATTCAGGTTCTCTCCCTACACTTCAGTGTGCA
CAGGGAGAACGAGTTTTTGGCCATACCACTTGCTAAGGGCGTAGTAGTAGAAGAAATCGACGTAAAGAGCCGTTTGCATC
ACTCCTGCCGTCCATCCCACATAGTTCACATATGGGGGAGTCTCAGTGAAGTATCTGTGTACCCAGTTTAAAATATAGAA
AAAACGGTAAGCACCCAAGGCTGCGACGTAGTTGCCCGTCAGATTTTCGACTTCTCTCATTTGTTGAAGTAGCACTGCCT
GGGGTATGATGGCTACGGATTCCAGCCAGATGCTGAAGGTCCAGAGAACTTCCCCCACACTCCACGCCTGAGCCGTGAAG
ATTGTAAGAATGATACAGGGTGGAATTAAGTACTTCTCGTACGGGAAAGAATCTGCTCGGCGATCGTACGTCTGCGATAT
AGGTGGTTTGTAACGTATAAGGTATATCGTGTAGCTCGTGGCTGCAATGTAGAAGAGCTTCATCGCTGAGTTGTAGATCG
ATATAAAATGGTATGGCATATCGACGTAGCGCGTCAAGAAAACTATTAAATACATCTCTTGCATGCGGCATGATATGCCA
ACACAATTTTTCGACCGACGCAGTTTCAGCAGCAGCAAAATCAGCGACAGCAGGTGAAGCATGTCGCCTGACAACCGGAA
GATGTTCATTGCCATGGTGAAACTGCTCTGTATTAAGAGGGGTGGCTACGCACTTCGACTGCGGCGGAAGGCAAGCTAAG
ACAGAAGAAAGAGCCACTAGTCAGCTCTCAAGAGATGACGCCCACGCGGTCGGCGCCTCAGACGAGTCAGGTCCGGACAG
TATGGGTGCAGACGTCCTCCACCTTCCTTAGTATAGACTACAAGTGGAGAGGAAGCAGGCATCTCCCCAACGGACGCGAG
AGCAGGGATGTCAGCACGACGTCTTCCTAAGAGCGTGTATCATTCTGCGTTTGCACGAAGTTATGAACGAGACAAACGTG
CTGGACTCGCGCAGTTCTCGAAGTACAGACGCCTTCTTCTTCTTCTTCTTGCTTTCACGGTCCTCGCTATCTCAAAAAGT
GGCCCTCATCGATACACCTTGAATAAGCCCCTTATGTGTGCAACTCCAGTGGACGTCCCCCTCTTAGTGCATCACTGTTC
GGTCACTCCACGCATACGTGCTGCACATGCAGGTGCTTATCAGCTCTGCGCGTACCCTCTGAGACACAGACAAGGCAGGC
AGCCTTTGTTGTACCAAGGAGACGCAGCAAGCGCACTCAGACAATCCCCAGAAAACTCCTGAATCAGTCCTACTTCATCT
GACTAAATAAACAAGACGACGACGACTAGGCCACAAACAACTGTTGCGCCTCTACTCCTCTATACAAAGCCGCTGGGTCG
CCAGTCACTGCGTGTGAGCCAGTCCCCACTGTGTTGCAAACCGTCCGGTAGAGGAAGGTTAGAAACGTGAGCGGGATAGG
GAACAAAATGTCATAGATAGCTATAACAGGAGCAGAGAAAAATGATACGCAAAGGGCGTCGCAGAGGAAACCAGGTGCTG
ATAACTGAAAGCACCGAGGGAGGCAGGGTAAGTGGCCATCGACTGTAAGAGCACGACGTCGACGTGAGGGAAACAGCTCT
GCAGACGGCTGAAAGCCGCAAAAACGAGGCAATACGGACAGAGGGGGGTTCGCACGAAGCTGCGCGGTTCCTCACGGGCG
CTGGCGGAGGAGAGCCACTACAAAAAGCGGTGTTGAGGAATACTCTCCTCGTAATACGACCAACAGGCAGCTGCGAAGCA
AAGAGAATAGTACGGGCGCAGAGCCCTCATTTAACGTGAAGAGGCCCTGGATGGGAGACGTAGGGAGAAGGTGAACCTGT
TTCCTAGGAACTCCCTGCTGTCCGACGGAGATGGCTGCCGCCCCTGAGCGGAAAACAGTGCCGCACCAGCAGAACTTCAC
ACAGACGTTTGCCTGGTCGCCTTCTCCTGGAGCTCCGCCAACAGCCCAACGCGCACACATACTCAGATGCACGCAAACAC
ACTACAGGGACAGTGAGTGACGGAGGCACACACTACTATGGTGTCTGACGTACACACACACACACACACACACACACACA
CACACACACGCGTACACGTACACGTACACGTATACTCTTGTGCAGTTATATCGAAATATATAGGTGTTCCTACATGTACA
GGGGTGAAGTGATATATATACATACACATATTAAGGTTACAAACATACATCAACGTGACGCAGCGGCTGCTGCTGTGGCT
CACACGGAGACCCCCCCCGAAACTGTACACAGGCTGTCACACCAAGTTAAGCATGGTTATCTGTCTCTATAGATTCATAT
ATACATACACACCAACGAAGACAAACAAACCTCCTTTCCCGCGCACCAGTACACAGCAGTAGCAAACATGTATACATAAG
GTTCACTTACACGGCATGAAGGATAGACCCACACAAATGAACAGTTGAAAAACCACGTACACACACACCCACGTACGCAC
GCGCAGTCACGAATAGAGACGTCCTCCGCAGACCTAGGGTAGCGCGAGCCCACTCGTGCCGGAGACCACGGTAAACAGTC
AACACACATGTAATCACTGTGTATATATATAGATGTATCTGTACGTATGCGAGGGCCTCAATGCACAACCGTCTCTTGCG
TATCCACATACCGCTTGAAGGGGCAGCAAAGGCAGTGAGACAAAACGATTCCGGGCAGTGAGATGATCTACACATAGGGG
ACACAGAAGCACATCTAAACATAGTAGACACCAATGCAAAGATCGCAGAAAAGAAAGAAACATACCCTACAATGCAGGGA
TGGGGCGGATATATATACGCACGCAGACACATATATGGAAAGCAACCAGACCATACACACATAGCTGAACATACCTCGCC
GGGCCGTCAATTCACTACNNNNNNNNNNNNNNNNNNNNATGGCGAACAATACACCCATGTATAACTGCGGAATGCGGAGG
GCACAAGTAAGTACGTTGGACAAATCCACGTGGAGAAGTACAAAACGCATACGAATCTTGACTGTTATAGAAAGGTATCA
TCCAGCAACATGCAGACGGCTGGGTACAGGCACAGAAGCAGGGCAATACCCAGGTACGTCTCTATCTGCTGCTGCACACA
CTGACATACTCTCGCAAATACGTACAGGTATCCACAGATATAGGCATACACATGTTTGTAGATGTATACACCTGGCGCGC
TGCGCGTGCACACAGACAGGCGTATACATACATGTATACAGGCAGGGGACTACATCAGCGCAGCGTTACCTTCTGCAGGA
AGCACTGGCGTTCTCATGTGTTTGCGTGTGTACGCACCCCCTTCTCATGTGCCTACATGCGTGTATGCACCTAGATACAA
ATACGTACACCGCTGGCGCGCTGCACGTGCGGTCACACGCCTGTATACGTATACATATATACATATATATATAGGGCAGA
GCAATCCATAAGTGGTGCCTCACCTCTTACAGTAGGCACTGCCATACTCACGCTTATATAGATACGTACGTAAATACAGA
TAGACACACACACGTACACGTACATAACCTGAGGCGCTGCGCGTGCAGCCACACAAGCGTATACATATACACTGCATAGG
GCAGGTGCACGCGTAACTACAGCTTTCCCTTGTGCAGTACGCAGTGACAAGCTCGTGCGCACATATAAACATACGTGACC
AGACACATACATACATGTACGTACACACCTGGCACTGCGTGCAGTCACACGGGTGTCCACGTATATATATATATATATAT
ATGTCGCATTGCGTGTGACGACATATGTGTTTACATATACATCTACATATATTGATGGTTCATCCTAAATAGGTACGGAC
ACAGGTCTGTCCATACGTATGTCCGTGCTGCGACGTGCTTTGCCCTGTTCACAGGCAAACGTCCACGCGTATTGACACTT
GTACACACACAGGCAGGAATGCATACACGATATAACACACACATAGAGGGACCAGAACTCACCCAGGACATCGTGTGGAA
GACACACCCTTCAGGCGCGCTCAAGGTGTATGGACGAACGGTACAAACATATATATATGTTCTACGTACATGTATACACC
TCCATTCGTACAGATTTATATACATAGATACAAGTATTTTGTATATACGCACGGATACGTCGTACGCATACACGGCTGAA
ACTCACTCGGAGCATGCTGTGGAAGAGACATGCACTTTATGTGTGCTCAAGACGTATAGACAGACGGTACAGGCGTACAA
ACATACCTTCTACACGCAGACACACACATACACACACCCACAGGTATACATATACATACAAATATACGTATATACATACG
GATACGCCATTCACACTGTCGTCTCTCTCTCTCTCCCCATGAATGTATACACATATACAAATACGGCTCTGGCGACGGAC
ACAACGGGTTCCAGACCCCTATGTGAGGCGCGCTGCCCCCTCAGACGTCTCCGCAGAATACGCACAGCCACTTTTAGAGA
GAAGTGGGAGGAAGACAACGCAAGCACGTGCTGAAAGCAAAAGAACTTTCACAGCAACGCGACAATGCCACAGAAGCTCT
GTCTCGCCAAGAGAAGGATGTGCGGAGCCAGCTGTAGCAGACTGTTTCACTGAAGATGGGAGAGAGAAGACAGCTTGTAT
GCGCACCACGTATCGAAATGGCTAAACACATATATATGTATGTATGTACATATGTATATATCTATATATATGTATAGTAT
TACTTCCTCTTCGAGTACCTTCGTCTCTGTCGTATTGTTCCGGTGAATCGAGGTGGAGCGCCTGCTGCTGTTATATACAA
ATATATGTGCACGTGTGTGAATGTACCGGCGTATCTGTGGAAGTGCGTGCGATGTGTGTAGGCGCTTCTCTGCGAATACA
TGGAAGACCCGTACTTGTACAGACGGATGTATGTAGGGTGTTTCACTGAAGAAGTGAGAGACGAAGACAGACTTTCTACA
CACAGCGAAGCTGCCACTCCCTCTTCTCTGTCGTACTGCTCAAGGCGGACGGCCTGCTCTTCCAGTCTTTCTTCGCACAT
TGCTTGAAACCGCAAGTCCTATATCTTCTACTACCGTTGCTGGTGGGCACAAGCTCTCTACAAAAACTGGCGCTTCTGTC
TCTGATGCCAGTGAGCGCAGTGCTGACGGAGGCACTGCTGCCGTCGCCACGGGCTCTACATGTCCCCTACACTCGACTGC
TCATATGGATTTCACGTCCATACGATTAGTACTAATTCACACATTCACCCACGCAACACATCTCTGCGTATAAGATCTGT
GTGTACACATACATGCATATTTGCTTCTGTGTACACCAGTGAACATCTCTGCGTAGGACCGGTTCCTTCGGGGCAGGGTT
GTCTGACAGACACTGCGCGGCAGTCCCTATTCGTGCGTTCCAGCTACGGCACTACTACTACTACTACTACCAGTACAAAT
GGGCTGGGCTACCCCTGTTAGACTCAACGTAGGCGCAACAACACCACATAATACCATGAACAGGAAATCACTACTGATGC
ACGAACGCAGGGAAAAGCACACCCCCTGAGTCTTGAAAGGAAGAGCCCTGTGCAGCACTTTCGAAAAAAAACCGGAGTTC
GGGCACAAAAATACCTACAGACGCCAGCGTAATTGGAGAGAGACGGACGACCGGGTTCACGGCGGCGCTTGAATGCCTAC
GCATGGGGAGCAGACGGCCTCCTGCGAGATGTCGGACACTGACGGAGTACGCCTACCATATACATTATCTACGCACAGCT
GGAGGTAAGAAACAGAACGGCTGAACGTAATCATGGGANNNNNNNNNNNNNNNNNNNNCCTATGCACAAGGACCGCATCA
TCGGGATGAAATAAAAGCAAGCGGATGAGTTTTCGGCACACGAAGGGACCACTTGATCTGGAAGCATCACACGACTGCCA
CGGGTTGGGCGCTTGTAAAAAGTGAAAGCCGCAAGGATGACATTTCCACCACAAGTTCACAAAAATATCTTGTATCTTGG
AACTTATCGTACCTTCAAAACGCTTCCTCTCTTAGAAGAGGACGCGCGCGGATAAGTCGGTTTGGTAACGGGCACTGCAC
TACAGTTTCTGCCTTTCACCCCCAAAGAGGAAAACAAAAATCAGTTGCCTCCCCTCGTTGCTCCCCCTCGTCTTCGTTCT
TTGCTACTGCAAAATATCTGCGTTTTGATCCGTCCCGTACTGGTGCACTCGACACGGGCGCGTGAACAAGAGAAGGCGGG
AAAGACAAAATCCTGAGGACTCCAAAAGGCAGGGGAAAAGGAAAAACAGCAACACAAAGGAGATTCACGCCGTAGTGGCG
GGAAACGGACAAAAAGGAACGGAATTTTGGCTAGAAAAGAATCTCGCTGCCGTAGGCACGCTCATGCATCATCAAGCAGC
GGTCGTCGTTGCGGTCGGACTGGTGTGTCCACGCTGCAGCTGCATACAGATAGGCGTAGTATCCCCACCGACTTTCATAC
AGATGTCCCTATGTAGTTCACACAGGTAGATATTGATACGTACTTGTATGTGTGTAGTACTACAAAGCATAAAATGCATA
TGTAGTAGACGTAGTGTAGCCTCACTTCTCTCTTCACTTGCCTACCATATGCGAGGTATGTACCTGTGGGTCCTAGCCGA
GACGTTAGTGCGAAACCACCGTCCTCCCTCTTTTCGCAATTGTTTTTGATACCAAGCTGCAGAGGGAAGTTCTTCGTCCA
GTGGAGAATTTGGGGAACGAGAATACAGGAGCGGAAGGGGAAGGGGTGCCGCGTCCAAGTAAAAGTGCACAATGGAGGAA
TACGGAATAAAAGTTACGTCCGTAATGTTCTTCTGCGTGTCTGACGACTGGGGTCGTGATGTTGATGTCTCCATTCCGTC
GAGCGAAGGAGGAAGGCGCAGGACGGAGGGAATGCGCAGAATCAGTTACAAACACGAGGAGCAGAAGGACGGTGCACGTC
GGCCGAAAGTGAAAAGGGAGGGCTCACCAGAAAAGGCAGCAGATGCGGCTTCAGCGAGCCCCGCCTGCGACCACTTCGTG
TCTCTACTAGTACCCGTACGCACATTAACACGTAACCAGTATATAAAGTGACTAAGTGTGAGTACTTGCTTCTCGTTAAT
TACAATTGCCACCAACAACTCGAAAAAGCATGACACATACCTCTCTCGATAACGGCCTCGGTAAACTAGCCGTCGAAAAC
ACCGCGAACATATATATATACATACGCTAAAGGTACAGTCATCGGGTAGAAAAAGAAAAACCATACACCTCCAACATGTA
TGGATGACACGTGTCTAAAACAACTACGTGTATATTTAGTTCAAGACACGTATACGCGTGGAGCAGGGCACGTTATACAA
ATTTATACGTAGAGATATGCGAGTGCCTTTAATGCAAGCCTGTAGCGCCGGCGACGACAAAGCAACCACGAATCATGCTC
GTGTGTGGGCGACAGACAACCTGTTTGATTATATGCGTACATATGTGTGAATACGGACATATGTAGAAATACCTACAGCA
GTGAGAGGCACACCGCACGGTTGCTACCATGGCTACCGTGGCCTGGAGTCTCTAAAGGTTTGAGAACACGCAGAAATATG
AAAGATGTACTCGTATGTCAACCAAGCTGGACGGGTGTCAGCGCGTCATTTCGTAGGTACGCCTGCGTTCGTGCTAGTGC
TCGTGACTACGAAGCCTCGCCGCTGCCAGTACGAAGCGAGGACGTCAGAGAAATGGGGCGTGCACGTGAAGGACATTACA
CTTTTTCTTTTTCCTCTTTCCCACAGCGGAGACACGTCAAACGTCATGTGTGCCATGGTGGACCCGAAAGGGGAAACCAA
TCACATGTGGTGCCACACTTCCCCTCGTCACCGGCATGTTAGCAAACTACGCGTGTACTCAGTCGTTGCACGATGTTGTG
TTCGTGTAGAATCCTTAGCTGGATACCGGGTCTGCGCATCCCGCTTAAAGCCGACCACGTACGTTTATATATGCAGGTTG
ATACATGTATGTGCGTATAAATTTACTGCTGCTTGTGTGCAGGCTTAACCCTGTACACAACGTTCGCGGATGAAGCTACA
GTCGGCTTTCGCAGGTTATCTAAGTATATTTTGAAAGGGGGCAAGGTGCTGCTGCAGCTCCACAATCAACGAACAGAGAT
ACGAGTGTCCGTAATGAGTATTCTACAAAGTGACATTCTCCCCAGTGGTGTGCCGACGTCATGTTTCTCAAGCGTACAAC
TCTGTGTAGCTATTTGCAACGCACAGGTCTTACCGTGTGTTCCTGTTCCAGTACTTGTGTCCTACTGCATTTCCCCGGTG
CAGGCGTATACTTCCCTGGACCTCTGGCAAAATTAGTCGGTGTATTCAACTTCCCGAATGCACAGCCCCATGCCCAGAGC
CCCGTGCGCAGAAATGCACGCACAGTGGAACCATAACGACAACGCCAGTACAAATGTACAGACGTGCCAAGTAAATCTAC
TATAAATGTATCTCTCGTTGTACGTAACGCACACGATATAGGTACAGATACACCGACACAGTCAAGTATGTGCGGCGTGA
CGCACATACGTGCACTTGCGTATGTGCACATTTATATGTATCTAAACGTATACATACGTATATGTATACGTATGTACATG
TACATAATGTGCAAATGCATATGTATACGTTTATATGTATATATATGTCTATGTATACGTATGTACATGTACATAATGTG
CAAATGCATATGTATACGTTTATATGTATATATATGTTTACACGTATCGACGATAATTTCCCGACAAGGATTTTCCTACC
TCTGAAACCCTTTGTCTGCGTGCACGCTGACCCAAATGTGCATACCGACATCCCTCTCTGTGCATGCGGAATCGAACCCA
GTCAGACACGCTCTTTTTTCGAGAAAGATAAAGTGTTACAATACATTCGTACTCGACCAGAAAAAAAAGGTGCAGCAAAC
TTTTTCAAATGACGAAGGTCGCACCTGCCACCTTACCATTCAGCCTTACCATGTACTGTACGCGCCTTTGCAAACATTAT
ATCTGTCTGCTCGCGGTTGATACCTTTTAAAACAACTGAAGACTCAAAAGGTGCAGTTCCAGACCATTGTTCCGTGCATG
TAAACTCAACAAGCAGTCGAATTTAATTACACAATGTTTTTCTCACTATTGTCGACCTGATAAAATGCATAGACGTCGAC
GTCTATGTGTACGCCCGACCCAAACAACAAGTTTTACGCCCTCTCGCCTCCACTTCCGCATTTTTGCGCCGATGCTACTA
AAGAAACGGAGTGTTTCTCCTTGTAAATCTCTGCACACTTTGCCACCGCATTGAGAACATTCAGCAATAAGCTATAGGGT
TTGTTCTTCGTCTCTAGGACAAGCTATATTGCCTTTAACCTAGCCGGGTGTGTAAGTCGCTGAGTATCCATGGCAAATGG
CCACTATTCCTCGTCGAACTTTAGGAACATCATCCTACGCAGCGGAACGAAGACATGAGGGGCGTCCGTGTGCGGGGGTC
GACGAGACAAGTGCATGTGCCGCCCGGAGTAAACCTTCAATCTCCCACCAGCGGGATGTAAAGAAATACCTGTTAACGAG
GGAGACTCTTTGTGCTTTATTCTCGCCGTGGGGCCCTGTTGAAGATTATTTTCTGTGTGACCCCCTTTACTGAGAGAACA
GTGTTCTAGGCGGTCGTCCGTACTCTAATGGGGCTTGCACACAGGCACAGACACTGCGGCCACTTCTGCACAGTCTTCTG
TATTCGCCGGCACGCTGCACACGTAGATTTTTCTGTATTCTTCTAGCTGCGTCTGTAGGCGTTATTGGCTGGTATGTGTA
GAGATATCTATGTCTCTACGCGCAAATATATGGGCCACCCCTCAAATCTGCGCGACAACTCCGTTCCGCGAATGTGTCTT
GGTAAGTATATGTGAGTATCTGCGTGCCACCGCCGACGTTGTCATGTGTACAGTATATACTGCAGTTATGGATCGGCCTC
TACCTTGATAAAGTTACCGTGGCGCCGTCCCGATTCACACACAACAATGTATATGTTTTTATATGCACGCCAGAACATCC
GTCATTAGCTCTTTCCTCATTTTTCTGTCTTCTCTAACTTCTACTCACGTGCAAGTGTTAACCTGTGAAAGCAGGGTGCG
ACGCCGCCGCGTCTAGAGGAACTGATGGGGCGACTTGCGTTCCTGCTCTCGTGTTACTTCTGTCACTCTAATGATCTACC
CTGAACAGCGGTGTGTAGCATATTCGTGCTTCCTGCCTCTCCTTTACAGTTTACTGTTCTCTTCCAAAGTCATCGCACCG
TTCTTGTGTCTATATGGCCGCCACAGTGCTGATTCATGTCCTCTGGCATAGGTGCAGGGCTTTAATCACGCATTTCATCG
ACTACAGCTCCATTTGAAGGTACTCCCACAGCCGAAGAACACGAGTTGTAGACGTGTGTCCCGGAGTTGAAGAACACAAA
GTGTAGAGGCGTATCGGCCTTGTTGAGTTTCTTGTTAGTCGCCCACCGGTGTGTCCATCCGCGGAGTTGTTTGTCTGTCG
TCTAGTAGTTTCGGCTATCAGCTCCTTCTTCTGTTCATTCGCCCCCTGTTCGCGGAATTTCCTGTTTCCTTACTGAGCAA
TTTCCCTCCAACTCTTCCCAGCGCCGACCATAGTCCAGCGTTTGGCAGCTGTCCCGGCACGGACGCCTGAGTACCTTTCT
TTATTTACAGTAGCCGTGCACGTTGCCTTCCTGCTGAGCAGGAGCTCCAACAAAGAGGAGAGCCAGCACTGTCACCCTGC
CGACGACGCTGATGATAGCGCCTACTAGTCGCGCACCTGTCAGGAAATATTTGCTTTTTCTGTCGTTTTCTCCTTGGGAA
CTCGACTTTCAACTTCGGTCTCTCGGGGAGTGCAGGAAAATCTGTTCGCTGGCTGGCTGCGGAACATCTCCTTTTCTTCG
CAGACGCCCATCCCCTGCACAACGTCGCCTTCCTTCAGCCCCTACTCAGAGTTTCTACGGCCCCTTCCACGAGATGAAGA
GCCACACACCTACCAGTTCGGGCGCACTTTCTCTTCCAAGAGGAGTTTCGAAGGCCAGAGGAAAACCTGCACAATTGCAC
AGTTTCCCATTGTTCTCCTCAAGGGTGCTCTCGGACGCAACATGGACGTTTTGTCTGTACCACCACTGCATTTGACTGGA
GTGAGGACTAGTCCATGTTTACAGTCGCCTTCGTCTTTGGCTGTGACTACCCCCTGCTGGTTTTCTTGTCCCTTCTCCAA
CGGGTAAGACTCGTACATCTCTTGTCTTCTTCCAGCTGCTTCTCCTCTGTCCTGCTACCAAACCGGCTCCCTGCAAAGCT
GTTTCTTCTCATTCTCCTCCTTGTTTCTACTGCGCTACCACGTCCAGCTGTTTCCTCTGCTATTACAACCGCGACACGTA
CAAATAGGGCAATGACGGCCACCACCCACCCCTGCGTGTGTGTACGTGTTGTTGCTTCTCCGTCTCCGTTGCATCTCCTG
TCCGCTGTGGACCGTGGGCCTTTGATAAGCAAACGAAAGACGAATAGCCTTCTGGTGGTCATCACGGGGCCCTCTGGTCA
CACGTGTGCTGCCACTTCACAGTGAGAGGGCCGCCTCCATTCTGTATCCTTTCTTTCTCTGTGCCGCATTGCCCGTTCTC
ACACCGTCTTCTGTCGACGGCTCCCTTAGACAGTGAACGCAACCTCACAAAAATATATATCTCTTCGTATTTGTGCGGGG
CTCTTTGCTCGCGCATTCTCTTCAGTCGCCAGCCGACACACAGTGGAAGCAGCCCCTCATTACTTCTACATTTCCTTCTC
CTTGTCTAAGCTCGACATCGTCTATTCGCACGTCTTCTATTTCCAGCCCCTCCCACAGTTAAAATACCCTCACCACTTCT
ATATTTCCTTCTCCGTGTCTGAGCTACGCATTGTTCATTCGCATATCTTCTTTCGCCCGCCCCCGTATACGATGAAGACA
GCCCCTCACCAATTCTTTATCTTCTTTTGCTTGTCTAAGTTACACGTTGTCGTCTAGTCGCGTATCTTCTCTCTCCCGCC
CTTCCACAGTAGAACAAGCACAGAGCTTGTATCTGTTGCTTTCCTTCTTCAAATCACACGTTGCTTATTTGCGTCTCTTC
TTTCCTCAGCTCGTTTCCCCACTGGAAACACCGTCTTCGTTGCTCCGTGTTCTTTGCCTTGTCTAAGCCTCACGTTGTTT
AGATGCATGTCGTCTTTCTCCCGCTCTTCCAACTGGAGGCAGCCTCACTATTTGTATATTTTCCTTTCCTTCCCTAAGCT
CCACATTGTTTGTTTGCACATCTTTGTTCGGCTCCCTTCAACACTGAAAGCAGCGTCTTCACGGTTATATTTTCTTTTCC
TTGTCTAAGCCTCACGTTATTTAGGTGCATCTCGTCTTTCTCACGCTCTTCCACACTAGAGACACCCACCTTATTTGTAT
ATCTTCCTTTCCTTCCGTACGCTGCGTGTTGTCTATTTGCGCGTCTTCTTTTTTCAACTCGCTTCCGCACCAAAACAGCG
TCTCCGCTGCTATATTTCCTTTTTTTCGTCGGAGCCTCACGTTGTTTAGGTGCACACCTTCTTTCTGCGGCCGGCCTCCA
CAGTGAAGACAGCCTCATTACTTCTGTATTTTCTTTTCCTTGTCTTGGCCACGGTGTCTGCCCGCACACTTGCTTCTGTC
TCCAAACCCCCCGTGAAAACCGCAGTTCACCTCTGTGTTTTCACTTTCTTGACTGAAGCCACGTTCCTCCTCGCTACCTG
TTCGAGTTGTTGCTGGTGTTGACATGCCAGCGCAGAGATCTGTCCACTCTCTCGTCTAGTAGTGCAGCCTCGGAGACTGT
ATGAAAATCCCGCTTCTACGGATCGCAGTAGAGAAACGAACGCCTGCGTGACTTTGGAAAACTGCTGCGGCCAGAGGCTG
TTGCCACAGTCCATCTCCTGCCTTCTGACGCGGCTGCCTACGTCTCTTTCTGCTGTTCCTACTGCTCCACGAGTGCACGT
GAATTTCTCTTTTTATAGAGAAAATATAGCCGTGTCATATGTGTGAAGGTAGACGACGTCACAGAGGAACGGAAGATACT
TGTACAGAGAGATGTGGAGAGTGTTGCGGCGACTCTTTCCTGACACTCTACAGCTTCGTGAGGTGGTGTACATACACCCG
GAGATGGGTACGTAGGCGCGTCGTTTGCCCGTCGCGCGTCCGCCTGCGTAGCGAGGAGCGGTAGAATAGTGTCGATCTGG
TGTATAGGCACCGCGTGGCTGGCCGAGAGAACAAGAAAGAGGCAGGAACGAAGAGAGCCGAGGGGGGCCGAAACAGCTGT
TCTCATTTGAAATGTGCGTACACTGGAGCGCTAGCTCCATTGTACGAAAAGAGGCAGAACTCTATACAGGATATAGAAAC
TTCTTCACTTCCTCCGCGGCTACCCGCTGCATCAGTGAGAAGAGTAAACGACTTGCCGATACGTGCCTGCGTTCTGCAGA
TCTCATGGCCGCTACTGCAGCAGCAGCGGTATCTCCCTCTGTGCCGGCAGCAGAGGGGAGAGCAACAAGAGCAACAGCAG
CAGCAGCCCCGGCAGCAGCAGCGACCGTCTCAGCAGCAGCAGCAGCAGCAGCAAGCGCAGACGCAGCAGCAGCTGCTGCT
GCAGAGGAAGCAGCAACGGTGACAGCAGCACCAGTAGAAGCAGCCAGAGCAGTCACACAAAAAGCAACAGCAGCAGCCGC
GGCCGCACCAGCAAGTGCAGCAGCAGCACTAGCGGTAGCAGCAGCAGCAACAGAAGCCGCATAGGAAGGACGAGCAACCG
CAAGGACGACCGGAGATGCTGCAAGGAGCTGAGCAGCGGCGCCAGGGGATCCGAGGGCTGAAGGAGGAGGAGTCTTCTCC
ATACCGCGTGGAGAAGCAGCTGTTCGTGAAAACAAGAAAGTGCAGTGAAGGAGCCACGAAGGAGAAGGAGAAGGGGGAGG
CCGCTGCAGCAGTAGATATCAAAAGCGTCGTCAGGGATGACAGACGCAGCAACGGAACCAGCAGGAGCAGCAGCAGCAGC
GGCAATGGAGAGAAGAAGGGGAAGACGCGCTGCAGCGAGAGAAGCGAGAAGAGCAGCAGCAAGCAGAAGAGCCTAGGCGC
CATCGAAGCCCCCACCAGCAAGGAACCGGAATGCCGGTGCTGGAGCATGAGCGCAGAGCGTCGCAGCAGCAGCAGCAGTA
GTTCAGAACCTCTTGAGAACGGCGACGACAGAGGATACGACAGCAACGCAGCGCGCAGCAGCAGCAGCGGCGAGGAAGGC
CTCCCTGGCGAGAACTGCAGCACCGATTTAAGCGGCAGCAGTGACGGAGAGGGAAGAAGCATCAGCAGTGCGCGAAGCAG
CAGCAGTGCGAATGCAGCAAAGAGCAGCAGTGGCAGTCGCAGCAGCACAGGTGCAAGCAGCAGCCGCCGCAGCGGCATGC
AAGAGAGAGGAGAGGAGAAGCAGGAAGAAGACGTGTCGCTGAAGAAGCAACAGGACTCCGAAGCACCCCAGGGACTCAGC
CTGCGCTTCGAAGAGGTGGCTGCTGCAACAAATGCGACGGCATATGCAGCGCTGGGGAGAGACGAGAAAGTTCTGTGGCT
CTGCTGGAGATACATCGTCAGGTATTCCCCGTTGCAGCGGTGCTTTCCTTCCTACTCTGGCGTTGAGCACATACATATAC
GTACACCCACGTGTATATAAACGTCGCTACGTATGGCCGTACGCGAACAAGTGCACCCGCGTATGCCTCGAGGTGTCTAG
AAGCACGTGGAGATACGCTGCTGTCTGTCTGTACGCCACGTACAGTTGATCTCTGGGAGCCACATACTTCTGCTGTTCCT
GCGTCTCTCCCTGCCTCTCTCTTCCTCTCCACGAACGTCTCGGCGGCTGCAGCCATACACTGGTACTGTGCCTGCTCGTC
CCCCTCTCTGCCTCTGCCTGTATGTGTGAGTAGTGTCGGCGAGTGGGGCTCTCTGTATGCGCGCGTCCATACATATCTGG
AGAGAGGAGCCCTGCTCTTCGTCTACTACCCGTACAAGACGCCCGTCTATGTTTGCATACACACGCGTGCGTATGAGATA
CACATGTGTAGGTGGACTGCACACGTACATATGTATATATTGTTCTCCCCGGAAGAAGGGATAAATGCGTACGTGGACAA
ACGTATATGATACCTCTTAGCAAGGAGGCACAGCCTACGTACGTTTGAAGAGGCCAACTAGATACACGAAACCCTCGGAA
GAGGCAAGGCAAACTCTGCCATATACACACACGCCCCGCCTGCCTATGCGTGCACCTGCTTGTGGTCATATATGTATGTA
TATATACATTCGTATGTATTTATACATATATATGTATATTTATATGTATTTTCGTATGTCTATATGTTAAACGCGTGTAG
GTGTGTTGGGCTGCCTCTACCNNNNNNNNNNNNNNNNNNNNNNNNNNNNNNNNNNNNNNNNNNNNNNNNNNNNNNNNNNN
NNNNNNNNNNNNNNNNNNNNNNNNNNNNNNNNNNNNNNNNNNNNNNNNNNNNNNNNNNNNNNNNNNNNNNNNNNNNNNNN
NNNNNNNNNNNNNNNNNNNNNNNNNNNNNNNNNNNNNNNNNNNNNNNNNNNNNNNNNNNNNNNNNNNNNNNNNNNNNNNN
NNNNNNNNNNNNNNNNNNNNNNNNNNNNNNNNNNNNNNNNNNNNNNNNNNNNNNNNNNNNNNNNNNNNNNNNNNNNNNNN
NNNNNNNNNNNNNNNNNNNNNNNNNNNNNNNNNNNNNNNNNNNNNNNNNNNNNNNNNNNNNNNNNNNNNNNNNNNNNNNN
NNNNNNNNNNNNNNNNNNNNNNNNNNNNATAGATATAAGAGAAAATATATATATATATATATATATATATATATATATAT
ATATATATATATATATATGTATAACGTATGGAGTGTTACGCTCCCTTCGCTTGCGCGCCTGCGCCTTTGTGTATACACGT
GTATGTATGTCTCTACTCGCGCAGCGACCCATCTGTGTGCGTGAGGGCGTCCATTTCCTTCCTTGCTTCTCTCTCTGCTT
CTGGATACTCGAGCGAATAGGTCAGTCACGTCTTCGTAACTGCCTCTTCTCTCTCTTCAGAGTTCTGCCTATCACCGTCT
GCACACGCTTCTTCTCCTCTTTCTGTCTCTTCCTCTGCCTGTTGCTGTCTCCGTGTGACGATGCCTTGTTGGTTCTTTCT
CTCTCTCTATCTCCCTCTAGGCCACTGTCGGGTCGCCTCTCTCTTCCTGCTTTGCAGACGCATAGCTTTGTACGCTCACA
CAGACAGCAGCACACGGAAGAAGAGAAGTGTTGTCCTCCTGCGTATATTTATCATCTTGAACTTTTTCTTCGTTATCTTC
TACATATATATACACGCAGCTGGTGCGCCGCGGTCTTGGTAGTCAAGGCACGAAGATATACACGTATACAGCTGCTCGCC
GTACAGCCCTTTCAGTGAACGATAGCTGTACACTTGCTTCTGTACTGTCGCATCAACGACCCACACCTACACAGTTGCTC
TGTATACAGTATCTCAATGACATATACCTATGCACCTGCTCTCCACACAAGAGTAAATACTTAATAGTCCACAAATAGGT
TTGTTTTTCTTCCAGTGAGGGGAATCTACGTGGTGCACACCCCTCCTGCTGCCCTTTACACAGGCGTAGATACTTCGTAC
TCTACAAATAGGTTTATCTTTGTTCTATTGAGGGAAATCTACATGGCGCACACCTCTGCACCTGCTGTTTGCACAAGTGT
TGATACTTAATATTCTATGAGTAGGTTTATCTTCGTCTCATTGCGGGAAACCTACACATCTGCTCAACACCCACGCCTTT
CAGCGAGACACGCAGTATCAGTTGCTTTCTGTACAGGTGCGTCAGTGAGGCATACGTACACAGTTGGTTTCCCTGCAGCC
CGTTCGGTGACACGCACACCTGTGCAGCTGCTCTACAGACATGCGTCTCGACAGAAACGCCTTTGCACCTGCTTACGAAG
ACGGAGAAGTTCCGGGCGGGCCTCAAGGCCTGGAGGCCTTCCTCCTCTCTCTCTATGCGTCTCTGTCTCATGAAGGCACG
TGGAAAGTGAAGCGTTTTGTTGCTACCGCAGAAATGGCTGTGTAAAAAGGCGTTGCGCACATTACGGAACACCTGAATGA
AGGCAGCTGTATTGGAGTACGCCGTTGAAGTGTCTGTATGCAAAGCAACTGTATAGGTCTACCTGCTCATTGAAACGCCT
CTATACAAAGCTGTTGCACACATGTATCTTACCGGAGCCTCTGTACCAAAGGCAATTGTGTACGTGTACGCCCTTAGAAC
TCCCGCACAGAAAGCAGACGTGCAGGGGTGTCGCACTAGAACGTCTGTGTGAAGAGCAGCTGTCTACCCGCGCTTCGGTG
AAATTCCTGAACAAAAGCCGTTTAATAGATGCATCGTAGTAAAATGCATCTGTGAGGAGCGGCCGTGTACCTGCGCTCCA
TTGGAATACCTGTACAGACGACAGACGTTCAACTGTGTTGCACTCAAGTGCTTCTGTGAAGAGCAGCTGTATACCAGGGG
GCTTTCTGTACAGGAGGCAGATGAATAAGTGTCCTGCATTTAAGAGCTTCTGTGAAGAGCAGCTTCACACACGTTCTTCG
TCTAGATTCCCGTACAGAAAGCAGATGTATATGTGTGCTGCACTTAAGCGCCTGAGTGAAGGGAAGTTCAGTAGGCGTGC
CTCTCTGAAGCGCGTGTGTGAAGAGCAGCTGCGCAAGTGGCAGCTGTTCAGGTGTGTCTCGCCCGCAATGCTTGTGTAAA
AGCCAGTCGTGTAAACGGGTTTGTCTACGTGCTTGTGTGGCTGCGCACAGACGCAGCGTCGTACGGCAAACGCAGAACAG
CGCAGTATCAGAGAGAGGCGAGGCGACACCAGGCGGAGAAGCAGACGCAGAAGCCACAGACCACACAGAGGAGAAGAAGC
AGTGGCAGCGACGAGAGCAGCAGCAGCAGCACAACAGGGGGCCGCACGCGAGTCCTGAAGGAATAGTAGGCGGCCCGGGG
CCGATACGAGCAGGGCGACTTGCAGGATAGAAAGCAGCTGTATAGATGTGTGGCACTGCAGCGCCTGGGTGAAGAGCAGT
TGAATAGACCTGCGCCTCACTGTGTAGAGAGGAGGAACTCACGGGTGGTGTGCGGGAAAAATGCATCTTTGACGGGGAAA
TGCCTGCACGTCTGCAGGAAGCAGCTGTATAAGAAGCAGCTAGCAAGGAGGTCTTGCTGAGTTGCTTGGGCAGCAGCTGG
TGGTGTGTCTGTATCCCCCTACACGCTTGTCTGACAGATTTCCGCTCGGTTTACTCGCAGCCGCAGCTCGGGTGGACAAG
GCAGCCTCCATTTGCTTCTTCTCTCGCCTCGCGTCTTCTGCGGCTTCTCTCTCCCTGTTCTCCCTGTGTCTTCGCCTCTC
GTCCCCCTTTTTCTTCTCTCCATCTTCTTCTTTCCGGCGAACTCTTCGCTCTCTCGTTCTTCGCCTTTCTTGTTTCTCTC
CTCTGGAGGGACGCTGCAATGTCTATTTTTCTGCTGCGAGGGTGTTCCCTGGTCCCTCTGTACCCTTCCTTTCTCGCCTC
TGTGTGGCGACCTTCCTGCTGTCTTCCTTCTTTCACTCGCGCTGTTTTCTGCCTCTCTCTCTCTCTACTACCGGTGTAGT
GCCCTCCTCCTGTTCCTTCTTCTTGTTCTTTCTTCGTCTTCTCTCGCGCAGTTTCTCTCTTTTCTCTGTGGTCGCCCTCT
CCTCTTTCTTTCCCGCGTTTTGAAATTTCGGGCTTGTCTTCGTCTATCCCTCNNNNNNNNNNNNNNNNNNNNNNNNNNNN
NNNNNNNNNNNNNNNNNNNNNNNNNNNNNNNNNNNNNNNNNNNNNNNNNNNNNNNNNNNNNNNNNNNNNNNNNNNNNNNN
NNNNNNNNNNNNNNNNNNNNNNNNNNNNNNNNNNNNNNNNNNNNNNNNNNNNNNNNNNNNNNNCTTTCCTTTTGAGGCTT
CGCCGCCCTCTCTTCTCTCTCTCCGCTTGTTCCCTGTATCAGCACGTTCGCTGCCTGCGCGCCTCTTACTTGGCTGCTTC
CTCCTTGTGTCTCCTCTCACACAGGAAGAAGCAGGGCAAGTCTGCTTCGGTCACTGGAGCCGTTGATCGTCTGCGCAAAG
AGCTGGGCCGCTGCTTCCCCTCTCCGTCTATCGGCCCAGGGTCTCTCGGTATTCCTTCTGGATTCACGTATGAAGCGCCG
TTCCGCTGCTGCCTCTGCTACTCTTCCACTCGCTCTCGTTGTTGATGGATGCCTCCCTGTCGCTGCTGCTTCTTCACTTC
TTCGTGACGCTGCTGCTCCTTCTTTCTCGATATCTAGCTCTATTCTACCGTCACTTCTTGACTGAGGCATATACATATGT
GTAGGGTGTTTACATACACTGGAATGTAGTTGTACACACGTGTATCTCGTCCCCGCTTCCCCTTTGCTTCCATCGACGCA
GGGTCTCTGGCTATTCCTCCTGGATCCACGTACGAAGCGCCATTCTGCAGCTACTTCTACTCTGTTCCCTCTCCCTCTTG
CTTCTTCTTCTTTTTCCTCTTGCGGCCGTTTCTTCTGCGCGTCGCTTCTTCCTGGCGCTGCTGCTTCCTTCCGTTTCGTC
TCGATATCAAGCTCTACAACATTTCTTTGTGTGAAACATATATACACACGAAACTATGCGTACATACACTGTCGTGTATA
TATATATATATATATTACATATATGTATACACATGCACGCGTACACACATATGTATATACGTGTTTCTCGTCCCTGCTTC
CCGTCTCGTTCTAACGGCCCAGGATCTCCTGCTATTCCTTCTGGATTCTCGTACGGCGCCCACTATTGTGCTGCTGCTTC
TCTTCTTCTGCCTCTCGCAGCTGCTTCTCTTCTTCCGCCTGTGGCTGGTGCTTCCGTCCGTCTCCCCGTTGCCGCTGCCT
CTTCTTCTGCTGTGCCTTTCGTTTATCTGTCGCTGCCTTTGCCTTTACGTTGCTGCTTCTGTGTTGGCTCCCCCTATCCG
TGTGTCCTCCTGCGCTGTTGCTGCTGCTGCTGCCGCTTGTCTGCTGCCGCATCTGGTGTTCCCTTCACGTCTGCTGCCGC
GCTGCTGCTTCTTCCGGCAACACACCTCCTTCGCGTGCTGCTGCCTCTGTTTCCTGCTGCAGTGGCTGTCTTCCCTCTGC
TGCTGCTGTCGGTGCTCTTCCTGCTCCCCACTCCATTCCTCCTGCTCTCGCGTAGCCCCTTCTTTTCCTTCGCTTGTTGC
TGTATATATTTACAATGCGGGGTGCCTACGAAGAAACATCTCCTTAGACCTGGATATATATATATATATATATACATATA
TGTATTATGCGTATACACGTTCAAGCCACGCAAAACAAGTATGTATATTGAGGTACCCCGTGTGCACACACGCACATCCT
CACGTGTACGGTAAGAGCGCTAGACCACCATACATACTTGTGCAGCCCTCTCATGGACAAATGTGTATAGACCTGCCGAT
AAACACCCTGTCGCAGACAAGTGTGTATATACCTCTCGATAAGCACCCACTCGTAGACAAATGCGTATAGATCTGCCGAT
AGACATCCTCTCATACACAAATGTCTATAGACCTGCCGATAAACACCCTCTCACAGACAAGTGTGTATAGACCTACCGAT
AGACACCCACTCATAGACAAATGTGTATAGGCCTGCCGATGAAAACTGGCTCGTGGAGGCACGTGTGTGAGCAGCAAGAT
GCCTGCACACCTGTGTCTGCTGTGCTTTTCAGGTGTCTGTACACCGGCCAGTTGACGGCTGTGGGCCTGCACTGCGACGC
GGGCAGCGGCGTGGGTATCAGTCGCGCCGAGGAAGGGCAGTGTAAGCGGCTCTTTCGCCTCGTTGTTTCTCTCGTTTCTT
CTCTGCTGTATTCAGTTCTGCGTACGACTACACGTGCGCGTCGCGTATGCATCTGTACAAGTACCGTCGCCTTTTGGCCA
TAAGTGTATACGCTTATACATACATTCATTCATACATACATACCTACACACATACATACATATATACATACATAGGTGCA
TATGTATTGTAGTCAACTTTGCCTTTTAGAAGCCTTTTAGGTCTAGCGCAAGACAAATGTCTTTCTATATCTGCATGTAT
CTATGTGTGTATATGTCTGTATCTATGTACATCTATATCTACCTATACCTATGTATATCTATCTGTCTACATCTATCTGT
ATTTGTGTCCACATATTTGTGTCTATATATCTGTATCTACACAACTGTGCATCTATGTCTATACTCGTATTTCTGTGTAT
ATCTATAAATCTACGTATACATCAAAATATAGAAAAATTTATATACGTACCTGCGTGTATACACATACGTAACGATAGAT
GTGTGGGAGTACCCTTTCGCCTCTGTGGCCACATGGGAAGATGACTTCACACGAATCTATATATATATATATATACATAT
ATCTATGCACATATACGTATTTGTGTAGACGGTCGAAAAATGTGTGTATATTTCTTAGCCACGCACATGTGTATGCGTGC
ATGCATACACATATGCAGATTCTCTTATACTTTCCTCTCGCTAGGCGCTGGCCCATACACGCAGGTGTATATGCTTCCTC
GTTAGTTCTGCCTTTGAAAAGTCTTGCAGGTCCACCTGCCTGGCCCACTACGCATACTTTGGAAGCTGTACGAACGTGTG
CAGCTGCTTTCTACTCTCTGTGTGAGTACCTATATACGTCACGTGGTATATTCGTAGCTACGCATAGCTTGTGCGCGTAT
ATCCTGGAGTAGTCCTCTGTGTGCGTTTACGTGGAAACACGTATCTGTGCGAAGACGTGTACATATATTTTGTATGTAAA
TGTGCGTACATTCATCCTCCACAGCCATACTCAGCGCAGTGTTTATCTCTGCTCTCCACACTTGTGTTATGCCCTTGCAG
CGTATGTATGTCCTGAGCACGCGTGCACATCTGTCGGCTTCTGCGTCGCCGCGTTATTCGCTTTCTGTCTCTGTTTCTGT
GCTGCAGTGCGTATATATATATGTATAGATAGATGTAGATATGTAGCGAAGCTCACCTCGGCTTGTACACATACACGTCT
GCATGTATATCCATAAACACGTCTCTGTACAGACGTGTATACCTGTGTGGAAATACATATACACGAATATCTCTCTCTCT
CCGTACGCGTCTGCAAATATGTAACGGATCTCACCTGCGTTCGTACACATTCAAATCGACATGTATACACATATGCACTC
GTACGTACGTATGTATGGACATGGATATACGTATGTCCTCGTACGTACATACGTATGTACATGCGTGTAAACACACATCC
ATAAATATACAGGTATATAATAACTGTCTCTCTTTCCCCCTCTTTCTCTTTCTCTCTCGCAATATATATGTAAGTATCCG
CCTGGGTGTATGCCTCTTGCAGGCACTTGCACATCGCTGCTGCTGAATGACAATCGATTGGAAGATTACAACGATCTCAT
CATCGTGTACAGGGAAGGACCGGGCGGAGAAGACGCTGCTACCTATTCAGGAGTAATCCCTCTTCCTATGCTAGTATTCT
AGTATTGTATTCCTATGCTAGTCTTCTAGTATTGTATTCCAGTATTACAGTATCCTTCCTCTTCCTGCAGCTCTTCTTCA
AGTATTGTATTCTATTACCACAGGCCAACTCCTCGTGGAGTATTCAAGTAGTGTGTCCCAGTCTTCAGTTAACTCCTCTT
CCTACTGCCAGCATTCCAGTATTAACTTCTACTACTGGAGTGTTATCTCTCTTCCTCTTGTTAGTACTCAAGTACTGTGC
TCCACCGCTACAGGATAACTCCTCCTCTCACTGGCCGTAGTCTACTACTCAGTTGTAGTATTACAGCGTCATTCCTCTTC
CTGCTGCTAGTACTCTAGTATTGCATTCTACTATTAGGGTGTAATTCCTCTTCCTACTGCTGCTGTTCTTGTATTGAGGT
CTGCTAGAATAGTACCGTTCCCTTTCCTCCTGGTGCTGCTCCAGTATTTTATTTCAGTACTGCAGCGTCATTCCTTTTCC
TATTGCTAGTATTGTAGTATTGAATTCCACTATTACACTGGAAGTCCTCCTGTGGTATTCGAGTATGGTCTTCCAGTATG
GCAGTGTGATTCCTCTTCCCACTGCTAGTATTGTACCCCAGTATTCCAGTGTAAGTCCTCTTCCCACTGCTAGTTTTGTA
GTATTGTATTCCAGTACAAGTCCTCTTCCCACTGCTAGTATAGTCGTATTGTATTCCAGTATTCCTGTACAAGTCCTCTT
CCCACTGCTAGTATAGCCGTATTGTATTCCAGTATTCCGGTGCAAGTCCTCTTCTCATTGCTAGTACTGTAGCATTGTAG
TCCAGTATTATAGTATAAGGCCTCTCCCCATGGCCATGTTGTAGATTTGTATTCCAATATTCCATTATCAGTCCTCTTCT
CATTGCTAGGATAGCCGTATTGTATTCCAGTATTCCAGTATACGTCCACTTCCGAGTGCTAGCATAGCCGTGTTGTATTC
CAGCATCCCAGTACAAGTCCTCTTCTCATTGCTAGTATAGCCATATTGTATCCCAATTTTCCAGTGTAAGTCCTCTTCCC
ACTGCTAGTAGTGTAGTCTTGTATTCCTGTATTCGTCCTCTTCCCACTGCTAGTATCGTCGTATTATTGTATGCCAGCGT
AAGTCCTCTCCTCAGTGCGAGTATTGTAGTATTGTACTCCACTATAAGTCCTCTTTACACGGCTAGTATGGTAGTATTGT
ATTCCAGTATTACAGTGGAAGCTCTCTTCCCACAGCTCCTATTGTAGTATTGTATTCCAGTGTGCCATTGTAAATCGTCT
TGTCAGTGGTAGTATAGTAGTATTGTATTCCAGTATAAGTCCTCTTCCCACTGCTCGTATAGGCGTGTTGTACCGCAGTA
TTCGAGTATAAGCACTCTTCCCACTGCTAGTATTGTAGTACTGTATTCCAGTATTCGAGTGTTAGTCCTCTCCCCATGGC
TGGTATTGTAGTATTGTATTCCATTATGCCAGTATAAATCCTCTTGCCAGCGCTAGTATTGTAGATTGTATTCAAGTACG
CCAGTGCAAATCCTCTTCTCAGTTGTAGTATTGCGGGTTTGTATTCCTGTACTCCAGTATACGCCCTCTTCCCACTGCTA
GTATAGCCGTCGAGTATTCCAGTATTCCAGTATGCGTCCTCTTCTCATTTCTAGTATTGTAGTATTGTAGTCCAGTATTA
CAGTGCAAGTCCTCTTCCCACTCCTGGCATTGCAGTATTGTATTCCCGTCGTCTTCCCCCTGCCAGTATAGTCGTAATAT
ATTCTAGTACTCCAGTATAACTCCTCTTCCCACGACTAGCATTGTAGTATTGTCTTCCAGTATTCGAGTATAAGCCCTCT
TCCCACGGCTAGTATTGTAGTATTGCGTTTCAGTACTGCAGTATAGGTCCCTACAGTATACCGTCTCTTCCTCCTGCTAG
TCATAGATATTCTCTCTCTTGGTGTGTTAACTCCAACGTACATATACATACGTGTGCGTGTATTCGTTGATGCACGGCTA
TACACGTAGATACTGCCTCTCGCTCTAAGCTAGTGCTGTAATATTCCTGTATTACAGCGGGGAAATTCCTCTCCGTACTG
CTGGTACTGTAGTACTGAAGTTTAGTCTTCTACACTGCAATTCCTCTTGTAGTACTCACGCATTGTGCGCCCCAGTATTA
CGGCGTCGCTACTCTTCCTGCTGTTAATACTCTAGTATTGCCTTCTTAGTATTGCCTTCTAGTATTAGACTGTAGTTCCT
CTCCCTCCTGCTAGTATTCCACTGTTGTTTCTTCCTCCTCCTCCAACTACTACCACTACTACTACTACAACAGTGCCATT
CCCCCTCTTGTAGTATTCAGCTATGGTATCCGAGTAGTGCAGTGCAATACCTCCTCGTCGTTCCACCAGGACTGCAGTAC
TGTGTTTTACTGTTACAGCGCTACCTTCTAATGCACTGAAGAGACGCACTGCCTCCCCAGAGCAAGTCGCCTGCCTCCCT
CTGGTATTGCTTACGGTGTTGCTTCCTGAAGCGACCAAGGAGATGCTGTTGCTGCCCACCCTCGGGCAAGTCTTCTCCCC
ACTGCTAGTACTCTTTCACAGGATGCTAGNNNNNNNNNNNNNNNNNNNNNNNNNNNNNNNNNNNNNNNNNNNNNNNNNNN
NNNNNNNNNNNNNNNNNNNNNNNNNNNNNNNNNNNNNNNNNNNNNNNNNNNNNNNNNNNNNNNNNNNNNNNNNNNNNNNN
NNNNNNNNNNNNNNNNNNNNNNNNNNNNNNNNNNNNNNNNNNNNNNNNNNNNNNNNNNNNNNNNNNNNNNNNNNNNNNNN
NNNNNNNNNNNNNNNNNNNNNNNNNNNNNNNNNNNNNNNNNNNNNNNNNNNNNNNNNNNNNNNNNNNNNNNNNNNNNNNN
NNNNNNNNNNNNNNNNNNNNNNNNNNNNNNNNNNNNNNNNNNNNNNNNNNNNNNNNNNNNNNNNNNNNNNNNNNNNNNNN
NNNNNNNNNNNNNNNNNNNNNNNNNNNNNNNNNNNNNNNNNNNNNNNNNNNNNNNNNNNNNNNNNNNNNNNNNNNNNNNN
NNNNNNNNNNNNNNNNNNNNNNNNNNNNNNNNNNNNNNNNNNNNNNNNNNNNNNNNNNNNNNNNNNNNNNNNNNNNNNNN
NNNNNNNNNNNNNNNNNNNNNNNNNNNNNNNNNNNNNNNNNNNNNNNNNNNNNNNNNNNNNNNNNNNNNNNNNNNNNNNN
NNNNNNNNNNNNNNNNNNNNNNNNNNNNNNNNNNNNNNNNNNNNNNNNNNNNNNNNNNNNNNNNNNNNNNNNNNNNNNNN
NNNNNNNNNNNNNNNNNNNNNNNNNNNNNNNNNNNNNNNNNNNNNNNNNNNNNNNNNNNNNNNNNNNNNNNNNNNNNNNN
NNNNNNNNNNNNNNNNNNNNNNNNNNNNNNNNNNNNNNNNNNNNNNNNNNNNNNNNNNNNNNNNNNNNNNNNNNNNNNNN
NNNNNNNNNNNNNNNNNNNNNNNNNNNNNNNNNNNNNNNNNNNNNNNNNNNNNNNNNNNNNNNNNNNNNNNNNNNNNNCT
CGTCCTCCGTACTGCTGCCCGTCCTCCTGGCTGCTGCGTCTCCTCCTAGCTGCTGCCTGCGTCCTTCCTGCTGCTGCTGC
AGCTGCTGCGGCCTCTCTGCTGCTTTTGCTGCTACATCATCTTTGCTACTGCTGCCACTGCTGTTTTTGCTCTGCTGACG
CTTGCCTGCTCTCCTTCTCGATGTCCTTCCGCTCTCCTGCTGCTGCTACTGCTACACCTTCTCGGCCCCTTCTCCTCCCT
CATCTTCCGCTGCTTCTGTGCCTCTGGTGCTGCTTCTCCTCCTCCTCTGCGGCTGCTCCTCTCTCCTGTGTCGCTACTCG
CTTCCTCTTCTGCTGCTGCTGCTGCTGCCACATCTGCTTCTCTGTGGCTACTCCCCCTCCCTGCTCGCCTGTTACCTCGC
TTCCTCTGCTGCACCTGCTTCTTCCTCTTCGCTTTGGCTGCTGCTCTCTCCTCTGTGGCCTCTTTCCCTCCTTCTCCTCC
TCTGCTGCTGCTACTGCCTCCGCAGCTCTTTCCCTGCCCCTCCCTCCTCTCCTGTTGCTTCTTCTCCGGCGCTGCTGCTG
CTGCAGCTGCTTCTTCTTCTTTTTTGTCTTCTGCCGCTCCTATCTACTGCACTGTTCCCTTTGTTCCCCTGCTGCTACTA
CTGCTTCTTCTTCTCTTTGTCCCCTGCCGCTCCTGTCTACTGCGTTGTTCCCTCCCTTCCTCTGCTGCTGCTGCTTCTTC
TCCTCCTCTGCGGCTGCGCCTCCCTACTACTCCTGCTGTCCTCTGTCCGGCTTCCTCTGCTGCCTCTGGTTCTGCTGCCG
TGTAAGTGCAGCCTGTCGACGTCGGCAGCAGCGAGCTGCGTACACACGCGCTGTGGAACGCGTGGAGATGCGAACACCCG
GTGCGAGTCATACGCGGCTACAAGTGTGCCTCGCGGTAAGGGAAGTGCATACGAAGATATTGAATACCTCGGCAGCTGCA
GAGAGAGAGAGAGAGACTGAGAGATATCTTCAGTATGTATGGATTTGCTGGCACCTACGTCTCGACATCAACCTCGTGCT
AGACAACAGCTATATAGAAACACCTACTGCCGCCAAACACACGGAATCGCGTAGCTTCACTACCTGTGGATCAATACGCT
GCCGCTGCTTCTGAGCAGCTGTATATGTACAAGTCGACCTTGGAGATACGAGCGCCACTAAATACTCAAGCAAGGATGTT
TTCGTTTTATTAGAAGTAGTCCGTGGTCCACGCCTCAGCAGCAGCCTCCGGCCAGCTACGTATATATATGTGTATAGAGG
GAGAGAGATAGAGAGAGACTCTACCCTTGGAACATCTGATGTCGCTACATCAGAGACGGATATCGTCGTTTTCTGTGGAG
TGCTAGTGTACTTGCCCGGCGGCAGCCACCTGTACCCAGCAGAGTAGTATAGAGTTGTATAGATGCCGGTCCTGAAAACA
GCTTATACAACGATACAGACAGAGAAGAAGGATACCTTCACTTTGTATGAGGCAGAAGTGGGCCTCCATCTCGCCAGCAG
CCACCCGGCAAGATATAGACGCATATATATGTATATATACATATATGTGTGTAAACGTACATGTCGATAAATATATATGT
GTACACACGTATGTATATAAATATATATATGTATAAATATATGAGTATATTTACACACGTATATAATATAGATACATATA
TGTATAAATGTATATGTGTATATACGCGTGTGTATATATATACACGTATATGTATATATGTACTTCTGTGTATGTGTACA
TATATGTATATATACACACTATAAATATGCAAGTGTCTACGCCGAACATGCATCTGTGGGTGGAGCAACACGAATATGGC
CCGGCGCCTTCAACAGCACCGACCTAGAACGGGGAGAGAGATGCACCACCAGCATCTGCGCGTCTCGGTCTTACTCTGTG
TCTGCCTCTCTCTGTCTCTGTCTCTCTGTCTCTGCTGCAGCACCAACGTCTGCACGTGTTTCTCTGCCCTATGAGTCTGT
CTGTGCCTCCCTGTCTCCGCTTTTGTCTTCCTCCCCGTTCCTTCGCTGTCTATCTCTTTGTCTCCCTCGCTGTCTCCCTG
CTGCCTCCGTCTCTCTGTCTCTGCTACAGCGCCAACGTCTGCGCGTCTCTGTCTCCTCTGTGAGTCTACCTGTCTCCTTC
TCTGTCTCCCTGTCTGTGTCTGTTTCTGTGGCTGTGTGTTCCCGTCTCCTTGTCGAGACAGAACTAGTATGTAGAAGACG
TACACACAACGAACAGCTCTAACTGTGCGCTTGCGGGAGTTCGGCATACCTGCTGGCTTCTCACACTGCAGCTGCACTGT
TTCCTACCTCTCTCTCTTTTTCTTTCTCTCTCTCTGTCTCTACTCTCTCGCTGTGAGGAAATAACTCAAGATCGAGGGAG
AGACGCATGTGGCTGTCTGCTGCATCTCTTCTTCATTCCGCTGCTGCAGGTACGCACCGCCGTACGGCTTTCGCTATGAC
GGCCTCTACCGCATAGTCGATATGCTCGTGGACTGCAGCGACCCTCTGGGGCCGCCATTCTCTTCTTATTCCACAGACCT
CTCTTCTTCTTTCTCTTCTTCGCCTTCTCCCTCTTCCTCTGCGTCTCTTCCATCGCGCCTCTCCTCTCCTTTTCCTCGTC
CTCCGCCCCCATCTCTCTCCTCTTCTTCTCTCTCGCAGTTTCTCTCTTCTTCTTCTTCTGCTTCTTCTACTTCTGCTTCT
TCTTCTTCGTATGCCTCTGTGGCGTCTGCTGCCTTTGGAAGTGCACAGAAGAGCGGAAACAGGAACTGCGGCATTAGCGG
CGCAAATGTGCGAGTAAAAGAAGAAAAGGAGGGACAGAGACCCCGAAAGAGGAGAGAGAGAGAAGACGAAGGTGACAGCG
GAGAAGGAAAGATGAAAGAGGAAGGAGGAGGTCGGTCGAAAGGAAGAGAAAGGGAAAGAAAAGAAAATAGAACAGAAGGC
GGGGGAGAAATGACGAAAGTAGAAGGAGATCGGTCGAGAGGACGAGAAAGAGAAAGAAAAGAAAGTAGAGACAGCGGAGA
AGGAAAGGCGAAAGTCGAAGGAGATCAGTCGAGAGGAAGAGAAATCAAAAGAAACGAAAATGAAGAAGGATGCGGAGGAG
GAAAGACGAACAAGGAAGGAGGCCCTTTGAGAGGAAGAGTAAAACCGAGAGAGGGCAGACACGGAAGGACGAGGACAGAG
CGACTGCAGGAAGAGAGAGATTTGAAAGTAAAAGAGGAAGAAGAAAAGNNNNNNNNNNNNNNNNNNNNGGGGCGGAAATG
AGCTCCACGTATGTTGCTATCTCTCCTTCCGCGACTTTACTGCACGTACAATATATATATATATATATATATATGAATAT
ATGTGTATACACGTGCATATATAGAATTGTATATGTGTATACTCAAGTATATGTTTTTAGGAGACAAGTATCTGTGCACG
CACATTGAAACTGAAGGGAGTTCTACGAATATCCCTCTCTCCTTCTGTTGTTCCAAGCCTCTGTCGCACAACTACTGCTT
ATCATATGTACATATATATGTACACGTATATCTCTATATCTCTATATCTATGTATCTATCTATCCATCTATCTATCTAGC
TATACATATATATATATATATATACGTAAAGACTGCCTGTATACCAGGACGCATCTGAATACCCTTGCAAGGAGTATCTC
TGTATGTACAGCAGGACAGCAGTTGACTTCGCGAAGCCTTGTTCATTCGTTCTTTGCTGTAGCTCTATCTAGAGGCCATG
CCCCTTGTCAGCAGGCCTATGCCTGTCTATAACACGCTGCAGACGCGTACGAGTGCGTCCACGATCCACGGTGTAGTTAT
TCAAATACCTCGCATGCCTTCATCTGTGTGCGCTGCCGCAGGTTCTCTTCCGCACATACCCGCAGACAGAAGACAGGCAG
ATAGCCAGCCATCGCTTCGACTGTTTGCGCACTCGTCTACTCTCTCTCTGTATTCCCGCCGTACACACACAATTCACATA
TCTCTCACATCGCTCCTTCTTACTCTTTCTCGGCTTCCTTCGCATGCGTCTATNNNNNNNNNNNNNNNNNNNNCGAGGAC
AGAGCGACTGCAGGAAGAGAGAGATTTGAAAGTAAAAGAGGAAGAAGAAAAGAAGAAAACAAGAGAGGCAGGGGACGATG
CAAACGGAAAAGAGGAAGAACAATGGCATACGCGGAAAGGAGGAAAAGAAGAAGAGAAGGTAAAGAGAGACAACGCGGAG
AGCAGAGGGGAGGAGAAGAAGGAGAGAGGAGGAGAACAGGAGAGAGAAGAGGCGAAGGTCAAAGAAGTAAAACAAGAAAC
TCAGGCGGGAAGAAGAGTGGTCAAGTACGCAGGAGAGACGAAGAACGAAAAAGAAGAAGACGAAGAAGAAGAAGAAGAAA
AGAACAAGGGGGGGAAGAGAGCGGCCGACTGTGCAGGCGAAGCGAACAACACAGAAGAAACTGACGCAGGAAGAAGAGTG
GCCAAGTACGCACAAGAAGACGCGAAGAACAAAGAAGAAGAAAGTGAGGAGGGGGGAGGAACTGAGAAACATGCAGAAGA
AGCGACGAACAAACAACAAGAAGGAGAAGGAAGCAACGAGAGAAGAAGAGTGGCCAACGGTACGAAGAAGGCAGCGAACA
AAAACGAAGAAGAAGAAGAAAGCAACGGGAGAAGAGGAATGGCCGCGTACGCAGAAGAAGCGACGAAGAAAGAAGAAAAA
GAAGAAAGACAGAGAGGAAAACGGCTGTTGAAGTTTACACTGATGGCAATACACTCAGACTGCTATCGCCCGCAGGAAGC
CCCTGATTTCCGCCGTGGCCGCGTCGAACCAGCCTCTCTCTCGCGTCCCCTTTCTGCCCAGGATAGCCTTCTCCTTCTGT
CAGTCTACTATTGAGAAACCTCTCCTCTACCTTAGTTTAACCAGTTCCTGCCAAGCAGCTGCCTATTAGCTGTGTATCTC
TCTACCTATCTATCTATCTATATATATGTTTGTATCTATGTACGTACCTCTATATTTACCTATCTCTATCTATAGCTTTG
TATCTATGTATATCTATAGCTATATGAGAGTCTATATCTATATCTCGGTATGTTTCTTTATCTATATCTGCCTGTGTATC
TTTCTGCCTACATCTATTTGTCTACGTCTCCCTATATCTCTCTATATCTATTTATACCTACTTGTGTCTTGATGCATCTC
TGCCGACATCTGTCCATATCTATCTGCATCTATATTTATGTCTACCTATATCCTTGCCTAACTATATATATCTATATTTA
TGTATCTATCTATGTCTGTCTATCTGTCTATATCTACCTCTCCATACCTACCTATCTATATCTTCCTATACCTATCTACC
TATCTACGCCTATATATGCATATATATATATATATATATATTACACATGTATAATGCATGTCTTTATTGGCCCGATGGAA
GCCCCTAATCGCCACGGCGACAGCAGGCCTTCTTTCATCTCTCGATATTTTAGTAGTCTCTTCCATGTATCTCTCTTTCT
TTCAGCTTCCCAAGGTTCTACCGCTCTCTATGTACATATACGTTTACCCTTATATACGCATATTCGTATACACATATATA
TATGTATATATCCATATCTGTATGTATAGCTATGTGTCTGTCTATGCCTGTATATATATTGTACAAATATAGACGCACTG
ACGTGTTTCACATACACGAACTAGTCTCTTACAGGTATCTATCTTTATTTCAGTTTATCAAGGTTTTATCACACTCTGTG
TATATATACACCTACCTATATATACGTCTATTCATATATATATATTCTCGTATCTATGTCTATCTACATCTAAATATAAT
AAAAAAGTATATACGCACTGACGTATTCACGTACACGGGAAACAGCGTGTTCGTCATACACGCGAGTGAGATGGGTTTCC
CCCCATGCCCTTTCTTTGCAGTTCTTCTTTGTCTTCCATCTACTCTCCTTCTTCTCTTCATTCTCCGTAATTCCTTCTCT
CTTTCTCTCTCTCCTTCTTTTTCATTCCTCTTCTTCTCCTTCTTCTTCTTCTTCTTCTTCTTCTTCTTCTCTGTCTTCGA
TCTACTCCTCTTCTTCTCCTCTTCATTCTCTTCGCTTCCTCCTCACTTCTCTCTCTTCTCTGCTTTCATTCCTCTTCTCC
TCGTCGTCCTCTACATTCAACTTTTCACAGAAGCAACAGTCATCTGCTGCACTCTGTCGCAAAGCTGGTGGGATGACAGC
GTGTCGTATACAAAACATATATTATTATTTTTTATATTTCAATATATACAGGAAATGCCTCATTCATAGGTACACACCTA
TATATATATACATATGCATAAATATATATATATATATATATATATATANNNNNNNNNNNNNNNNNNNNCATCGCTTCGAC
TGTTTGCGCACTCGTCTACTCTCTCTCTGTATTCCCGCCGTACACACACAATTCACATATCTCTCACATCGCTCCTTCTT
ACTCTTTCTCGGCTTCCTTCGCATGCGTCTATATGTAGTAGTTGCTTCCATACCTAGGCCTACGTATGTACACGTATATA
CCTGATGTACGTGGTGTACTGAGTTATGCGTTCCCTACATATCTGCATATACCTATCTGTCTATCTATCTATCCATATCT
ATATATAGATATATACATGTATATAGGTATGATGTACGCGTGTAGAAATGCGCGTTTCGTGTGTGTATAGTGTTTGCTGA
CACACGTGGCTGAACGTGTCGTTACATACGTATACATGTATACGTATATGTATATGTATATACATGTGTATATGCATGGT
AGAGGTAGATAGAATTTTGGGTTTCATGTGCAAACAGAATGCGAGAGAACACGCTTCCTTGCCTAGCTAGAGCGCGTAGC
CGTCTTCCTGCCTTCTGACTTTCCCTGTAACATATACGAAGGTCACTATACCTTATGTCTTTCGTACAGAAGAACGAATT
CACATACGAATACACAGATACACACGTGCGTGTACATGTATGTACGTGTATACGCGTATGTCTCTGTATATGCGTGCACA
CACCATTCTGGGGACATATATATATGTATGTATATGTATATGTATATATATATGTATATATTTGTATATATACATATGTA
TATGTGTATATATGTACGTATGTATACGTATATTTATGCTATATACGCGGGCGTATGAGGGTGAGAGGAAGAAAGCGCCG
GTGCACAGTCTCTCGTTCTCGAACTGCACTGGTTCTGTCTGTCCTACTCTCTCTTCCCGTTCGTGCGTGCATTCGCTCGT
GTACTTGAGCTACATATATATATATATACATATATATATGTCTATATCTGTGTATTTGTGTATCTATATGCATATGTATA
TGTGTGTCTATATCTGTATTTGTGTATCTGCCAATCTATCTATACATATATATAGAGAGAGAGAAAGTTTGTGTATCCTT
TTATGATTCTCTGTATCTCTGTCTCTATCGTTGTGTCACTGTATTTAGTAAATAGGTATATTTTTTTTTTCGCTCACATA
GATAGTCGCTTTTCTCTCTATCTGTCTATATCACGCCGTGGGTCTGCGTGAATTTCCGTATACGTGCAGACACACACACA
CATACACCTCTGTCTCCGCATATATATATATATATATATATTTGTATATGTATATATATATATATATATATANNNNNNNN
NNNNNNNNNNNNNNNNNNNNNNNNNNNNNNNNNNNNNNNNNNNNNNNNNNNNNNNNNNNNNNNNNNNNNNNNNNNNNNNN
NNNNNNNNNNNNNNNNNNNNNNNNNNNNNNNNNNNNNNNNNNNNNNNNNNNNNNNNNNNNNNNNNNNNNNNNNNNNNNNN
NNNNNNNNNNNNNNNNNNNNNNNNNNNNNNNNNNNNNNNNNNNNNNNNNNNNNNNNNNNNNNNNNNNNNNNNNNNNNNNN
NNNNNNNNNATATGTACACGTATATATACACGTATATGTACAAGTATATGTACACGTATATATACACGTATATGTTCACG
TATATATACATGTATATGTACACGTATATGTACACGTATATATACACGTATATATACACGTATATGTACACGTATATGTT
CACGTATATATACACGTATACGTACAAGTATATGTACACGTATATGTACACGCGTGTACACACAAACAGCATGCCTATAT
CTCCGCGTCGTGATAGATGTGCGAGAGCGTATGCAGCCTCTGTGCTCTTCTTTTGACAGAGCAGACTTTGCAATATGCGT
AGCTACATATACAGACATGTGTACACGTACCATGCATACGTATGTATACATACATATACACGTATATGCACATATATATA
CACACATCTATATACACCTGCATATGCATCTATGTACATATATATGCGTGTATGCACATGTTTGGGCATGCTCAAAATCT
TAATGTATATATGTACACACACACACATACACACACACACACATGTACCCACGTACGCCACGTATGTATATACATATATA
CACATAGATACACATATTTACGTATAATACATACATATACGCATAGACGCACATATGCGCATACATATGTGTGCATAAAT
ATATNNNNNNNNNNNNNNNNNNNNCATTTGCGCCTCTCTCCACGTCTGCACTTCCTTCGCCGCACGTGTCTCTCTGTCCT
TCTCCACATCTGCGGGTAGCTTCCTGTCTCTCTTCCCACACCCGTATTTATGTATATATATATGTTTATATGCACATGTA
TATACATATATATATATATATATAAATATATATATATATATATGTGACATACATGGAAGTCCACACCTCTCTTCTTTATG
CCCTTCTTTTCTCTATATTTCTGTATGCCTCCTTTCATGTGTGTATCTCTTCGCTGTACCTGTATATCTCTCCTTCTTAG
TACATCTCTTCCTCTCTATCCGCGTCTCTTTGCGCGTCCACACATATGTTACTGGAGTATCCGTCTACGTATACATATAC
ATATATATTTCTTACTGTATCTCTGTATACATATGGATATACAGTGTATATATATATATATACATATATATGCGCCTGCA
CGTATACTTGTATACATGTATGCATATGTACGCACAAACATAGGTACACACATGTACCTACGTACACATTTACGTCCATC
AGGAACCGTATACGCATACAATCACATACGTTTCTCTCTGTACCTCTGAATGCATAAGTATATATATATATGCCCACATA
TTCATACACGCATACGTGTCCACAACGTTGCATGCGATCGTAGGTACGTGTGTATCGCTGCGCAGATATATGCATATATA
TGTGTACGTATATATGCATATATATATATATATATATGTATATATATACCTGTATATATATGCATATATTCATATATATG
TGTATACATATGTACACATATATATCCGCGTCTACATCCGCAAGAAGCCGTATATATGTACACGCACACTCGTCTCTCTG
TGCATCTTTGTATATATAGGGATACAGTATATATATACGTATACATATATGNNNNNNNNNNNNNNNNNNNNTATATGCCC
AAAGCAAGCCCACCTACTTCCTCATGTTTGCGGTACCTGTCTGAGAGCGTACACCTCTTCTCTCCGCAGCTTCTTGACAC
GGCACATCTTGTGGAGTACATAATTACACGTGCACGTACGCAGCCATATACATATATATATATAACAAGGTTAACGCGTA
TATATCTGTATCTATATCCATATATCTATATCTATATATATGTATGCATATGTAATACACGTACATTTATTCATTTGTGA
CAGGTAGGGGGACGCGTCTGCGTCTTCTCTCATTCAATTTCTGCCACGGCGCACGTTGTTTTTGTGCGGTGCCCCTGTGG
CGCACGTGTGCGAGAAACACTACAAGAAATTCCGCACATCTGCTGTCTGTTCACACACGCACACGCACACGCACACACAC
ACGCACGCACAGACATACACCTGAGGTGTACGTTTTCTTCTTCTTCTTCTTCTTCTTCCTCTTCGTAGATGAGGTGCAGC
CTCCCTATTAGCCCTGCACACGCACACGAGACTCAAATATTTTTCTTCGAGTTCTCCCTCTACTTCTTCTTCTTCTTCTT
CTCTGTAAGGAGACGAGCATATCAAGTATCGCTGCATGTGCCACTCGTATATCCTTGTTCTTCCTTCTGGTCGCTGAAGA
GATGCAGACTGTCTGCTAACCCCTTCACACACACGTCTCTCGGATGCACGGCTCCGTTTCCTTCTTCGTCTTCTTCTCCT
CTAAAGAGAAACAGCGTATCTACTAACCCTTCTTTCTTCTTCTTCACAGAGAAACAGCGTATGTACTAACCCTTCTTCTT
CTACCGGGAGAAGCAGCGTATCAACTGCTGACCTGCGTCTACACGCATGAAGGTAGTGCTTGAGAGAAAAAGAATATATA
CGCGCTAATCTTGTCGGCGTAGACGCTCCTTTGAAAACATCTCTATCCCCATTTAAACGAATTCGTCCTCTTGCTTCTGC
TGCCTTCTGCCTGGGGCATATGGCTTCATACTCTTTCCGTCTGCCTCAGGAAAGTGCAGAATGACGTGTTCGCTCAATAC
AAGGCGCACAAGCGCGTCCAGCGGAGGCACGTACGGCCGCAGCAGCAGCAGCAGCAGGAGCCATGCGTCTTTCCTTCGTG
CTCCCCCTGTTTATGTCCTTCCCAGTCTTCTCCTTCTTCCTCCTCTTCCTCTTCCTCCTCCTCCTCTTCTTCTTCTTCTC
CTTCCTCTTCGTATCTCTCCTCCTCCTCCTCCTCTTCACCTTACTCTTCTTCTTCTTCTTCCTCTGCCTATTCCTCTTCT
TCTTCTTCTTTTCCTTGTTTCGCTTCCTCCTCTTCTTTTCCCTCCTCTTCTTCCTCTTCCTTTTCTCCTTCGTCTTCCTG
TCTTTCCTCTCCTTCTTCTTCTTCTTCTTCGTCTTCCTCTTCTTCCTCTCTCTTCTCTCCTCTGTCTTCCTCTTCTTCCT
CCTCTTCTTCCTCTTCTTCTCCTTCCTCTTCTTCTTCTTCATATTCTTCGTCTTCTCCCTCCTCACCTTCTTCCTTTCCT
CGTTCGCCTTCCTCTGCTTCCTCTCTCTCCTCTTCTTGTTCTTCTTCTTCCTCGTTTTCCTCCTCTTCTGTCTCCTCGTT
CTCCTTCTCCTCTCCTTCTTCTTCTGTTTCTTCTTCCTCTTATTCCTGTTCGTCTTCCCTTTCTTCTTCTTCGTCTGCTT
CGTCTTCCTCTTATTCCTCTTCCTCCTCCTCCTCCTCCTCCCCTTCTTCTTCTTCTTCTTCGTCCTTTTCTTCTTCCTTC
TCCTCGTACTCTTCTTCTTCTTCCTTCTCTTCTTCTTTCTCTTCTCCTTCTTCTTCCTCTTCTTCTTCCTTCTCCTCGTA
CTCCTCTTCTTCTCCCTTTTCTTCTTCTTTCCCTTCTTCTTCTTCCTCTTCCTCTCTCGTCTCTTCTGCTACGTTTTCGT
CTTCATCTTCTCGCAGCCGGCGGCAGCGGCCTGCTGCATGGCCTGCTACTGGGACGAAGCGGCTCGTGCAAGTGAGGGCG
AGGGCGCGACAAGACTTCTCTGTCTCTGCACCACAGCGCCCTTCTATTTCCCTTTCTTCTGCCTTTCTGCCTCAAGCACG
TCAATACTTCTCTCTTTTCTCCTGTATTACCTGTGCACGAGAGAAAGAGAGAGAAGCAGACACACATATGTGCAGGTAGA
CAAGAATAGTTGTAGTATGCGTAAACGTATATACGTATTCGCGTATATATGTGCAGGAGAGAAAGAGAGAGAAGCAGACA
CACACATATGTAGACGTAGACAAGAATAGTTGTAGTAGGTGTAAGCGTATATACGTATTCGCGAATATATGTGTGCAGGA
GAAAAGGAGAGAGAAGCAGACACACACATATGTGGAGGTAGACACGAATAGTTATACTACGTGTAGACATATATACGTGT
TCTCGCGTGTTTGTACGTGTGTACGCACACGCATGCCTCTCCATGTGTACTCGCTTCTTGTATATAAAATAGAGAAATAT
GCACATATCTATTCAACTAATATTACTGTTCACAACTCTCTGAATGTGTGTGTCTACGTCTCTCTCTCTCTCCCTCTCTC
TCTCTCTCTTTATACATATATATACACACATATATGTGTATACGTATGTGAGTGTAGAGTTACTCGGGTGTCTACGTCTC
TCTCTCTCTCTCCTTCTCTCTCTCTCTCTCTCTCTATATATACATATATATGCATATACATATACGTATATATACGGATA
CGTATGTAAATGTAGAATTACTCGGGTTGGTAGGCGTACACGTGTACATACATGTATATATGTACATACGTAGATAGGTA
GGCATATATAGATAGACGTAGATGGATTTATGTCCAGGCAGACGCATGCGGAAGGATATACGTGTAACGCTCCGCAGTAG
TAGACCGGCTGTTCGACGCTGCGTGCTGTTGCCACTGCAGCAGACGAAGACCTTCGGCAGCAGATAATGAAACCGCCGCA
TTCAAAACGCTGCTGGGCTACGCCGCCGCAGCATCAACTGCATGTCCGTGCGTCTCTAACGCGCCTCTAGAGGGGAAACC
ACGCACACACATGCGTACAAACTAAGTGTGAACATACATATATATATGTATATAATGTATAAGGTATGGATATACACGCC
AACACACGTACATACACAGGCACACACGCATACACACATCGTGTCGCTGTACCTGCTCGAAGGCCTAATTGACATGTGGA
GGAAGCTCACAGTGTGTACGCATTAAGGGGAGGAGAAACAAGTATAAATATATATATATATATATATATACAGAGGAAGG
GAAATACCAATATAAATAAAAATATATATACATATTGATAGATAGATGGTTAGATATAGATATAGGTGTGCACGTCAACA
CACGTACACACACGTGCACGCAAGCTTACACACATGGTATCTCTGTACTCGCGTAGAAGTCTACTTGACACGTAGAGGAA
GCGTTCAGTTTGCATGCAGTAGGGGGAAGGCAAATACATTTATGTTGGCATTTCCCTTCCTCTGTGTACACATATATAAT
ATATATATATGTGTACACAGAGGAAGGGAAATGCCAACATAAATATATATGTATATCGTAGAGAGGTATAGATATAGATA
AATGGGTATACACGTTAACACACGTACACACGCGCACACAAGTATACACGCATGATTTGTGTCTGTACCTGCGTGGAGGT
CCACTCGATACGTAGGGGAAGATTCGACTGTGTTTGCATCAAGGGCTGCGCCTCTGCGTATCTCCCGTGTTCCTGCTGCT
GCTGCTGCTGCGGTGGGTGGGGAGTAGAAGACTGTTGCTGTTGCTGCGGCCTCCTACTGTTGCTGCTGGCTGAGACCGAT
GCTGCTGACTGCTTCTCCTGCTGCTGGCTGTGAAGAGGCACAATTGCTGCTGCTTTTCTCTCGAGGGAAACTGCCGAGGC
ATCAGCACGTGGAGGGGAAGAAAAGCGTCCGTGATTACCTGTGGTGCAGTGTATGTACACCGGCTGCGCGTAGTATGCGT
GTTCTGGAGGTGGAAGGGGCTGGCGGGCGTACACCGCGTGGAGTGGGCCTCTTCGTACAAACCGCCGCTTTTGCATTGTC
TGTACACCTGGCTGCACGCGCATGCATCGACATTCAGGCGCGGAGTGATACGGTGTACATACACCACGCGGAAGTGCGCA
TGCACACACACAGGGGGGAAGCTCGGTTGTACGTACACATGACACCGCGCTAGCATGCAGTCACTCTCCATAGACATTTG
CAGAGCGTGTGCTTCTGTGTAAGTTTGGGACACGTCAAGTCGTGCAGACTCCGTAACGCGGTGTATGTACACCACAAAAA
AAGTCGATACGAACACCCTGCTGGCTGCCTCCCTGCTGCTGCTACTACTGCAGGTCTCTTCTGACCTGCCCTTCGTCTTC
GCCCTCGCCGTGCCTGCGGTGATAAAGCTGCATGATGNNNNNNNNNNNNNNNNNNNNNNNNNNNNNNNNNNNNNNNNNNN
NNNNNNNNNNNNNNNNNNNNNNNNNNNNNNNNNNNNNNNNNNNNNNNNNNNNNNNNNNNNNNNNNNNNNNNNNNNNNNNN
NNNNNNNNNNNNNNNNNNNNNNNNNNNNNNNNNNNNNNNNNNNNNNNNNNNNNNNNNNNNNNNNNNNNNNNNNNNNNNNN
NNNNNNNNNNNNNNNNNNNNNNNNNNNNNNNNNNNNNNNNNNNNNNNNNNNNNNNNNNNNNNNNNNNNNNNNNNNNNNNN
NNNNNNNNNNNNNNNNNNNNNNNNNNNNNNNNNNNNNNNNNNNNNNNNNNNNNNNNNNNNNNNNNNNNNNNNNNNNNNNN
NNNNNNNNNNNNNNNNNNNNNNNNNNNNNNNNNNNNNNNNNNNNNNNNNNNNNNNNNNNNNNNNNNNNNNNNNNNNNNNN
NNNNNNNNNNNNNNNNNNNNNNNNNNNNNNNNNNNNNNNNNNNNNNNNNNNNNNNNNNNNNNNNNNNNNNNNNNNNNNNN
NNNNNNNNNNNNNNNNNNNNNNNNNNNNNNNNNNNNNNNNNNNNNNNNNNNNNNNNNNNNNNNNNNNNNNNNNNNNNNNN
NNNNNNNNNNNNNNNNNNNNNNNNNNNNNACTCTTACATGCAGAGAAATAAGTATATATATATGAATATATATATATATA
TATATATATGGATTATATGTAGCATGCCACGCCCGCTGATATATGCGTATGGAAATCACGGGCCACATAGGCACACAAAA
GCATCTGCGTGTGCACTGTACATCAAACCGATGTACGAGTACACGTATCTGTAGGTAGACGTGTATATGTAAATATACGG
GTAAACGTGTGTACATATGTATGTATACATATATGCGGCGTGTCTCCGCAGTGTACTGTGTACGCTATATAGAATTACTT
TATATTAGGACTTGGTGCTACACAGTTTATAATCCATATATGTGTGCGGCTGTGTATGCACATGTCCATGTATATATATA
TATATATATATATGTGTAGGGAGAGTGAGACACATATTCACTAGAGAGACGGATTCAGCAGCTGCAGGTAAAGCAGGAAG
CGGAAGCTGTGCAAAAGGAATGGTCTTTCGACGTGGATAAGTATGTACACGCTTACCACCTTATATACGTGTATAGATGC
ATAGCTGCCGACGCATCGGCAAGTGTATACGTTTCAACACATGTTTATATATGTATATATATATATATTTGCACGCGTGT
ATGTGTGTGTACGACTCAGGTGAATGTTTGACCACCCATATACATGGAGGCGTGGTGCAGAAGCCGTGCAACAGGAGTGG
CCTTTCGACGTGGATAAATATGTACACGCTTACCTCCATATATACATGTACAGATGCATATTGCTGATGTATCGGCAAGT
GTACACGTTTAGGTACATGTTTGTATATATATATATAAGTGTATATGCTTGTGTACGAGGCAATGGAAGGTTTGTTTACC
TATTTACCTGGAGGCGTCGTGGAGAAGCCGTGCAACAGGAAGGGCCAATCGACGTGGTGGCTATAGATACATGCACATTC
CCTCCATATATATGTGTATAGACGCATGCTTGTAGATTAACCGACAAGTGTATGCGATTATATATATATATATTATTTGT
ATTTTTATCCATCTTCATCCCTGTAAGTGTGAAGCAGACTCTGTGCAACAGGAATGGTCTTCCGACGTGGACAGGTGTGT
ACACCTCCATATTTATATATACGTGTATCGCTGCGTATTTGTCGATTTGTCTGCAACTGCGTATACCACTATATATATTT
ATATTTATATAAATATATATATGTTATATGTGTATATATATACACACCTGCTTATATGTGTATATGTATATATACTACTC
ATTTGTAGCGTCACCCATCTGCATCCTTGTGTAAGTATAAATATACACGTGCATTAATAAACGACTGGTACTTCAACAGC
AGCGGGTATGTGCACAGTATGTGAGCACCAGTATTTACATCGTCCTCAGATTTTCGGCTACATACACACATACCATAATC
TACATATATATGTGTATATATACATATATATAGAGATAGATATACATATACATATATATATATATATATATATATGTATT
CATCTGTATATATTGACTGTTTGTACACTCAGTCAGCTACATAGCCAAATGAACATATATATATATGTATCTGCGTAGTA
AATGGCTAGCAGTTTCCTAAGTGTGTGTCTGTGTTTGCAGGAGTTATCTCTATATGTATCTCTGTACACGTATCCGCACA
TACCATCTGCATGCGCCGTGCACATACGTCGTATGTATGGAAAAGTATGCTTCCTCTACCCGTACTTCCCTGTACATATC
TCAATATATTAAACTTTCCCACACTCGTCCACCTCTATAGCCATACACCTACATATATATATATATATATATATAATGTA
TGGTGTCTGCTTTGCGGCTGCAGCGTACAAGTGCTGCTTCGCTGCTGGTGACCGCATGGCTGGACGTTCGGAGAAACGGA
TGTATGTGTACGTATATGTACTGGCTAGCAATTACTAGCGTGTGTATGTGTGCAAGTGTGACTTCTATACATACTATTAC
ACCTATCCGCATATGCCCACATGCATCGCTCACGTATACTACATATATTTATATATATACGAAAGAGAACGTTGCTTCAC
CAGTCTGTGCGTATCTCTGTGGCTCTCCCACGTATATTACGTATATATATGTATATATGGAAGAGAATGTTGCTTCACCA
GTCTGTGCGTCTCTCTGTGTCTCTTCCCTTCCTCCGCCCTTCTCTTGGCAAAGCAGAGAAAGGGAATTTCGCGAGTACGC
CTTGCCTGTGTGTGTGTATGCGTGATAGACGTATATGGAGCTGCGCAGTGCCATTAGAGAGGAGCAGCGGGTCGAGCCGT
CGGAGCCGCTTGCAGCCCTGCGTCAGTACTATTACGGGAATGTTCATCCTGCTGCTGCTGCTTCTTCTTCTTCTTTGCGT
TGTTCTCACCGTTCTTCTCTTCGTTTGGCTGCTCCCTCTTCACTCGCTGCGTTCCGTTCACTGCCCCCGCCCTCTGCTGC
AGCGTGTGGCGGTGCCACACCAGCAGCAGGTGCCACTGCTGCGAGAAGAAGAGAGAGAAAAAATACAGTTGCTGCTGCTG
CTGCGGCTTCTTCTGCTGCGTCGAACAGAGGCGCCACAGTAGCAGCAGCGGAGGAGGCAGAGACAGCAGCAGCGGCAGTA
GCAGCAGCACCAGCAGCAATTCGTGGAGCTTCGACGTGGGCTGCTGCCGCTGCTGCAGGAGGAACTGCTGCTGGCAGGCC
TGGCAGCCCGGTAACTGTCTGTGCTGCTGCTGCTGCTGTTCAGGAGGNNNNNNNNNNNNNNNNNNNNNNNNNNNNNNNNN
NNNNNNNNNNNNNNNNNNNNNNNNNNNNNNNNNNNNNNNNNNNNNNNNNNNNNNNNNNNNNNNNNNNNNNNNNNNNNNNN
NNNNNNNNNNNNNNNNNNNNNNNNNNNNNNNNNNNNNNNNNNNNNNNNNNNNNNNNNNNNNNNNNNNNNNNNNNNNNNNN
NNNNNNNNNNNNNNNNNNNNNNNNNNNNNNNNNNNNNNNNNNNNNNNNNNNNNNNNNNNNNNNNNNNNNNNNNNNNNNNN
NNNNNNNNNNNNNNNNNNNNNNNNNNNNNNNNNNNNNNNNNNNNNNNNNNNNNNNNNNNNNNNNNNNNNNNNNNNNNNNN
NNNNNNNNNNNNNNNNNNNNNNNNNNNNNNNNNNNNNNNNNNNNNNNNNNNNNNNNNNNNNNNNNNNNNNNNNNNNNNNN
NNNNNNNNNNNNNNNNNNNNNNNNNNNNNNNNNNNNNNNNNNNNNNNNNNNNNNNNNNNNNNNNNNNNNNNNNNNNNNNN
NNNNNNNNNNNNNNNNNNNNNNNNNNNNNNNNNNNNNNNNNNNNNNNNNNNNNNNNNNNNNNNNNNNNNNNNNNNNNNNN
NNNNNNNNNNNNNNNNNNNNNNNNNNNNNNNNNNNNNNNNNNNNNNNNNNNNNNNNNNNNNNNNNNNNNNNNNNNNNNNN
NNNNNNNNNNNNNNNNNNNNNNNNNNNNNNNNNNNNNNNNNNNNNNNNNNNNNNNNNNNNNNNNNNNNNNNNNNNNNNNN
NNNNNNNNNNNNNNNNNNNNNNNNNNNNNNNNNNNNNNNNNNNNNNNNNNNNNNNNNNNNNNNNNNNNNNNNNNNNNNNN
NNNNNNNNNNNNNNNNNNNNNNNNNNNNNNNNNNNNNNNNNNNNNNNNNNNNNNNNNNNNNNNNNNNNNNNNNNNNNNNN
NNNNNNNNNNNNNNNNNNNNNNNNNNNNNNNNNNNNNNNNNNNNNNNNNNNNNNNNNNNNNNNNNNNNNNNNNNNNNNNN
NNNNNNNNNNNNNNNNNNNNNNNNNNNNNNNNNNNNNNNNNNNNNNNNNNNNNNNNNNNNNNNNNNNNNNNNNNNNNNNN
NNNNNNNNNNNNNNNNNNNNNNNNNNNNNNNNNNNNNNNNNNNNNNNNNNNNNNNNNNNNNNNNNNNNNNNNNNNNNNNN
NNNNNNNNNNNNNNNNNNNNNNNNNNNNNNNNNNNNNNNNNNNNNNNNNNNNNNNNNNNNNNNNNNNNNNNNNNNNNNNN
NNNNNNNNNNNNNNNNNNNNNNNNNNNNNNNNNNNNNNNNNNNNNNNNNNNNNNNNNNNNNNNNNNNNNNNNNNNNNNNN
NNNNNNNNNNNNNNNNNNNNNNNNNNNNNNNNNNNNNNNNNNNNNNNNNNNNNNNNNNNNNNNNNNNNNNNNNNNNNNNN
NNNNNNNNNNNNNNNNNNNNNNNNNNNNNNNNNNNNNNNNNNNNNNNNNNNNNNNNNNNNNNNNNNNNNNNNNNNNNNNN
NNNNNNNNNNNNNNNNNNNNNNNNNNNNNNNNNNNNNNNNNNNNNNNNNNNNNNNNNNNNNNNNNNNNNNNNNNNNNNNN
NNNNNNNNNNNNNNNNNNNNNNNNNNNNNNNNNNNNNNNNNNNNNNNNNNNNNNNNNNNNNNNNNNNNNNNNNNNNNNNN
NNNNNGGAGAGGGGGCAGCAGCAGCGGGAGAGGGGGCAGCAGCAGCGGGAGAGGGGGCAGCAGCAGCGGGAGGGGGGGCA
GCCGCAGGAGTCGGCGCCGTGTTTGAATGGAAGGAAACACGCACAGAACTCGTGCTCAGTGCAGAGCTGGCGAAGCGTTT
TGCTCTGCATCTTCTTCCTCAAGTAAAGGCCTAAGCAGAGGTCTTCACTCTGTTACTTTCTCTCTCTCTCTCTGTTTGTT
TCTACCTCTCTCTCTCTGTCTCTCACCCTATCTCTCTCTCTCTCGGCCTCTCTGTGAGTCTGTCTATCTCTATCTCTCTC
TGTCGACCTCTCTGTAAGTCTGCTGCCTATCTCTCTCTCTCCGTCTCTCTCTTTATATCTCCCTCTCTCTCTACCTCTTT
CGCTGCCTCCGCCTCTTTCCATCTCTGTGTCTTTCTCTCTGTGCTCCGACAGAGAAAGCGTGTGCATCTCCCTCTTCCGC
TACCTTCTGCGTAACTCTGCCTTCCCCAGCGCTGCGCTTCTCCGCGCTTCGCCTCTCGGGCTGTGCCGTCATACAGCAGT
AGCACGTAGAAGAATTATCCTCTGCTCAGAGATACCTTCAACTCCTTGTTATTGCCTGTGGTGGCCGACAACGTACACGA
TTAGCTGCCTCCCATGGGGCGTTGCCGGTGAACCAGTAACGAGGCGGACGACCCCCTCGTTAATCCTTGCTTCGCTGCAT
ACACTCTCTCTCTGTCTCTCTTTATCTCCCTCTCCCGTGCAGACATGCGTAACCGCTCTGCCTGCAGCCGCTGCTGCTCG
TTCCTCTCTCTCGATATACATACATTGCATGTCGAAGAGTCGCAGCAGAAGAAANNNNNNNNNNNNNNNNNNNNGTCTGT
TCGCTGCAATAGCTGCTGCTGATGCTACTGGCCCTGCTGTCGCTGCTGTCCCAGCTCCCGTCTCTCGTGTCCTAGCTGCT
ATCTCCGCCATACCCGCTCCTATCGCTGCTGATGTCTCACTGCTGCTGCTGGTGATGTCCGTGCTGCTGCTACTGCTGCT
AACCCCTGCTGCGGCTGTGCTGTTGCTGCTGCTGTGCTGCTGCTACTGCTGCTGCTGCTGCCTCCTGTGCTGCTGCTGCT
GCTGCCTCCTGTGCTGCTGCTGCTGCTGCTGCAGTCGACGAGGTGCGGCATCTACGCGTCTCTGCGATTGGGCGCGCCGC
TGCCGAGCACCTGGTGCCCGTGGGAGGACGTGTCGCAGGGGCAGGAGCGATTTCCAATTCCTGCCGTCAATGCGACAGAC
TTCTCTTCTCCACCAGTGCATTTCACGTAGGGCCAAGAACGGTGTTTCTCTGTATTTTCAGAATTAAAGCAGAGAGAGAG
GGAAAGGAGCAGAGATAAAAGGCAGCACGTGCTTGTTCTCTCTCTCTGTGTATCTACGTCGAACAACGAGAAGAACGGAC
TTCCCTACGTCACACACCATCCACAGATGTACACATGTATGTATATNNNNNNNNNNNNNNNNNNNNNNNNNNNNNNNNNN
NNNNNNNNNNNNNNNNNNNNNNNNNNNNNNNNNNNNNNNNNNNNNNNNNNNNNNNNNNNNNNNNNNNNNNNNNNNNNNNN
NNNNNNNNNNNNNNNNNNNNNNNNNNNNNNNNNNNNNNNNNNNNNNNNNNNNNNNNNNNNNNNNNNNNNNNNNNNNNNNN
NNNNNNNNNNNNNNNNNNNNNNNNNNNNNNNNNNNNNNNNNNNNNNNNNNNNNNNNNNNNNNNNNNNNNNNNNNNNNNNN
NNNNNNNNNNNNNNNNNNNNNNNNNNNNNNNNNNNNNNNNNNNNNNNNNNNNNNNNNNNNNNNNNNNNNNNNNNNNNNNN
NNNNNNNNNNNNNNNNNNNNNNNNNNNNNNNNNNNNNNNNNNNNNNNNNNNNNNNNNNNNNNNNNNNNNNNNNNNNNNNN
NNNNNNNNNNNNNNNNNNNNNNNNNNNNNNNNNNNNNNNNNNNNNNNNNNNNNNNNNNNNNNNNNNNNNNNNNNNNNNNN
NNNNNNNNNNNNNNNNNNNNNNNNNNNNNNNNNNNNNNNNNNNNNNNNNNNNNNNNNNNNNNNNNNNNNNNNNNNNNNNN
NNNNNNNNNNNNNNNNNNNNNNNNNNNNNNNNNNNNNNNNNNNNNNNNNNNNNNNNNNNNNNNNNNNNNNNNNNNNNNNN
NNNNNNNNNNNNNNNNNNNNNNNNNNNNNNNNNNNNNNNNNNNNNNNNNNNNNNNNNNNNNNNNNNNNNNNNNNNNNNNN
NNNNNNNNNNNNNNNNNNNNNNNNNNNNNNNNNNNNNNNNNNNNNNNNNNNNNNNNNNNNNNNNNNNNNNNNNNNNNNNN
NNNNNNNNNNNNNNNNNNNNNNNNNNNNNNNNNNNNNNNNNNNNNNNNNNNNNNNNNNNNNNNNNNNNNNNNNNNNNNNN
NNNNNNNNNNNNNNNNNNNNNNNNNNNNNNNNNNNNNNNNNNNNNNNNNNNNNNNNNNNNNNNNNNNNNNNNNNNNNNNN
NNNNNNNNNNNNNNNNNNNNNNNNNNNNNNNNNNNNNNNNNNNNNNNNNNNNNNNNNNNNNNNNNNNNNNNNNNNNNNNN
NNNNNNNNNNNNNCGCATGTTCACGCCACGAGGCAGCAGCTGCCTCTGCTTCCTCCCTGCAGCCTCGCGCAACTGCGGAA
CAGAGAGAGAGAGAGAGACAGCTGCGCTCATCAACTACATACAGCAGTAGATACACATACATATATGTAGAGAGAGAGGT
ATATATACAGGTATATTTACCTACGTAGATCTGCGCATATTTGCACGTGACAGTAACGAGAGGCGCAGACAGAGACAGAG
AGAGAGAGAGAAACGAAGGCAGGTACCTCCATTCTGGCGCCTCTCTGCTCGGCGGCCGTCGCAGGCCCTGCTGTAAGTTC
TCTTGGAAGGTAACAAACAGAGAGAGAGAGAGAGGGAAAGACTGCGGAGTTCGTGAAAGAGAGAGAGAGATGAGGCTTTA
TGGAAGAGAGAGAGAGAGGAGGAAAGCGCCACAGTTCATGAAAGAGAGAGAGAGAAAGCAGGCTTTATGGGAGACAAAGA
GAGAGAAGCAGGCTCTACGAAAGAGAGAGGAAGAAAGCAGAGTTTACGAGAGAGAGAGAGAAGGCAGAGTTTATGAAAGA
GAGAGAGAGAGAAAGCAGGCTTTACCAAAAACAAGTAGAGAGAAGCAGGCTCTAGGAGAGAGAGTAGAAGAAAGCAGAGT
TCATGAGAGAGAGAGAGAGACAGAGAGAGAGAGGAAGCAGAGTTCATATGGAGAGACCGAGAGAAGACAGCCCTCATGAA
AGAGAGAGAGAGAGAAGACAGAGTTGATATGGAGAGACAGAGAGAAGGCAGAGCTCATAAGGAGAGAAGGAGAGAAAACA
GAGCGTATGGAAGACAGAGAGAGAAAGCAGACTTCATGAAACAGAGAGCGAGACAAGGCAGAGTCCACAAGGAGGGAAAG
AGAGAAAGCAGAGCTCATAAGGAGAGAAAGAGAGAAAACAGAGTGTGTGGAAGACACAGAGAGAGAAAAAGCAGAGTCGT
GAGAGAGAGAGAGAGAAAGCAGCATACATGAAGGAGAGAGAGAAAGCAGCGTTCATGAAAGAGAGAGAAAGCAGAGTTTA
CGAAAAAGAGAAAGAGAGAAAACAAAGTATGTGGAAGACAGAAAGAAAGAAAAAGCAGCGTATTTGAGGAAGAGGTACAT
CTTTCGGCAAAGGCAAGTTGCTGCTTTGAAGCCTTGCCACCCTGCCTTCTGGGTAGAACGGGCCACCCACACATACGCGT
GTACATATATGTATATATGTGTATATGTATATGCATGTATATGTATATGTATATTTATATATCTGTAGATTTCTGCATGT
CGTTGTATACGGAAACAGACAGAGAAGGAGACAGAACGAGTTTCCGAAGAAAAGAAAGGTCTTTCAGCGAAGGGAAGTCG
CTGTCTTTGGAGCCCTGCTACGCTGCTCTTCGAATAGAACGGATGTCCACACACCTACATACACAAACGTATATATATAT
ATATATATATATATTTATACATATGCATATATATACATATATATATGGATATATATATATATATACATATATATATGTAT
ATGTAGACTTCTGCATATCACAGTGTACACTTACACATTTGTGTACAAGTAAATATATTGTGTAGAAAAGAGCTGCGCAC
TCAAGAACATACACGCATACGCATATACATATAAGCGAAAGAACCCGTACCCCTGCGGCTCATTTATATGGATAGAGTGC
ACGTATATATATATATTTATATTTATATTTATATATATATATATATATATATATATATATATAGGTTCCTGCATGTTGAA
GTATACGTGGATACATGTGTGCATAGGGAAACGGTCGGAAATGAACTCTACAGTCAAGAACGTAGATGTATATGTGTATT
CGAATGTGCGAAGGAACGCGTGTGCCTGCTTGAAAGTAAGGGCACACACATATCTCTCTCTTTGTGTTCGTCTCGTGTGT
ACGTGGTATTGCGGCCACTGCTGCTGCTGCTGCACCGCTGCTGCTGTTACTGCTGCTACGCTTCGTTATGCTGCTGTTGC
TGCTGCTTCGATTCGTCGTCCTGCTGCCGCGGTCGTTGTTGTTCTTCTTCTTCTCTTTCTGCTGCTGCTGCTATTGTAGT
AACAGGAGCTGCGCATTCCCCTCTCTTTCTGACGGAGGTGTCGGCTGCGGAACGTGTCAGCTGTGCGAGGCGCAGCAACC
CTCTCTCTCTGTATCTCTGTGTCTCTCTATCGGGCCTCTCTCTCTCTCTTTCTCTCTCTATATATACATATATACATATG
TGTACATGGTACTGTTGCCGTTGCTGCTTGTGCTGCCTTGCTGCGGTTATTTCTGCTACTGCTACTGCTGCTGCGNNNNN
NNNNNNNNNNNNNNNNNNNNNNNNNNNNNNNNNNNNNNNNNNNNNNNNNNNNNNNNNNNNNNNNNNNNNNNNNNNNNNNN
NNNNNNNNNNNNNNNNNNNNNNNNNNNNNNNNNNNNNNNNNNNNNNNNNNNNNNNNNNNNNNNNNNNNNNNNNNNNNNNN
NNNNNNNNNNNNNNNNNNNNNNNNNNNNNNNNNNNNNNNNNNNNNNNNNNNNNNNNNNNNNNNNNNNNNNNNNNNNNNNN
NNNNNNNNNNNNNNNNNNNNNNNNNNNNNNNNNNNNNNNNNNNNNNNNNNNNNNNNNNNNNNNNNNNNNNNNNNNNNNNN
NNNNNNNNNNNNNNNNNNNNNNNNNNNNNNNNNNNNNNNNNNNNNNNNNNNNNNNNNNNNNNNNNNNNNNNNNNNNNNNN
NNNNNNNNNNNNNNNNNNNNNNNNNNNNNNNNNNNNNNNNNNNNNNNNNNNNNNNNNNNNNNNNNNNNNNNNNNNNNNNN
NNNNNNNNNNNNNNNNNNNNNNNNNNNNNNNNNNNNNNNNNNNNNNNNNNNNNNNNNNNNNNNNNNTCTACCTCTCTCTC
TCTGTCTCTCTTTCTCTGCGTTTCAGGTACCAGCTGCGGAACGTCGTGTTCTCTCGCCTGCCACGCTTCTCGATGCTGTC
GCTCTGCGCCGGCTGCGTCCCGAAGTCTGCAGATACATCTGCATGGAAGTCCATGTACGCCCGTGCCGCTTCTCCCAAGA
GTTATTATACAGCGTCAAGTAGAGCAGTAGTCAATGGCCATTGCAAGGGGTGCCGTGCTTGCTTGTAAGGAGCGGCAAGC
ATATGCTGATCGCGCCCCCACACTGTTCTTCCTTTCGCCGCCGCCCATCGGTGGTCCCTGCAGGCCTCCTGTGTTGCCTC
CGGCAGTCGTGAGAGTAGTAGAAATAGAACTATTAGTTTGTTTATCAGTAAAGCTGTTCGTTTATTTATCAATAGTTAGT
ACATATAGACAGAGACTACAGACACACATGTGTATGGGTGAACCTACGTACGTAGAGAGAGACAGAGCTGCATTCGTGTA
CGCGGAAACACTGAGAGAAAGATATATGGATGTATACGTATGTATATGAGACAGAGATACATGTGTGTACGCGTAAACAT
ACAGAGAGAGATATAGATGTATATATATCTATATGTCCCTACGTGTCCTCGAGAACGAGAGACACACATACATGTGTATA
GCCAACTCACAACTATTACAGGTGGTCCTGTGCGGCGCCGAAGAGCCCTGCGTAAACGTGGAGAGAGAGATGTGTATATA
TATATGTATATGTATGTATTCTCGAGAACGCGAGAGACACACATGTATATAGCCAACTCACCACTATTACCGCTGGTCTT
GTGTCGCGCTGAAGGACCCTACGTAAGTATATAGAGAGACATAGATGTATATATGTAAATTCATGTGTTGTCGAGAACGG
GAGAGACACACATACATGTATATAACCAACTCTCAACTATTGCTGCTGGTCCTATGCGGCGCTGAATGCCCCTGAGTAAA
CATAGAGAGATAGATGCATAACTATGTATATGTGTGTGTTTTGGGGAACAAGAGAGACACGTATACAAGCATATATCCAA
CTCACAATTGTTACAGCTGGTCCTGTGCGGCGCCGAACGGCCCTGTGTAAGTATATAGAGAGATATTGATGTATATGTGC
ACATGCGTGTGTTCTCGAGAACGAGAGAGACACAGACACACATACGTACCCAACTCCCCACTATCACCGCTGGTCCTGTG
CGGCGCCAAAGGGCCCTGCTGCTGTGGCTTTTGTCTGCACAGAAGCGGGCGAGTGCTTGTTCGTGTGGATGCTCCTGTGA
CGTGCTGAACGCATTCGGTCGGAGTTCGTGCATAGCCGACGGCGCTGTGGCCTTCGTCATAGCAGGTGTATGGTAGACAT
TGGCGAAAGGAGAGAAGATAGCGAGTTTCTCACGAACAGCCTTCGAAAGGCCAAGTGGCCGTGGGACGCCTGGGCCAGCA
GAAAGCCTGGTGCAGCAGCCACTGACTGGCAGACCTGCTGCTGTGGGGGGGCTGGCAGATCTCCTCGAATGTATGTGTTC
TCTTCACGCACCCTTCTCTTTCTCTGGACAGCTATCTGCTTTATCTTCTTCCTCCAGCCGTTCTCTCTCTTCCACCAACT
CTCCGACCCACTCCCGCGCGGATCTCTCTCTCAGCAACCGCCTGATATATACTCAGTGACTCTATGCGGAGAGAAGACAG
CACAGAGAGGAAGCAGTGCTTGCCGCGGCACTGTCCGCGCATTCTTCTTCTCTCCAGCAACTTTCTGACATGTGTCTGCC
CAGCGTTTGTTCTGCTTCAACGACTGCCTGCCGCTTCTGCTGCTGTCTCTCTCTCTCTGTCTGCGAGTGCTTCTCTCTCG
CAAGCAAGTGCTGTCTAGCCGCTAGACTCTGCAGCACCGCCTCCGCACCCGCGTGTAGCTTTCTCCCGTACCACTTCCCA
CGGAAGGCAGCCCGGTGCTGTCAAGTTGCAGCTGCTGTTGATATACGGTGCCCTTAGTGTGCTGCTGGTTTTCTGCTGCT
GCTGCTGCTACTGCTGCTCATCCGCTGGTGGCCATCGCCTGCTGTCGGTCCGGTGAGAGCCATCTGCTGCGGAAAGGCTG
CTGCTGTTGGTATGTTGCCGCCCCACCCACCTCCACACAGGAGGCAGGCCGTGCAGTTAATTTACAGCTCCTGTGAGTAA
ACGGTGCTCTGAGTCTGCTGCTGGTTTTCTGCTGCTGCTGGTTTTCTGCTGCTGCTGGTTTTCTGCTGCTGGCCATCGGC
CGCTGTCAGGCTGCTGCTAGTCGTCTGCTGCGGAAACGCTGCTGCTGTTGGTGTGCTGCTACCCCAACCACGTTCACACA
GGAGGCAGTCTGGTGTTGTTAAGTTGCAACTGCTGTTGNNNNNNNNNNNNNNNNNNNNCTGCTGTCCAGCTGCTGCTGTT
CGCTTGCTGCTTGTTATCTGCTGCTGTTCGTCTGCTGCTGGTGTCAGCTGCTGTTCGCCTGCGGCTGGTTATCTGCTGCT
GTCGGCCTGCTGCTGGTTATCTGCTGCCGTTGGCCTGCTGCTGGTTATCTGCTGCTGTTCGCCTGCCGCTGGTTATCTGC
TGCTGTTCGCCTGCTGCTGTCCAGCTGCTGCTGTCAGTCTGCTGCTAGCCATCTGCTGCGAGACGGCTGGTACTGTTGGT
GTGTTGCTTGCTGCCCAACATCCTGCTGTGCGTCTGCTGCCGTTCGTGTGCTGCTGTGAATATCCTGCTGCTATTCCGCT
GGTGTGACTGCGCTTCAGTTCGTGTGCGACTGTTACTCCGCCTCTGTTAATTTCCTGCTGCTGTACTGCTGCTACCAGTG
TGCCTCCGTGAATCTGCTGCTGCTACTCTGCTGCTGTTGCTCTGCTGCTGCTGTAGTCGTACTCGTACTTCGCTGCTGCG
GTCACTCGGCTGCTGTTAACGTGCTGCTTGGGGGACGCAGCAGAGAGGCGCTGCTCTCAGCACATGCTGCTGCTGCTGCG
TAGATGTTCATCTTTGCTCTATGCGTCCCCGTATTCGTATGCGTATACGCAGCTAGCCACGCCTGCATACATATTTCATT
TACATTTCTGCATGCCTGTGTGCGCGTACGTGCCTGCACATACTCGAGAACATCGGTTCGTCTCTGTAGGTGTTTCTACA
TGGACGCACATAGACAACACATGCATTCGCATACGCCCTTTCATATTTCTTCGCTCTTCTATGCACACACGCACGCAGAG
AAGTTGGCTACTTCTTGACCCAGCGGGTTTTCTCTCTGACGATTGATATCAGTTAAATAGCGGCCCGCTATCGTGTATGT
ATATATATATATATATATATATATATGTGCACAGGTATGGATACATATGAATAAACATCGCTCTCATTATGCCAATTAGC
AGCCTGCTATGATTTTATATCTATCTATATATGTGTATATTCAAAGGTACGTCTTAAGAAACTCTCTCCCTATATGTGTA
CCTTACATAGAATATACATATATATATATATATATATATATATATATATATATATATACGTGTAGGCATGTGTATGCAGG
TACGTCTGTGTATGTGCGTGTGTGTGTGTGTATACATTTGTATGCGTATATACGTAATTATATACTCTCGAATATGTGTA
TATATAATATATAATATATATGTATATGTGTATGCACATATGTATAGGTACTTGCACGTGAATGTATATGCATGCGTATG
TACGTATCTCTACCCATATCAACTGAAAATATATGCACATGCGTATGTTTATGGATATGTATAGGCGCGTACGCGTGAGT
TGGCAAGGCGTGTGCTACATGCGTTTCTGTGCAGGGTTTCCCATGCACTTCTTCGCTCTCCCTCCAGCACCTCCTTCTTT
CTCTCCACTTTGACTTTCTGTGTTTCTGTATTTGTTGACGTTTCTTTCTTCTCTCCGATAGAGATATCAATGGCTACACG
ACGGGGCTTCAAGATCCAGCATCCGGCAGAATTTACTGCGCCGGCAGCAACTTGCGCTTCATTCGTCGAACGAAAGCACG
CGCCGCCTGCACTGCCTCTTGTCTCTGCGACAAAACCTTCTGTACTAATAGGTGTGTCTCAAGGCGGCATCTCCAATGTA
TATGTGCATGTGAATACATATATATAGATATATATGCGTATATACGTTTGTGTGTATATGTATACTTATATCTTCCTTCA
TCTGCGTTGCTGTCGTTGTCTCTATTTTCAACTCTCAGTAGCAACGAAGACAGGCATCTGGACTGCCGCTTGTCTCTGCG
ACAAAACTTAGTGTACTCATAGGGATGTCCCAAAGGGGCGCCTACTATATATACGCATATGTGTGTAGGCATATATTAAT
ATACGTGTATACGTGCATNNNNNNNNNNNNNNNNNNNNCAGGTGTGTGGAGTGCCTGCTGTCTCTGCAGCAAATCTCTTT
GTTGTACTACTACACGCGTACCGCCAGCGGCATCTAATATATTCCTATATATATATATATATATATGTGAATAGACATAT
ATATCTTCTTGGGTACTGCTGTCTCTCTATCTCTCTCTTCGCAGTTCACTAATAATGTTGTACGTGTGCGCACTGCCTCC
TGTCTCTGCGCCACGTCTCAGTAGGTATGTATGTCCCCATAGGGGCGCTTACAATATACATATATATACATATATATATG
TCTATAGATATATATATGTAAATATGAATATATATATGTGCAAATATATCTTTTTGAGCACCTCTCCCTCCCTGTCCCTC
CTCGACTCACTGGTAGTTACTCACACACGTGTATACAGATACGTACGTGCAGATATATGGGTCATACCCATCAGTGTATA
TGTGTATATACGCGTACACATGTATGTGTGTATATATATCTTCTTTCTTGTGCGTTGCTGTCGTTCTCTCTCATCCGCAG
CCACCACAGGTACATGTCAGGCAGCAGTAGTGACTCACACAGACATTTGCATTCACATACACACGTACATATATATATGT
TTGCATGTGTGTCGTATCCACTAGTCGTGGCATACAGATACATATATACGTGCCCTTGAATACGTACAAATTCCTCTATA
TTTATAGAGGGTTCAGCCACCAGTAGTGACGTACACAGACCCCCACATATTCACATATGTACGTGCAGATCTGTGTATCT
GACAGTGACACACACACGCAGAAACATATATACGTACGAATCTATACGTTTCTATTTGCTCAACACGCATCTGTAGTGGC
AGACACAAACATACATATATATGCACATCTTTATACTGTTGTATCTGGACTCATACGTAGATTCAATGTGTATCCACCAA
TCTGTCTGTATAATATATATATACATAAATGTACGCACCAGTGTTCAAGTACGTATGTGTGCATGGGTGTATGTTATCCT
GACTCTCTATATATGTAGATTCACCGTGTATCCACCTATCTATTGGTATAATATATGTGTACGTATATTTATATACATAT
ATATATATATATATATATATATATGTGTACGTGTCAGTGTGCCCTTGTACATGTACAAGTCCCTATACTTACAGAGGCGT
CAGCCAGCAGTAGTGACACAGCAGCCGATGCCTGCCTTCCTGCTGCCTCTGTTATTGCTTTGTCTAGCCGTATTTGGAGG
AGCGGGCCCAGAGGGGGTGCATGCACGCAAGCGCAGATCTTCTCTGTTCTTCTTCCTTGCCTTCTTCTTCCGTCCCTTCC
TCCCTGCTTCTCTTCTTCGTTTCTCTTTCATTCTCTTCTTCTTCTTTCCCTTTCCTGTTGCGTGTCCCTTTTCTTCTTCT
TCTTCATCGTCTTGCTTTCCTTCTCCTCTGCTTCTTTCCGTTTTCTTTTCATCTCCTGCTCTTCATCCCACCCCCGGTTC
GTCTTCTGTGTCTTCTTCTTCTTCCCGTTCTCTTCCCATTCCCCTTTTTTCTTCTTTTCCTCTTTTTCTTCTTTCTCTTC
TTCTCTTGTTTTTCTTCTTCCTTTTCTTCCTCCTTTTCTTCTTCTATTTTTCTCCTTCTTCTTTTCCTTTTCCTTTGCTT
TTTCCTTCTTTCCCGCTAGTCTTGTCTCCACCCCGCTCTTCCTCGGGCTCTTGCGTCTTTCCGTTTCGTTCTTCGTGCCC
TTGCGCCGCCGCTGCAGGCGGTGTGCCGTCTTCTCCTGCACTTGTCGCCCACGTCCCCCTGCTGCTTCTTTCTCTTCATT
CTCTGTTTTTCCAATGGACTATCCTCCTTCCACTCCTCTCTACTTCCGCCTTCTCCTCGCTTCTTCACCTTCTTGCTTCT
ACCGCTGCTGCCTCCCTATGTCTCTGGCCAAGATATCCGGAGGACTTGCAGTTCCCGGTGCAGCTGACGAAGACCGACGG
CGCCGGCTGGGAGCTTCGCACACAAGTACGCGCTGCCAGCCTCAGTCTCGCTCTCCTTCTCCTTCTCTCTATCACTGTTC
CCTCTCTCTGTCGCTGTGCCTTCTCTCTTCCTGTATTCTTCTTCTCTTTCTTTCACTCTTCACTCTCCCTCTCTCTAGTC
CAGTGTCCTCTTTCTTTCCCGCAATTCGCTCTCTCTCCTCCCGTACACTCCTCCACTCTCTTTCAGTATTATCTCTCTCG
TTTCCGGTGCTCTCTCCCTCTTCCACTACTCGCTCTCTCGTCCCGTATTCTTCTTCTCTTTCTTCCACTGCGCCCTCTCT
CTCTCTCTTCCAGGGTCCTCTCCCTCTTCCGCTATTCTCTCTCTCCTCCTGTATTCTCCTTCCCTCTCTTTCAGTACTCT
CTCTCTCCTCCCGCAGTCCCTCTCTCTCTCTTTCAGCGCTCTCTGTCTCTCATCCAGTATTCTCTCCCTCTCCCCTTAGT
CTCTCTCTCCTCTGTATTCTCTTTCTCTCTCTTTCAGTACTCTCTCTATCTCCTCCTGTATGCTCATTCCCTCTCTTTCA
CTATTCTCTCTCTCTCTCTCTTTTCCAGTGCTTTGTCCCTTTTCCGCTATTCTCTCTCTCCTCCTGTATTCTCTTTCTCT
CTCTTTCAGTAGTCTCTCTATCTCTTCCTGTATGCTCCTCTCTCTATCAGTATTCTCTCTCTCTCTCTCTTTTCCAGTGC
TGTGTCCCTCTTCCACTCACTGCTCTCTCTCTCCTCCCGTACTCACCCTCTCTCTCCTTCAGCGCTTTCAGTCTTTCAGC
CATTCTTCTCTATCTCTTCCACCAGTCTCTCTCTCCTGTATTCTCTTTCTCTCTCTTTCACTAGTCTCTCCATCTCTCTC
ATCGGCTGACCTCTCCCTCTCCCTCTATTCTCTCTCTCTCGTCCCGTATTCTCCTTCTCTCTCTTTCATTACTATCTCTC
TCTCTCTCTATCAGTATTCTCTCGCTCCCCACTACTCTCTCCCTGTATCTTCCTTATCTCTCTTTCAGCACTCCCTCTCT
CATCCAGTGTTCTCTCCTTCCCCCACTGCTCTCTCTCTCTCTCTCCCCCTGTATTCTCCTTCTCTTTCTTTCACTACTCT
CTCTCACAGTGCCCTCTCCGTCTTCCTCCCGTATTTTCTCTCTCTCTCTCTCTCTTCCGCTATTCTCTCTCACTCCTCCC
ATAATCTCCTCTTTCTTTTAGCACTCTATCACTCTTACAGTGCCCTCTCCGTCTTCCTCCCGTATTTCCTCTCTCTCTCT
CTCTTCCGCCATTCTCTCTCACTCCTCCCATAGTCTCCTTCTCTCTCTTTCAATACTCTCTCTTTCGTCCCCTGACCTCT
ACCTCTTCCGCTGTTCTCTCTCTCCTCCCGTATTCAGCCTCTCTCTGTCTTTCACTGTTCTCTCTGTCTTCCACCGTGTT
CTCCCTCTCACTCTTTCAGCCCTCGCTCTCTCTCTCTTTTCCAGTGTTCTCTCTCCTTCAGTATTCTCTCTCTCTCCTTC
ACTGTTCTCTCTCTTTCTACCTGTATCGTCTCTCTATATATACATGTATATTTATGCATGTATGTATGAGAGCTACCCAT
GTGTGCGCATTCCTCAGTCTGTGTGAATGTTTGCCTGCGTACTTAATACGTCTGTATCTATCTACGCAGCTGTTCGTCTA
GCAGCTCTTGTGTATGCAGAACTGCTTCCCTGTCTTTGCCTACCTAAATACGTACATATATATATATATATACATATATA
TACCCACCCACCATACACATACATATATACATATATACATGTATTGTGGATTTCCAATTCTTGAAATAGATATATGGAAG
TTTGGGCGTGTGTGTGTGTCCGTCTCTCTCTACAGTGTGCGCACACACACACACACACACACACACACACACACACACAC
GTGGTTGCACACAAGTCTGCGATGTCTTAGGACTCATGTTTACTACGAAGGAAAAGGAGAATGTAGAGGAAGAGAAGCGG
AAATGGAAGAACAAGAAGAGAAAGAAGAAAGCCACGATGTCCAGCAGTGCTACGAAGGGAAAGAACCTTCACGACAAGAA
CAAGCAAAGCAGCAGAGGAAGAAGAAGAGGAAGAAGAAAGACGAGGTGCATAGGCAGACTAGGAAGAAGAAGAAGAAGAA
GAGGAATGAAAAGGAGACACAGCAAAACAGAAGAAAACAATGAAGAAGAAAAAGGAGCTGTACAGCAGCAGATACAGCTG
TTTGTATAGTACTGTGTTTGCAGGCAGTTTACTAGGCGTCGTTCTTCTCCCTGCGACTTTCCGCGCCTCTGCCTTTCGGC
GTGTTGCTCTCTTTCTTATTCCTGTCGTTCTTCTGTGCCTCTTCTTCCTCTTTCTCTCCTTCTCTGCCGCTCTGTTTCTC
GCTCACTTTCTCTGCTCCCTCTCTCTCCGCTCGCCTGTCTCTCTTCTCTCCAGGTTCTCTCTCTCATATCAGCCGTGTCT
CTCTTCCCTCCTCTCACTGTCTCCCCTGCCTTCTGTCTCTCTTTCTCTCCGGTATCTCTCTCTTCTCCTCTCCCTTGCTC
TCTTTTGTCTCTGTCTGTCTCTCGCTCTTTTCCTCTTCTCTCTTTCTATGTCTTTCTCGTTCTCTCGTCTCTCTCCGTAT
CTCTCTTCTCTCCTATCTCTCTCTCTCACCTCGCCGGTATCTCTCTTCTCTGCTCTCGCTCTCGCTTGCTGTCTTTCGTT
CATTTTCTCTTCTCTCTCTCTCTCTCTCGCCCCATTCCTCTCTCTCGCCGTCTCTCGGCCTTTGTCTCATTCTCTTTCCT
CTCTCTCACTCTCTCTCCTCTCTCTGACTCTCTCTCCTCTCTCTCACCCCTACGTCGTTCTCTTTCTCCTTTCTCTCTTC
GCCCACTCTTTTTTCTCTTCTCTTTGTTCCTCTGTGTCCCCCTCTTCGTGTATCTCTCTCGCATTGTCTCTCTCGCTGTC
TACTTCTCCCTCTCTTCTTCCTCTCTTCCTCGCCTTTTCTGTATCTCTCACACTCTCTTTTCTCTCTCTCTTGTATGTCT
CCCTCTCCCAAGCATTCTCTCTGTCACTTTCTTTTCCCTTCTCTCTCTTCTTGTGTTCTTCGGCCTCTAGCTACCTCTCT
ATGCCACATTCTATCCTGTCTCTCTCTCTCTCCTCTCTGTCTCTGTCTCCCATTCGCTCAGTCTCACTATCTTTCTCTTT
CGCCTCGTCCTGTCTTCCCCTTCTCGCGCTCTCTCTCTTTCCTCTCCGTCTCTCTTCCTCTTTGTTTCTTTTTCTCTCTC
TGTCTGATTTCGGTCTCTTTCACTTGCGCCCACTCTCGCCCTCATTCTCGTGCCATCTCTCCTGTATCGCCCTTTTCCTT
CTCTCTCGCTGTCTTTCTCTTTGCTCTCTCTCTCTTCTTTCTTTTGTCTCTCTACCTCGCTGGCTTTCTCTCTTCTCTCT
TTCCTTCTGCGGTTCAGAAGCTGTTGTAGGTACGGGCGTTTGTGTGTTTGCCCTCACGCTTCGTGGTAAAGTCGCAACAG
CAGTCGCTGTCGAAGAATACAGCCAAACGCAGAAATCGGAAGTACGGAGAGAAGGGATTGAAGGACAGGAAGAGTAGCGT
CTTGATTCGGTGTTGCTATCTCCTTCTTCGGAAGGCTTTCTCTTACAACTGGCTTTTCTCCTTATACTTCTGCTGCTGCT
GCCGCTGGTGCATCAGCTTCTGCGTCTACCTCCCTCTCTCCGTGTTTTCGCTCTCTTCTGTATGTTTCCTGGCTCCTCCT
CTTCTCTTTTGCCCTTACTCTCTTCTTGTCGTTTCTTCTCGTATTCGCTTCTGCTGCGCCCTCCTTCCCCCTTCTGCTGC
AATCAACTTCCCAACTGCTGCTGCTGCTTCTAGTGCTGCCCTTGCCGCTGCCGGTACCGCTGCCCGCGCTGCTTCTGGCG
CTGTTGATTCTTTTGTGGTGCCCTGCTGCTGGTGCTGCTGCTTCTGCCTCTGCTGCTGCTGCTGCTGGTCGTGGTGCTAC
TCCTTCTGTTCCCACGGCTGCTGAAGCTGCTACTTGTGCTGCTGATGCTGCTGCCGCGTGTGGGGCTGCTGCTCCTGCTT
CTTCTTCATAGGCTGCCGTAGCTTCTGCTGCTGCCACTTCAGGCGTTGCACTTGCATCCAGTGCTGCTGCTGCTGCTTTT
GGGCTGCTGCTTCCGCCTACGCTGCTGCTCCTCCTGCGTCTGGTGCTGCTGCTTGTACTGCCCTTGCTGCTGCCACTTCT
GCTTCTGCTTCGGCGGAACTCTTCTCCTTCTTTACTGCTGCTCTGCCGTCCCACACACGGTGCTTCTGCTGCTGCTGGTT
TTGCTTCTGCTGCTGCTGCTGCTTCTGCCTCTGCTTTGGCAAAACTTCTCTCTCTTTCCTTCTGTGCTGCTGCTCCGCCG
TCTCGCACAGCGTGCCATCCCGGCAGGCGCCTTCATCATGCAGTACGTCGGGGAAATGATGTGTCGCGCGGAGATGGAGG
GGCGTAGTAGACACGCCAGTCGCCAGGGGTATGACACCTACTGCCTTGAGTGCGTCGAAGACGATCCAAACTGGGAGGAG
AACTGGAAAGTTCCTTGTATTGACTCTCTTGTGAGTTTCTCTAAGTTACTACCTTGTTCCTTTCTCTGACATAGCCTTGT
CGAGGATGACCTGCGGTGGGAGGAGAACTGAAAAGCTCCTTGTATTGACTCTCTTGTGAGTTTCCCTCAGTTCCTACCGT
AATACTTTCTTTGATATAGCCGTGTCGAGGATGACCTGCGCTGGGAGGGGAATTGGAAAGCTCCTTGTATTGACTCTCTT
GTGAGTTTCCCGAAGCTACTGCCGTATTCCCTTCTTTGATATAGCCGTGGAAGGTGCATATTCTGGTTTCTCTTTTGTTC
CTTGTTCTTCTTGCTCTTCTGTCTTGATACTGTTGACGATGAGCCGCAGTGCGAGAACTCGAAAGCTCCTTGTGTTGATC
CTCTTATGCGCTGCCGCAATAGAGACTGTCGCCTTCCCTTACCAAAACTCGGTATTCTGTATCTTCCGCTTGTCTTGTTG
CTTCTTCTTCGTCTTCTTCCTCGTCCGTTCCCTCTTCCCTCTCTTCCTTGTTTGCGTGGACTGTGTTGAAGGTGACGACC
CTCAGTGGGGAGAGAACAACAGGAAACTTTCCTGTTTCGACGCTCTTCGGAAGCAACTGTCTTGCTTCCTTGTTTGCCGT
ATTCGACTATGTTTTCTTCTTCTTCCTCTTCTGTTCCTCTCCCCTCTCTTCTGTGTCTGCGTCGAGTGTGTTGAAGGGGT
CCTCAGTGGGAAGAACCCTGGAAGACTCCCTGTACTGATTCTTCAGTTACTTGCCGCAGAAGACACGCTCTCTTCCTTTG
TTTGTCATATTCCGCAGAAACACTATTACTCATCTTCTGCGTCTGCTTCTTCTTGCGGTTCCCCACCGTACTCTTCTGCT
CCCTATTCATCTGCTTCTTTCTGGTCTTCCCGTTCCTTCTCTTCACCTTTCTCTCTTCTTCCTCCTCCTCTTCCTCTTCC
TTATCCGCTTCTATTCTCCGCGTGCATATTTACAGGAATGCGCTGCATGTGTAGGCTGACAAATAGATGTACATCTGTAG
GTATACACAGTACATGGATATATCCACATATGTGTGTGTGTCTCTAGAGAGGACGGTAAACCAATAACAACATCAGCATA
CTGGCGCAAGTGTGCTAGCCTGTGGACGCATACGCTTCTGCACAGAGGCAATGGAGTGGGTCGCATTTTACACATCTTCC
TGTACGTGTATATACATACACCTAATTGTGTGTACATATGTGTAGACGCGTGTATATATATATATATATATATATATATA
TATATGCAAAAAGCCTNNNNNNNNNNNNNNNNNNNNNNNNNNNNNNNNNNNNNNNNNNNNNNNNNNNNNNNNNNNNNNNN
NNNNNNNNNNNNNNNNNNNNNNNNNNNNNNNNNNNNNNNNNNNNNNNNNNNNNNNNNNNNNNNNNNNNNNNNNNNNNNNN
NNNNNNNNNNNNNNNNNNNNNNNNNNNNNNNNNNNNNNNNNNNNNNNNNNNNNNNNNNNNNNNNNNNNNNNNNNNNNNNN
NNNNNNNNNNNNNNNNNNNNNNNNNNNNNNNNNNNNNNNNNNNNNNNNNNNNNNNNNNNNNNNNNNNNNNNNNNNNNNNN
NNNNNNNNNNNNNNNNNNNNNNNNNNNNNNNNNNNNNNNNNNNNNNNNNNNNNNNNNNNNNNNNNNNNNNNNNNNNNNNN
NNNNNNNNNNNNNNNNNNNNNNNNNNNNNNNNNNNNNNNNNNNNNNNNNNNNNNNNNNNNNNNNNNNNNNNNNNNNNNNN
NNNNNNNNNNNNNNNNNNNNNNNNNNNNNNNNNNNNNNNNNNNNNNNNNNNNNNNNNNNNNNNNNNNNNNNNNNNNNNNN
NNNNNNNNNNNNNNNNNNNNNNNNNNNNNNNNNNNNNNNNNNNNNNNNNNNNNNNNNNNNNNNNNNNNNNNNNNNNNNNN
NNNNNNNNNNNNNNNNNNNNNNNNNNNNNNNNNNNNNNNNNNNNNNNNNNNNNNNNNNNNNNNNNNNNNNNNNNNNNNNN
NNNNNNNNNNNNNNNNNNNNNNNNNNNNNNNNNNNNNNNNNNNNNCGTCGTTCAGCAGCAGAAGGCGCACTTTAGAGACA
TGAGCGGCAGAGGAAACAAGGAGTTGCGAAGTTTCTGAAACCTTCTCTTTCGCACCGGTTTATTCGTATGTCTACAGCAA
CTACGCAGGCACGTACACATGTCCGGAAGTCCTTGACCACACCGTGATCTGCGTTTTCGTGTCTTTCTTCGGCGATATGC
GCACAACGCTGCTATTTGGCGATGCTTTAAACAGGTGTGTCTGTGTTCTGTTCTTGGGAGTATATCTGTGCGATACTTTT
CACTCCCGGTGGCCCTGTGGTTTCCTCTTGCAACGCCTTGTGCTGCTGGGGAGGCCAGGCGCTGCCGCCTTCTTGGCGTT
TCAACGCTGACACAGACCGGTTGCTCGGATGGTGAAGGAGACTATTCGTTCCCTCACGGTTACTTTTAATAAGTCCACCT
ACATATCTCTTCTCGACACAAGGCATCTGCACGCATGCGCAATCCTTTCATTACAAGTTGACAGTTATCGTATTTTCTGC
GAAGGAAGCTGTCTTCTCTTACTAGTTCGCCACTGTCATTACGTACGGCGTTCCTGCCCAACTTGGCGTGATGCAGGTGG
ACCGCACCAGTGGGGCATTCACGAAGCTTTTCGTTACCTGTACATCGAGAGACTGCTGACACACCTGCGCCCCTTTCACC
GGTGGCACGTGCCTACGCCAGCGGCAGTCTCCAACGACGTGACGGCCTGCTGTGAAACACACTGTTGAGGAGATTGTGAC
TGTTAGCTAAGTGTACTACTCAAGGCAGCAATAGGGGAGTAGCTATCTGGCGAACTCGCTGAGGTTTGTGCGCAAGGCCA
CGTGCCGGTAGCGTTACACACTCTCTGCAAGCCGGGAAGAATTCACTAAAGTTCAGGACAAGGAAGTCCGGGGGATTTCG
CGCCCACCGGATAAAGAGGAAGACATTGCAAATAATCACTCGGAAGAAGTCGCCCGGTCATGCACTAGGTTCTCACACCG
AGTGCCACAGTCCCTTGTGTGGTTTGTGGGTATGTGTCTGTTCACACCCTCCCACTCGTGCTGCACGCACCGACCACACA
ACTTCAACTAGGGACTGCACAAGCACAACTAGAGTTCTCCAGCCGGTCGCTGCAGTTAACCTCCGTGCTGTGCCGCCTCC
TGTACCCATACGGGGACGTTCCCTCTCGTAAGATGGCAACAAAGTACCGCACACGCACGTATGCGTCGACGCCAGCCGAC
CCAATGCACGGCTGTACCACTTCAGGATTCTGGGTCGTCGTGACTCTGCATTCTCTGATTACACTTGAAGACCTGGAAAG
CATGAATCGAGCACAGGTGTCCCAGTGACGGGCTGACGCATTCGTTCTTCGTCATCCCCTTGTCTCAGTTGATGACATCA
ACTCTTTCCATAAAACTAAGCCCCGCCCACTTCAGCCAGTGAAGCCACGTATAGCAAACCTAAGACTCCGCTCACGCGTC
AGCAATTCTCCAAGCCTTCGTACACTCTCGTGAATTTCTCCAGTCCACGAAGGGCTTGAAGGAGATGAAACTCCACGATA
TGCATGCATCAACACGGACGCCGATGCAGGAGCTGCTTGTCACGTTATCATGGAAGGATCTCTCGCAGTTTCACGGCCCT
CGTGATGGAGCGTGCGTTTCCGGATTCCCGCCGTGGGCGTGCCGGCCGACCTGTTTCGTCATAGACAAACCCGATGTAAT
GGCTCTCGTGCATCAACCGTGACAACATAGCTCATTATGGGGTACTACGTAGAAAGATATTAAGTTGCATGCAGTTATAA
TATGTAGACAGCACGCCTTGTTGCGCGTCGTGGATTCGTGCGCTGTCAGCTTGGCAGTTGGCTCCCCAGTATTAGGCGGG
ACACGGCAGTTCCCCTCTTATCCCACGTTGGTCCTTCCCGGTCTTGCGCACGGTCTCTCAAGGACATGCAGTCTTGGTGT
CGCAAGAATTTCCGGCAAATCTGTCTTCGGCGACCTCCGGGGAAACGTTTTTGCCTGCGTGCTGACAATTCGTTGGCCCA
CCACCCTGCCTCTGCTTCCGGTTTAATCTTCTGGGAGCGCCCATCCGGACTGTGTCAGCATTCGGTGATACTACTGACGC
AGACACTTGGGACACAGGACTCACAGGATGCAGTTTTTGTGTGTGCTTCGCCACTAAGTCAACCGAGTTTGGTCACTAGA
CGCACTGCCGCCCACCTTGGTGGTGTCCCGAAAGTGCGTCTGCCGGCACACCTTCCCACCAGGGTGTATCTCCGGGACTT
GTCGGGCAGCAGCTCATGGTGTCAAAGTGGTGGGAGGATAGCAGTTAGGTTTTTCTTGCGATACTGGCGGTAGCGCGCTA
CGAACCGGAAGGCGACGTGTACGATCGTAGCTACTTTTGAGTTGTGTATGCTGCAAACATGGAAGAGCACTGCCGGATGA
CTTGCTCCTGACAGAGGTCTGCTGGCACCTGATTTTGAGGACGCTGTCTGTTAGTTTGACGGGAATATGAAGCTGGTGTT
CGTTTGCCCGGATATTAGAGTGGGTTGCGCTTCCGTATTCGGTGCCGGCTCTTGGGAGGTGCCACCTTCTCCGAAAACCC
AGTTACGGTCCCTNNNNNNNNNNNNNNNNNNNNCCCTCCCCGTAGGCCACGCGGAGGTCGTCTGGTTGCCTTTCTGTGAA
ACATGCTTGCTCTGCAGCACGATGATGGTGGTAACTAGGGCTACACATGCGATTAAGATTAGCGATGCAAAAGCGGGTGC
CAGCAGTCCGAGATGTGGAGCATCCTGCAGGAGAGGAGCTTCGTCGCTATCGCTCCATCCGTCTGGCTCTGCAGCTTCCA
CGTCGTAGGGGGGAGGTGGACCCCTTTGCACCACTGGAGCAGCTTCGTAGGGTGGAGGCGGGCCGGTTGGCCAGGTTGGA
TCGTCATAGCTAGGAGGTGGAGGGCTCCACCATGACCCCGACGGCGTTCCCCAGTCGTCCTCTTCCGTATCACTGGAAGC
CGGAGGTTCACCGACAATCCAGTGACCGCCTTCCATATTCGCCTCCACGCCTGCAGAAGGAGGACTTCCTTGCTCTCCTC
CCTCTCCACCCCCAGCTGCAGAGAAAGGCGAAAGGCTTCCTACGGGTCGGTCACCGTTTCCGGAAGTGCCCTCCGCACCT
CGTGTAACGGGGCGAGGCCGTGGCGGTGGAGGCAACAGAGGGGGCACAGTCTCACCTGAACCGGTCTGCGGCCAAGCCGC
GACTAACCGCGGCCGTTGTCCTGCTGATCCATCTGCGAATAGTCTCACGCAGTGAACCCCCACCGGTGGAAATGTCCGAT
CGCCTGAATCGTCCGCTGCCAACCGACGAGCCCCACTGGTTGCAAAAAACGCATCTCCGAAACCGCGGGAAGCGCCTGTG
AGTCTCCGCTGACGCATACACACGGCGATTAGTCGCATTAGAACGTTCACTATTACTAACGATCCTACTACGGACAACAA
AAATACTGCATGTCGACCCTGTAAACGAAATCTGTAGCCTCGTCCCATCGGTTTCAGCGGGAGCGCGCGTGCGCTGCGGC
CCTGCTTCTGCCTTCCTTTGTGGCCCTCCTCTTCACGTTGCCACTGGTACTGTTCTCCCTCTTCCTGTACAACAGTGCCT
TTCGGCTCCATTGTTAATCCGATCATTAACAGCGCCGGGTGCGTTCTTCGGACACGGCAGCCCGACTACTCTTTCAAGAG
ACATACGTTTACACAAGCGCTTATAGACGGCCTACTTTCACGAAGGCGTTTTACGTAGAGTGCACGGTAACCCGTTACCC
TGTTGCAGTGAGTCCGACGCGGATGTGACGGGCAAACGCGTTTCCATCTGGGGCTTTCCACCGGCGTCCACGTAGAAGCA
GCTCGCCTGAACCGACACGGGGAATTCGGTTTTGTATGAACGGTCGCGCTACGGAAAAACGCTGTTCCACGTCAGGGCAC
GCCGATACCATTGAAAAGAGACTAATCGTAGGCTGCCGCACTGCTGTGGGAGAAGGCGTTGCTTCGATTCTTTGTTTATC
CGAAGTCAGTGGGGGTGCTCCACAGCAGGTGGAGGTAATGTTGTAGGCGCCGAGTCGCTTTCCTCACACGCGTTCACTCG
TGAGTTTGCGTACAACATCGTGTGGACGTCACTTTTGCGGTTCTGATGCGCTGGTTCTGTGCGTCTACACTGGGTGAGCT
TGCGTATCTGGATTGTGCGGCGCAGGGGCGAGTTGCGGCCCCATCCGGCGCAGGGCAGTACACGACCGGGGACAGTAGCG
CAAACTTCTTTGCGGAGAAGTTCGATAGGGCCACAGCATAGAAGCTGCCTTCCGCAGTGCGCGATTTTTAAATGGGCGGA
GAGCCGACTGCTCGTGCCAGCGGGACGGTAGCAGACACCAAATTTACCGTGGTCGGAGTGGGGCGCGAGAAGGCGCAGAG
CGCACGTGGCGCGTGGGGGGACAACCGCGGTCGATAAGTGTCCACAGAACATGCCCGAGGCCGAAAATACTAACCGGCGA
GACCGTGCGCGAAGGCGTCAGAGGTTAGCTTGCTTACGTTTGAACGATCATATTGGCTTTGGGCCAGCTGATGACGGCGC
CGACGGGAACTAGCCGGCGGGGGCGCAACTGAGCGACCCCCAGGGCGACACCTTGCGGGGGAAGGCTGAGGTGGACAACA
GGTTGCCTTTACGGGCTACCCCTGGTGTTTGCCTGGACGCTGTGGTAATAGTCCCCGGCGGGCTTCATCACACCGTCTCC
AATCAAAAACACGTGTATATATCCCCTCAGGGCGGACTCGGGGGCTTCTTCCCCTACACGGACGAGGGGAAAGGTTGGCG
TTTGCGTCGGCGGCGCTTTCGTTGACGTCTCACACGAACACACGATCTGTAAAAATCACTCAGACGACACGCCTATCTAG
CGAAAGCAGAACTAGTGTCCAATTTTGCACTCAGGTAGAACCACTTATGCTTGACAAGTCATAGAACGAACGTCGGTAGA
TACACTTCTACACACACCGTATTCGTTTTCCCCGTTCTGTGAAGAGATGTCCGCAGCTGGCGACCGTTTGACATCTCCCG
TCCCACTAAATCACAGGTATTGTTGATCTCCACTGTGCGTTGAATGCGTCATGACAGAATCTTGATCGTCACCACCCTGG
ACCAAACGCCTTTCGAGCAACGGCTCGCTTCAGGTGCATTGTCTACTTTCTAGAATTCGCGCTGTACGTTGGCACCGAAC
GTGCGTCACGTGCAGGTGTTCCACAGATAGTAACCCTAGGATTACGACTACAACTGCTTTACGCGTGCTGCGTGGTAGCA
CAGATCTCGTAGAGCATGGGTTTTCTCACATGCTGAACGCGCCCCCTGAGATCTTGAGAGCGCTGCAACCAGGCACGCCG
GGAATGCCTGACCACACATAATGCGATAGACTCTCCAGTATAATGTGATGGTTGGTACTTTAGGTGGATTACAACACCTG
GTTTCAGCTTTACCCGCGTAAGGTCCAAGCGAGTAATTTTCTGATGGGGTGAGACTGTGTCTAGCTTCTCGGCGAAATCC
ACTGGCCGAGTGCTTGGACCGAGCCGACAGTTGAGTAACTTCATGCACGAAGGAANNNNNNNNNNNNNNNNNNNNNNNNN
NNNNNNNNNNNNNNNNNNNNNNNNNNNNNNNNNNNNNNNNNNNNNNNNNNNNNNNNNNNNNNNNNNNNNNNNNNNNNNNN
NNNNNNNNNNNNNNNNNNNNNNNNNNNNNNNNNNNNNNNNNNNNNNNNNNNNNNNNNNNNNNNNNNNNNNNNNNNNNNNN
NNNNNNNNNNNNNNNNNNNNNNNNNNNNNNNNNNNNNNNNNNNNNNNNNNNNNNNNNNNNNNNNNNNNNNNNNNNNNNNN
NNNNNNNNNNNNNNNNNNNNNNNNNNNNNNNNNNNNNNNNNNNNNNNNNNNNNNNNNNNNNNNNNNNNNNNNNNNNNNNN
NNNNNNNNNNNNNNNNNNNNNNNNNNNNNNNNNNNNNNNNNNNNNNNNNNNNNNNNNNNNNNNNNNNNNNNNNNNNNNNN
NNNNNNNNNNNNNNNNNNNNNNNNNNNNNNNNNNNNNNNNNNNNNNNNNNNNNNNNNNNNNNNNNNNNNNNNNNNNNNNN
NNNNNNNNNNNNNNNNNNNNNNNNNNNNNNNNNNNNNNNNNNNNNNNNNNNNNNNNNNNNNNNNNNNNNNNNNNNNNNNN
NNNNNNNNNNNNNNNNNNNNNNNNNNNNNNNNNNNNNNNNNNNNNNNNNNNNNNNNNNNNNNNNNNNNNNNNNNNNNNNN
NNNNNNNNNNNNNNNNNNNNNNNNNNNNNNNNNNNNNNNNNNNNNNNNNNNNNNNNNNNNNNNNNNNNNNNNNNNNNNNN
NNNNNNNNNNNNNNNNNNNNNNNNNNNNNNNNNNNNNNNNNNNNNNNNNNNNNNNNNNNNNNNNNNNNNNNNNNNNNNNN
NNNNNNNNNNNNNNNNNNNNNNNNNNNNNNNNNNNNNNNNNNNNNNNNNNNNNNNNNNNNNNNNNNNNNNNNNNNNNNNN
NNNNNNNNNNNNNNNNNNNNNNNNNNNNNNNNNNNNNNNNNNNNNNNNNNNNNNNNNNNNNNNNNNNNNNNNNNNNNNNN
NNNNNNNNNNNNNNNNNNNNNNNNNNNNNNNNNNNNNNNNNNNNNNNNNNNNNNNNNNNNNNNNNNNNNNNNNNNNNNNN
NNNNNNNNNNNNNNNNNNNNNNNNNNNNNNNNNNNNNNNNNNNNNNNNNNNNNNNNNNNNNNNNNNNNNNNNNNNNNNNN
NNNNNNNNNNNNNNNNNNNNNNNNNNNNNNNNNNNNNNNNNNNNNNNNNNNNNNNNNNNNNNNNNNNNNNNNNNNNNNNN
NNNNNNNNNNNNNNNNNNNNNNNNNNNNNNNNNNNNNNNNNNNNNNNNNNNNNNNNNNNNNNNNNNNNNNNNNNNNNNNN
NNNNNNNNNNNNNNNNNNNNNNNNNNNNNNNNNNNNNNNNNNNNNNNNNNNNNNNNNNNNNNNNNNNNNNNNNNNNNNNN
NNNNNNNNNNNNNNNNNNNNNNNNNNNNNNNNNNNNNNNNNNNNNNNNNNNNNNNNNNNNNNNNNNNNNNNNNNNNNNNN
NNNNNNNNNNNNNNNNNNNNNNNNNNNNNNNNNNNNNNNNNNNNNNNNNNNNNNNNNNNNNNNNNNNNNNNNNNNNNNNN
NNNNNNNNNNNNNNNNNNNNNNNNNNNNNNNNNNNNNNNNNNNNNNNNNNNNNNNNNNNNNNNNNNNNNNNNNNNNNNNN
NNNNNNNNNNNNNNNNNNNNNNNNNNNNNNNNNNNNNNNNNNNNNNNNNNNNNNNNNNNNNNNNNNNNNNNNNNNNNNNN
NNNNNNNNNNNNNNNNNNNNNNNNNNNNNNNNNNNNNNNNNNNNNNNNNNNNNNATATATATATATATATATATATATAT
ATATATATATATACTTATACGCACACACTACAGTTGTACACTTATATATAGTTGTATATATATATATATTATAGTTGTAC
TATTATCGTACAGGAATTACTATTAAGTTGTATTATTATCGTACAGATATTATTACGTATACGCATCTCTGTACATGAAC
ATATAATAAATATGTTATACATACATACATGCATACATTATATATATATATATACATATATATATACATATATATATTTA
TATATATATACGTACATACATACATACATACATACATATACATACATACATATACATACATACATATACATACATACATA
TACATACATACATACATATACATGCGTACATATACATACATCCATATACATACATACATATTCATACATACATATACATA
CATACATACACATACATACATACACATACATACATACACATACATACATACACATACATACATATACATACATACACACA
CATACNNNNNNNNNNNNNNNNNNNNCGGAGAACACGGGTTGAGTAGGTAACTGTACACTATCAATCTCTCTATATACATA
TATATATCTGTCTTGCGTAGAGAAAGACTCTGACACGGTACGAGGTGCGGATCAGCATCGACGCATGTGCCCGCAAGTGT
GCGCGCGGCAGACAGGGGTGTGTCGCATCGAGTAGCTGTGCTTTTCGTGTTTTAGTGCGTCACCCTGTGCATTTCTCTTC
TTTTTCACTTTTCCTGTGAACGAAGACAAACTGAAAACTGGGCAAATTCCTTAGGAACCGTTCACACGCAACGCCCATGT
GTCGGCGTGTGTGTATGTGTGTGTGCGTGGATGAGTGGGTGGGTGGGTGTGTGTATGTGAGTGGATTTACGCGTTTGTAC
ACGTGCACCACGATATGCCACGTCTCTAGTCTCGCTGAGGTGACAGAAATCGGTAGCCTTGCTTGTGCCTGTACCCGCAA
ATGCCTCAGACAGTAACACGGCTCCACGTGTGTTTCGTCGACTCGTTTTGTCCCGTGCTTCTCTCCATGGATGTCCATGG
AAATGGGCCTGCGAATATATATATATATATATATA
