# Supplementary material for: Annotated Draft Genome Assemblies for the Northern Bobwhite (Colinus virginianus) and the Scaled Quail (Callipepla squamata) Reveal Disparate Estimates of Modern Genome Diversity and Historic Effective Population Size
Source: G3 (Bethesda). 2017 Jul 17;7(9):3047–58. doi: 10.1534/g3.117.043083 (PMC5592930; doi:10.1534/g3.117.043083)
Supplement: Supplementary file 2 [file 3047FileS2.zip › S2_Summary_of_Scaffolds_Removed.xlsx]

## Sheet: Scaled jcf718000514006 blastn
Query	Subject Accession	Percent Identity (%)	Alignment Length	Mismatches	Gap Openings	Query Start	Query End	Subject Start	Subject End	E value	Bit Score
Scaled_Quail_1.0_possible_bacterium_scaffold_jcf7180005140066	CP015961.1	100	1287	0	0	1	1287	342390	341104	0	2322
Scaled_Quail_1.0_possible_bacterium_scaffold_jcf7180005140066	CP015961.1	99.614	259	1	0	1	259	404068	403810	1.98e-130	462
Scaled_Quail_1.0_possible_bacterium_scaffold_jcf7180005140066	CP015961.1	81.081	37	7	0	1037	1073	214379	214343	0.09	35.6
Scaled_Quail_1.0_possible_bacterium_scaffold_jcf7180005140066	CP015961.1	86.667	30	3	1	559	587	2953072	2953043	0.32	33.7
Scaled_Quail_1.0_possible_bacterium_scaffold_jcf7180005140066	CP015961.1	88	25	3	0	1172	1196	1054054	1054078	1.1	31.9
Scaled_Quail_1.0_possible_bacterium_scaffold_jcf7180005140066	CP015961.1	100	17	0	0	66	82	1275778	1275794	1.1	31.9
Scaled_Quail_1.0_possible_bacterium_scaffold_jcf7180005140066	CP015961.1	85.185	27	4	0	1141	1167	1553728	1553754	1.1	31.9
Scaled_Quail_1.0_possible_bacterium_scaffold_jcf7180005140066	CP015961.1	100	17	0	0	464	480	2036060	2036044	1.1	31.9
Scaled_Quail_1.0_possible_bacterium_scaffold_jcf7180005140066	CP015961.1	83.333	30	5	0	797	826	2655678	2655649	1.1	31.9
Scaled_Quail_1.0_possible_bacterium_scaffold_jcf7180005140066	CP015961.1	80	35	7	0	1158	1192	2731814	2731780	1.1	31.9
Scaled_Quail_1.0_possible_bacterium_scaffold_jcf7180005140066	CP015961.1	88	25	3	0	568	592	3198820	3198844	1.1	31.9
Scaled_Quail_1.0_possible_bacterium_scaffold_jcf7180005140066	CP015961.1	95	20	1	0	764	783	3504309	3504328	1.1	31.9
Scaled_Quail_1.0_possible_bacterium_scaffold_jcf7180005140066	CP015961.1	87.5	24	3	0	574	597	193841	193818	3.8	30.1
Scaled_Quail_1.0_possible_bacterium_scaffold_jcf7180005140066	CP015961.1	94.737	19	1	0	579	597	714439	714421	3.8	30.1
Scaled_Quail_1.0_possible_bacterium_scaffold_jcf7180005140066	CP015961.1	91.304	23	0	1	1126	1148	1178681	1178701	3.8	30.1
Scaled_Quail_1.0_possible_bacterium_scaffold_jcf7180005140066	CP015961.1	100	16	0	0	1160	1175	1379913	1379928	3.8	30.1
Scaled_Quail_1.0_possible_bacterium_scaffold_jcf7180005140066	CP015961.1	90.476	21	2	0	732	752	2028874	2028894	3.8	30.1
Scaled_Quail_1.0_possible_bacterium_scaffold_jcf7180005140066	CP015961.1	94.737	19	1	0	15	33	2315985	2316003	3.8	30.1
Scaled_Quail_1.0_possible_bacterium_scaffold_jcf7180005140066	CP015961.1	90.476	21	2	0	1119	1139	2755513	2755533	3.8	30.1
Scaled_Quail_1.0_possible_bacterium_scaffold_jcf7180005140066	CP015961.1	90.476	21	2	0	1146	1166	2903000	2902980	3.8	30.1
Scaled_Quail_1.0_possible_bacterium_scaffold_jcf7180005140066	CP015961.1	94.737	19	1	0	550	568	3013457	3013475	3.8	30.1
Scaled_Quail_1.0_possible_bacterium_scaffold_jcf7180005140066	CP015961.1	82.759	29	5	0	677	705	3237403	3237431	3.8	30.1
Scaled_Quail_1.0_possible_bacterium_scaffold_jcf7180005140066	CP015961.1	80	40	5	2	116	153	3326532	3326494	3.8	30.1
Scaled_Quail_1.0_possible_bacterium_scaffold_jcf7180005140066	CP015961.1	100	16	0	0	30	45	3364284	3364269	3.8	30.1
Scaled_Quail_1.0_possible_bacterium_scaffold_jcf7180005140066	CP015961.1	90.476	21	2	0	729	749	3423706	3423686	3.8	30.1

## Sheet: BW jcf718000514006 blastn
Query	Subject Accession	Percent Identity (%)	Alignment Length	Mismatches	Gap Openings	Query Start	Query End	Subject Start	Subject End	E value	Bit Score
Bobwhite_2.0_possible_apicoplast_scaffold_jcf7180006136291	U87145.2	76.316	8035	1466	104	970	8760	6489	14330	0	5836
Bobwhite_2.0_possible_apicoplast_scaffold_jcf7180006136291	U87145.2	79.003	1043	159	23	1	998	5383	6410	0	845
Bobwhite_2.0_possible_apicoplast_scaffold_jcf7180006136291	U87145.2	64.969	491	112	26	5564	6003	21738	21257	9.63e-07	48.2
Bobwhite_2.0_possible_apicoplast_scaffold_jcf7180006136291	U87145.2	77.922	77	7	6	1886	1952	12380	12304	1.17e-05	44.6
Bobwhite_2.0_possible_apicoplast_scaffold_jcf7180006136291	U87145.2	84.444	45	5	2	5421	5464	21417	21374	4.09e-05	42.8
Bobwhite_2.0_possible_apicoplast_scaffold_jcf7180006136291	U87145.2	81.25	48	7	2	1498	1544	6549	6595	0.000499	39.2
Bobwhite_2.0_possible_apicoplast_scaffold_jcf7180006136291	U87145.2	71.875	96	17	5	2017	2105	16200	16292	0.000499	39.2
Bobwhite_2.0_possible_apicoplast_scaffold_jcf7180006136291	U87145.2	65.789	342	79	19	4297	4612	21734	21405	0.000499	39.2
Bobwhite_2.0_possible_apicoplast_scaffold_jcf7180006136291	U87145.2	72.308	65	18	0	1262	1326	2181	2245	0.002	37.4
Bobwhite_2.0_possible_apicoplast_scaffold_jcf7180006136291	U87145.2	73.973	73	14	3	3173	3241	10156	10227	0.002	37.4
Bobwhite_2.0_possible_apicoplast_scaffold_jcf7180006136291	U87145.2	87.5	32	3	1	5943	5973	10224	10255	0.002	37.4
Bobwhite_2.0_possible_apicoplast_scaffold_jcf7180006136291	U87145.2	63.736	273	70	8	3186	3448	11840	11587	0.002	37.4
Bobwhite_2.0_possible_apicoplast_scaffold_jcf7180006136291	U87145.2	72.308	65	18	0	1262	1326	32816	32752	0.002	37.4
Bobwhite_2.0_possible_apicoplast_scaffold_jcf7180006136291	U87145.2	67.32	153	37	6	756	905	21392	21534	0.006	35.6
Bobwhite_2.0_possible_apicoplast_scaffold_jcf7180006136291	U87145.2	63.784	370	83	17	5966	6307	7483	7829	0.021	33.7
Bobwhite_2.0_possible_apicoplast_scaffold_jcf7180006136291	U87145.2	70.238	84	17	3	5425	5506	9921	9844	0.021	33.7
Bobwhite_2.0_possible_apicoplast_scaffold_jcf7180006136291	U87145.2	64.604	404	94	21	6121	6498	11932	11552	0.021	33.7
Bobwhite_2.0_possible_apicoplast_scaffold_jcf7180006136291	U87145.2	100	18	0	0	6484	6501	12728	12745	0.021	33.7
Bobwhite_2.0_possible_apicoplast_scaffold_jcf7180006136291	U87145.2	77.778	45	5	2	5429	5473	796	757	0.074	31.9
Bobwhite_2.0_possible_apicoplast_scaffold_jcf7180006136291	U87145.2	78.049	41	6	1	2334	2374	11461	11498	0.074	31.9
Bobwhite_2.0_possible_apicoplast_scaffold_jcf7180006136291	U87145.2	66.667	177	33	10	1829	2001	22261	22107	0.074	31.9
Bobwhite_2.0_possible_apicoplast_scaffold_jcf7180006136291	U87145.2	78.571	42	8	1	2985	3025	25092	25051	0.074	31.9
Bobwhite_2.0_possible_apicoplast_scaffold_jcf7180006136291	U87145.2	77.778	45	5	2	5429	5473	34201	34240	0.074	31.9
Bobwhite_2.0_possible_apicoplast_scaffold_jcf7180006136291	U87145.2	100	16	0	0	8345	8360	5911	5896	0.26	30.1
Bobwhite_2.0_possible_apicoplast_scaffold_jcf7180006136291	U87145.2	90.476	21	2	0	1073	1093	6392	6412	0.26	30.1
Bobwhite_2.0_possible_apicoplast_scaffold_jcf7180006136291	U87145.2	70.115	87	22	3	5922	6007	7998	8081	0.26	30.1
Bobwhite_2.0_possible_apicoplast_scaffold_jcf7180006136291	U87145.2	94.737	19	1	0	3186	3204	10189	10171	0.26	30.1
Bobwhite_2.0_possible_apicoplast_scaffold_jcf7180006136291	U87145.2	87.5	24	3	0	609	632	11660	11683	0.26	30.1
Bobwhite_2.0_possible_apicoplast_scaffold_jcf7180006136291	U87145.2	79.412	34	7	0	879	912	12149	12182	0.26	30.1
Bobwhite_2.0_possible_apicoplast_scaffold_jcf7180006136291	U87145.2	94.737	19	1	0	1135	1153	15291	15309	0.26	30.1
Bobwhite_2.0_possible_apicoplast_scaffold_jcf7180006136291	U87145.2	83.871	31	4	1	1020	1050	19071	19100	0.26	30.1
Bobwhite_2.0_possible_apicoplast_scaffold_jcf7180006136291	U87145.2	82.759	29	5	0	8598	8626	19956	19984	0.26	30.1
Bobwhite_2.0_possible_apicoplast_scaffold_jcf7180006136291	U87145.2	66.25	160	37	7	1610	1767	21024	20880	0.26	30.1
Bobwhite_2.0_possible_apicoplast_scaffold_jcf7180006136291	U87145.2	78.788	33	1	1	2324	2350	20985	21017	0.26	30.1
Bobwhite_2.0_possible_apicoplast_scaffold_jcf7180006136291	U87145.2	100	16	0	0	686	701	21897	21912	0.26	30.1
Bobwhite_2.0_possible_apicoplast_scaffold_jcf7180006136291	U87145.2	77.273	44	6	2	5430	5473	22168	22207	0.26	30.1
Bobwhite_2.0_possible_apicoplast_scaffold_jcf7180006136291	U87145.2	94.737	19	1	0	6483	6501	22562	22580	0.26	30.1
Bobwhite_2.0_possible_apicoplast_scaffold_jcf7180006136291	U87145.2	100	16	0	0	6694	6709	23959	23944	0.26	30.1
Bobwhite_2.0_possible_apicoplast_scaffold_jcf7180006136291	U87145.2	76	50	10	2	4709	4757	25153	25201	0.26	30.1
Bobwhite_2.0_possible_apicoplast_scaffold_jcf7180006136291	U87145.2	81.818	33	5	1	888	919	27790	27758	0.26	30.1
Bobwhite_2.0_possible_apicoplast_scaffold_jcf7180006136291	U87145.2	90	20	2	0	7523	7542	2221	2202	0.9	28.3
Bobwhite_2.0_possible_apicoplast_scaffold_jcf7180006136291	U87145.2	100	15	0	0	1742	1756	3068	3082	0.9	28.3
Bobwhite_2.0_possible_apicoplast_scaffold_jcf7180006136291	U87145.2	70.909	55	16	0	1266	1320	5260	5206	0.9	28.3
Bobwhite_2.0_possible_apicoplast_scaffold_jcf7180006136291	U87145.2	100	15	0	0	1134	1148	5248	5262	0.9	28.3
Bobwhite_2.0_possible_apicoplast_scaffold_jcf7180006136291	U87145.2	90	20	2	0	3014	3033	5532	5513	0.9	28.3
Bobwhite_2.0_possible_apicoplast_scaffold_jcf7180006136291	U87145.2	94.444	18	1	0	4947	4964	6207	6224	0.9	28.3
Bobwhite_2.0_possible_apicoplast_scaffold_jcf7180006136291	U87145.2	79.412	34	4	1	3002	3032	6937	6904	0.9	28.3
Bobwhite_2.0_possible_apicoplast_scaffold_jcf7180006136291	U87145.2	90	20	2	0	7907	7926	10530	10549	0.9	28.3
Bobwhite_2.0_possible_apicoplast_scaffold_jcf7180006136291	U87145.2	76.316	38	9	0	1327	1364	11495	11458	0.9	28.3
Bobwhite_2.0_possible_apicoplast_scaffold_jcf7180006136291	U87145.2	94.444	18	1	0	6481	6498	15120	15103	0.9	28.3
Bobwhite_2.0_possible_apicoplast_scaffold_jcf7180006136291	U87145.2	90	20	2	0	688	707	15317	15298	0.9	28.3
Bobwhite_2.0_possible_apicoplast_scaffold_jcf7180006136291	U87145.2	100	15	0	0	1241	1255	15831	15845	0.9	28.3
Bobwhite_2.0_possible_apicoplast_scaffold_jcf7180006136291	U87145.2	100	15	0	0	3007	3021	16079	16065	0.9	28.3
Bobwhite_2.0_possible_apicoplast_scaffold_jcf7180006136291	U87145.2	100	15	0	0	3007	3021	16601	16615	0.9	28.3
Bobwhite_2.0_possible_apicoplast_scaffold_jcf7180006136291	U87145.2	88	25	2	1	6478	6502	16949	16926	0.9	28.3
Bobwhite_2.0_possible_apicoplast_scaffold_jcf7180006136291	U87145.2	100	15	0	0	6482	6496	17412	17426	0.9	28.3
Bobwhite_2.0_possible_apicoplast_scaffold_jcf7180006136291	U87145.2	79.412	34	5	1	5454	5487	17606	17575	0.9	28.3
Bobwhite_2.0_possible_apicoplast_scaffold_jcf7180006136291	U87145.2	76.596	47	9	2	161	206	17658	17613	0.9	28.3
Bobwhite_2.0_possible_apicoplast_scaffold_jcf7180006136291	U87145.2	86.957	23	3	0	263	285	19296	19274	0.9	28.3
Bobwhite_2.0_possible_apicoplast_scaffold_jcf7180006136291	U87145.2	100	15	0	0	689	703	20927	20913	0.9	28.3
Bobwhite_2.0_possible_apicoplast_scaffold_jcf7180006136291	U87145.2	100	15	0	0	6481	6495	21294	21308	0.9	28.3
Bobwhite_2.0_possible_apicoplast_scaffold_jcf7180006136291	U87145.2	77.143	35	2	1	3006	3040	22354	22326	0.9	28.3
Bobwhite_2.0_possible_apicoplast_scaffold_jcf7180006136291	U87145.2	90.909	22	0	1	1238	1257	23476	23455	0.9	28.3
Bobwhite_2.0_possible_apicoplast_scaffold_jcf7180006136291	U87145.2	82.353	34	4	2	4725	4758	26977	26946	0.9	28.3
Bobwhite_2.0_possible_apicoplast_scaffold_jcf7180006136291	U87145.2	90	20	2	0	3158	3177	27244	27263	0.9	28.3
Bobwhite_2.0_possible_apicoplast_scaffold_jcf7180006136291	U87145.2	100	15	0	0	1134	1148	29749	29735	0.9	28.3
Bobwhite_2.0_possible_apicoplast_scaffold_jcf7180006136291	U87145.2	70.909	55	16	0	1266	1320	29737	29791	0.9	28.3
Bobwhite_2.0_possible_apicoplast_scaffold_jcf7180006136291	U87145.2	100	15	0	0	1742	1756	31929	31915	0.9	28.3
Bobwhite_2.0_possible_apicoplast_scaffold_jcf7180006136291	U87145.2	90	20	2	0	7523	7542	32776	32795	0.9	28.3
Bobwhite_2.0_possible_apicoplast_scaffold_jcf7180006136291	U87145.2	79.31	29	6	0	699	727	3436	3464	3.1	26.5
Bobwhite_2.0_possible_apicoplast_scaffold_jcf7180006136291	U87145.2	100	14	0	0	3787	3800	4467	4480	3.1	26.5
Bobwhite_2.0_possible_apicoplast_scaffold_jcf7180006136291	U87145.2	100	14	0	0	5961	5974	5530	5543	3.1	26.5
Bobwhite_2.0_possible_apicoplast_scaffold_jcf7180006136291	U87145.2	100	14	0	0	7008	7021	5619	5632	3.1	26.5
Bobwhite_2.0_possible_apicoplast_scaffold_jcf7180006136291	U87145.2	100	14	0	0	1878	1891	5815	5828	3.1	26.5
Bobwhite_2.0_possible_apicoplast_scaffold_jcf7180006136291	U87145.2	94.118	17	1	0	8345	8361	7259	7243	3.1	26.5
Bobwhite_2.0_possible_apicoplast_scaffold_jcf7180006136291	U87145.2	100	14	0	0	1785	1798	8379	8392	3.1	26.5
Bobwhite_2.0_possible_apicoplast_scaffold_jcf7180006136291	U87145.2	100	14	0	0	7592	7605	8644	8631	3.1	26.5
Bobwhite_2.0_possible_apicoplast_scaffold_jcf7180006136291	U87145.2	89.474	19	2	0	3171	3189	8999	8981	3.1	26.5
Bobwhite_2.0_possible_apicoplast_scaffold_jcf7180006136291	U87145.2	94.118	17	1	0	1241	1257	9463	9479	3.1	26.5
Bobwhite_2.0_possible_apicoplast_scaffold_jcf7180006136291	U87145.2	83.333	24	4	0	609	632	10774	10797	3.1	26.5
Bobwhite_2.0_possible_apicoplast_scaffold_jcf7180006136291	U87145.2	86.364	22	3	0	8605	8626	11721	11742	3.1	26.5
Bobwhite_2.0_possible_apicoplast_scaffold_jcf7180006136291	U87145.2	100	14	0	0	6484	6497	11977	11964	3.1	26.5
Bobwhite_2.0_possible_apicoplast_scaffold_jcf7180006136291	U87145.2	94.118	17	1	0	8703	8719	14825	14841	3.1	26.5
Bobwhite_2.0_possible_apicoplast_scaffold_jcf7180006136291	U87145.2	94.118	17	1	0	8612	8628	15952	15936	3.1	26.5
Bobwhite_2.0_possible_apicoplast_scaffold_jcf7180006136291	U87145.2	89.474	19	2	0	7586	7604	16187	16169	3.1	26.5
Bobwhite_2.0_possible_apicoplast_scaffold_jcf7180006136291	U87145.2	94.118	17	1	0	1240	1256	16856	16840	3.1	26.5
Bobwhite_2.0_possible_apicoplast_scaffold_jcf7180006136291	U87145.2	82.759	29	4	1	1767	1795	16887	16914	3.1	26.5
Bobwhite_2.0_possible_apicoplast_scaffold_jcf7180006136291	U87145.2	100	14	0	0	2500	2513	20169	20156	3.1	26.5
Bobwhite_2.0_possible_apicoplast_scaffold_jcf7180006136291	U87145.2	100	14	0	0	5427	5440	21304	21317	3.1	26.5
Bobwhite_2.0_possible_apicoplast_scaffold_jcf7180006136291	U87145.2	73.214	56	13	2	8651	8706	21328	21381	3.1	26.5
Bobwhite_2.0_possible_apicoplast_scaffold_jcf7180006136291	U87145.2	100	14	0	0	1787	1800	21558	21545	3.1	26.5
Bobwhite_2.0_possible_apicoplast_scaffold_jcf7180006136291	U87145.2	100	14	0	0	2908	2921	22063	22050	3.1	26.5
Bobwhite_2.0_possible_apicoplast_scaffold_jcf7180006136291	U87145.2	89.474	19	2	0	6484	6502	22162	22180	3.1	26.5
Bobwhite_2.0_possible_apicoplast_scaffold_jcf7180006136291	U87145.2	100	14	0	0	4438	4451	22795	22782	3.1	26.5
Bobwhite_2.0_possible_apicoplast_scaffold_jcf7180006136291	U87145.2	100	14	0	0	7585	7598	24194	24181	3.1	26.5
Bobwhite_2.0_possible_apicoplast_scaffold_jcf7180006136291	U87145.2	100	14	0	0	4745	4758	24549	24562	3.1	26.5
Bobwhite_2.0_possible_apicoplast_scaffold_jcf7180006136291	U87145.2	89.474	19	2	0	5422	5440	25053	25071	3.1	26.5
Bobwhite_2.0_possible_apicoplast_scaffold_jcf7180006136291	U87145.2	83.333	24	4	0	7014	7037	25084	25107	3.1	26.5
Bobwhite_2.0_possible_apicoplast_scaffold_jcf7180006136291	U87145.2	94.118	17	1	0	1239	1255	25642	25658	3.1	26.5
Bobwhite_2.0_possible_apicoplast_scaffold_jcf7180006136291	U87145.2	90.476	21	1	1	4445	4465	27535	27516	3.1	26.5
Bobwhite_2.0_possible_apicoplast_scaffold_jcf7180006136291	U87145.2	89.474	19	2	0	1878	1896	27734	27716	3.1	26.5
Bobwhite_2.0_possible_apicoplast_scaffold_jcf7180006136291	U87145.2	89.474	19	2	0	265	283	27753	27771	3.1	26.5
Bobwhite_2.0_possible_apicoplast_scaffold_jcf7180006136291	U87145.2	100	14	0	0	7630	7643	27845	27832	3.1	26.5
Bobwhite_2.0_possible_apicoplast_scaffold_jcf7180006136291	U87145.2	94.118	17	1	0	5435	5451	27909	27925	3.1	26.5
Bobwhite_2.0_possible_apicoplast_scaffold_jcf7180006136291	U87145.2	100	14	0	0	688	701	28271	28258	3.1	26.5
Bobwhite_2.0_possible_apicoplast_scaffold_jcf7180006136291	U87145.2	100	14	0	0	8614	8627	28953	28966	3.1	26.5
Bobwhite_2.0_possible_apicoplast_scaffold_jcf7180006136291	U87145.2	94.118	17	1	0	2521	2537	29029	29045	3.1	26.5
Bobwhite_2.0_possible_apicoplast_scaffold_jcf7180006136291	U87145.2	94.118	17	1	0	8568	8584	29366	29350	3.1	26.5
Bobwhite_2.0_possible_apicoplast_scaffold_jcf7180006136291	U87145.2	100	14	0	0	3784	3797	29366	29379	3.1	26.5
Bobwhite_2.0_possible_apicoplast_scaffold_jcf7180006136291	U87145.2	100	14	0	0	3787	3800	30530	30517	3.1	26.5
Bobwhite_2.0_possible_apicoplast_scaffold_jcf7180006136291	U87145.2	79.31	29	6	0	699	727	31561	31533	3.1	26.5

## Sheet: BW jcf7180006226006 blastn
Query	Subject Accession	Percent Identity (%)	Alignment Length	Mismatches	Gap Openings	Query Start	Query End	Subject Start	Subject End	E value	Bit Score
Bobwhite_2.0_possible_apicomplexan_scaffold_jcf7180006226006	JAQE01000498.1	71.738	5870	1450	60	161290	167018	201071	206872	0	3025
Bobwhite_2.0_possible_apicomplexan_scaffold_jcf7180006226006	JAQE01000498.1	69.638	4690	1114	84	116374	120925	151180	155697	0	1939
Bobwhite_2.0_possible_apicomplexan_scaffold_jcf7180006226006	JAQE01000498.1	71.788	3300	794	41	139397	142600	177321	180579	0	1692
Bobwhite_2.0_possible_apicomplexan_scaffold_jcf7180006226006	JAQE01000498.1	68.912	3786	939	79	49582	53228	83735	87421	0	1380
Bobwhite_2.0_possible_apicomplexan_scaffold_jcf7180006226006	JAQE01000498.1	69.987	2972	684	37	67234	70076	101857	104749	0	1359
Bobwhite_2.0_possible_apicomplexan_scaffold_jcf7180006226006	JAQE01000498.1	70.304	3189	763	79	171941	175006	212207	215334	0	1292
Bobwhite_2.0_possible_apicomplexan_scaffold_jcf7180006226006	JAQE01000498.1	70.135	2739	660	49	158378	161003	198050	200743	0	1173
Bobwhite_2.0_possible_apicomplexan_scaffold_jcf7180006226006	JAQE01000498.1	75.259	1738	380	16	276459	278159	320115	321839	0	1169
Bobwhite_2.0_possible_apicomplexan_scaffold_jcf7180006226006	JAQE01000498.1	72.57	2140	510	37	253824	255920	298240	300345	0	1115
Bobwhite_2.0_possible_apicomplexan_scaffold_jcf7180006226006	JAQE01000498.1	69.312	2558	642	45	250340	252801	294898	297408	0	1000
Bobwhite_2.0_possible_apicomplexan_scaffold_jcf7180006226006	JAQE01000498.1	70.788	2030	523	17	4962	6957	29991	31984	0	975
Bobwhite_2.0_possible_apicomplexan_scaffold_jcf7180006226006	JAQE01000498.1	73.305	1637	349	23	257614	259225	302105	303678	0	958
Bobwhite_2.0_possible_apicomplexan_scaffold_jcf7180006226006	JAQE01000498.1	71.126	1891	494	18	42455	44313	69466	71336	0	915
Bobwhite_2.0_possible_apicomplexan_scaffold_jcf7180006226006	JAQE01000498.1	71.203	1712	342	26	186321	187899	226606	228299	0	884
Bobwhite_2.0_possible_apicomplexan_scaffold_jcf7180006226006	JAQE01000498.1	74.853	1356	265	21	111545	112841	148868	150206	0	883
Bobwhite_2.0_possible_apicomplexan_scaffold_jcf7180006226006	JAQE01000498.1	77.451	1122	221	9	113609	114714	147648	148753	0	872
Bobwhite_2.0_possible_apicomplexan_scaffold_jcf7180006226006	JAQE01000498.1	71.142	1743	381	30	109850	111512	145069	146769	0	850
Bobwhite_2.0_possible_apicomplexan_scaffold_jcf7180006226006	JAQE01000498.1	67.261	2804	742	55	228002	230704	271908	274636	0	829
Bobwhite_2.0_possible_apicomplexan_scaffold_jcf7180006226006	JAQE01000498.1	73.691	1452	323	39	121614	123040	156476	157893	0	774
Bobwhite_2.0_possible_apicomplexan_scaffold_jcf7180006226006	JAQE01000498.1	70.327	1867	481	38	58366	60185	93127	94967	0	764
Bobwhite_2.0_possible_apicomplexan_scaffold_jcf7180006226006	JAQE01000498.1	76.406	996	191	15	62875	63858	97285	98248	0	710
Bobwhite_2.0_possible_apicomplexan_scaffold_jcf7180006226006	JAQE01000498.1	74.883	1067	223	16	143101	144135	180963	182016	0	684
Bobwhite_2.0_possible_apicomplexan_scaffold_jcf7180006226006	JAQE01000498.1	75.934	964	213	11	223258	224206	266954	267913	0	661
Bobwhite_2.0_possible_apicomplexan_scaffold_jcf7180006226006	JAQE01000498.1	65.276	2661	711	52	183042	185594	223450	226005	1.43e-167	590
Bobwhite_2.0_possible_apicomplexan_scaffold_jcf7180006226006	JAQE01000498.1	73.042	1098	231	27	24396	25466	49497	50556	2.12e-165	583
Bobwhite_2.0_possible_apicomplexan_scaffold_jcf7180006226006	JAQE01000498.1	67.392	1929	464	53	225430	227305	269320	271136	3.6e-156	553
Bobwhite_2.0_possible_apicomplexan_scaffold_jcf7180006226006	JAQE01000498.1	68.154	1614	424	32	220532	222094	263996	265570	1.18e-149	531
Bobwhite_2.0_possible_apicomplexan_scaffold_jcf7180006226006	JAQE01000498.1	75.494	759	168	11	256563	257307	301085	301839	2.42e-139	497
Bobwhite_2.0_possible_apicomplexan_scaffold_jcf7180006226006	JAQE01000498.1	74.396	828	169	22	149456	150260	187713	188520	2.27e-133	477
Bobwhite_2.0_possible_apicomplexan_scaffold_jcf7180006226006	JAQE01000498.1	69.874	1112	292	14	39956	41040	66900	67995	9.66e-132	471
Bobwhite_2.0_possible_apicomplexan_scaffold_jcf7180006226006	JAQE01000498.1	78.584	565	97	8	11571	12120	37354	37909	6.09e-128	459
Bobwhite_2.0_possible_apicomplexan_scaffold_jcf7180006226006	JAQE01000498.1	70.904	1007	275	12	245941	246933	290329	291331	2.13e-127	457
Bobwhite_2.0_possible_apicomplexan_scaffold_jcf7180006226006	JAQE01000498.1	68.437	1299	335	26	236987	238247	281102	282363	1.34e-123	444
Bobwhite_2.0_possible_apicomplexan_scaffold_jcf7180006226006	JAQE01000498.1	74.253	703	171	4	157385	158080	197130	197829	4.69e-123	443
Bobwhite_2.0_possible_apicomplexan_scaffold_jcf7180006226006	JAQE01000498.1	65.587	1915	516	38	98593	100419	133115	134974	1.64e-122	441
Bobwhite_2.0_possible_apicomplexan_scaffold_jcf7180006226006	JAQE01000498.1	73.803	752	187	8	153774	154518	191762	192510	1.64e-122	441
Bobwhite_2.0_possible_apicomplexan_scaffold_jcf7180006226006	JAQE01000498.1	71.48	838	202	9	235873	236687	280099	280922	3.6e-118	426
Bobwhite_2.0_possible_apicomplexan_scaffold_jcf7180006226006	JAQE01000498.1	78.42	519	108	4	53836	54352	88099	88615	1.87e-115	417
Bobwhite_2.0_possible_apicomplexan_scaffold_jcf7180006226006	JAQE01000498.1	82.086	374	65	1	147656	148027	185618	185991	2.43e-101	370
Bobwhite_2.0_possible_apicomplexan_scaffold_jcf7180006226006	JAQE01000498.1	68.832	1062	267	26	263335	264378	307720	308735	3.61e-99	363
Bobwhite_2.0_possible_apicomplexan_scaffold_jcf7180006226006	JAQE01000498.1	71.338	785	196	15	35036	35800	61407	62182	4.39e-98	360
Bobwhite_2.0_possible_apicomplexan_scaffold_jcf7180006226006	JAQE01000498.1	80.829	386	69	4	155503	155887	195222	195603	7.94e-95	349
Bobwhite_2.0_possible_apicomplexan_scaffold_jcf7180006226006	JAQE01000498.1	73.818	550	119	4	65426	65974	99968	100493	2.77e-94	347
Bobwhite_2.0_possible_apicomplexan_scaffold_jcf7180006226006	JAQE01000498.1	69.555	877	199	22	224354	225179	268199	269058	4.11e-92	340
Bobwhite_2.0_possible_apicomplexan_scaffold_jcf7180006226006	JAQE01000498.1	64.172	2699	757	80	76938	79568	111976	114532	5.01e-91	336
Bobwhite_2.0_possible_apicomplexan_scaffold_jcf7180006226006	JAQE01000498.1	83.077	325	50	4	151897	152220	190121	190441	9.06e-88	325
Bobwhite_2.0_possible_apicomplexan_scaffold_jcf7180006226006	JAQE01000498.1	70.597	704	189	9	64522	65215	99008	99703	5.72e-84	313
Bobwhite_2.0_possible_apicomplexan_scaffold_jcf7180006226006	JAQE01000498.1	65.707	1216	277	29	94416	95537	128479	129648	6.97e-83	309
Bobwhite_2.0_possible_apicomplexan_scaffold_jcf7180006226006	JAQE01000498.1	76.147	436	81	7	18839	19273	44500	44913	2.43e-82	307
Bobwhite_2.0_possible_apicomplexan_scaffold_jcf7180006226006	JAQE01000498.1	79.121	364	70	4	207879	208241	251928	252286	1.03e-80	302
Bobwhite_2.0_possible_apicomplexan_scaffold_jcf7180006226006	JAQE01000498.1	68.048	748	174	7	36636	37325	63212	63952	1.26e-79	298
Bobwhite_2.0_possible_apicomplexan_scaffold_jcf7180006226006	JAQE01000498.1	83.103	290	43	3	96840	97126	130770	131056	1.53e-78	295
Bobwhite_2.0_possible_apicomplexan_scaffold_jcf7180006226006	JAQE01000498.1	84.586	266	39	2	220104	220368	263540	263804	2.28e-76	288
Bobwhite_2.0_possible_apicomplexan_scaffold_jcf7180006226006	JAQE01000498.1	67.116	891	196	20	194181	195057	235202	236009	2.77e-75	284
Bobwhite_2.0_possible_apicomplexan_scaffold_jcf7180006226006	JAQE01000498.1	86.809	235	30	1	15144	15378	40817	41050	3.38e-74	280
Bobwhite_2.0_possible_apicomplexan_scaffold_jcf7180006226006	JAQE01000498.1	76.471	408	55	14	150758	151162	188968	189337	4.12e-73	277
Bobwhite_2.0_possible_apicomplexan_scaffold_jcf7180006226006	JAQE01000498.1	80.546	293	57	0	233921	234213	278029	278321	1.75e-71	271
Bobwhite_2.0_possible_apicomplexan_scaffold_jcf7180006226006	JAQE01000498.1	77.311	357	68	5	235181	235524	279381	279737	2.13e-70	268
Bobwhite_2.0_possible_apicomplexan_scaffold_jcf7180006226006	JAQE01000498.1	69.083	731	184	16	240786	241502	285109	285811	7.44e-70	266
Bobwhite_2.0_possible_apicomplexan_scaffold_jcf7180006226006	JAQE01000498.1	78.481	316	55	4	16644	16955	42307	42613	3.86e-67	257
Bobwhite_2.0_possible_apicomplexan_scaffold_jcf7180006226006	JAQE01000498.1	84.188	234	37	0	26976	27209	52004	52237	1.35e-66	255
Bobwhite_2.0_possible_apicomplexan_scaffold_jcf7180006226006	JAQE01000498.1	78.618	304	59	2	56725	57028	91237	91534	1.64e-65	251
Bobwhite_2.0_possible_apicomplexan_scaffold_jcf7180006226006	JAQE01000498.1	78.788	297	63	0	242597	242893	286873	287169	1.64e-65	251
Bobwhite_2.0_possible_apicomplexan_scaffold_jcf7180006226006	JAQE01000498.1	73.846	390	93	1	104839	105228	146783	147163	2e-64	248
Bobwhite_2.0_possible_apicomplexan_scaffold_jcf7180006226006	JAQE01000498.1	69.757	658	166	16	126389	127030	161129	161769	2e-64	248
Bobwhite_2.0_possible_apicomplexan_scaffold_jcf7180006226006	JAQE01000498.1	70.856	549	139	9	243930	244471	288199	288733	2e-64	248
Bobwhite_2.0_possible_apicomplexan_scaffold_jcf7180006226006	JAQE01000498.1	65.601	1157	336	24	216956	218077	260570	261699	2.96e-62	241
Bobwhite_2.0_possible_apicomplexan_scaffold_jcf7180006226006	JAQE01000498.1	64.378	1311	350	28	181555	182808	221882	223132	1.03e-61	239
Bobwhite_2.0_possible_apicomplexan_scaffold_jcf7180006226006	JAQE01000498.1	63.78	1709	481	42	83553	85203	119102	120730	6.53e-58	226
Bobwhite_2.0_possible_apicomplexan_scaffold_jcf7180006226006	JAQE01000498.1	66.627	833	198	22	7474	8270	32473	33261	7.96e-57	223
Bobwhite_2.0_possible_apicomplexan_scaffold_jcf7180006226006	JAQE01000498.1	72.01	418	104	4	219159	219575	262668	263073	2.78e-56	221
Bobwhite_2.0_possible_apicomplexan_scaffold_jcf7180006226006	JAQE01000498.1	85.128	195	29	0	259862	260056	304312	304506	2.78e-56	221
Bobwhite_2.0_possible_apicomplexan_scaffold_jcf7180006226006	JAQE01000498.1	63.626	1677	514	34	123654	125263	158534	160181	1.75e-52	208
Bobwhite_2.0_possible_apicomplexan_scaffold_jcf7180006226006	JAQE01000498.1	66.989	827	221	22	145537	146333	183248	184052	1.75e-52	208
Bobwhite_2.0_possible_apicomplexan_scaffold_jcf7180006226006	JAQE01000498.1	72.263	411	100	7	212318	212722	255593	255995	1.75e-52	208
Bobwhite_2.0_possible_apicomplexan_scaffold_jcf7180006226006	JAQE01000498.1	89.172	157	17	0	222668	222824	266431	266587	6.12e-52	206
Bobwhite_2.0_possible_apicomplexan_scaffold_jcf7180006226006	JAQE01000498.1	77.992	259	53	2	189659	189916	230265	230520	2.13e-51	205
Bobwhite_2.0_possible_apicomplexan_scaffold_jcf7180006226006	JAQE01000498.1	65.89	944	270	21	213277	214179	256753	257685	7.45e-51	203
Bobwhite_2.0_possible_apicomplexan_scaffold_jcf7180006226006	JAQE01000498.1	89.404	151	16	0	22415	22565	46499	46649	2.6e-50	201
Bobwhite_2.0_possible_apicomplexan_scaffold_jcf7180006226006	JAQE01000498.1	65.316	1012	292	21	261767	262752	306074	307052	2.6e-50	201
Bobwhite_2.0_possible_apicomplexan_scaffold_jcf7180006226006	JAQE01000498.1	72.606	376	92	6	81496	81863	116569	116941	3.17e-49	197
Bobwhite_2.0_possible_apicomplexan_scaffold_jcf7180006226006	JAQE01000498.1	70.519	424	95	7	231652	232047	275716	276137	3.17e-49	197
Bobwhite_2.0_possible_apicomplexan_scaffold_jcf7180006226006	JAQE01000498.1	75.439	285	69	1	188617	188901	229083	229366	1.11e-48	196
Bobwhite_2.0_possible_apicomplexan_scaffold_jcf7180006226006	JAQE01000498.1	76.604	265	57	2	274241	274503	317993	318254	3.86e-48	194
Bobwhite_2.0_possible_apicomplexan_scaffold_jcf7180006226006	JAQE01000498.1	76.953	256	53	2	23170	23422	47952	48204	1.35e-47	192
Bobwhite_2.0_possible_apicomplexan_scaffold_jcf7180006226006	JAQE01000498.1	75.075	333	71	11	31015	31339	57172	57500	1.64e-46	188
Bobwhite_2.0_possible_apicomplexan_scaffold_jcf7180006226006	JAQE01000498.1	77.778	234	49	1	73557	73790	108651	108881	5.73e-46	187
Bobwhite_2.0_possible_apicomplexan_scaffold_jcf7180006226006	JAQE01000498.1	75.185	270	63	1	260528	260797	304764	305029	2e-45	185
Bobwhite_2.0_possible_apicomplexan_scaffold_jcf7180006226006	JAQE01000498.1	76.285	253	58	1	193348	193598	234349	234601	6.98e-45	183
Bobwhite_2.0_possible_apicomplexan_scaffold_jcf7180006226006	JAQE01000498.1	83.929	168	27	0	61328	61495	95923	96090	2.44e-44	181
Bobwhite_2.0_possible_apicomplexan_scaffold_jcf7180006226006	JAQE01000498.1	80.612	196	36	1	71243	71438	106021	106214	8.5e-44	179
Bobwhite_2.0_possible_apicomplexan_scaffold_jcf7180006226006	JAQE01000498.1	84.906	159	24	0	191227	191385	231910	232068	8.5e-44	179
Bobwhite_2.0_possible_apicomplexan_scaffold_jcf7180006226006	JAQE01000498.1	78.14	215	47	0	93880	94094	127978	128192	1.04e-42	176
Bobwhite_2.0_possible_apicomplexan_scaffold_jcf7180006226006	JAQE01000498.1	72.671	322	81	4	247469	247788	291860	292176	1.26e-41	172
Bobwhite_2.0_possible_apicomplexan_scaffold_jcf7180006226006	JAQE01000498.1	86.62	142	16	1	27979	28117	54210	54351	1.54e-40	168
Bobwhite_2.0_possible_apicomplexan_scaffold_jcf7180006226006	JAQE01000498.1	85.517	145	21	0	65914	66058	100522	100666	5.37e-40	167
Bobwhite_2.0_possible_apicomplexan_scaffold_jcf7180006226006	JAQE01000498.1	71.698	318	74	4	82744	83054	117688	117996	1.87e-39	165
Bobwhite_2.0_possible_apicomplexan_scaffold_jcf7180006226006	JAQE01000498.1	78.037	214	39	4	102727	102933	137193	137405	6.54e-39	163
Bobwhite_2.0_possible_apicomplexan_scaffold_jcf7180006226006	JAQE01000498.1	67.442	516	155	5	232988	233496	277075	277584	6.54e-39	163
Bobwhite_2.0_possible_apicomplexan_scaffold_jcf7180006226006	JAQE01000498.1	83.444	151	25	0	239487	239637	283880	284030	7.96e-38	159
Bobwhite_2.0_possible_apicomplexan_scaffold_jcf7180006226006	JAQE01000498.1	78.804	184	39	0	57651	57834	92400	92583	9.7e-37	156
Bobwhite_2.0_possible_apicomplexan_scaffold_jcf7180006226006	JAQE01000498.1	81.098	164	31	0	264512	264675	308938	309101	9.7e-37	156
Bobwhite_2.0_possible_apicomplexan_scaffold_jcf7180006226006	JAQE01000498.1	82.781	151	23	1	72361	72511	107439	107586	3.39e-36	154
Bobwhite_2.0_possible_apicomplexan_scaffold_jcf7180006226006	JAQE01000498.1	70.861	302	82	1	89412	89713	124631	124926	1.44e-34	149
Bobwhite_2.0_possible_apicomplexan_scaffold_jcf7180006226006	JAQE01000498.1	64.157	1328	399	38	135683	136970	173593	174883	5.02e-34	147
Bobwhite_2.0_possible_apicomplexan_scaffold_jcf7180006226006	JAQE01000498.1	84.444	135	20	1	266614	266747	310474	310608	1.75e-33	145
Bobwhite_2.0_possible_apicomplexan_scaffold_jcf7180006226006	JAQE01000498.1	82.192	146	24	1	20242	20387	45850	45993	6.12e-33	143
Bobwhite_2.0_possible_apicomplexan_scaffold_jcf7180006226006	JAQE01000498.1	76.923	182	42	0	207497	207678	251421	251602	7.46e-32	140
Bobwhite_2.0_possible_apicomplexan_scaffold_jcf7180006226006	JAQE01000498.1	68.955	335	79	5	61014	61328	95665	95994	9.09e-31	136
Bobwhite_2.0_possible_apicomplexan_scaffold_jcf7180006226006	JAQE01000498.1	62.889	2215	633	72	46354	48451	73501	75643	3.17e-30	134
Bobwhite_2.0_possible_apicomplexan_scaffold_jcf7180006226006	JAQE01000498.1	65.528	644	178	16	55845	56452	90141	90776	1.35e-28	129
Bobwhite_2.0_possible_apicomplexan_scaffold_jcf7180006226006	JAQE01000498.1	78.065	155	32	1	54848	55000	89155	89309	5.73e-27	123
Bobwhite_2.0_possible_apicomplexan_scaffold_jcf7180006226006	JAQE01000498.1	83.193	119	19	1	222400	222517	265892	266010	2e-26	122
Bobwhite_2.0_possible_apicomplexan_scaffold_jcf7180006226006	JAQE01000498.1	81.102	127	21	1	80866	80989	116015	116141	6.98e-26	120
Bobwhite_2.0_possible_apicomplexan_scaffold_jcf7180006226006	JAQE01000498.1	89.247	93	9	1	241719	241810	286051	286143	6.98e-26	120
Bobwhite_2.0_possible_apicomplexan_scaffold_jcf7180006226006	JAQE01000498.1	75.74	169	29	3	197256	197415	239729	239894	2.44e-25	118
Bobwhite_2.0_possible_apicomplexan_scaffold_jcf7180006226006	JAQE01000498.1	68.639	338	82	8	271411	271738	315523	315846	2.44e-25	118
Bobwhite_2.0_possible_apicomplexan_scaffold_jcf7180006226006	JAQE01000498.1	70.522	268	72	4	66803	67065	101351	101616	8.51e-25	116
Bobwhite_2.0_possible_apicomplexan_scaffold_jcf7180006226006	JAQE01000498.1	82.051	117	19	1	92809	92923	126904	127020	2.97e-24	114
Bobwhite_2.0_possible_apicomplexan_scaffold_jcf7180006226006	JAQE01000498.1	66.602	515	150	13	238404	238906	282677	283181	2.97e-24	114
Bobwhite_2.0_possible_apicomplexan_scaffold_jcf7180006226006	JAQE01000498.1	68.249	337	87	7	200596	200919	243344	243673	1.04e-23	113
Bobwhite_2.0_possible_apicomplexan_scaffold_jcf7180006226006	JAQE01000498.1	65.644	489	147	8	214630	215112	257806	258279	4.41e-22	107
Bobwhite_2.0_possible_apicomplexan_scaffold_jcf7180006226006	JAQE01000498.1	67.987	303	91	2	113199	113498	147310	147609	1.54e-21	105
Bobwhite_2.0_possible_apicomplexan_scaffold_jcf7180006226006	JAQE01000498.1	69.835	242	71	1	227580	227819	271425	271666	1.54e-21	105
Bobwhite_2.0_possible_apicomplexan_scaffold_jcf7180006226006	JAQE01000498.1	65.888	428	106	11	180295	180712	220622	221019	6.54e-20	100
Bobwhite_2.0_possible_apicomplexan_scaffold_jcf7180006226006	JAQE01000498.1	72.928	181	37	4	38665	38835	65470	65648	2.28e-19	98.7
Bobwhite_2.0_possible_apicomplexan_scaffold_jcf7180006226006	JAQE01000498.1	70.95	179	47	1	261362	261535	305590	305768	1.18e-16	89.7
Bobwhite_2.0_possible_apicomplexan_scaffold_jcf7180006226006	JAQE01000498.1	62.297	1480	422	42	268642	270034	312561	313991	4.13e-16	87.8
Bobwhite_2.0_possible_apicomplexan_scaffold_jcf7180006226006	JAQE01000498.1	68.932	206	61	1	93277	93482	127349	127551	1.76e-14	82.4
Bobwhite_2.0_possible_apicomplexan_scaffold_jcf7180006226006	JAQE01000498.1	73.846	130	34	0	130928	131057	168725	168854	1.76e-14	82.4
Bobwhite_2.0_possible_apicomplexan_scaffold_jcf7180006226006	JAQE01000498.1	68.778	221	66	2	148692	148912	186903	187120	1.76e-14	82.4
Bobwhite_2.0_possible_apicomplexan_scaffold_jcf7180006226006	JAQE01000498.1	69.948	193	56	2	17431	17622	43167	43358	6.13e-14	80.6
Bobwhite_2.0_possible_apicomplexan_scaffold_jcf7180006226006	JAQE01000498.1	69.186	172	31	3	15566	15733	41196	41349	2.14e-13	78.8
Bobwhite_2.0_possible_apicomplexan_scaffold_jcf7180006226006	JAQE01000498.1	70.103	194	50	4	137835	138022	175715	175906	2.14e-13	78.8
Bobwhite_2.0_possible_apicomplexan_scaffold_jcf7180006226006	JAQE01000498.1	70.492	183	51	3	146711	146892	184443	184623	7.46e-13	77
Bobwhite_2.0_possible_apicomplexan_scaffold_jcf7180006226006	JAQE01000498.1	69.886	176	46	2	176981	177150	218499	218673	7.46e-13	77
Bobwhite_2.0_possible_apicomplexan_scaffold_jcf7180006226006	JAQE01000498.1	67.537	268	79	5	209653	209917	254370	254632	7.46e-13	77
Bobwhite_2.0_possible_apicomplexan_scaffold_jcf7180006226006	JAQE01000498.1	66.667	324	85	10	75503	75808	110539	110857	9.09e-12	73.4
Bobwhite_2.0_possible_apicomplexan_scaffold_jcf7180006226006	JAQE01000498.1	72.464	138	34	2	204712	204847	248137	248272	9.09e-12	73.4
Bobwhite_2.0_possible_apicomplexan_scaffold_jcf7180006226006	JAQE01000498.1	75.455	110	18	3	212320	212429	236321	236421	3.17e-11	71.6
Bobwhite_2.0_possible_apicomplexan_scaffold_jcf7180006226006	JAQE01000498.1	91.667	48	4	0	101688	101735	136151	136198	1.11e-10	69.8
Bobwhite_2.0_possible_apicomplexan_scaffold_jcf7180006226006	JAQE01000498.1	62.977	813	248	20	33351	34142	59781	60561	3.87e-10	68
Bobwhite_2.0_possible_apicomplexan_scaffold_jcf7180006226006	JAQE01000498.1	68.261	230	53	8	74821	75040	109767	109986	3.87e-10	68
Bobwhite_2.0_possible_apicomplexan_scaffold_jcf7180006226006	JAQE01000498.1	65.698	344	109	7	62059	62398	96430	96768	1.35e-09	66.2
Bobwhite_2.0_possible_apicomplexan_scaffold_jcf7180006226006	JAQE01000498.1	63.174	668	210	14	178949	179585	219181	219843	1.35e-09	66.2
Bobwhite_2.0_possible_apicomplexan_scaffold_jcf7180006226006	JAQE01000498.1	80.282	71	14	0	236753	236823	280852	280922	1.35e-09	66.2
Bobwhite_2.0_possible_apicomplexan_scaffold_jcf7180006226006	JAQE01000498.1	67.816	174	43	2	169047	169220	209331	209491	4.71e-09	64.4
Bobwhite_2.0_possible_apicomplexan_scaffold_jcf7180006226006	JAQE01000498.1	72.727	121	24	3	207832	207949	251815	251929	4.71e-09	64.4
Bobwhite_2.0_possible_apicomplexan_scaffold_jcf7180006226006	JAQE01000498.1	70.769	130	38	0	209425	209554	254114	254243	4.71e-09	64.4
Bobwhite_2.0_possible_apicomplexan_scaffold_jcf7180006226006	JAQE01000498.1	69.412	170	47	3	242090	242259	286350	286514	4.71e-09	64.4
Bobwhite_2.0_possible_apicomplexan_scaffold_jcf7180006226006	JAQE01000498.1	64.85	367	105	9	23874	24223	48924	49283	1.64e-08	62.6
Bobwhite_2.0_possible_apicomplexan_scaffold_jcf7180006226006	JAQE01000498.1	69.872	156	40	3	186034	186187	226451	226601	1.64e-08	62.6
Bobwhite_2.0_possible_apicomplexan_scaffold_jcf7180006226006	JAQE01000498.1	65.789	266	74	5	191974	192223	232692	232956	1.64e-08	62.6
Bobwhite_2.0_possible_apicomplexan_scaffold_jcf7180006226006	JAQE01000498.1	63.089	531	135	15	205175	205663	248597	249108	1.64e-08	62.6
Bobwhite_2.0_possible_apicomplexan_scaffold_jcf7180006226006	JAQE01000498.1	86.538	52	7	0	205238	205289	317353	317302	1.64e-08	62.6
Bobwhite_2.0_possible_apicomplexan_scaffold_jcf7180006226006	JAQE01000498.1	69.182	159	41	3	198737	198894	241228	241379	5.74e-08	60.8
Bobwhite_2.0_possible_apicomplexan_scaffold_jcf7180006226006	JAQE01000498.1	83.871	62	7	2	272009	272068	316112	316052	5.74e-08	60.8
Bobwhite_2.0_possible_apicomplexan_scaffold_jcf7180006226006	JAQE01000498.1	76.471	85	16	2	176354	176434	217923	218007	2e-07	59
Bobwhite_2.0_possible_apicomplexan_scaffold_jcf7180006226006	JAQE01000498.1	69.945	183	39	9	3051	3228	27666	27837	6.99e-07	57.2
Bobwhite_2.0_possible_apicomplexan_scaffold_jcf7180006226006	JAQE01000498.1	67.895	190	44	6	199414	199591	241905	242089	6.99e-07	57.2
Bobwhite_2.0_possible_apicomplexan_scaffold_jcf7180006226006	JAQE01000498.1	88.636	44	5	0	209006	209049	253720	253763	6.99e-07	57.2
Bobwhite_2.0_possible_apicomplexan_scaffold_jcf7180006226006	JAQE01000498.1	69.63	135	39	1	218515	218647	262123	262257	6.99e-07	57.2
Bobwhite_2.0_possible_apicomplexan_scaffold_jcf7180006226006	JAQE01000498.1	67.376	141	32	1	12695	12835	38456	38582	2.44e-06	55.4
Bobwhite_2.0_possible_apicomplexan_scaffold_jcf7180006226006	JAQE01000498.1	71.429	112	31	1	41286	41397	68242	68352	2.44e-06	55.4
Bobwhite_2.0_possible_apicomplexan_scaffold_jcf7180006226006	JAQE01000498.1	67.442	215	54	7	81093	81292	116246	116459	2.44e-06	55.4
Bobwhite_2.0_possible_apicomplexan_scaffold_jcf7180006226006	JAQE01000498.1	66.939	245	66	8	100861	101092	135450	135692	2.44e-06	55.4
Bobwhite_2.0_possible_apicomplexan_scaffold_jcf7180006226006	JAQE01000498.1	76.25	80	18	1	240445	240524	284780	284858	2.44e-06	55.4
Bobwhite_2.0_possible_apicomplexan_scaffold_jcf7180006226006	JAQE01000498.1	84	50	8	0	212325	212374	316054	316103	2.44e-06	55.4
Bobwhite_2.0_possible_apicomplexan_scaffold_jcf7180006226006	JAQE01000498.1	65.385	364	65	20	8639	8954	33660	34010	8.52e-06	53.6
Bobwhite_2.0_possible_apicomplexan_scaffold_jcf7180006226006	JAQE01000498.1	83.019	53	7	1	205509	205561	42740	42790	8.52e-06	53.6
Bobwhite_2.0_possible_apicomplexan_scaffold_jcf7180006226006	JAQE01000498.1	66.555	299	75	13	86673	86960	122261	122545	8.52e-06	53.6
Bobwhite_2.0_possible_apicomplexan_scaffold_jcf7180006226006	JAQE01000498.1	67.978	178	49	4	109448	109625	144547	144716	8.52e-06	53.6
Bobwhite_2.0_possible_apicomplexan_scaffold_jcf7180006226006	JAQE01000498.1	68.456	149	41	2	132533	132678	170390	170535	8.52e-06	53.6
Bobwhite_2.0_possible_apicomplexan_scaffold_jcf7180006226006	JAQE01000498.1	76.389	72	13	1	180996	181067	221293	221360	8.52e-06	53.6
Bobwhite_2.0_possible_apicomplexan_scaffold_jcf7180006226006	JAQE01000498.1	76.812	69	16	0	199950	200018	242544	242612	8.52e-06	53.6
Bobwhite_2.0_possible_apicomplexan_scaffold_jcf7180006226006	JAQE01000498.1	78.788	66	13	1	212829	212894	256171	256235	8.52e-06	53.6
Bobwhite_2.0_possible_apicomplexan_scaffold_jcf7180006226006	JAQE01000498.1	71.171	111	31	1	250077	250186	294621	294731	8.52e-06	53.6
Bobwhite_2.0_possible_apicomplexan_scaffold_jcf7180006226006	JAQE01000498.1	65.517	174	36	3	4038	4202	28578	28736	2.97e-05	51.8
Bobwhite_2.0_possible_apicomplexan_scaffold_jcf7180006226006	JAQE01000498.1	85.106	47	5	1	205867	205913	115383	115427	2.97e-05	51.8
Bobwhite_2.0_possible_apicomplexan_scaffold_jcf7180006226006	JAQE01000498.1	64.809	341	90	11	85287	85600	120846	121183	2.97e-05	51.8
Bobwhite_2.0_possible_apicomplexan_scaffold_jcf7180006226006	JAQE01000498.1	75.61	82	18	2	108572	108652	143542	143622	2.97e-05	51.8
Bobwhite_2.0_possible_apicomplexan_scaffold_jcf7180006226006	JAQE01000498.1	83.333	48	8	0	121483	121530	156237	156284	2.97e-05	51.8
Bobwhite_2.0_possible_apicomplexan_scaffold_jcf7180006226006	JAQE01000498.1	66.116	242	70	6	175539	175779	217106	217336	2.97e-05	51.8
Bobwhite_2.0_possible_apicomplexan_scaffold_jcf7180006226006	JAQE01000498.1	89.474	38	4	0	326307	326344	248957	248920	2.97e-05	51.8
Bobwhite_2.0_possible_apicomplexan_scaffold_jcf7180006226006	JAQE01000498.1	65.123	324	104	7	214274	214590	257644	257965	2.97e-05	51.8
Bobwhite_2.0_possible_apicomplexan_scaffold_jcf7180006226006	JAQE01000498.1	67.742	155	46	2	76416	76568	111457	111609	0.000104	50
Bobwhite_2.0_possible_apicomplexan_scaffold_jcf7180006226006	JAQE01000498.1	78.947	57	12	0	210272	210328	115383	115439	0.000104	50
Bobwhite_2.0_possible_apicomplexan_scaffold_jcf7180006226006	JAQE01000498.1	85.714	42	6	0	87003	87044	122568	122609	0.000104	50
Bobwhite_2.0_possible_apicomplexan_scaffold_jcf7180006226006	JAQE01000498.1	79.31	58	9	1	108739	108796	143761	143815	0.000104	50
Bobwhite_2.0_possible_apicomplexan_scaffold_jcf7180006226006	JAQE01000498.1	78.125	64	13	1	144149	144212	182054	182116	0.000104	50
Bobwhite_2.0_possible_apicomplexan_scaffold_jcf7180006226006	JAQE01000498.1	70.297	101	17	2	150281	150369	188473	188572	0.000104	50
Bobwhite_2.0_possible_apicomplexan_scaffold_jcf7180006226006	JAQE01000498.1	91.892	37	2	1	205512	205547	236409	236373	0.000104	50
Bobwhite_2.0_possible_apicomplexan_scaffold_jcf7180006226006	JAQE01000498.1	77.419	62	14	0	274099	274160	240812	240751	0.000104	50
Bobwhite_2.0_possible_apicomplexan_scaffold_jcf7180006226006	JAQE01000498.1	86.047	43	4	1	212325	212365	42740	42782	0.000362	48.2
Bobwhite_2.0_possible_apicomplexan_scaffold_jcf7180006226006	JAQE01000498.1	93.548	31	2	0	92450	92480	126509	126539	0.000362	48.2
Bobwhite_2.0_possible_apicomplexan_scaffold_jcf7180006226006	JAQE01000498.1	77.049	61	8	1	4144	4204	146543	146489	0.000362	48.2
Bobwhite_2.0_possible_apicomplexan_scaffold_jcf7180006226006	JAQE01000498.1	74.359	78	18	1	179863	179938	220144	220221	0.000362	48.2
Bobwhite_2.0_possible_apicomplexan_scaffold_jcf7180006226006	JAQE01000498.1	81.132	53	8	1	93111	93163	228416	228466	0.000362	48.2
Bobwhite_2.0_possible_apicomplexan_scaffold_jcf7180006226006	JAQE01000498.1	75.758	66	16	0	347849	347914	249252	249317	0.000362	48.2
Bobwhite_2.0_possible_apicomplexan_scaffold_jcf7180006226006	JAQE01000498.1	77.049	61	14	0	334289	334349	317874	317934	0.000362	48.2
Bobwhite_2.0_possible_apicomplexan_scaffold_jcf7180006226006	JAQE01000498.1	82.979	47	6	1	347871	347915	92650	92604	0.001	46.4
Bobwhite_2.0_possible_apicomplexan_scaffold_jcf7180006226006	JAQE01000498.1	75.362	69	14	1	336289	336354	132402	132334	0.001	46.4
Bobwhite_2.0_possible_apicomplexan_scaffold_jcf7180006226006	JAQE01000498.1	73.684	76	17	1	266791	266863	147604	147679	0.001	46.4
Bobwhite_2.0_possible_apicomplexan_scaffold_jcf7180006226006	JAQE01000498.1	83.721	43	7	0	167547	167589	207470	207512	0.001	46.4
Bobwhite_2.0_possible_apicomplexan_scaffold_jcf7180006226006	JAQE01000498.1	90.909	33	3	0	266166	266198	249343	249375	0.001	46.4
Bobwhite_2.0_possible_apicomplexan_scaffold_jcf7180006226006	JAQE01000498.1	69.748	119	29	3	207812	207927	251733	251847	0.001	46.4
Bobwhite_2.0_possible_apicomplexan_scaffold_jcf7180006226006	JAQE01000498.1	76.119	67	14	1	271741	271807	315790	315854	0.001	46.4
Bobwhite_2.0_possible_apicomplexan_scaffold_jcf7180006226006	JAQE01000498.1	68.75	112	25	2	35984	36095	62388	62489	0.004	44.6
Bobwhite_2.0_possible_apicomplexan_scaffold_jcf7180006226006	JAQE01000498.1	64.929	211	68	2	49017	49227	83184	83388	0.004	44.6
Bobwhite_2.0_possible_apicomplexan_scaffold_jcf7180006226006	JAQE01000498.1	78.846	52	11	0	186615	186666	100528	100477	0.004	44.6
Bobwhite_2.0_possible_apicomplexan_scaffold_jcf7180006226006	JAQE01000498.1	77.586	58	11	1	206997	207052	109359	109416	0.004	44.6
Bobwhite_2.0_possible_apicomplexan_scaffold_jcf7180006226006	JAQE01000498.1	69.608	102	31	0	76178	76279	111228	111329	0.004	44.6
Bobwhite_2.0_possible_apicomplexan_scaffold_jcf7180006226006	JAQE01000498.1	79.245	53	8	1	82023	82072	117176	117228	0.004	44.6
Bobwhite_2.0_possible_apicomplexan_scaffold_jcf7180006226006	JAQE01000498.1	78.689	61	11	2	88797	88856	124058	124117	0.004	44.6
Bobwhite_2.0_possible_apicomplexan_scaffold_jcf7180006226006	JAQE01000498.1	83.333	48	6	2	211458	211504	126194	126240	0.004	44.6
Bobwhite_2.0_possible_apicomplexan_scaffold_jcf7180006226006	JAQE01000498.1	71.545	123	22	7	323557	323673	132385	132270	0.004	44.6
Bobwhite_2.0_possible_apicomplexan_scaffold_jcf7180006226006	JAQE01000498.1	77.273	66	13	2	175090	175153	215398	215463	0.004	44.6
Bobwhite_2.0_possible_apicomplexan_scaffold_jcf7180006226006	JAQE01000498.1	80.851	47	9	0	3307	3353	222910	222956	0.004	44.6
Bobwhite_2.0_possible_apicomplexan_scaffold_jcf7180006226006	JAQE01000498.1	69.531	128	27	5	3306	3431	222921	223038	0.004	44.6
Bobwhite_2.0_possible_apicomplexan_scaffold_jcf7180006226006	JAQE01000498.1	77.778	54	12	0	73239	73292	236047	236100	0.004	44.6
Bobwhite_2.0_possible_apicomplexan_scaffold_jcf7180006226006	JAQE01000498.1	93.103	29	2	0	323458	323486	303345	303317	0.004	44.6
Bobwhite_2.0_possible_apicomplexan_scaffold_jcf7180006226006	JAQE01000498.1	77.586	58	11	1	334296	334353	307416	307471	0.004	44.6
Bobwhite_2.0_possible_apicomplexan_scaffold_jcf7180006226006	JAQE01000498.1	75.806	62	6	2	272928	272980	316801	316862	0.004	44.6
Bobwhite_2.0_possible_apicomplexan_scaffold_jcf7180006226006	JAQE01000498.1	68.345	139	36	4	334820	334950	28092	27954	0.015	42.8
Bobwhite_2.0_possible_apicomplexan_scaffold_jcf7180006226006	JAQE01000498.1	92.857	28	2	0	67039	67066	28081	28054	0.015	42.8
Bobwhite_2.0_possible_apicomplexan_scaffold_jcf7180006226006	JAQE01000498.1	80.435	46	9	0	12457	12502	38192	38237	0.015	42.8
Bobwhite_2.0_possible_apicomplexan_scaffold_jcf7180006226006	JAQE01000498.1	67.403	181	40	8	14775	14951	40548	40713	0.015	42.8
Bobwhite_2.0_possible_apicomplexan_scaffold_jcf7180006226006	JAQE01000498.1	84.211	38	6	0	205511	205548	40604	40567	0.015	42.8
Bobwhite_2.0_possible_apicomplexan_scaffold_jcf7180006226006	JAQE01000498.1	79.167	48	4	1	347871	347918	42755	42796	0.015	42.8
Bobwhite_2.0_possible_apicomplexan_scaffold_jcf7180006226006	JAQE01000498.1	70.093	107	29	2	323567	323672	43682	43786	0.015	42.8
Bobwhite_2.0_possible_apicomplexan_scaffold_jcf7180006226006	JAQE01000498.1	72.5	80	21	1	347846	347924	43703	43782	0.015	42.8
Bobwhite_2.0_possible_apicomplexan_scaffold_jcf7180006226006	JAQE01000498.1	74.286	70	11	2	320405	320472	43786	43722	0.015	42.8
Bobwhite_2.0_possible_apicomplexan_scaffold_jcf7180006226006	JAQE01000498.1	92.857	28	2	0	18480	18507	47158	47185	0.015	42.8
Bobwhite_2.0_possible_apicomplexan_scaffold_jcf7180006226006	JAQE01000498.1	76.923	65	9	3	205060	205123	54983	55042	0.015	42.8
Bobwhite_2.0_possible_apicomplexan_scaffold_jcf7180006226006	JAQE01000498.1	79.245	53	10	1	46283	46334	73399	73451	0.015	42.8
Bobwhite_2.0_possible_apicomplexan_scaffold_jcf7180006226006	JAQE01000498.1	72.603	73	20	0	328289	328361	119239	119167	0.015	42.8
Bobwhite_2.0_possible_apicomplexan_scaffold_jcf7180006226006	JAQE01000498.1	66.197	213	61	6	97452	97655	131266	131476	0.015	42.8
Bobwhite_2.0_possible_apicomplexan_scaffold_jcf7180006226006	JAQE01000498.1	87.879	33	4	0	147574	147606	185514	185546	0.015	42.8
Bobwhite_2.0_possible_apicomplexan_scaffold_jcf7180006226006	JAQE01000498.1	69.298	114	26	3	168783	168893	209072	209179	0.015	42.8
Bobwhite_2.0_possible_apicomplexan_scaffold_jcf7180006226006	JAQE01000498.1	65.161	155	32	3	318359	318511	228363	228497	0.015	42.8
Bobwhite_2.0_possible_apicomplexan_scaffold_jcf7180006226006	JAQE01000498.1	87.879	33	4	0	266166	266198	233565	233597	0.015	42.8
Bobwhite_2.0_possible_apicomplexan_scaffold_jcf7180006226006	JAQE01000498.1	76.923	65	13	2	195201	195264	236143	236206	0.015	42.8
Bobwhite_2.0_possible_apicomplexan_scaffold_jcf7180006226006	JAQE01000498.1	70.796	113	27	4	212253	212365	238112	238006	0.015	42.8
Bobwhite_2.0_possible_apicomplexan_scaffold_jcf7180006226006	JAQE01000498.1	78.182	55	11	1	274131	274184	240139	240193	0.015	42.8
Bobwhite_2.0_possible_apicomplexan_scaffold_jcf7180006226006	JAQE01000498.1	87.879	33	4	0	197625	197657	243988	244020	0.015	42.8
Bobwhite_2.0_possible_apicomplexan_scaffold_jcf7180006226006	JAQE01000498.1	83.333	42	5	1	266170	266211	248929	248968	0.015	42.8
Bobwhite_2.0_possible_apicomplexan_scaffold_jcf7180006226006	JAQE01000498.1	70.27	111	28	3	320351	320460	250519	250625	0.015	42.8
Bobwhite_2.0_possible_apicomplexan_scaffold_jcf7180006226006	JAQE01000498.1	66.228	228	71	6	239103	239325	283422	283648	0.015	42.8
Bobwhite_2.0_possible_apicomplexan_scaffold_jcf7180006226006	JAQE01000498.1	87.5	32	4	0	307291	307322	44226	44257	0.054	41
Bobwhite_2.0_possible_apicomplexan_scaffold_jcf7180006226006	JAQE01000498.1	72.857	70	19	0	20599	20668	46131	46200	0.054	41
Bobwhite_2.0_possible_apicomplexan_scaffold_jcf7180006226006	JAQE01000498.1	82.979	47	3	3	65578	65620	57455	57500	0.054	41
Bobwhite_2.0_possible_apicomplexan_scaffold_jcf7180006226006	JAQE01000498.1	77.193	57	12	1	324439	324495	109369	109424	0.054	41
Bobwhite_2.0_possible_apicomplexan_scaffold_jcf7180006226006	JAQE01000498.1	83.784	37	6	0	38921	38957	146539	146503	0.054	41
Bobwhite_2.0_possible_apicomplexan_scaffold_jcf7180006226006	JAQE01000498.1	79.167	48	7	1	65593	65640	151623	151667	0.054	41
Bobwhite_2.0_possible_apicomplexan_scaffold_jcf7180006226006	JAQE01000498.1	78.431	51	9	1	3299	3347	152666	152616	0.054	41
Bobwhite_2.0_possible_apicomplexan_scaffold_jcf7180006226006	JAQE01000498.1	92.593	27	2	0	121112	121138	155877	155903	0.054	41
Bobwhite_2.0_possible_apicomplexan_scaffold_jcf7180006226006	JAQE01000498.1	83.784	37	6	0	340694	340730	194807	194843	0.054	41
Bobwhite_2.0_possible_apicomplexan_scaffold_jcf7180006226006	JAQE01000498.1	88.235	34	3	1	69877	69909	223808	223775	0.054	41
Bobwhite_2.0_possible_apicomplexan_scaffold_jcf7180006226006	JAQE01000498.1	90	30	3	0	140359	140388	227825	227796	0.054	41
Bobwhite_2.0_possible_apicomplexan_scaffold_jcf7180006226006	JAQE01000498.1	87.5	32	4	0	190007	190038	230620	230651	0.054	41
Bobwhite_2.0_possible_apicomplexan_scaffold_jcf7180006226006	JAQE01000498.1	92.593	27	2	0	26693	26719	232416	232390	0.054	41
Bobwhite_2.0_possible_apicomplexan_scaffold_jcf7180006226006	JAQE01000498.1	69.892	93	19	2	195214	195297	236216	236124	0.054	41
Bobwhite_2.0_possible_apicomplexan_scaffold_jcf7180006226006	JAQE01000498.1	75	60	11	1	323434	323489	249287	249346	0.054	41
Bobwhite_2.0_possible_apicomplexan_scaffold_jcf7180006226006	JAQE01000498.1	76.364	55	13	0	343636	343690	249361	249415	0.054	41
Bobwhite_2.0_possible_apicomplexan_scaffold_jcf7180006226006	JAQE01000498.1	65.663	166	24	7	270303	270467	314403	314536	0.054	41
Bobwhite_2.0_possible_apicomplexan_scaffold_jcf7180006226006	JAQE01000498.1	88.571	35	2	2	328466	328499	13991	14024	0.19	39.2
Bobwhite_2.0_possible_apicomplexan_scaffold_jcf7180006226006	JAQE01000498.1	95.833	24	1	0	28581	28604	14355	14332	0.19	39.2
Bobwhite_2.0_possible_apicomplexan_scaffold_jcf7180006226006	JAQE01000498.1	100	21	0	0	323466	323486	26258	26238	0.19	39.2
Bobwhite_2.0_possible_apicomplexan_scaffold_jcf7180006226006	JAQE01000498.1	79.592	49	6	2	3462	3509	28046	28091	0.19	39.2
Bobwhite_2.0_possible_apicomplexan_scaffold_jcf7180006226006	JAQE01000498.1	75.926	54	13	0	3796	3849	28366	28419	0.19	39.2
Bobwhite_2.0_possible_apicomplexan_scaffold_jcf7180006226006	JAQE01000498.1	80	55	4	4	15624	15678	28868	28821	0.19	39.2
Bobwhite_2.0_possible_apicomplexan_scaffold_jcf7180006226006	JAQE01000498.1	95.833	24	1	0	328287	328310	28854	28831	0.19	39.2
Bobwhite_2.0_possible_apicomplexan_scaffold_jcf7180006226006	JAQE01000498.1	83.721	43	5	2	326520	326561	62803	62762	0.19	39.2
Bobwhite_2.0_possible_apicomplexan_scaffold_jcf7180006226006	JAQE01000498.1	87.097	31	4	0	343635	343665	92605	92635	0.19	39.2
Bobwhite_2.0_possible_apicomplexan_scaffold_jcf7180006226006	JAQE01000498.1	81.395	43	7	1	6072	6113	101609	101567	0.19	39.2
Bobwhite_2.0_possible_apicomplexan_scaffold_jcf7180006226006	JAQE01000498.1	83.333	36	6	0	211461	211496	108036	108001	0.19	39.2
Bobwhite_2.0_possible_apicomplexan_scaffold_jcf7180006226006	JAQE01000498.1	87.097	31	4	0	266168	266198	108052	108022	0.19	39.2
Bobwhite_2.0_possible_apicomplexan_scaffold_jcf7180006226006	JAQE01000498.1	83.333	36	6	0	312621	312656	109372	109407	0.19	39.2
Bobwhite_2.0_possible_apicomplexan_scaffold_jcf7180006226006	JAQE01000498.1	100	21	0	0	74821	74841	129246	129226	0.19	39.2
Bobwhite_2.0_possible_apicomplexan_scaffold_jcf7180006226006	JAQE01000498.1	85.714	35	3	1	14651	14685	131440	131472	0.19	39.2
Bobwhite_2.0_possible_apicomplexan_scaffold_jcf7180006226006	JAQE01000498.1	72	75	19	1	14605	14679	132158	132230	0.19	39.2
Bobwhite_2.0_possible_apicomplexan_scaffold_jcf7180006226006	JAQE01000498.1	81.633	49	5	3	26674	26721	132256	132301	0.19	39.2
Bobwhite_2.0_possible_apicomplexan_scaffold_jcf7180006226006	JAQE01000498.1	78.261	46	10	0	65590	65635	148789	148834	0.19	39.2
Bobwhite_2.0_possible_apicomplexan_scaffold_jcf7180006226006	JAQE01000498.1	78.261	46	10	0	186304	186349	151870	151915	0.19	39.2
Bobwhite_2.0_possible_apicomplexan_scaffold_jcf7180006226006	JAQE01000498.1	77.193	57	9	2	3306	3359	187675	187620	0.19	39.2
Bobwhite_2.0_possible_apicomplexan_scaffold_jcf7180006226006	JAQE01000498.1	84.211	38	4	1	181947	181982	203931	203894	0.19	39.2
Bobwhite_2.0_possible_apicomplexan_scaffold_jcf7180006226006	JAQE01000498.1	70.588	85	18	2	334869	334952	222980	222902	0.19	39.2
Bobwhite_2.0_possible_apicomplexan_scaffold_jcf7180006226006	JAQE01000498.1	82.051	39	7	0	63944	63982	231634	231672	0.19	39.2
Bobwhite_2.0_possible_apicomplexan_scaffold_jcf7180006226006	JAQE01000498.1	95.833	24	1	0	336331	336354	234364	234341	0.19	39.2
Bobwhite_2.0_possible_apicomplexan_scaffold_jcf7180006226006	JAQE01000498.1	74.627	67	14	2	188007	188072	236356	236420	0.19	39.2
Bobwhite_2.0_possible_apicomplexan_scaffold_jcf7180006226006	JAQE01000498.1	75.41	61	14	1	326135	326195	236358	236417	0.19	39.2
Bobwhite_2.0_possible_apicomplexan_scaffold_jcf7180006226006	JAQE01000498.1	89.655	29	3	0	74335	74363	236393	236421	0.19	39.2
Bobwhite_2.0_possible_apicomplexan_scaffold_jcf7180006226006	JAQE01000498.1	87.879	33	3	1	262173	262205	237942	237973	0.19	39.2
Bobwhite_2.0_possible_apicomplexan_scaffold_jcf7180006226006	JAQE01000498.1	95.833	24	1	0	326678	326701	240754	240731	0.19	39.2
Bobwhite_2.0_possible_apicomplexan_scaffold_jcf7180006226006	JAQE01000498.1	70.652	92	18	3	319763	319850	249370	249284	0.19	39.2
Bobwhite_2.0_possible_apicomplexan_scaffold_jcf7180006226006	JAQE01000498.1	67.257	113	26	2	319672	319782	250505	250608	0.19	39.2
Bobwhite_2.0_possible_apicomplexan_scaffold_jcf7180006226006	JAQE01000498.1	80.488	41	8	0	182941	182981	251870	251910	0.19	39.2
Bobwhite_2.0_possible_apicomplexan_scaffold_jcf7180006226006	JAQE01000498.1	85.714	35	3	1	117867	117901	251886	251918	0.19	39.2
Bobwhite_2.0_possible_apicomplexan_scaffold_jcf7180006226006	JAQE01000498.1	92.308	26	2	0	326169	326194	261113	261088	0.19	39.2
Bobwhite_2.0_possible_apicomplexan_scaffold_jcf7180006226006	JAQE01000498.1	82.222	45	6	2	211452	211495	296836	296793	0.19	39.2
Bobwhite_2.0_possible_apicomplexan_scaffold_jcf7180006226006	JAQE01000498.1	95.833	24	1	0	14653	14676	301987	302010	0.19	39.2
Bobwhite_2.0_possible_apicomplexan_scaffold_jcf7180006226006	JAQE01000498.1	82.857	35	6	0	38922	38956	13530	13496	0.65	37.4
Bobwhite_2.0_possible_apicomplexan_scaffold_jcf7180006226006	JAQE01000498.1	82.857	35	6	0	345755	345789	14498	14532	0.65	37.4
Bobwhite_2.0_possible_apicomplexan_scaffold_jcf7180006226006	JAQE01000498.1	100	20	0	0	74639	74658	17008	17027	0.65	37.4
Bobwhite_2.0_possible_apicomplexan_scaffold_jcf7180006226006	JAQE01000498.1	82.857	35	6	0	117489	117523	17243	17277	0.65	37.4
Bobwhite_2.0_possible_apicomplexan_scaffold_jcf7180006226006	JAQE01000498.1	95.652	23	1	0	147647	147669	26431	26453	0.65	37.4
Bobwhite_2.0_possible_apicomplexan_scaffold_jcf7180006226006	JAQE01000498.1	75	56	11	1	186847	186902	28094	28042	0.65	37.4
Bobwhite_2.0_possible_apicomplexan_scaffold_jcf7180006226006	JAQE01000498.1	81.579	38	7	0	183600	183637	28609	28572	0.65	37.4
Bobwhite_2.0_possible_apicomplexan_scaffold_jcf7180006226006	JAQE01000498.1	75.714	70	12	4	289243	289310	39948	40014	0.65	37.4
Bobwhite_2.0_possible_apicomplexan_scaffold_jcf7180006226006	JAQE01000498.1	82.857	35	6	0	334293	334327	40721	40755	0.65	37.4
Bobwhite_2.0_possible_apicomplexan_scaffold_jcf7180006226006	JAQE01000498.1	89.286	28	3	0	288881	288908	40733	40760	0.65	37.4
Bobwhite_2.0_possible_apicomplexan_scaffold_jcf7180006226006	JAQE01000498.1	84.848	33	5	0	307292	307324	42790	42758	0.65	37.4
Bobwhite_2.0_possible_apicomplexan_scaffold_jcf7180006226006	JAQE01000498.1	85.294	34	2	1	1772	1802	43727	43760	0.65	37.4
Bobwhite_2.0_possible_apicomplexan_scaffold_jcf7180006226006	JAQE01000498.1	82.857	35	6	0	14641	14675	43787	43753	0.65	37.4
Bobwhite_2.0_possible_apicomplexan_scaffold_jcf7180006226006	JAQE01000498.1	84.848	33	5	0	212336	212368	44252	44220	0.65	37.4
Bobwhite_2.0_possible_apicomplexan_scaffold_jcf7180006226006	JAQE01000498.1	80	40	8	0	189554	189593	46147	46108	0.65	37.4
Bobwhite_2.0_possible_apicomplexan_scaffold_jcf7180006226006	JAQE01000498.1	95.652	23	1	0	26691	26713	50448	50426	0.65	37.4
Bobwhite_2.0_possible_apicomplexan_scaffold_jcf7180006226006	JAQE01000498.1	92	25	2	0	15641	15665	101584	101608	0.65	37.4
Bobwhite_2.0_possible_apicomplexan_scaffold_jcf7180006226006	JAQE01000498.1	87.5	32	3	1	196191	196221	104751	104720	0.65	37.4
Bobwhite_2.0_possible_apicomplexan_scaffold_jcf7180006226006	JAQE01000498.1	85.294	34	3	1	307292	307325	108035	108004	0.65	37.4
Bobwhite_2.0_possible_apicomplexan_scaffold_jcf7180006226006	JAQE01000498.1	87.5	32	3	1	6062	6092	109021	108990	0.65	37.4
Bobwhite_2.0_possible_apicomplexan_scaffold_jcf7180006226006	JAQE01000498.1	80	40	8	0	96248	96287	109346	109385	0.65	37.4
Bobwhite_2.0_possible_apicomplexan_scaffold_jcf7180006226006	JAQE01000498.1	89.286	28	3	0	3935	3962	109756	109783	0.65	37.4
Bobwhite_2.0_possible_apicomplexan_scaffold_jcf7180006226006	JAQE01000498.1	75.472	53	13	0	326142	326194	115373	115425	0.65	37.4
Bobwhite_2.0_possible_apicomplexan_scaffold_jcf7180006226006	JAQE01000498.1	84.615	39	4	2	69871	69908	120375	120338	0.65	37.4
Bobwhite_2.0_possible_apicomplexan_scaffold_jcf7180006226006	JAQE01000498.1	83.784	37	4	1	191532	191568	132202	132236	0.65	37.4
Bobwhite_2.0_possible_apicomplexan_scaffold_jcf7180006226006	JAQE01000498.1	92	25	2	0	192238	192262	132228	132204	0.65	37.4
Bobwhite_2.0_possible_apicomplexan_scaffold_jcf7180006226006	JAQE01000498.1	100	20	0	0	15642	15661	134549	134530	0.65	37.4
Bobwhite_2.0_possible_apicomplexan_scaffold_jcf7180006226006	JAQE01000498.1	73.134	67	16	1	109059	109125	144103	144167	0.65	37.4
Bobwhite_2.0_possible_apicomplexan_scaffold_jcf7180006226006	JAQE01000498.1	73.494	83	13	5	328602	328678	148872	148951	0.65	37.4
Bobwhite_2.0_possible_apicomplexan_scaffold_jcf7180006226006	JAQE01000498.1	86.667	30	4	0	111237	111266	148878	148907	0.65	37.4
Bobwhite_2.0_possible_apicomplexan_scaffold_jcf7180006226006	JAQE01000498.1	92.593	27	1	1	338690	338716	151608	151633	0.65	37.4
Bobwhite_2.0_possible_apicomplexan_scaffold_jcf7180006226006	JAQE01000498.1	75.472	53	13	0	147182	147234	185062	185114	0.65	37.4
Bobwhite_2.0_possible_apicomplexan_scaffold_jcf7180006226006	JAQE01000498.1	86.667	30	4	0	179116	179145	187470	187499	0.65	37.4
Bobwhite_2.0_possible_apicomplexan_scaffold_jcf7180006226006	JAQE01000498.1	80.952	42	6	1	326526	326567	194844	194805	0.65	37.4
Bobwhite_2.0_possible_apicomplexan_scaffold_jcf7180006226006	JAQE01000498.1	89.286	28	3	0	169681	169708	194849	194822	0.65	37.4
Bobwhite_2.0_possible_apicomplexan_scaffold_jcf7180006226006	JAQE01000498.1	81.579	38	7	0	180154	180191	220479	220516	0.65	37.4
Bobwhite_2.0_possible_apicomplexan_scaffold_jcf7180006226006	JAQE01000498.1	71.134	97	21	4	15577	15673	222980	222891	0.65	37.4
Bobwhite_2.0_possible_apicomplexan_scaffold_jcf7180006226006	JAQE01000498.1	69.767	86	23	1	186843	186928	222988	222906	0.65	37.4
Bobwhite_2.0_possible_apicomplexan_scaffold_jcf7180006226006	JAQE01000498.1	84.848	33	5	0	312128	312160	223256	223288	0.65	37.4
Bobwhite_2.0_possible_apicomplexan_scaffold_jcf7180006226006	JAQE01000498.1	81.579	38	7	0	331211	331248	227229	227266	0.65	37.4
Bobwhite_2.0_possible_apicomplexan_scaffold_jcf7180006226006	JAQE01000498.1	92	25	2	0	18134	18158	231261	231285	0.65	37.4
Bobwhite_2.0_possible_apicomplexan_scaffold_jcf7180006226006	JAQE01000498.1	80	40	2	1	212327	212366	231674	231641	0.65	37.4
Bobwhite_2.0_possible_apicomplexan_scaffold_jcf7180006226006	JAQE01000498.1	84.848	33	5	0	266166	266198	233584	233552	0.65	37.4
Bobwhite_2.0_possible_apicomplexan_scaffold_jcf7180006226006	JAQE01000498.1	86.667	30	4	0	175247	175276	233555	233584	0.65	37.4
Bobwhite_2.0_possible_apicomplexan_scaffold_jcf7180006226006	JAQE01000498.1	84.848	33	5	0	307293	307325	233557	233589	0.65	37.4
Bobwhite_2.0_possible_apicomplexan_scaffold_jcf7180006226006	JAQE01000498.1	86.111	36	2	2	15565	15600	234991	235023	0.65	37.4
Bobwhite_2.0_possible_apicomplexan_scaffold_jcf7180006226006	JAQE01000498.1	80	40	8	0	14642	14681	236058	236097	0.65	37.4
Bobwhite_2.0_possible_apicomplexan_scaffold_jcf7180006226006	JAQE01000498.1	82.857	35	6	0	307288	307322	236097	236063	0.65	37.4
Bobwhite_2.0_possible_apicomplexan_scaffold_jcf7180006226006	JAQE01000498.1	72.059	68	19	0	320363	320430	236208	236141	0.65	37.4
Bobwhite_2.0_possible_apicomplexan_scaffold_jcf7180006226006	JAQE01000498.1	82.051	39	5	1	306709	306747	236203	236167	0.65	37.4
Bobwhite_2.0_possible_apicomplexan_scaffold_jcf7180006226006	JAQE01000498.1	82.857	35	6	0	212408	212442	236388	236354	0.65	37.4
Bobwhite_2.0_possible_apicomplexan_scaffold_jcf7180006226006	JAQE01000498.1	83.333	36	3	1	275724	275759	236493	236525	0.65	37.4
Bobwhite_2.0_possible_apicomplexan_scaffold_jcf7180006226006	JAQE01000498.1	84.848	33	5	0	266166	266198	237974	237942	0.65	37.4
Bobwhite_2.0_possible_apicomplexan_scaffold_jcf7180006226006	JAQE01000498.1	80	45	4	2	324439	324483	239115	239076	0.65	37.4
Bobwhite_2.0_possible_apicomplexan_scaffold_jcf7180006226006	JAQE01000498.1	79.07	43	9	0	63940	63982	239122	239080	0.65	37.4
Bobwhite_2.0_possible_apicomplexan_scaffold_jcf7180006226006	JAQE01000498.1	84.848	33	5	0	266166	266198	239086	239118	0.65	37.4
Bobwhite_2.0_possible_apicomplexan_scaffold_jcf7180006226006	JAQE01000498.1	82.857	35	6	0	169678	169712	239087	239121	0.65	37.4
Bobwhite_2.0_possible_apicomplexan_scaffold_jcf7180006226006	JAQE01000498.1	85.294	34	3	1	307292	307325	239126	239095	0.65	37.4
Bobwhite_2.0_possible_apicomplexan_scaffold_jcf7180006226006	JAQE01000498.1	84.848	33	5	0	343636	343668	240737	240769	0.65	37.4
Bobwhite_2.0_possible_apicomplexan_scaffold_jcf7180006226006	JAQE01000498.1	92	25	2	0	36411	36435	240749	240773	0.65	37.4
Bobwhite_2.0_possible_apicomplexan_scaffold_jcf7180006226006	JAQE01000498.1	80	45	8	1	266178	266221	248962	248918	0.65	37.4
Bobwhite_2.0_possible_apicomplexan_scaffold_jcf7180006226006	JAQE01000498.1	86.667	30	4	0	262170	262199	248939	248968	0.65	37.4
Bobwhite_2.0_possible_apicomplexan_scaffold_jcf7180006226006	JAQE01000498.1	66.827	208	59	8	216327	216527	259932	260136	0.65	37.4
Bobwhite_2.0_possible_apicomplexan_scaffold_jcf7180006226006	JAQE01000498.1	77.273	44	2	1	347870	347913	261113	261078	0.65	37.4
Bobwhite_2.0_possible_apicomplexan_scaffold_jcf7180006226006	JAQE01000498.1	69.444	72	6	2	208263	208332	296808	296865	0.65	37.4
Bobwhite_2.0_possible_apicomplexan_scaffold_jcf7180006226006	JAQE01000498.1	84.848	33	5	0	223139	223171	303297	303329	0.65	37.4
Bobwhite_2.0_possible_apicomplexan_scaffold_jcf7180006226006	JAQE01000498.1	83.784	37	4	1	323634	323668	316103	316067	0.65	37.4
Bobwhite_2.0_possible_apicomplexan_scaffold_jcf7180006226006	JAQE01000498.1	80	40	8	0	273351	273390	317130	317169	0.65	37.4
Bobwhite_2.0_possible_apicomplexan_scaffold_jcf7180006226006	JAQE01000498.1	85.294	34	2	1	313310	313343	321015	321045	0.65	37.4
Bobwhite_2.0_possible_apicomplexan_scaffold_jcf7180006226006	JAQE01000498.1	81.081	37	7	0	192859	192895	1830	1866	2.3	35.6
Bobwhite_2.0_possible_apicomplexan_scaffold_jcf7180006226006	JAQE01000498.1	100	19	0	0	309803	309821	1853	1871	2.3	35.6
Bobwhite_2.0_possible_apicomplexan_scaffold_jcf7180006226006	JAQE01000498.1	88.889	27	3	0	98268	98294	4098	4072	2.3	35.6
Bobwhite_2.0_possible_apicomplexan_scaffold_jcf7180006226006	JAQE01000498.1	91.667	24	2	0	112595	112618	4682	4705	2.3	35.6
Bobwhite_2.0_possible_apicomplexan_scaffold_jcf7180006226006	JAQE01000498.1	95.455	22	1	0	69879	69900	10411	10432	2.3	35.6
Bobwhite_2.0_possible_apicomplexan_scaffold_jcf7180006226006	JAQE01000498.1	84.848	33	2	1	4176	4205	13527	13495	2.3	35.6
Bobwhite_2.0_possible_apicomplexan_scaffold_jcf7180006226006	JAQE01000498.1	84.375	32	5	0	82035	82066	13631	13662	2.3	35.6
Bobwhite_2.0_possible_apicomplexan_scaffold_jcf7180006226006	JAQE01000498.1	88.889	27	3	0	303205	303231	14021	13995	2.3	35.6
Bobwhite_2.0_possible_apicomplexan_scaffold_jcf7180006226006	JAQE01000498.1	100	19	0	0	69883	69901	14355	14337	2.3	35.6
Bobwhite_2.0_possible_apicomplexan_scaffold_jcf7180006226006	JAQE01000498.1	74.074	54	9	1	263482	263530	17241	17294	2.3	35.6
Bobwhite_2.0_possible_apicomplexan_scaffold_jcf7180006226006	JAQE01000498.1	95.455	22	1	0	345746	345767	17356	17377	2.3	35.6
Bobwhite_2.0_possible_apicomplexan_scaffold_jcf7180006226006	JAQE01000498.1	73.214	56	9	1	186877	186926	18891	18946	2.3	35.6
Bobwhite_2.0_possible_apicomplexan_scaffold_jcf7180006226006	JAQE01000498.1	87.097	31	3	1	299490	299520	19444	19473	2.3	35.6
Bobwhite_2.0_possible_apicomplexan_scaffold_jcf7180006226006	JAQE01000498.1	91.667	24	2	0	69877	69900	20146	20123	2.3	35.6
Bobwhite_2.0_possible_apicomplexan_scaffold_jcf7180006226006	JAQE01000498.1	76.364	55	9	2	3938	3991	20718	20667	2.3	35.6
Bobwhite_2.0_possible_apicomplexan_scaffold_jcf7180006226006	JAQE01000498.1	81.081	37	7	0	86696	86732	20713	20749	2.3	35.6
Bobwhite_2.0_possible_apicomplexan_scaffold_jcf7180006226006	JAQE01000498.1	100	19	0	0	73877	73895	26983	27001	2.3	35.6
Bobwhite_2.0_possible_apicomplexan_scaffold_jcf7180006226006	JAQE01000498.1	79.487	39	8	0	331210	331248	28040	28002	2.3	35.6
Bobwhite_2.0_possible_apicomplexan_scaffold_jcf7180006226006	JAQE01000498.1	84.375	32	5	0	4180	4211	28047	28078	2.3	35.6
Bobwhite_2.0_possible_apicomplexan_scaffold_jcf7180006226006	JAQE01000498.1	78.571	42	9	0	182941	182982	28882	28841	2.3	35.6
Bobwhite_2.0_possible_apicomplexan_scaffold_jcf7180006226006	JAQE01000498.1	86.207	29	4	0	44145	44173	29888	29916	2.3	35.6
Bobwhite_2.0_possible_apicomplexan_scaffold_jcf7180006226006	JAQE01000498.1	79.545	44	8	1	323630	323672	39994	39951	2.3	35.6
Bobwhite_2.0_possible_apicomplexan_scaffold_jcf7180006226006	JAQE01000498.1	78	50	7	2	101358	101405	40708	40661	2.3	35.6
Bobwhite_2.0_possible_apicomplexan_scaffold_jcf7180006226006	JAQE01000498.1	100	19	0	0	270748	270766	40757	40739	2.3	35.6
Bobwhite_2.0_possible_apicomplexan_scaffold_jcf7180006226006	JAQE01000498.1	86.207	29	4	0	187048	187076	41874	41846	2.3	35.6
Bobwhite_2.0_possible_apicomplexan_scaffold_jcf7180006226006	JAQE01000498.1	91.667	24	2	0	12583	12606	41850	41873	2.3	35.6
Bobwhite_2.0_possible_apicomplexan_scaffold_jcf7180006226006	JAQE01000498.1	86.207	29	4	0	328466	328494	42274	42302	2.3	35.6
Bobwhite_2.0_possible_apicomplexan_scaffold_jcf7180006226006	JAQE01000498.1	78.261	46	9	1	262174	262219	42793	42749	2.3	35.6
Bobwhite_2.0_possible_apicomplexan_scaffold_jcf7180006226006	JAQE01000498.1	91.667	24	2	0	282316	282339	42772	42749	2.3	35.6
Bobwhite_2.0_possible_apicomplexan_scaffold_jcf7180006226006	JAQE01000498.1	84.375	32	5	0	266166	266197	42762	42793	2.3	35.6
Bobwhite_2.0_possible_apicomplexan_scaffold_jcf7180006226006	JAQE01000498.1	100	19	0	0	326176	326194	42767	42785	2.3	35.6
Bobwhite_2.0_possible_apicomplexan_scaffold_jcf7180006226006	JAQE01000498.1	91.667	24	2	0	326677	326700	43776	43753	2.3	35.6
Bobwhite_2.0_possible_apicomplexan_scaffold_jcf7180006226006	JAQE01000498.1	78.571	42	9	0	189578	189619	46102	46143	2.3	35.6
Bobwhite_2.0_possible_apicomplexan_scaffold_jcf7180006226006	JAQE01000498.1	91.667	24	2	0	307291	307314	47171	47194	2.3	35.6
Bobwhite_2.0_possible_apicomplexan_scaffold_jcf7180006226006	JAQE01000498.1	73.239	71	13	3	23874	23941	48579	48646	2.3	35.6
Bobwhite_2.0_possible_apicomplexan_scaffold_jcf7180006226006	JAQE01000498.1	78	50	8	2	71443	71492	50287	50241	2.3	35.6
Bobwhite_2.0_possible_apicomplexan_scaffold_jcf7180006226006	JAQE01000498.1	88.889	27	3	0	307294	307320	50782	50756	2.3	35.6
Bobwhite_2.0_possible_apicomplexan_scaffold_jcf7180006226006	JAQE01000498.1	86.207	29	4	0	252055	252083	53526	53554	2.3	35.6
Bobwhite_2.0_possible_apicomplexan_scaffold_jcf7180006226006	JAQE01000498.1	100	19	0	0	186625	186643	57480	57462	2.3	35.6
Bobwhite_2.0_possible_apicomplexan_scaffold_jcf7180006226006	JAQE01000498.1	79.487	39	8	0	326725	326763	68416	68378	2.3	35.6
Bobwhite_2.0_possible_apicomplexan_scaffold_jcf7180006226006	JAQE01000498.1	75	52	4	2	347678	347721	92644	92594	2.3	35.6
Bobwhite_2.0_possible_apicomplexan_scaffold_jcf7180006226006	JAQE01000498.1	88.889	27	3	0	184509	184535	93789	93815	2.3	35.6
Bobwhite_2.0_possible_apicomplexan_scaffold_jcf7180006226006	JAQE01000498.1	88.889	27	3	0	65598	65624	100539	100565	2.3	35.6
Bobwhite_2.0_possible_apicomplexan_scaffold_jcf7180006226006	JAQE01000498.1	95.455	22	1	0	27175	27196	104857	104878	2.3	35.6
Bobwhite_2.0_possible_apicomplexan_scaffold_jcf7180006226006	JAQE01000498.1	81.579	38	5	1	169677	169712	107995	108032	2.3	35.6
Bobwhite_2.0_possible_apicomplexan_scaffold_jcf7180006226006	JAQE01000498.1	91.667	24	2	0	4182	4205	109782	109759	2.3	35.6
Bobwhite_2.0_possible_apicomplexan_scaffold_jcf7180006226006	JAQE01000498.1	79.487	39	8	0	270729	270767	115386	115424	2.3	35.6
Bobwhite_2.0_possible_apicomplexan_scaffold_jcf7180006226006	JAQE01000498.1	84.375	32	5	0	10627	10658	118975	118944	2.3	35.6
Bobwhite_2.0_possible_apicomplexan_scaffold_jcf7180006226006	JAQE01000498.1	95.455	22	1	0	69883	69904	120289	120268	2.3	35.6
Bobwhite_2.0_possible_apicomplexan_scaffold_jcf7180006226006	JAQE01000498.1	65.06	166	51	2	89171	89329	124394	124559	2.3	35.6
Bobwhite_2.0_possible_apicomplexan_scaffold_jcf7180006226006	JAQE01000498.1	86.207	29	4	0	349705	349733	124954	124926	2.3	35.6
Bobwhite_2.0_possible_apicomplexan_scaffold_jcf7180006226006	JAQE01000498.1	86.207	29	4	0	72837	72865	124943	124971	2.3	35.6
Bobwhite_2.0_possible_apicomplexan_scaffold_jcf7180006226006	JAQE01000498.1	100	19	0	0	328600	328618	129247	129229	2.3	35.6
Bobwhite_2.0_possible_apicomplexan_scaffold_jcf7180006226006	JAQE01000498.1	95.455	22	1	0	345751	345772	129251	129230	2.3	35.6
Bobwhite_2.0_possible_apicomplexan_scaffold_jcf7180006226006	JAQE01000498.1	87.097	31	2	1	318757	318785	130262	130232	2.3	35.6
Bobwhite_2.0_possible_apicomplexan_scaffold_jcf7180006226006	JAQE01000498.1	91.667	24	2	0	323645	323668	131458	131435	2.3	35.6
Bobwhite_2.0_possible_apicomplexan_scaffold_jcf7180006226006	JAQE01000498.1	88.889	27	3	0	26693	26719	131462	131436	2.3	35.6
Bobwhite_2.0_possible_apicomplexan_scaffold_jcf7180006226006	JAQE01000498.1	84.375	32	5	0	287779	287810	137929	137898	2.3	35.6
Bobwhite_2.0_possible_apicomplexan_scaffold_jcf7180006226006	JAQE01000498.1	91.667	24	2	0	336331	336354	137935	137912	2.3	35.6
Bobwhite_2.0_possible_apicomplexan_scaffold_jcf7180006226006	JAQE01000498.1	86.207	29	4	0	211451	211479	141769	141797	2.3	35.6
Bobwhite_2.0_possible_apicomplexan_scaffold_jcf7180006226006	JAQE01000498.1	100	19	0	0	321368	321386	142075	142057	2.3	35.6
Bobwhite_2.0_possible_apicomplexan_scaffold_jcf7180006226006	JAQE01000498.1	79.487	39	8	0	194318	194356	148792	148830	2.3	35.6
Bobwhite_2.0_possible_apicomplexan_scaffold_jcf7180006226006	JAQE01000498.1	88.889	27	3	0	184501	184527	148859	148885	2.3	35.6
Bobwhite_2.0_possible_apicomplexan_scaffold_jcf7180006226006	JAQE01000498.1	86.207	29	4	0	209646	209674	149637	149665	2.3	35.6
Bobwhite_2.0_possible_apicomplexan_scaffold_jcf7180006226006	JAQE01000498.1	75	56	8	2	65593	65645	151602	151654	2.3	35.6
Bobwhite_2.0_possible_apicomplexan_scaffold_jcf7180006226006	JAQE01000498.1	88.889	27	3	0	111238	111264	151608	151634	2.3	35.6
Bobwhite_2.0_possible_apicomplexan_scaffold_jcf7180006226006	JAQE01000498.1	84.375	32	5	0	121352	121383	156118	156149	2.3	35.6
Bobwhite_2.0_possible_apicomplexan_scaffold_jcf7180006226006	JAQE01000498.1	88.889	27	3	0	117979	118005	172274	172300	2.3	35.6
Bobwhite_2.0_possible_apicomplexan_scaffold_jcf7180006226006	JAQE01000498.1	100	19	0	0	64956	64974	179781	179799	2.3	35.6
Bobwhite_2.0_possible_apicomplexan_scaffold_jcf7180006226006	JAQE01000498.1	86.207	29	4	0	26694	26722	194841	194813	2.3	35.6
Bobwhite_2.0_possible_apicomplexan_scaffold_jcf7180006226006	JAQE01000498.1	86.207	29	4	0	266169	266197	194850	194822	2.3	35.6
Bobwhite_2.0_possible_apicomplexan_scaffold_jcf7180006226006	JAQE01000498.1	100	19	0	0	100046	100064	209397	209415	2.3	35.6
Bobwhite_2.0_possible_apicomplexan_scaffold_jcf7180006226006	JAQE01000498.1	86.207	29	4	0	306302	306330	210032	210004	2.3	35.6
Bobwhite_2.0_possible_apicomplexan_scaffold_jcf7180006226006	JAQE01000498.1	72.881	59	16	0	170726	170784	211011	211069	2.3	35.6
Bobwhite_2.0_possible_apicomplexan_scaffold_jcf7180006226006	JAQE01000498.1	92.308	26	1	1	219674	219698	219319	219294	2.3	35.6
Bobwhite_2.0_possible_apicomplexan_scaffold_jcf7180006226006	JAQE01000498.1	87.097	31	2	1	211313	211343	220111	220083	2.3	35.6
Bobwhite_2.0_possible_apicomplexan_scaffold_jcf7180006226006	JAQE01000498.1	77.273	44	10	0	63177	63220	222944	222901	2.3	35.6
Bobwhite_2.0_possible_apicomplexan_scaffold_jcf7180006226006	JAQE01000498.1	78.723	47	6	2	303195	303237	222902	222948	2.3	35.6
Bobwhite_2.0_possible_apicomplexan_scaffold_jcf7180006226006	JAQE01000498.1	95.455	22	1	0	69411	69432	222944	222923	2.3	35.6
Bobwhite_2.0_possible_apicomplexan_scaffold_jcf7180006226006	JAQE01000498.1	91.667	24	2	0	15576	15599	222954	222931	2.3	35.6
Bobwhite_2.0_possible_apicomplexan_scaffold_jcf7180006226006	JAQE01000498.1	95.455	22	1	0	69411	69432	222971	222950	2.3	35.6
Bobwhite_2.0_possible_apicomplexan_scaffold_jcf7180006226006	JAQE01000498.1	100	19	0	0	117504	117522	223787	223805	2.3	35.6
Bobwhite_2.0_possible_apicomplexan_scaffold_jcf7180006226006	JAQE01000498.1	95.455	22	1	0	338698	338719	224783	224804	2.3	35.6
Bobwhite_2.0_possible_apicomplexan_scaffold_jcf7180006226006	JAQE01000498.1	70.588	102	21	5	150906	151005	226857	226763	2.3	35.6
Bobwhite_2.0_possible_apicomplexan_scaffold_jcf7180006226006	JAQE01000498.1	91.667	24	2	0	331212	331235	227812	227789	2.3	35.6
Bobwhite_2.0_possible_apicomplexan_scaffold_jcf7180006226006	JAQE01000498.1	76.471	51	10	1	14790	14838	228393	228443	2.3	35.6
Bobwhite_2.0_possible_apicomplexan_scaffold_jcf7180006226006	JAQE01000498.1	79.487	39	8	0	288702	288740	229760	229722	2.3	35.6
Bobwhite_2.0_possible_apicomplexan_scaffold_jcf7180006226006	JAQE01000498.1	86.207	29	4	0	26693	26721	232397	232425	2.3	35.6
Bobwhite_2.0_possible_apicomplexan_scaffold_jcf7180006226006	JAQE01000498.1	86.207	29	4	0	282310	282338	232432	232404	2.3	35.6
Bobwhite_2.0_possible_apicomplexan_scaffold_jcf7180006226006	JAQE01000498.1	81.081	37	7	0	14642	14678	233585	233549	2.3	35.6
Bobwhite_2.0_possible_apicomplexan_scaffold_jcf7180006226006	JAQE01000498.1	88.889	27	3	0	195900	195926	233551	233577	2.3	35.6
Bobwhite_2.0_possible_apicomplexan_scaffold_jcf7180006226006	JAQE01000498.1	91.667	24	2	0	14655	14678	233551	233574	2.3	35.6
Bobwhite_2.0_possible_apicomplexan_scaffold_jcf7180006226006	JAQE01000498.1	82.353	34	6	0	307292	307325	233593	233560	2.3	35.6
Bobwhite_2.0_possible_apicomplexan_scaffold_jcf7180006226006	JAQE01000498.1	80.488	41	2	2	69871	69905	234748	234708	2.3	35.6
Bobwhite_2.0_possible_apicomplexan_scaffold_jcf7180006226006	JAQE01000498.1	70.707	99	23	4	336262	336356	236322	236418	2.3	35.6
Bobwhite_2.0_possible_apicomplexan_scaffold_jcf7180006226006	JAQE01000498.1	73.438	64	16	1	289249	289312	236385	236323	2.3	35.6
Bobwhite_2.0_possible_apicomplexan_scaffold_jcf7180006226006	JAQE01000498.1	81.081	37	3	1	343635	343667	236374	236338	2.3	35.6
Bobwhite_2.0_possible_apicomplexan_scaffold_jcf7180006226006	JAQE01000498.1	84.375	32	5	0	98414	98445	236360	236391	2.3	35.6
Bobwhite_2.0_possible_apicomplexan_scaffold_jcf7180006226006	JAQE01000498.1	100	19	0	0	211324	211342	236879	236861	2.3	35.6
Bobwhite_2.0_possible_apicomplexan_scaffold_jcf7180006226006	JAQE01000498.1	79.487	39	8	0	323458	323496	236863	236901	2.3	35.6
Bobwhite_2.0_possible_apicomplexan_scaffold_jcf7180006226006	JAQE01000498.1	91.667	24	2	0	69882	69905	237395	237418	2.3	35.6
Bobwhite_2.0_possible_apicomplexan_scaffold_jcf7180006226006	JAQE01000498.1	91.667	24	2	0	270743	270766	237735	237712	2.3	35.6
Bobwhite_2.0_possible_apicomplexan_scaffold_jcf7180006226006	JAQE01000498.1	86.207	29	4	0	307292	307320	237946	237974	2.3	35.6
Bobwhite_2.0_possible_apicomplexan_scaffold_jcf7180006226006	JAQE01000498.1	86.207	29	4	0	180769	180797	238000	238028	2.3	35.6
Bobwhite_2.0_possible_apicomplexan_scaffold_jcf7180006226006	JAQE01000498.1	81.579	38	5	1	63941	63978	238003	238038	2.3	35.6
Bobwhite_2.0_possible_apicomplexan_scaffold_jcf7180006226006	JAQE01000498.1	91.667	24	2	0	336331	336354	238009	238032	2.3	35.6
Bobwhite_2.0_possible_apicomplexan_scaffold_jcf7180006226006	JAQE01000498.1	81.081	37	7	0	14642	14678	239085	239121	2.3	35.6
Bobwhite_2.0_possible_apicomplexan_scaffold_jcf7180006226006	JAQE01000498.1	95.455	22	1	0	326462	326483	240753	240732	2.3	35.6
Bobwhite_2.0_possible_apicomplexan_scaffold_jcf7180006226006	JAQE01000498.1	91.667	24	2	0	262231	262254	240791	240768	2.3	35.6
Bobwhite_2.0_possible_apicomplexan_scaffold_jcf7180006226006	JAQE01000498.1	85.294	34	4	1	180413	180445	241681	241648	2.3	35.6
Bobwhite_2.0_possible_apicomplexan_scaffold_jcf7180006226006	JAQE01000498.1	88.889	27	3	0	262170	262196	248958	248932	2.3	35.6
Bobwhite_2.0_possible_apicomplexan_scaffold_jcf7180006226006	JAQE01000498.1	84.375	32	5	0	14814	14845	249250	249281	2.3	35.6
Bobwhite_2.0_possible_apicomplexan_scaffold_jcf7180006226006	JAQE01000498.1	80.488	41	6	1	207006	207046	249317	249279	2.3	35.6
Bobwhite_2.0_possible_apicomplexan_scaffold_jcf7180006226006	JAQE01000498.1	100	19	0	0	323648	323666	249374	249356	2.3	35.6
Bobwhite_2.0_possible_apicomplexan_scaffold_jcf7180006226006	JAQE01000498.1	77.551	49	10	1	63941	63989	250540	250493	2.3	35.6
Bobwhite_2.0_possible_apicomplexan_scaffold_jcf7180006226006	JAQE01000498.1	86.207	29	4	0	83841	83869	251914	251886	2.3	35.6
Bobwhite_2.0_possible_apicomplexan_scaffold_jcf7180006226006	JAQE01000498.1	82.857	35	2	1	182691	182725	252033	252003	2.3	35.6
Bobwhite_2.0_possible_apicomplexan_scaffold_jcf7180006226006	JAQE01000498.1	88.889	27	3	0	340691	340717	252243	252217	2.3	35.6
Bobwhite_2.0_possible_apicomplexan_scaffold_jcf7180006226006	JAQE01000498.1	91.667	24	2	0	303205	303228	254389	254366	2.3	35.6
Bobwhite_2.0_possible_apicomplexan_scaffold_jcf7180006226006	JAQE01000498.1	91.667	24	2	0	219695	219718	263236	263259	2.3	35.6
Bobwhite_2.0_possible_apicomplexan_scaffold_jcf7180006226006	JAQE01000498.1	75.862	58	11	2	2219	2275	296784	296729	2.3	35.6
Bobwhite_2.0_possible_apicomplexan_scaffold_jcf7180006226006	JAQE01000498.1	86.207	29	4	0	326167	326195	296776	296748	2.3	35.6
Bobwhite_2.0_possible_apicomplexan_scaffold_jcf7180006226006	JAQE01000498.1	91.667	24	2	0	211328	211351	296835	296858	2.3	35.6
Bobwhite_2.0_possible_apicomplexan_scaffold_jcf7180006226006	JAQE01000498.1	88.889	27	3	0	309996	310022	297173	297199	2.3	35.6
Bobwhite_2.0_possible_apicomplexan_scaffold_jcf7180006226006	JAQE01000498.1	91.667	24	2	0	287508	287531	307402	307425	2.3	35.6
Bobwhite_2.0_possible_apicomplexan_scaffold_jcf7180006226006	JAQE01000498.1	86.207	29	4	0	287780	287808	308364	308336	2.3	35.6
Bobwhite_2.0_possible_apicomplexan_scaffold_jcf7180006226006	JAQE01000498.1	82.353	34	6	0	14652	14685	314259	314292	2.3	35.6
Bobwhite_2.0_possible_apicomplexan_scaffold_jcf7180006226006	JAQE01000498.1	86.207	29	4	0	307292	307320	314275	314303	2.3	35.6
Bobwhite_2.0_possible_apicomplexan_scaffold_jcf7180006226006	JAQE01000498.1	86.207	29	4	0	319763	319791	316083	316055	2.3	35.6
Bobwhite_2.0_possible_apicomplexan_scaffold_jcf7180006226006	JAQE01000498.1	91.667	24	2	0	211315	211338	316097	316074	2.3	35.6
Bobwhite_2.0_possible_apicomplexan_scaffold_jcf7180006226006	JAQE01000498.1	87.879	33	2	2	292509	292540	317333	317302	2.3	35.6
Bobwhite_2.0_possible_apicomplexan_scaffold_jcf7180006226006	JAQE01000498.1	86.207	29	4	0	63941	63969	317333	317361	2.3	35.6
Bobwhite_2.0_possible_apicomplexan_scaffold_jcf7180006226006	JAQE01000498.1	84.375	32	5	0	266166	266197	317894	317925	2.3	35.6
Bobwhite_2.0_possible_apicomplexan_scaffold_jcf7180006226006	JAQE01000498.1	100	19	0	0	94167	94185	321571	321553	2.3	35.6
Bobwhite_2.0_possible_apicomplexan_scaffold_jcf7180006226006	JAQE01000498.1	81.818	33	6	0	97926	97958	1841	1873	8	33.7
Bobwhite_2.0_possible_apicomplexan_scaffold_jcf7180006226006	JAQE01000498.1	85.714	28	4	0	90052	90079	4096	4069	8	33.7
Bobwhite_2.0_possible_apicomplexan_scaffold_jcf7180006226006	JAQE01000498.1	95.238	21	1	0	6063	6083	5508	5488	8	33.7
Bobwhite_2.0_possible_apicomplexan_scaffold_jcf7180006226006	JAQE01000498.1	85.714	28	4	0	111482	111509	6344	6317	8	33.7
Bobwhite_2.0_possible_apicomplexan_scaffold_jcf7180006226006	JAQE01000498.1	100	18	0	0	186163	186180	11786	11769	8	33.7
Bobwhite_2.0_possible_apicomplexan_scaffold_jcf7180006226006	JAQE01000498.1	78.947	38	8	0	328595	328632	11933	11970	8	33.7
Bobwhite_2.0_possible_apicomplexan_scaffold_jcf7180006226006	JAQE01000498.1	95.238	21	1	0	28324	28344	12184	12164	8	33.7
Bobwhite_2.0_possible_apicomplexan_scaffold_jcf7180006226006	JAQE01000498.1	85.714	28	4	0	7989	8016	13535	13508	8	33.7
Bobwhite_2.0_possible_apicomplexan_scaffold_jcf7180006226006	JAQE01000498.1	82.857	35	5	1	122564	122598	13514	13547	8	33.7
Bobwhite_2.0_possible_apicomplexan_scaffold_jcf7180006226006	JAQE01000498.1	84.848	33	4	1	325223	325254	14326	14358	8	33.7
Bobwhite_2.0_possible_apicomplexan_scaffold_jcf7180006226006	JAQE01000498.1	100	18	0	0	194316	194333	14693	14710	8	33.7
Bobwhite_2.0_possible_apicomplexan_scaffold_jcf7180006226006	JAQE01000498.1	85.294	34	2	2	185951	185984	14973	14943	8	33.7
Bobwhite_2.0_possible_apicomplexan_scaffold_jcf7180006226006	JAQE01000498.1	77.273	44	7	1	328592	328635	16041	16001	8	33.7
Bobwhite_2.0_possible_apicomplexan_scaffold_jcf7180006226006	JAQE01000498.1	81.081	37	4	1	328471	328507	16155	16188	8	33.7
Bobwhite_2.0_possible_apicomplexan_scaffold_jcf7180006226006	JAQE01000498.1	100	18	0	0	59548	59565	16160	16177	8	33.7
Bobwhite_2.0_possible_apicomplexan_scaffold_jcf7180006226006	JAQE01000498.1	95.238	21	1	0	194313	194333	16689	16669	8	33.7
Bobwhite_2.0_possible_apicomplexan_scaffold_jcf7180006226006	JAQE01000498.1	78.723	47	7	2	3307	3353	16736	16693	8	33.7
Bobwhite_2.0_possible_apicomplexan_scaffold_jcf7180006226006	JAQE01000498.1	80	40	6	1	5745	5782	16738	16699	8	33.7
Bobwhite_2.0_possible_apicomplexan_scaffold_jcf7180006226006	JAQE01000498.1	92	25	1	1	69406	69429	16720	16744	8	33.7
Bobwhite_2.0_possible_apicomplexan_scaffold_jcf7180006226006	JAQE01000498.1	80.556	36	7	0	140351	140386	16960	16995	8	33.7
Bobwhite_2.0_possible_apicomplexan_scaffold_jcf7180006226006	JAQE01000498.1	88.462	26	3	0	6072	6097	17272	17247	8	33.7
Bobwhite_2.0_possible_apicomplexan_scaffold_jcf7180006226006	JAQE01000498.1	95.238	21	1	0	42726	42746	17341	17321	8	33.7
Bobwhite_2.0_possible_apicomplexan_scaffold_jcf7180006226006	JAQE01000498.1	91.304	23	2	0	6075	6097	17344	17322	8	33.7
Bobwhite_2.0_possible_apicomplexan_scaffold_jcf7180006226006	JAQE01000498.1	88.462	26	3	0	94677	94702	17382	17357	8	33.7
Bobwhite_2.0_possible_apicomplexan_scaffold_jcf7180006226006	JAQE01000498.1	83.871	31	5	0	82025	82055	17712	17682	8	33.7
Bobwhite_2.0_possible_apicomplexan_scaffold_jcf7180006226006	JAQE01000498.1	88.462	26	3	0	95273	95298	17859	17834	8	33.7
Bobwhite_2.0_possible_apicomplexan_scaffold_jcf7180006226006	JAQE01000498.1	85.714	28	4	0	311984	312011	18413	18440	8	33.7
Bobwhite_2.0_possible_apicomplexan_scaffold_jcf7180006226006	JAQE01000498.1	95.238	21	1	0	111402	111422	18427	18447	8	33.7
Bobwhite_2.0_possible_apicomplexan_scaffold_jcf7180006226006	JAQE01000498.1	100	18	0	0	73878	73895	19008	19025	8	33.7
Bobwhite_2.0_possible_apicomplexan_scaffold_jcf7180006226006	JAQE01000498.1	100	18	0	0	94916	94933	19026	19009	8	33.7
Bobwhite_2.0_possible_apicomplexan_scaffold_jcf7180006226006	JAQE01000498.1	95.238	21	1	0	7988	8008	19478	19498	8	33.7
Bobwhite_2.0_possible_apicomplexan_scaffold_jcf7180006226006	JAQE01000498.1	100	18	0	0	328470	328487	19583	19566	8	33.7
Bobwhite_2.0_possible_apicomplexan_scaffold_jcf7180006226006	JAQE01000498.1	85.714	28	4	0	208555	208582	20109	20136	8	33.7
Bobwhite_2.0_possible_apicomplexan_scaffold_jcf7180006226006	JAQE01000498.1	82.857	35	5	1	110368	110402	20716	20683	8	33.7
Bobwhite_2.0_possible_apicomplexan_scaffold_jcf7180006226006	JAQE01000498.1	83.333	36	2	2	19490	19523	20725	20692	8	33.7
Bobwhite_2.0_possible_apicomplexan_scaffold_jcf7180006226006	JAQE01000498.1	86.207	29	1	1	186612	186640	20693	20718	8	33.7
Bobwhite_2.0_possible_apicomplexan_scaffold_jcf7180006226006	JAQE01000498.1	85.714	28	4	0	328464	328491	20724	20697	8	33.7
Bobwhite_2.0_possible_apicomplexan_scaffold_jcf7180006226006	JAQE01000498.1	86.667	30	2	1	212344	212373	21887	21860	8	33.7
Bobwhite_2.0_possible_apicomplexan_scaffold_jcf7180006226006	JAQE01000498.1	80.556	36	7	0	287767	287802	22238	22273	8	33.7
Bobwhite_2.0_possible_apicomplexan_scaffold_jcf7180006226006	JAQE01000498.1	82.857	35	5	1	307290	307324	22240	22273	8	33.7
Bobwhite_2.0_possible_apicomplexan_scaffold_jcf7180006226006	JAQE01000498.1	91.304	23	2	0	326172	326194	22268	22246	8	33.7
Bobwhite_2.0_possible_apicomplexan_scaffold_jcf7180006226006	JAQE01000498.1	95.238	21	1	0	270747	270767	22250	22270	8	33.7
Bobwhite_2.0_possible_apicomplexan_scaffold_jcf7180006226006	JAQE01000498.1	80.556	36	7	0	307292	307327	22255	22290	8	33.7
Bobwhite_2.0_possible_apicomplexan_scaffold_jcf7180006226006	JAQE01000498.1	100	18	0	0	299495	299512	23568	23551	8	33.7
Bobwhite_2.0_possible_apicomplexan_scaffold_jcf7180006226006	JAQE01000498.1	95.238	21	1	0	69412	69432	24033	24053	8	33.7
Bobwhite_2.0_possible_apicomplexan_scaffold_jcf7180006226006	JAQE01000498.1	95.238	21	1	0	160262	160282	25612	25592	8	33.7
Bobwhite_2.0_possible_apicomplexan_scaffold_jcf7180006226006	JAQE01000498.1	91.304	23	2	0	89288	89310	25598	25620	8	33.7
Bobwhite_2.0_possible_apicomplexan_scaffold_jcf7180006226006	JAQE01000498.1	91.304	23	2	0	323633	323655	26262	26284	8	33.7
Bobwhite_2.0_possible_apicomplexan_scaffold_jcf7180006226006	JAQE01000498.1	100	18	0	0	170183	170200	27036	27053	8	33.7
Bobwhite_2.0_possible_apicomplexan_scaffold_jcf7180006226006	JAQE01000498.1	91.304	23	2	0	308208	308230	27678	27656	8	33.7
Bobwhite_2.0_possible_apicomplexan_scaffold_jcf7180006226006	JAQE01000498.1	77.083	48	10	1	328396	328443	27863	27817	8	33.7
Bobwhite_2.0_possible_apicomplexan_scaffold_jcf7180006226006	JAQE01000498.1	91.304	23	2	0	28586	28608	27976	27998	8	33.7
Bobwhite_2.0_possible_apicomplexan_scaffold_jcf7180006226006	JAQE01000498.1	82.353	34	3	1	3307	3340	28065	28095	8	33.7
Bobwhite_2.0_possible_apicomplexan_scaffold_jcf7180006226006	JAQE01000498.1	100	18	0	0	190022	190039	28591	28574	8	33.7
Bobwhite_2.0_possible_apicomplexan_scaffold_jcf7180006226006	JAQE01000498.1	82.857	35	4	1	69870	69904	28823	28855	8	33.7
Bobwhite_2.0_possible_apicomplexan_scaffold_jcf7180006226006	JAQE01000498.1	100	18	0	0	328473	328490	29074	29057	8	33.7
Bobwhite_2.0_possible_apicomplexan_scaffold_jcf7180006226006	JAQE01000498.1	100	18	0	0	287420	287437	30450	30433	8	33.7
Bobwhite_2.0_possible_apicomplexan_scaffold_jcf7180006226006	JAQE01000498.1	84.848	33	4	1	196950	196981	31211	31243	8	33.7
Bobwhite_2.0_possible_apicomplexan_scaffold_jcf7180006226006	JAQE01000498.1	100	18	0	0	285804	285821	33009	33026	8	33.7
Bobwhite_2.0_possible_apicomplexan_scaffold_jcf7180006226006	JAQE01000498.1	88.889	27	1	1	287648	287674	39247	39223	8	33.7
Bobwhite_2.0_possible_apicomplexan_scaffold_jcf7180006226006	JAQE01000498.1	91.304	23	2	0	267227	267249	40576	40598	8	33.7
Bobwhite_2.0_possible_apicomplexan_scaffold_jcf7180006226006	JAQE01000498.1	84.375	32	3	1	205532	205561	40651	40620	8	33.7
Bobwhite_2.0_possible_apicomplexan_scaffold_jcf7180006226006	JAQE01000498.1	91.304	23	2	0	340695	340717	40729	40751	8	33.7
Bobwhite_2.0_possible_apicomplexan_scaffold_jcf7180006226006	JAQE01000498.1	91.304	23	2	0	69411	69433	41847	41869	8	33.7
Bobwhite_2.0_possible_apicomplexan_scaffold_jcf7180006226006	JAQE01000498.1	81.818	33	6	0	266178	266210	42799	42767	8	33.7
Bobwhite_2.0_possible_apicomplexan_scaffold_jcf7180006226006	JAQE01000498.1	85.714	28	4	0	169678	169705	42849	42822	8	33.7
Bobwhite_2.0_possible_apicomplexan_scaffold_jcf7180006226006	JAQE01000498.1	81.818	33	6	0	266166	266198	43748	43780	8	33.7
Bobwhite_2.0_possible_apicomplexan_scaffold_jcf7180006226006	JAQE01000498.1	81.818	33	6	0	98418	98450	44251	44219	8	33.7
Bobwhite_2.0_possible_apicomplexan_scaffold_jcf7180006226006	JAQE01000498.1	85.714	28	4	0	191593	191620	44247	44220	8	33.7
Bobwhite_2.0_possible_apicomplexan_scaffold_jcf7180006226006	JAQE01000498.1	85.714	28	4	0	15570	15597	45317	45344	8	33.7
Bobwhite_2.0_possible_apicomplexan_scaffold_jcf7180006226006	JAQE01000498.1	100	18	0	0	198814	198831	46131	46114	8	33.7
Bobwhite_2.0_possible_apicomplexan_scaffold_jcf7180006226006	JAQE01000498.1	82.857	35	5	1	199850	199884	50273	50306	8	33.7
Bobwhite_2.0_possible_apicomplexan_scaffold_jcf7180006226006	JAQE01000498.1	81.579	38	6	1	241423	241459	50312	50275	8	33.7
Bobwhite_2.0_possible_apicomplexan_scaffold_jcf7180006226006	JAQE01000498.1	85.714	28	4	0	307288	307315	55197	55224	8	33.7
Bobwhite_2.0_possible_apicomplexan_scaffold_jcf7180006226006	JAQE01000498.1	88.462	26	3	0	34422	34447	60819	60844	8	33.7
Bobwhite_2.0_possible_apicomplexan_scaffold_jcf7180006226006	JAQE01000498.1	100	18	0	0	323291	323308	65408	65391	8	33.7
Bobwhite_2.0_possible_apicomplexan_scaffold_jcf7180006226006	JAQE01000498.1	74.51	51	13	0	38906	38956	65741	65791	8	33.7
Bobwhite_2.0_possible_apicomplexan_scaffold_jcf7180006226006	JAQE01000498.1	95.238	21	1	0	328167	328187	73143	73163	8	33.7
Bobwhite_2.0_possible_apicomplexan_scaffold_jcf7180006226006	JAQE01000498.1	76.923	52	10	2	138930	138980	91076	91126	8	33.7
Bobwhite_2.0_possible_apicomplexan_scaffold_jcf7180006226006	JAQE01000498.1	88.462	26	3	0	307292	307317	91713	91688	8	33.7
Bobwhite_2.0_possible_apicomplexan_scaffold_jcf7180006226006	JAQE01000498.1	88.462	26	3	0	14060	14085	92620	92595	8	33.7
Bobwhite_2.0_possible_apicomplexan_scaffold_jcf7180006226006	JAQE01000498.1	95.238	21	1	0	290480	290500	92642	92622	8	33.7
Bobwhite_2.0_possible_apicomplexan_scaffold_jcf7180006226006	JAQE01000498.1	91.304	23	2	0	119764	119786	93777	93799	8	33.7
Bobwhite_2.0_possible_apicomplexan_scaffold_jcf7180006226006	JAQE01000498.1	91.304	23	2	0	66443	66465	100988	101010	8	33.7
Bobwhite_2.0_possible_apicomplexan_scaffold_jcf7180006226006	JAQE01000498.1	91.304	23	2	0	290342	290364	103599	103577	8	33.7
Bobwhite_2.0_possible_apicomplexan_scaffold_jcf7180006226006	JAQE01000498.1	95.238	21	1	0	322823	322843	105064	105084	8	33.7
Bobwhite_2.0_possible_apicomplexan_scaffold_jcf7180006226006	JAQE01000498.1	77.5	40	3	1	102486	102525	109371	109338	8	33.7
Bobwhite_2.0_possible_apicomplexan_scaffold_jcf7180006226006	JAQE01000498.1	83.871	31	5	0	333008	333038	109379	109349	8	33.7
Bobwhite_2.0_possible_apicomplexan_scaffold_jcf7180006226006	JAQE01000498.1	86.667	30	2	1	266169	266198	109358	109385	8	33.7
Bobwhite_2.0_possible_apicomplexan_scaffold_jcf7180006226006	JAQE01000498.1	95.238	21	1	0	270747	270767	109365	109385	8	33.7
Bobwhite_2.0_possible_apicomplexan_scaffold_jcf7180006226006	JAQE01000498.1	91.304	23	2	0	190019	190041	109651	109673	8	33.7
Bobwhite_2.0_possible_apicomplexan_scaffold_jcf7180006226006	JAQE01000498.1	81.818	33	6	0	243249	243281	113126	113158	8	33.7
Bobwhite_2.0_possible_apicomplexan_scaffold_jcf7180006226006	JAQE01000498.1	70.37	81	14	3	326120	326194	115444	115368	8	33.7
Bobwhite_2.0_possible_apicomplexan_scaffold_jcf7180006226006	JAQE01000498.1	91.304	23	2	0	36411	36433	115421	115399	8	33.7
Bobwhite_2.0_possible_apicomplexan_scaffold_jcf7180006226006	JAQE01000498.1	95.238	21	1	0	17968	17988	115432	115452	8	33.7
Bobwhite_2.0_possible_apicomplexan_scaffold_jcf7180006226006	JAQE01000498.1	85.714	28	4	0	272173	272200	116271	116298	8	33.7
Bobwhite_2.0_possible_apicomplexan_scaffold_jcf7180006226006	JAQE01000498.1	100	18	0	0	277630	277647	121670	121653	8	33.7
Bobwhite_2.0_possible_apicomplexan_scaffold_jcf7180006226006	JAQE01000498.1	85.714	28	4	0	251943	251970	124946	124973	8	33.7
Bobwhite_2.0_possible_apicomplexan_scaffold_jcf7180006226006	JAQE01000498.1	81.818	33	6	0	307292	307324	125930	125898	8	33.7
Bobwhite_2.0_possible_apicomplexan_scaffold_jcf7180006226006	JAQE01000498.1	80.556	36	3	1	205512	205547	126184	126215	8	33.7
Bobwhite_2.0_possible_apicomplexan_scaffold_jcf7180006226006	JAQE01000498.1	85.714	28	4	0	14655	14682	126189	126216	8	33.7
Bobwhite_2.0_possible_apicomplexan_scaffold_jcf7180006226006	JAQE01000498.1	100	18	0	0	122562	122579	126380	126397	8	33.7
Bobwhite_2.0_possible_apicomplexan_scaffold_jcf7180006226006	JAQE01000498.1	75	52	10	1	334903	334951	128382	128331	8	33.7
Bobwhite_2.0_possible_apicomplexan_scaffold_jcf7180006226006	JAQE01000498.1	100	18	0	0	3213	3230	128745	128762	8	33.7
Bobwhite_2.0_possible_apicomplexan_scaffold_jcf7180006226006	JAQE01000498.1	100	18	0	0	94169	94186	129231	129248	8	33.7
Bobwhite_2.0_possible_apicomplexan_scaffold_jcf7180006226006	JAQE01000498.1	91.304	23	2	0	187055	187077	129234	129256	8	33.7
Bobwhite_2.0_possible_apicomplexan_scaffold_jcf7180006226006	JAQE01000498.1	88.462	26	3	0	190591	190616	130267	130242	8	33.7
Bobwhite_2.0_possible_apicomplexan_scaffold_jcf7180006226006	JAQE01000498.1	84.375	32	3	1	307292	307323	131337	131366	8	33.7
Bobwhite_2.0_possible_apicomplexan_scaffold_jcf7180006226006	JAQE01000498.1	85.714	28	4	0	326168	326195	131429	131456	8	33.7
Bobwhite_2.0_possible_apicomplexan_scaffold_jcf7180006226006	JAQE01000498.1	88.462	26	3	0	266173	266198	132304	132279	8	33.7
Bobwhite_2.0_possible_apicomplexan_scaffold_jcf7180006226006	JAQE01000498.1	88.462	26	3	0	266181	266206	132281	132306	8	33.7
Bobwhite_2.0_possible_apicomplexan_scaffold_jcf7180006226006	JAQE01000498.1	85.714	28	4	0	191538	191565	132284	132311	8	33.7
Bobwhite_2.0_possible_apicomplexan_scaffold_jcf7180006226006	JAQE01000498.1	91.304	23	2	0	117502	117524	134550	134528	8	33.7
Bobwhite_2.0_possible_apicomplexan_scaffold_jcf7180006226006	JAQE01000498.1	78.049	41	9	0	102507	102547	136941	136981	8	33.7
Bobwhite_2.0_possible_apicomplexan_scaffold_jcf7180006226006	JAQE01000498.1	88.462	26	3	0	209649	209674	147554	147579	8	33.7
Bobwhite_2.0_possible_apicomplexan_scaffold_jcf7180006226006	JAQE01000498.1	85.714	28	4	0	15573	15600	147797	147824	8	33.7
Bobwhite_2.0_possible_apicomplexan_scaffold_jcf7180006226006	JAQE01000498.1	95.238	21	1	0	86697	86717	148870	148850	8	33.7
Bobwhite_2.0_possible_apicomplexan_scaffold_jcf7180006226006	JAQE01000498.1	100	18	0	0	89170	89187	148870	148853	8	33.7
Bobwhite_2.0_possible_apicomplexan_scaffold_jcf7180006226006	JAQE01000498.1	95.238	21	1	0	86697	86717	148885	148865	8	33.7
Bobwhite_2.0_possible_apicomplexan_scaffold_jcf7180006226006	JAQE01000498.1	100	18	0	0	89170	89187	148885	148868	8	33.7
Bobwhite_2.0_possible_apicomplexan_scaffold_jcf7180006226006	JAQE01000498.1	81.081	37	4	1	69296	69332	151612	151645	8	33.7
Bobwhite_2.0_possible_apicomplexan_scaffold_jcf7180006226006	JAQE01000498.1	95.238	21	1	0	28581	28601	151657	151637	8	33.7
Bobwhite_2.0_possible_apicomplexan_scaffold_jcf7180006226006	JAQE01000498.1	81.818	33	6	0	285787	285819	152658	152626	8	33.7
Bobwhite_2.0_possible_apicomplexan_scaffold_jcf7180006226006	JAQE01000498.1	81.818	33	6	0	69872	69904	154554	154522	8	33.7
Bobwhite_2.0_possible_apicomplexan_scaffold_jcf7180006226006	JAQE01000498.1	91.304	23	2	0	307497	307519	162518	162540	8	33.7
Bobwhite_2.0_possible_apicomplexan_scaffold_jcf7180006226006	JAQE01000498.1	82.857	35	4	1	138185	138219	176052	176084	8	33.7
Bobwhite_2.0_possible_apicomplexan_scaffold_jcf7180006226006	JAQE01000498.1	70.732	82	21	2	145123	145201	182835	182916	8	33.7
Bobwhite_2.0_possible_apicomplexan_scaffold_jcf7180006226006	JAQE01000498.1	83.871	31	5	0	81936	81966	184386	184416	8	33.7
Bobwhite_2.0_possible_apicomplexan_scaffold_jcf7180006226006	JAQE01000498.1	95.238	21	1	0	36415	36435	185599	185619	8	33.7
Bobwhite_2.0_possible_apicomplexan_scaffold_jcf7180006226006	JAQE01000498.1	86.667	30	3	1	196950	196978	189064	189093	8	33.7
Bobwhite_2.0_possible_apicomplexan_scaffold_jcf7180006226006	JAQE01000498.1	86.667	30	3	1	304627	304655	190654	190625	8	33.7
Bobwhite_2.0_possible_apicomplexan_scaffold_jcf7180006226006	JAQE01000498.1	95.238	21	1	0	298385	298405	203854	203834	8	33.7
Bobwhite_2.0_possible_apicomplexan_scaffold_jcf7180006226006	JAQE01000498.1	100	18	0	0	194661	194678	204398	204415	8	33.7
Bobwhite_2.0_possible_apicomplexan_scaffold_jcf7180006226006	JAQE01000498.1	86.667	30	2	1	159957	159984	206456	206485	8	33.7
Bobwhite_2.0_possible_apicomplexan_scaffold_jcf7180006226006	JAQE01000498.1	91.304	23	2	0	145916	145938	208623	208645	8	33.7
Bobwhite_2.0_possible_apicomplexan_scaffold_jcf7180006226006	JAQE01000498.1	78.049	41	9	0	336844	336884	215514	215474	8	33.7
Bobwhite_2.0_possible_apicomplexan_scaffold_jcf7180006226006	JAQE01000498.1	95.238	21	1	0	262172	262192	215587	215607	8	33.7
Bobwhite_2.0_possible_apicomplexan_scaffold_jcf7180006226006	JAQE01000498.1	89.655	29	0	2	341049	341074	216524	216496	8	33.7
Bobwhite_2.0_possible_apicomplexan_scaffold_jcf7180006226006	JAQE01000498.1	88.462	26	3	0	87194	87219	220088	220113	8	33.7
Bobwhite_2.0_possible_apicomplexan_scaffold_jcf7180006226006	JAQE01000498.1	88.462	26	3	0	301433	301458	222670	222695	8	33.7
Bobwhite_2.0_possible_apicomplexan_scaffold_jcf7180006226006	JAQE01000498.1	72.414	58	16	0	65587	65644	222958	222901	8	33.7
Bobwhite_2.0_possible_apicomplexan_scaffold_jcf7180006226006	JAQE01000498.1	73.684	57	13	1	3453	3509	222909	222963	8	33.7
Bobwhite_2.0_possible_apicomplexan_scaffold_jcf7180006226006	JAQE01000498.1	81.818	33	6	0	67044	67076	222945	222913	8	33.7
Bobwhite_2.0_possible_apicomplexan_scaffold_jcf7180006226006	JAQE01000498.1	100	18	0	0	73877	73894	222941	222924	8	33.7
Bobwhite_2.0_possible_apicomplexan_scaffold_jcf7180006226006	JAQE01000498.1	88.462	26	3	0	4182	4207	222948	222973	8	33.7
Bobwhite_2.0_possible_apicomplexan_scaffold_jcf7180006226006	JAQE01000498.1	100	18	0	0	73877	73894	222968	222951	8	33.7
Bobwhite_2.0_possible_apicomplexan_scaffold_jcf7180006226006	JAQE01000498.1	100	18	0	0	19499	19516	223030	223013	8	33.7
Bobwhite_2.0_possible_apicomplexan_scaffold_jcf7180006226006	JAQE01000498.1	75.472	53	8	2	38920	38969	223834	223784	8	33.7
Bobwhite_2.0_possible_apicomplexan_scaffold_jcf7180006226006	JAQE01000498.1	74.074	54	11	1	4149	4202	223847	223797	8	33.7
Bobwhite_2.0_possible_apicomplexan_scaffold_jcf7180006226006	JAQE01000498.1	88.462	26	3	0	328475	328500	226812	226787	8	33.7
Bobwhite_2.0_possible_apicomplexan_scaffold_jcf7180006226006	JAQE01000498.1	95.238	21	1	0	14655	14675	228449	228429	8	33.7
Bobwhite_2.0_possible_apicomplexan_scaffold_jcf7180006226006	JAQE01000498.1	88.462	26	3	0	205628	205653	228483	228508	8	33.7
Bobwhite_2.0_possible_apicomplexan_scaffold_jcf7180006226006	JAQE01000498.1	75.41	61	11	3	208164	208221	229781	229722	8	33.7
Bobwhite_2.0_possible_apicomplexan_scaffold_jcf7180006226006	JAQE01000498.1	88.462	26	3	0	266173	266198	230260	230285	8	33.7
Bobwhite_2.0_possible_apicomplexan_scaffold_jcf7180006226006	JAQE01000498.1	100	18	0	0	328470	328487	230637	230654	8	33.7
Bobwhite_2.0_possible_apicomplexan_scaffold_jcf7180006226006	JAQE01000498.1	100	18	0	0	236392	236409	232321	232338	8	33.7
Bobwhite_2.0_possible_apicomplexan_scaffold_jcf7180006226006	JAQE01000498.1	84.375	32	3	1	189491	189522	232386	232415	8	33.7
Bobwhite_2.0_possible_apicomplexan_scaffold_jcf7180006226006	JAQE01000498.1	84.848	33	4	1	307293	307325	233566	233535	8	33.7
Bobwhite_2.0_possible_apicomplexan_scaffold_jcf7180006226006	JAQE01000498.1	80.556	36	7	0	195889	195924	233583	233548	8	33.7
Bobwhite_2.0_possible_apicomplexan_scaffold_jcf7180006226006	JAQE01000498.1	100	18	0	0	266181	266198	233554	233571	8	33.7
Bobwhite_2.0_possible_apicomplexan_scaffold_jcf7180006226006	JAQE01000498.1	86.667	30	3	1	94519	94547	235222	235193	8	33.7
Bobwhite_2.0_possible_apicomplexan_scaffold_jcf7180006226006	JAQE01000498.1	81.818	33	6	0	307290	307322	236060	236092	8	33.7
Bobwhite_2.0_possible_apicomplexan_scaffold_jcf7180006226006	JAQE01000498.1	83.871	31	5	0	14651	14681	236176	236206	8	33.7
Bobwhite_2.0_possible_apicomplexan_scaffold_jcf7180006226006	JAQE01000498.1	85.714	28	4	0	326167	326194	236316	236343	8	33.7
Bobwhite_2.0_possible_apicomplexan_scaffold_jcf7180006226006	JAQE01000498.1	76.596	47	9	1	189476	189522	236341	236385	8	33.7
Bobwhite_2.0_possible_apicomplexan_scaffold_jcf7180006226006	JAQE01000498.1	83.333	36	1	2	36414	36446	236409	236376	8	33.7
Bobwhite_2.0_possible_apicomplexan_scaffold_jcf7180006226006	JAQE01000498.1	95.238	21	1	0	327048	327068	236396	236416	8	33.7
Bobwhite_2.0_possible_apicomplexan_scaffold_jcf7180006226006	JAQE01000498.1	89.286	28	2	1	199576	199602	236450	236477	8	33.7
Bobwhite_2.0_possible_apicomplexan_scaffold_jcf7180006226006	JAQE01000498.1	81.818	44	4	3	277336	277376	237438	237396	8	33.7
Bobwhite_2.0_possible_apicomplexan_scaffold_jcf7180006226006	JAQE01000498.1	95.238	21	1	0	262172	262192	237877	237897	8	33.7
Bobwhite_2.0_possible_apicomplexan_scaffold_jcf7180006226006	JAQE01000498.1	85.714	28	4	0	270743	270770	237937	237964	8	33.7
Bobwhite_2.0_possible_apicomplexan_scaffold_jcf7180006226006	JAQE01000498.1	86.667	30	2	1	14655	14684	237941	237968	8	33.7
Bobwhite_2.0_possible_apicomplexan_scaffold_jcf7180006226006	JAQE01000498.1	86.667	30	2	1	307292	307321	238006	238033	8	33.7
Bobwhite_2.0_possible_apicomplexan_scaffold_jcf7180006226006	JAQE01000498.1	95.238	21	1	0	270747	270767	238011	238031	8	33.7
Bobwhite_2.0_possible_apicomplexan_scaffold_jcf7180006226006	JAQE01000498.1	71.233	73	20	1	320358	320430	238103	238032	8	33.7
Bobwhite_2.0_possible_apicomplexan_scaffold_jcf7180006226006	JAQE01000498.1	78.571	42	7	1	323643	323682	238909	238868	8	33.7
Bobwhite_2.0_possible_apicomplexan_scaffold_jcf7180006226006	JAQE01000498.1	83.871	31	5	0	307292	307322	239114	239084	8	33.7
Bobwhite_2.0_possible_apicomplexan_scaffold_jcf7180006226006	JAQE01000498.1	83.871	31	5	0	307292	307322	239120	239090	8	33.7
Bobwhite_2.0_possible_apicomplexan_scaffold_jcf7180006226006	JAQE01000498.1	75	76	14	5	271976	272048	239438	239365	8	33.7
Bobwhite_2.0_possible_apicomplexan_scaffold_jcf7180006226006	JAQE01000498.1	95.238	21	1	0	28581	28601	239671	239651	8	33.7
Bobwhite_2.0_possible_apicomplexan_scaffold_jcf7180006226006	JAQE01000498.1	88.462	26	3	0	169690	169715	240740	240765	8	33.7
Bobwhite_2.0_possible_apicomplexan_scaffold_jcf7180006226006	JAQE01000498.1	91.304	23	2	0	336332	336354	240740	240762	8	33.7
Bobwhite_2.0_possible_apicomplexan_scaffold_jcf7180006226006	JAQE01000498.1	91.304	23	2	0	334491	334513	241137	241159	8	33.7
Bobwhite_2.0_possible_apicomplexan_scaffold_jcf7180006226006	JAQE01000498.1	85.714	28	4	0	340969	340996	245096	245123	8	33.7
Bobwhite_2.0_possible_apicomplexan_scaffold_jcf7180006226006	JAQE01000498.1	100	18	0	0	188016	188033	245413	245430	8	33.7
Bobwhite_2.0_possible_apicomplexan_scaffold_jcf7180006226006	JAQE01000498.1	81.818	33	6	0	334293	334325	247944	247912	8	33.7
Bobwhite_2.0_possible_apicomplexan_scaffold_jcf7180006226006	JAQE01000498.1	88.462	26	3	0	14646	14671	247914	247939	8	33.7
Bobwhite_2.0_possible_apicomplexan_scaffold_jcf7180006226006	JAQE01000498.1	91.304	23	2	0	198680	198702	248641	248663	8	33.7
Bobwhite_2.0_possible_apicomplexan_scaffold_jcf7180006226006	JAQE01000498.1	91.304	23	2	0	36414	36436	248674	248696	8	33.7
Bobwhite_2.0_possible_apicomplexan_scaffold_jcf7180006226006	JAQE01000498.1	80	40	6	1	211451	211490	248714	248677	8	33.7
Bobwhite_2.0_possible_apicomplexan_scaffold_jcf7180006226006	JAQE01000498.1	91.304	23	2	0	205522	205544	248765	248787	8	33.7
Bobwhite_2.0_possible_apicomplexan_scaffold_jcf7180006226006	JAQE01000498.1	85.714	28	4	0	195899	195926	248957	248930	8	33.7
Bobwhite_2.0_possible_apicomplexan_scaffold_jcf7180006226006	JAQE01000498.1	95.238	21	1	0	334493	334513	249101	249081	8	33.7
Bobwhite_2.0_possible_apicomplexan_scaffold_jcf7180006226006	JAQE01000498.1	83.871	31	5	0	340957	340987	250306	250276	8	33.7
Bobwhite_2.0_possible_apicomplexan_scaffold_jcf7180006226006	JAQE01000498.1	95.652	23	0	1	326166	326187	251355	251333	8	33.7
Bobwhite_2.0_possible_apicomplexan_scaffold_jcf7180006226006	JAQE01000498.1	67.308	104	20	3	304485	304584	251887	251980	8	33.7
Bobwhite_2.0_possible_apicomplexan_scaffold_jcf7180006226006	JAQE01000498.1	91.304	23	2	0	288724	288746	252239	252217	8	33.7
Bobwhite_2.0_possible_apicomplexan_scaffold_jcf7180006226006	JAQE01000498.1	83.871	31	5	0	212341	212371	252526	252556	8	33.7
Bobwhite_2.0_possible_apicomplexan_scaffold_jcf7180006226006	JAQE01000498.1	74.468	47	4	1	323451	323489	252592	252546	8	33.7
Bobwhite_2.0_possible_apicomplexan_scaffold_jcf7180006226006	JAQE01000498.1	100	18	0	0	14062	14079	252943	252960	8	33.7
Bobwhite_2.0_possible_apicomplexan_scaffold_jcf7180006226006	JAQE01000498.1	95.238	21	1	0	112504	112524	254359	254379	8	33.7
Bobwhite_2.0_possible_apicomplexan_scaffold_jcf7180006226006	JAQE01000498.1	78.947	38	8	0	211455	211492	255572	255609	8	33.7
Bobwhite_2.0_possible_apicomplexan_scaffold_jcf7180006226006	JAQE01000498.1	74.51	51	9	1	189474	189524	255624	255578	8	33.7
Bobwhite_2.0_possible_apicomplexan_scaffold_jcf7180006226006	JAQE01000498.1	91.304	23	2	0	202017	202039	258117	258095	8	33.7
Bobwhite_2.0_possible_apicomplexan_scaffold_jcf7180006226006	JAQE01000498.1	88.462	26	3	0	205058	205083	260139	260114	8	33.7
Bobwhite_2.0_possible_apicomplexan_scaffold_jcf7180006226006	JAQE01000498.1	89.286	28	2	1	263470	263496	288288	288315	8	33.7
Bobwhite_2.0_possible_apicomplexan_scaffold_jcf7180006226006	JAQE01000498.1	74.51	51	13	0	245065	245115	289334	289384	8	33.7
Bobwhite_2.0_possible_apicomplexan_scaffold_jcf7180006226006	JAQE01000498.1	78.947	38	8	0	247164	247201	291577	291614	8	33.7
Bobwhite_2.0_possible_apicomplexan_scaffold_jcf7180006226006	JAQE01000498.1	67.164	134	36	4	248585	248713	293002	293132	8	33.7
Bobwhite_2.0_possible_apicomplexan_scaffold_jcf7180006226006	JAQE01000498.1	81.579	38	6	1	287374	287410	296733	296770	8	33.7
Bobwhite_2.0_possible_apicomplexan_scaffold_jcf7180006226006	JAQE01000498.1	88.462	26	3	0	195900	195925	296839	296814	8	33.7
Bobwhite_2.0_possible_apicomplexan_scaffold_jcf7180006226006	JAQE01000498.1	77.273	44	6	1	14655	14698	296818	296857	8	33.7
Bobwhite_2.0_possible_apicomplexan_scaffold_jcf7180006226006	JAQE01000498.1	83.871	31	5	0	308139	308169	297173	297203	8	33.7
Bobwhite_2.0_possible_apicomplexan_scaffold_jcf7180006226006	JAQE01000498.1	100	18	0	0	292139	292156	297533	297516	8	33.7
Bobwhite_2.0_possible_apicomplexan_scaffold_jcf7180006226006	JAQE01000498.1	88.462	26	3	0	318356	318381	300424	300449	8	33.7
Bobwhite_2.0_possible_apicomplexan_scaffold_jcf7180006226006	JAQE01000498.1	88.462	26	3	0	67956	67981	301296	301271	8	33.7
Bobwhite_2.0_possible_apicomplexan_scaffold_jcf7180006226006	JAQE01000498.1	83.871	31	5	0	336334	336364	308368	308338	8	33.7
Bobwhite_2.0_possible_apicomplexan_scaffold_jcf7180006226006	JAQE01000498.1	83.871	31	5	0	340688	340718	314306	314276	8	33.7
Bobwhite_2.0_possible_apicomplexan_scaffold_jcf7180006226006	JAQE01000498.1	91.304	23	2	0	198287	198309	316356	316378	8	33.7
Bobwhite_2.0_possible_apicomplexan_scaffold_jcf7180006226006	JAQE01000498.1	74.51	51	9	1	326148	326194	317294	317344	8	33.7
Bobwhite_2.0_possible_apicomplexan_scaffold_jcf7180006226006	JAQE01000498.1	91.304	23	2	0	197667	197689	317766	317744	8	33.7
Bobwhite_2.0_possible_apicomplexan_scaffold_jcf7180006226006	JAQE01000498.1	77.083	48	6	2	287763	287810	317889	317931	8	33.7
Bobwhite_2.0_possible_apicomplexan_scaffold_jcf7180006226006	JAQE01000498.1	91.304	23	2	0	262169	262191	317899	317921	8	33.7
Bobwhite_2.0_possible_apicomplexan_scaffold_jcf7180006226006	JAQE01000498.1	91.304	23	2	0	182319	182341	318520	318542	8	33.7
Bobwhite_2.0_possible_apicomplexan_scaffold_jcf7180006226006	JAQE01000498.1	100	18	0	0	334074	334091	318576	318593	8	33.7
Bobwhite_2.0_possible_apicomplexan_scaffold_jcf7180006226006	JAQE01000498.1	85.714	28	4	0	182890	182917	320957	320984	8	33.7
Bobwhite_2.0_possible_apicomplexan_scaffold_jcf7180006226006	JAQE01000498.1	85.714	28	4	0	182890	182917	320981	321008	8	33.7
