# Supplementary material for: Annotated Draft Genome Assemblies for the Northern Bobwhite (Colinus virginianus) and the Scaled Quail (Callipepla squamata) Reveal Disparate Estimates of Modern Genome Diversity and Historic Effective Population Size
Source: G3 (Bethesda). 2017 Jul 17;7(9):3047–58. doi: 10.1534/g3.117.043083 (PMC5592930; doi:10.1534/g3.117.043083)
Supplement: Supplementary file 3 [file 3047FileS3.xlsx]

## Sheet: Scaled Quail Annotated Genes
UniProt Swiss-Prot Homology	Gene ID	Scaffold	Start	End
Similar to PCDHB11: Protocadherin beta-11 (Pan troglodytes)	ASZ78_16743	jcf7180005163369	515	1855
Similar to GBP6: Guanylate-binding protein 6 (Homo sapiens)	ASZ78_16309	jcf7180005226527	428	3756
Similar to Arhgef17: Rho guanine nucleotide exchange factor 17 (Mus musculus)	ASZ78_15121	jcf7180005233883	15065	23477
Similar to SPAG9: C-Jun-amino-terminal kinase-interacting protein 4 (Homo sapiens)	ASZ78_15122	jcf7180005233883	23567	26250
Similar to RELT: Tumor necrosis factor receptor superfamily member 19L (Macaca fascicularis)	ASZ78_15124	jcf7180005233883	41159	49002
Similar to unc-16: JNK-interacting protein (Caenorhabditis elegans)	ASZ78_15123	jcf7180005233883	26353	33861
Similar to FAM168A: Protein FAM168A (Homo sapiens)	ASZ78_15125	jcf7180005233883	50431	57504
Similar to Fam84a: Protein FAM84A (Mus musculus)	ASZ78_09823	jcf7180005232793	458383	459231
Similar to NBAS: Neuroblastoma-amplified sequence (Homo sapiens)	ASZ78_09824	jcf7180005232793	724476	752033
Protein of unknown function	ASZ78_09825	jcf7180005232793	782501	790534
Similar to RNF4: E3 ubiquitin-protein ligase RNF4 (Homo sapiens)	ASZ78_12490	jcf7180005228939	2072	15423
Similar to FAM193A: Protein FAM193A (Homo sapiens)	ASZ78_12491	jcf7180005228939	64840	107387
Similar to Tnip2: TNFAIP3-interacting protein 2 (Mus musculus)	ASZ78_12492	jcf7180005228939	135947	141860
Similar to SH3BP2: SH3 domain-binding protein 2 (Homo sapiens)	ASZ78_12493	jcf7180005228939	188383	201179
Similar to ADD1: Alpha-adducin (Homo sapiens)	ASZ78_12494	jcf7180005228939	232187	256784
Similar to HTT: Huntingtin (Homo sapiens)	ASZ78_12497	jcf7180005228939	339324	462011
Similar to GRK4: G protein-coupled receptor kinase 4 (Homo sapiens)	ASZ78_12496	jcf7180005228939	303583	332092
Similar to NOP14: Nucleolar protein 14 (Homo sapiens)	ASZ78_12495	jcf7180005228939	258724	302875
Similar to PCDHB11: Protocadherin beta-11 (Pan troglodytes)	ASZ78_15835	jcf7180005224238	3290	8086
Similar to Itpripl1: Inositol 1%2C4%2C5-trisphosphate receptor-interacting protein-like 1 (Rattus norvegicus)	ASZ78_16505	jcf7180005164354	2324	3619
Similar to TEKT3: Tektin-3 (Homo sapiens)	ASZ78_12122	jcf7180005233371	22273	27409
Similar to Pmp22: Peripheral myelin protein 22 (Rattus norvegicus)	ASZ78_12123	jcf7180005233371	34886	46021
Similar to HS3ST3B1: Heparan sulfate glucosamine 3-O-sulfotransferase 3B1 (Homo sapiens)	ASZ78_12124	jcf7180005233371	281199	301071
Similar to THEM4: Acyl-coenzyme A thioesterase THEM4 (Homo sapiens)	ASZ78_14925	jcf7180005234111	30798	32241
Similar to Mrpl9: 39S ribosomal protein L9%2C mitochondrial (Rattus norvegicus)	ASZ78_14928	jcf7180005234111	47033	48716
Similar to RORC: Nuclear receptor ROR-gamma (Homo sapiens)	ASZ78_14926	jcf7180005234111	37133	40789
Similar to NIT1: Nitrilase homolog 1 (Homo sapiens)	ASZ78_14922	jcf7180005234111	16609	18055
Similar to S100A10: Protein S100-A10 (Gallus gallus)	ASZ78_14924	jcf7180005234111	28568	29017
Similar to PSMB4: Proteasome subunit beta type-4 (Homo sapiens)	ASZ78_14935	jcf7180005234111	101988	103567
Similar to TDRKH: Tudor and KH domain-containing protein (Homo sapiens)	ASZ78_14927	jcf7180005234111	41647	44153
Similar to celf4: CUGBP Elav-like family member 4 (Xenopus tropicalis)	ASZ78_14930	jcf7180005234111	57565	59846
Similar to selenbp1: Selenium-binding protein 1 (Xenopus tropicalis)	ASZ78_14937	jcf7180005234111	134902	140268
Protein of unknown function	ASZ78_14938	jcf7180005234111	143005	147410
Similar to tnrc4-a: CUGBP Elav-like family member 3-A (Xenopus laevis)	ASZ78_14929	jcf7180005234111	52629	57102
Protein of unknown function	ASZ78_14939	jcf7180005234111	153084	156948
Similar to PFDN2: Prefoldin subunit 2 (Homo sapiens)	ASZ78_14921	jcf7180005234111	14379	15599
Similar to POGZ: Pogo transposable element with ZNF domain (Homo sapiens)	ASZ78_14936	jcf7180005234111	105642	122551
Similar to DEDD: Death effector domain-containing protein (Homo sapiens)	ASZ78_14923	jcf7180005234111	19248	21660
Similar to SNX27: Sorting nexin-27 (Bos taurus)	ASZ78_14931	jcf7180005234111	62565	75746
Similar to Cgn: Cingulin (Mus musculus)	ASZ78_14933	jcf7180005234111	89242	95161
Similar to Atp6v1a: V-type proton ATPase catalytic subunit A (Mus musculus)	ASZ78_14918	jcf7180005234111	8055	11057
Similar to TUFT1: Tuftelin (Homo sapiens)	ASZ78_14932	jcf7180005234111	77950	85304
Similar to CGN: Cingulin (Callithrix jacchus)	ASZ78_14934	jcf7180005234111	95399	97075
Similar to V-type proton ATPase catalytic subunit A (Fragment) (Zea mays)	ASZ78_14919	jcf7180005234111	11668	12142
Similar to ATP6V1A: V-type proton ATPase catalytic subunit A (Gallus gallus)	ASZ78_14920	jcf7180005234111	12449	13580
Similar to OR4K1: Olfactory receptor 4K1 (Homo sapiens)	ASZ78_16980	jcf7180005230077	542	952
Similar to Tap1: Antigen peptide transporter 1 (Mus musculus)	ASZ78_16308	jcf7180005232156	891	1565
Similar to DNMT1: DNA (cytosine-5)-methyltransferase 1 (Gallus gallus)	ASZ78_16300	jcf7180005232489	1854	6091
Similar to LDLRAD3: Low-density lipoprotein receptor class A domain-containing protein 3 (Homo sapiens)	ASZ78_11151	jcf7180005230312	86750	183752
Similar to PRR5L: Proline-rich protein 5-like (Bos taurus)	ASZ78_11153	jcf7180005230312	256376	285379
Similar to COMMD9: COMM domain-containing protein 9 (Homo sapiens)	ASZ78_11152	jcf7180005230312	215452	220595
Similar to RAG1: V(D)J recombination-activating protein 1 (Gallus gallus)	ASZ78_11155	jcf7180005230312	310730	320730
Similar to Nwc: Uncharacterized protein C11orf74 homolog (Mus musculus)	ASZ78_11157	jcf7180005230312	354025	370384
Similar to TRAF6: TNF receptor-associated factor 6 (Sus scrofa)	ASZ78_11154	jcf7180005230312	294740	304648
Similar to RAG2: V(D)J recombination-activating protein 2 (Gallus gallus)	ASZ78_11156	jcf7180005230312	328130	330946
Protein of unknown function	ASZ78_16405	jcf7180005231283	2069	2253
Similar to ACR: Acrosin (Meleagris gallopavo)	ASZ78_17052	jcf7180005226028	573	1119
Similar to Plxna4: Plexin-A4 (Mus musculus)	ASZ78_13061	jcf7180005229535	61961	95435
Similar to Phf7: PHD finger protein 7 (Mus musculus)	ASZ78_13063	jcf7180005229535	417835	419739
Similar to Chchd3: MICOS complex subunit Mic19 (Mus musculus)	ASZ78_13062	jcf7180005229535	203217	371373
Similar to SWT1: Transcriptional protein SWT1 (Homo sapiens)	ASZ78_15153	jcf7180005228372	48373	71479
Similar to TRMT1L: TRMT1-like protein (Bos taurus)	ASZ78_15152	jcf7180005228372	30854	47296
Similar to Ivns1abp: Influenza virus NS1A-binding protein homolog (Mus musculus)	ASZ78_15154	jcf7180005228372	86745	95479
Similar to SLC44A2: Choline transporter-like protein 2 (Homo sapiens)	ASZ78_15960	jcf7180005232176	47	4547
Similar to OR14I1: Olfactory receptor 14I1 (Homo sapiens)	ASZ78_16840	jcf7180005221402	1241	1570
Similar to Feather keratin 2 (Gallus gallus)	ASZ78_16527	jcf7180005227541	1276	3206
Similar to Ptchd3: Patched domain-containing protein 3 (Mus musculus)	ASZ78_11873	jcf7180005234486	27768	37156
Similar to MASTL: Serine/threonine-protein kinase greatwall (Gallus gallus)	ASZ78_11875	jcf7180005234486	64557	80583
Similar to mokA: Lovastatin nonaketide synthase mokA (Monascus pilosus)	ASZ78_11872	jcf7180005234486	81	4857
Similar to Yme1l1: ATP-dependent zinc metalloprotease YME1L1 (Rattus norvegicus)	ASZ78_11874	jcf7180005234486	41886	60718
Similar to ACBD5: Acyl-CoA-binding domain-containing protein 5 (Gallus gallus)	ASZ78_11876	jcf7180005234486	88956	110863
Similar to Abi1: Abl interactor 1 (Rattus norvegicus)	ASZ78_11877	jcf7180005234486	194474	208493
Similar to ydiU: UPF0061 protein YdiU (Escherichia coli O139:H28 (strain E24377A / ETEC))	ASZ78_11879	jcf7180005234486	228681	245666
Similar to PDSS1: Decaprenyl-diphosphate synthase subunit 1 (Homo sapiens)	ASZ78_11878	jcf7180005234486	210486	229190
Protein of unknown function	ASZ78_11881	jcf7180005234486	326287	337517
Similar to APBB1IP: Amyloid beta A4 precursor protein-binding family B member 1-interacting protein (Gallus gallus)	ASZ78_11880	jcf7180005234486	274131	295755
Similar to MYO3A: Myosin-IIIa (Homo sapiens)	ASZ78_11883	jcf7180005234486	410477	519403
Similar to GAD2: Glutamate decarboxylase 2 (Sus scrofa)	ASZ78_11882	jcf7180005234486	378747	408555
Similar to Mroh7: Maestro heat-like repeat-containing protein family member 7 (Mus musculus)	ASZ78_16257	jcf7180005234685	3	4684
Similar to Sarnp: SAP domain-containing ribonucleoprotein (Mus musculus)	ASZ78_15483	jcf7180005229331	411	20199
Similar to Gdf11: Growth/differentiation factor 11 (Mus musculus)	ASZ78_15484	jcf7180005229331	31296	38851
Similar to TRAF5: TNF receptor-associated factor 5 (Homo sapiens)	ASZ78_10208	jcf7180005233211	308478	316093
Similar to RCOR3: REST corepressor 3 (Homo sapiens)	ASZ78_10207	jcf7180005233211	270838	291774
Protein of unknown function	ASZ78_10209	jcf7180005233211	319236	323639
Similar to SLC30A1: Zinc transporter 1 (Macaca fascicularis)	ASZ78_10211	jcf7180005233211	382368	387121
Similar to RD3: Protein RD3 (Homo sapiens)	ASZ78_10210	jcf7180005233211	333408	340698
Similar to NEK2: Serine/threonine-protein kinase Nek2 (Homo sapiens)	ASZ78_10212	jcf7180005233211	406976	412984
Similar to Lpgat1: Acyl-CoA:lysophosphatidylglycerol acyltransferase 1 (Mus musculus)	ASZ78_10213	jcf7180005233211	438866	479670
Similar to DTL: Denticleless protein homolog (Gallus gallus)	ASZ78_10215	jcf7180005233211	515391	534556
Similar to INTS7: Integrator complex subunit 7 (Gallus gallus)	ASZ78_10214	jcf7180005233211	497823	515140
Similar to Ppp2r5a: Serine/threonine-protein phosphatase 2A 56 kDa regulatory subunit alpha isoform (Mus musculus)	ASZ78_10216	jcf7180005233211	569339	605186
Similar to NENF: Neudesin (Bos taurus)	ASZ78_10218	jcf7180005233211	623516	626734
Similar to ATF3: Cyclic AMP-dependent transcription factor ATF-3 (Homo sapiens)	ASZ78_10219	jcf7180005233211	669537	706419
Similar to Batf3: Basic leucine zipper transcriptional factor ATF-like 3 (Mus musculus)	ASZ78_10220	jcf7180005233211	732634	735153
Similar to TMEM206: Transmembrane protein 206 (Bos taurus)	ASZ78_10217	jcf7180005233211	607576	623233
Similar to NSL1: Kinetochore-associated protein NSL1 homolog (Homo sapiens)	ASZ78_10221	jcf7180005233211	736100	746056
Similar to wnt5b: Protein Wnt-5b (Danio rerio)	ASZ78_16677	jcf7180005173665	1183	1964
Similar to DNAJC9: DnaJ homolog subfamily C member 9 (Homo sapiens)	ASZ78_15468	jcf7180005231125	39404	39886
Similar to Srd5a1: 3-oxo-5-alpha-steroid 4-dehydrogenase 1 (Rattus norvegicus)	ASZ78_15086	jcf7180005228282	23363	37360
Similar to PAPD7: Non-canonical poly(A) RNA polymerase PAPD7 (Homo sapiens)	ASZ78_15087	jcf7180005228282	58445	105258
Similar to NSUN2: tRNA (cytosine(34)-C(5))-methyltransferase (Gallus gallus)	ASZ78_15085	jcf7180005228282	5366	23045
Similar to Flnc: Filamin-C (Mus musculus)	ASZ78_17075	jcf7180005143134	377	739
Similar to SLITRK6: SLIT and NTRK-like protein 6 (Homo sapiens)	ASZ78_07306	jcf7180005234403	279644	282166
Similar to SLITRK5: SLIT and NTRK-like protein 5 (Homo sapiens)	ASZ78_07307	jcf7180005234403	960515	963376
Similar to Feather keratin Cos1-1/Cos1-3/Cos2-1 (Columba livia)	ASZ78_15961	jcf7180005231582	2390	2695
Similar to Feather keratin 2 (Gallus gallus)	ASZ78_15962	jcf7180005231582	8532	8861
Similar to G2E3: G2/M phase-specific E3 ubiquitin-protein ligase (Macaca fascicularis)	ASZ78_16785	jcf7180005214751	638	1693
Similar to TPO: Thyroid peroxidase (Homo sapiens)	ASZ78_14410	jcf7180005233378	73858	113486
Similar to NDUFA9: NADH dehydrogenase [ubiquinone] 1 alpha subcomplex subunit 9%2C mitochondrial (Bos taurus)	ASZ78_15519	jcf7180005234583	20094	29190
Similar to Chst15: Carbohydrate sulfotransferase 15 (Rattus norvegicus)	ASZ78_04737	jcf7180005233428	406	1940
Similar to CPXM2: Inactive carboxypeptidase-like protein X2 (Homo sapiens)	ASZ78_04739	jcf7180005233428	90741	102627
Similar to F8: Coagulation factor VIII (Mus musculus)	ASZ78_04738	jcf7180005233428	40636	85320
Similar to GPR26: G-protein coupled receptor 26 (Homo sapiens)	ASZ78_04740	jcf7180005233428	123179	135441
Similar to HMX3: Homeobox protein HMX3 (Gallus gallus)	ASZ78_04743	jcf7180005233428	351253	352362
Similar to Hmx2: Homeobox protein HMX2 (Mus musculus)	ASZ78_04742	jcf7180005233428	343148	344842
Similar to Bub3: Mitotic checkpoint protein BUB3 (Mus musculus)	ASZ78_04741	jcf7180005233428	332274	342600
Similar to IKZF5: Zinc finger protein Pegasus (Gallus gallus)	ASZ78_04745	jcf7180005233428	401735	405603
Similar to C10orf88: Uncharacterized protein C10orf88 (Homo sapiens)	ASZ78_04748	jcf7180005233428	426560	430619
Similar to Pstk: L-seryl-tRNA(Sec) kinase (Mus musculus)	ASZ78_04746	jcf7180005233428	409609	411698
Similar to ACADSB: Short/branched chain specific acyl-CoA dehydrogenase%2C mitochondrial (Pongo abelii)	ASZ78_04744	jcf7180005233428	384585	392801
Similar to ADAM9: Disintegrin and metalloproteinase domain-containing protein 9 (Homo sapiens)	ASZ78_04747	jcf7180005233428	413161	419066
Similar to PLEKHA1: Pleckstrin homology domain-containing family A member 1 (Homo sapiens)	ASZ78_04755	jcf7180005233428	546461	559419
Similar to CUZD1: CUB and zona pellucida-like domain-containing protein 1 (Homo sapiens)	ASZ78_04749	jcf7180005233428	432094	438054
Similar to HTRA1: Serine protease HTRA1 (Bos taurus)	ASZ78_04754	jcf7180005233428	515833	530573
Protein of unknown function	ASZ78_04750	jcf7180005233428	441065	442116
Similar to CD163: Scavenger receptor cysteine-rich type 1 protein M130 (Sus scrofa)	ASZ78_04751	jcf7180005233428	447073	466231
Similar to Ssc4d: Scavenger receptor cysteine-rich domain-containing group B protein (Mus musculus)	ASZ78_04752	jcf7180005233428	470635	485684
Similar to Dmbt1: Deleted in malignant brain tumors 1 protein (Rattus norvegicus)	ASZ78_04753	jcf7180005233428	486153	500867
Similar to Tacc2: Transforming acidic coiled-coil-containing protein 2 (Mus musculus)	ASZ78_04756	jcf7180005233428	598247	647611
Similar to ATE1: Arginyl-tRNA--protein transferase 1 (Homo sapiens)	ASZ78_04759	jcf7180005233428	716502	726648
Similar to NSMCE4A: Non-structural maintenance of chromosomes element 4 homolog A (Bos taurus)	ASZ78_04758	jcf7180005233428	708040	715489
Protein of unknown function	ASZ78_04757	jcf7180005233428	656825	661239
Similar to Fgfrl1: Fibroblast growth factor receptor-like 1 (Rattus norvegicus)	ASZ78_04760	jcf7180005233428	865875	871936
Similar to FGFR2: Fibroblast growth factor receptor 2 (Gallus gallus)	ASZ78_04762	jcf7180005233428	890617	907353
Protein of unknown function	ASZ78_04761	jcf7180005233428	886086	888865
Similar to WDR11: WD repeat-containing protein 11 (Homo sapiens)	ASZ78_04763	jcf7180005233428	1103667	1136299
Similar to PLPP4: Phospholipid phosphatase 4 (Homo sapiens)	ASZ78_04764	jcf7180005233428	1231121	1237745
Similar to MCMBP: Mini-chromosome maintenance complex-binding protein (Gallus gallus)	ASZ78_04766	jcf7180005233428	1410469	1421640
Similar to BAG3: BAG family molecular chaperone regulator 3 (Homo sapiens)	ASZ78_04768	jcf7180005233428	1474175	1481604
Similar to INPP5F: Phosphatidylinositide phosphatase SAC2 (Homo sapiens)	ASZ78_04767	jcf7180005233428	1425242	1457380
Similar to SEC23IP: SEC23-interacting protein (Homo sapiens)	ASZ78_04765	jcf7180005233428	1393967	1410199
Similar to TIAL1: Nucleolysin TIAR (Homo sapiens)	ASZ78_04769	jcf7180005233428	1507611	1518981
Similar to RGS10: Regulator of G-protein signaling 10 (Bos taurus)	ASZ78_04770	jcf7180005233428	1532399	1539612
Protein of unknown function	ASZ78_04771	jcf7180005233428	1551968	1554318
Similar to Eif3a: Eukaryotic translation initiation factor 3 subunit A (Rattus norvegicus)	ASZ78_04776	jcf7180005233428	1752876	1769057
Similar to sfxn4: Sideroflexin-4 (Danio rerio)	ASZ78_04774	jcf7180005233428	1727167	1735370
Similar to PRDX3: Thioredoxin-dependent peroxide reductase%2C mitochondrial (Pongo abelii)	ASZ78_04773	jcf7180005233428	1700235	1725755
Similar to Fam45a: Protein FAM45A (Mus musculus)	ASZ78_04775	jcf7180005233428	1742176	1747980
Similar to GRK5: G protein-coupled receptor kinase 5 (Bos taurus)	ASZ78_04772	jcf7180005233428	1562388	1590899
Similar to Phgdh: D-3-phosphoglycerate dehydrogenase (Mus musculus)	ASZ78_11088	jcf7180005229132	47299	50479
Similar to sno1: Senecionine N-oxygenase (Tyria jacobaeae)	ASZ78_11085	jcf7180005229132	7234	10468
Similar to Fmo5: Dimethylaniline monooxygenase [N-oxide-forming] 5 (Mus musculus)	ASZ78_11084	jcf7180005229132	340	6220
Similar to PRKAB2: 5'-AMP-activated protein kinase subunit beta-2 (Homo sapiens)	ASZ78_11086	jcf7180005229132	12013	16349
Similar to PDE4DIP: Myomegalin (Homo sapiens)	ASZ78_11087	jcf7180005229132	17772	42902
Similar to REG4: Regenerating islet-derived protein 4 (Homo sapiens)	ASZ78_11090	jcf7180005229132	55003	55829
Similar to HMGCS2: Hydroxymethylglutaryl-CoA synthase%2C mitochondrial (Bos taurus)	ASZ78_11089	jcf7180005229132	51206	54072
Similar to NOTCH2NL: Notch homolog 2 N-terminal-like protein (Homo sapiens)	ASZ78_11092	jcf7180005229132	113356	129214
Similar to NOTCH2: Neurogenic locus notch homolog protein 2 (Homo sapiens)	ASZ78_11091	jcf7180005229132	60034	99716
Similar to SEC22B: Vesicle-trafficking protein SEC22b (Gallus gallus)	ASZ78_11093	jcf7180005229132	144264	150556
Similar to PACS2: Phosphofurin acidic cluster sorting protein 2 (Homo sapiens)	ASZ78_11094	jcf7180005229132	150860	212345
Similar to Mta1: Metastasis-associated protein MTA1 (Mus musculus)	ASZ78_11095	jcf7180005229132	217229	280474
Protein of unknown function	ASZ78_11099	jcf7180005229132	323858	330491
Similar to C14orf80: Uncharacterized protein C14orf80 (Homo sapiens)	ASZ78_11098	jcf7180005229132	306098	312660
Similar to Crip2: Cysteine-rich protein 2 (Mus musculus)	ASZ78_11096	jcf7180005229132	287287	294043
Similar to CRIP1: Cysteine-rich protein 1 (Bos taurus)	ASZ78_11097	jcf7180005229132	300158	302921
Similar to TMEM121: Transmembrane protein 121 (Gallus gallus)	ASZ78_11100	jcf7180005229132	402619	403557
Similar to DDR2: Discoidin domain-containing receptor 2 (Homo sapiens)	ASZ78_11105	jcf7180005229132	464312	476750
Similar to Uncharacterized protein C1orf226 homolog (Bos taurus)	ASZ78_11103	jcf7180005229132	448286	449165
Similar to Hsd17b7: 3-keto-steroid reductase (Rattus norvegicus)	ASZ78_11106	jcf7180005229132	477360	482151
Similar to Nos1ap: Carboxyl-terminal PDZ ligand of neuronal nitric oxide synthase protein (Mus musculus)	ASZ78_11101	jcf7180005229132	419182	442282
Similar to Uhmk1: Serine/threonine-protein kinase Kist (Mus musculus)	ASZ78_11104	jcf7180005229132	449775	460138
Similar to Uncharacterized protein C1orf111 homolog (Mus musculus)	ASZ78_11102	jcf7180005229132	446606	447694
Similar to RGS18: Regulator of G-protein signaling 18 (Homo sapiens)	ASZ78_11113	jcf7180005229132	630506	638128
Similar to Olfml2b: Olfactomedin-like protein 2B (Mus musculus)	ASZ78_11107	jcf7180005229132	490118	498777
Similar to Rgs5: Regulator of G-protein signaling 5 (Mus musculus)	ASZ78_11111	jcf7180005229132	593783	598275
Similar to HTATIP2: Oxidoreductase HTATIP2 (Homo sapiens)	ASZ78_11110	jcf7180005229132	587763	590203
Similar to ATF6: Cyclic AMP-dependent transcription factor ATF-6 alpha (Homo sapiens)	ASZ78_11108	jcf7180005229132	542135	570625
Similar to SELP: P-selectin (Ovis aries)	ASZ78_11109	jcf7180005229132	574440	580214
Similar to RGS4: Regulator of G-protein signaling 4 (Gallus gallus)	ASZ78_11112	jcf7180005229132	602851	619636
Similar to NR4A2: Nuclear receptor subfamily 4 group A member 2 (Bos taurus)	ASZ78_14725	jcf7180005231457	68031	71361
Similar to GPD2: Glycerol-3-phosphate dehydrogenase%2C mitochondrial (Bos taurus)	ASZ78_14724	jcf7180005231457	6301	47650
Similar to Xpo1: Exportin-1 (Rattus norvegicus)	ASZ78_16120	jcf7180005233681	7590	7803
Similar to PLEKHA8: Pleckstrin homology domain-containing family A member 8 (Bos taurus)	ASZ78_15050	jcf7180005224233	36207	56240
Similar to HACL1: 2-hydroxyacyl-CoA lyase 1 (Homo sapiens)	ASZ78_15053	jcf7180005224233	108943	110269
Similar to FKBP14: Peptidyl-prolyl cis-trans isomerase FKBP14 (Pongo abelii)	ASZ78_15049	jcf7180005224233	30352	35574
Similar to Acetylcholinesterase collagenic tail peptide (Torpedo marmorata)	ASZ78_15052	jcf7180005224233	73463	89759
Protein of unknown function	ASZ78_15051	jcf7180005224233	67383	71387
Similar to Feather keratin Cos1-1/Cos1-3/Cos2-1 (Columba livia)	ASZ78_16528	jcf7180005198026	1159	1464
Similar to Krt42: Keratin%2C type I cytoskeletal 42 (Mus musculus)	ASZ78_16373	jcf7180005231131	2	4993
Similar to GP6: Platelet glycoprotein VI (Homo sapiens)	ASZ78_15818	jcf7180005232437	1895	3062
Similar to NCR1: Natural cytotoxicity triggering receptor 1 (Bos taurus)	ASZ78_15820	jcf7180005232437	10641	11437
Protein of unknown function	ASZ78_15819	jcf7180005232437	6790	8561
Similar to fzd5: Frizzled-5 (Xenopus laevis)	ASZ78_07578	jcf7180005233873	765875	767943
Similar to CCNY: Cyclin-Y (Homo sapiens)	ASZ78_07580	jcf7180005233873	802187	810868
Similar to GJD4: Gap junction delta-4 protein (Macaca fascicularis)	ASZ78_07579	jcf7180005233873	783777	787710
Similar to Cul2: Cullin-2 (Mus musculus)	ASZ78_07582	jcf7180005233873	975676	1018980
Similar to CREM: cAMP-responsive element modulator (Homo sapiens)	ASZ78_07581	jcf7180005233873	933937	958206
Similar to PCDHB5: Protocadherin beta-5 (Pan troglodytes)	ASZ78_16609	jcf7180005137064	840	2507
Protein of unknown function	ASZ78_16998	jcf7180005223169	549	1228
Similar to B3galt4: Beta-1%2C3-galactosyltransferase 4 (Rattus norvegicus)	ASZ78_16511	jcf7180005229743	1	1266
Similar to DAW1: Dynein assembly factor with WDR repeat domains 1 (Homo sapiens)	ASZ78_04215	jcf7180005230115	36567	51677
Similar to CCL20: C-C motif chemokine 20 (Homo sapiens)	ASZ78_04214	jcf7180005230115	25553	27123
Similar to SLC19A3: Thiamine transporter 2 (Macaca fascicularis)	ASZ78_04213	jcf7180005230115	1	13141
Similar to Sphkap: A-kinase anchor protein SPHKAP (Mus musculus)	ASZ78_04216	jcf7180005230115	57370	124407
Similar to PID1: PTB-containing%2C cubilin and LRP1-interacting protein (Homo sapiens)	ASZ78_04217	jcf7180005230115	327850	331044
Similar to CRB1: Protein crumbs homolog 1 (Homo sapiens)	ASZ78_04218	jcf7180005230115	419866	438947
Similar to DNER: Delta and Notch-like epidermal growth factor-related receptor (Homo sapiens)	ASZ78_04219	jcf7180005230115	450301	483885
Similar to SLC16A14: Monocarboxylate transporter 14 (Homo sapiens)	ASZ78_04221	jcf7180005230115	626634	633292
Similar to Trip12: E3 ubiquitin-protein ligase TRIP12 (Mus musculus)	ASZ78_04220	jcf7180005230115	536328	577671
Similar to ZBTB38: Zinc finger and BTB domain-containing protein 38 (Homo sapiens)	ASZ78_04222	jcf7180005230115	683153	692695
Similar to RASA2: Ras GTPase-activating protein 2 (Homo sapiens)	ASZ78_04223	jcf7180005230115	694651	737011
Similar to Rnf7: RING-box protein 2 (Mus musculus)	ASZ78_04224	jcf7180005230115	744316	746265
Similar to GRK7: Rhodopsin kinase (Bos taurus)	ASZ78_04225	jcf7180005230115	754586	756466
Similar to ATP1B3: Sodium/potassium-transporting ATPase subunit beta-3 (Gallus gallus)	ASZ78_04226	jcf7180005230115	800231	813042
Similar to TFDP2: Transcription factor Dp-2 (Homo sapiens)	ASZ78_04227	jcf7180005230115	826825	847919
Similar to XRN1: 5'-3' exoribonuclease 1 (Homo sapiens)	ASZ78_04229	jcf7180005230115	900935	931678
Similar to ATR: Serine/threonine-protein kinase ATR (Homo sapiens)	ASZ78_04230	jcf7180005230115	932691	968127
Similar to GK5: Putative glycerol kinase 5 (Gallus gallus)	ASZ78_04228	jcf7180005230115	873408	893023
Similar to PLS1: Plastin-1 (Gallus gallus)	ASZ78_04231	jcf7180005230115	984940	1001830
Similar to TRPC1: Short transient receptor potential channel 1 (Homo sapiens)	ASZ78_04232	jcf7180005230115	1003924	1024534
Similar to PAQR9: Progestin and adipoQ receptor family member 9 (Homo sapiens)	ASZ78_04234	jcf7180005230115	1074302	1075366
Similar to PCOLCE2: Procollagen C-endopeptidase enhancer 2 (Homo sapiens)	ASZ78_04233	jcf7180005230115	1029422	1048854
Similar to U2SURP: U2 snRNP-associated SURP motif-containing protein (Homo sapiens)	ASZ78_04235	jcf7180005230115	1085430	1125107
Similar to Chst3: Carbohydrate sulfotransferase 3 (Mus musculus)	ASZ78_04237	jcf7180005230115	1137364	1137703
Similar to Chst2: Carbohydrate sulfotransferase 2 (Mus musculus)	ASZ78_04236	jcf7180005230115	1136926	1137337
Similar to Deleted in autism protein 1 homolog (Xenopus tropicalis)	ASZ78_04238	jcf7180005230115	1374575	1385644
Similar to PPP2R3C: Serine/threonine-protein phosphatase 2A regulatory subunit B'' subunit gamma (Bos taurus)	ASZ78_16159	jcf7180005213894	361	7023
Similar to Slc7a11: Cystine/glutamate transporter (Mus musculus)	ASZ78_11229	jcf7180005234784	159381	206566
Protein of unknown function	ASZ78_11230	jcf7180005234784	207910	245589
Similar to PCDH18: Protocadherin-18 (Homo sapiens)	ASZ78_11231	jcf7180005234784	449167	458208
Similar to ACR: Acrosin (Meleagris gallopavo)	ASZ78_16366	jcf7180005229396	4082	4414
Similar to SYDE1: Rho GTPase-activating protein SYDE1 (Homo sapiens)	ASZ78_15640	jcf7180005234236	7958	16885
Similar to UBE3A: Ubiquitin-protein ligase E3A (Homo sapiens)	ASZ78_11371	jcf7180005232430	34325	72910
Similar to Cyclic nucleotide-gated channel cone photoreceptor subunit alpha (Gallus gallus)	ASZ78_11372	jcf7180005232430	79497	99123
Similar to VWA3B: von Willebrand factor A domain-containing protein 3B (Homo sapiens)	ASZ78_11375	jcf7180005232430	143765	184452
Protein of unknown function	ASZ78_11374	jcf7180005232430	130949	140792
Protein of unknown function	ASZ78_11373	jcf7180005232430	123958	130648
Similar to TMEM131: Transmembrane protein 131 (Homo sapiens)	ASZ78_11376	jcf7180005232430	224335	314718
Similar to INPP4A: Type I inositol 3%2C4-bisphosphate 4-phosphatase (Homo sapiens)	ASZ78_11377	jcf7180005232430	325762	383085
Similar to UNC50: Protein unc-50 homolog (Homo sapiens)	ASZ78_11379	jcf7180005232430	436493	438917
Similar to mgat4a: Alpha-1%2C3-mannosyl-glycoprotein 4-beta-N-acetylglucosaminyltransferase A (Xenopus tropicalis)	ASZ78_11380	jcf7180005232430	459571	485541
Similar to coa5: Cytochrome c oxidase assembly factor 5 (Xenopus tropicalis)	ASZ78_11378	jcf7180005232430	424683	436344
Similar to KIAA1211L: Uncharacterized protein KIAA1211-like (Homo sapiens)	ASZ78_11381	jcf7180005232430	526003	551401
Similar to TSGA10: Testis-specific gene 10 protein (Macaca fascicularis)	ASZ78_11382	jcf7180005232430	591080	601656
Similar to AHNAK: Neuroblast differentiation-associated protein AHNAK (Homo sapiens)	ASZ78_16637	jcf7180005136749	3	2291
Similar to P33MONOX: Putative monooxygenase p33MONOX (Gallus gallus)	ASZ78_07660	jcf7180005234789	75997	81739
Similar to NOP16: Nucleolar protein 16 (Homo sapiens)	ASZ78_07658	jcf7180005234789	70185	71802
Similar to Rnf44: RING finger protein 44 (Rattus norvegicus)	ASZ78_07654	jcf7180005234789	41524	43641
Similar to Sncb: Beta-synuclein (Mus musculus)	ASZ78_07651	jcf7180005234789	6675	8990
Similar to Gprin1: G protein-regulated inducer of neurite outgrowth 1 (Mus musculus)	ASZ78_07652	jcf7180005234789	20759	21316
Similar to CLTB: Clathrin light chain B (Homo sapiens)	ASZ78_07656	jcf7180005234789	61462	66440
Similar to ARL10: ADP-ribosylation factor-like protein 10 (Homo sapiens)	ASZ78_07659	jcf7180005234789	73271	74806
Similar to CDHR2: Cadherin-related family member 2 (Homo sapiens)	ASZ78_07653	jcf7180005234789	22620	38034
Similar to HIGD2A: HIG1 domain family member 2A%2C mitochondrial (Homo sapiens)	ASZ78_07657	jcf7180005234789	69605	69982
Similar to FAF2: FAS-associated factor 2 (Homo sapiens)	ASZ78_07655	jcf7180005234789	47279	60757
Similar to Thoc3: THO complex subunit 3 (Mus musculus)	ASZ78_07662	jcf7180005234789	91247	93984
Similar to Hrh2: Histamine H2 receptor (Mus musculus)	ASZ78_07664	jcf7180005234789	121382	158045
Similar to SIMC1: SUMO-interacting motif-containing protein 1 (Homo sapiens)	ASZ78_07661	jcf7180005234789	85254	91170
Similar to Cplx2: Complexin-2 (Mus musculus)	ASZ78_07663	jcf7180005234789	96982	97927
Similar to SPINK5: Serine protease inhibitor Kazal-type 5 (Homo sapiens)	ASZ78_07665	jcf7180005234789	186494	194735
Similar to Spink7: Serine protease inhibitor Kazal-type 7 (Mus musculus)	ASZ78_07669	jcf7180005234789	238132	240426
Similar to OIH: Ovoinhibitor (Gallus gallus)	ASZ78_07667	jcf7180005234789	203448	212807
Similar to Ovomucoid (Meleagris gallopavo)	ASZ78_07668	jcf7180005234789	224564	227812
Similar to SPINK6: Serine protease inhibitor Kazal-type 6 (Bos taurus)	ASZ78_07670	jcf7180005234789	244473	247149
Protein of unknown function	ASZ78_07666	jcf7180005234789	195832	198637
Similar to UBLCP1: Ubiquitin-like domain-containing CTD phosphatase 1 (Gallus gallus)	ASZ78_07671	jcf7180005234789	260317	269541
Similar to RNF145: RING finger protein 145 (Homo sapiens)	ASZ78_07672	jcf7180005234789	286512	316288
Similar to Ebf1: Transcription factor COE1 (Mus musculus)	ASZ78_07673	jcf7180005234789	490658	616293
Similar to FNDC9: Fibronectin type III domain-containing protein 9 (Homo sapiens)	ASZ78_07681	jcf7180005234789	1026341	1027003
Similar to ADAM19: Disintegrin and metalloproteinase domain-containing protein 19 (Homo sapiens)	ASZ78_07678	jcf7180005234789	963200	986703
Similar to CLINT1: Clathrin interactor 1 (Bos taurus)	ASZ78_07674	jcf7180005234789	878866	923581
Similar to Sox30: Transcription factor SOX-30 (Mus musculus)	ASZ78_07677	jcf7180005234789	951840	953817
Similar to THG1L: Probable tRNA(His) guanylyltransferase (Bos taurus)	ASZ78_07676	jcf7180005234789	947474	951332
Similar to NIPAL4: Magnesium transporter NIPA4 (Homo sapiens)	ASZ78_07679	jcf7180005234789	994125	1000857
Similar to LSM11: U7 snRNA-associated Sm-like protein LSm11 (Homo sapiens)	ASZ78_07675	jcf7180005234789	940965	945364
Similar to gex-2: Cytoplasmic FMR1-interacting protein homolog (Caenorhabditis elegans)	ASZ78_07682	jcf7180005234789	1027796	1038501
Similar to Cyfip2: Cytoplasmic FMR1-interacting protein 2 (Mus musculus)	ASZ78_07680	jcf7180005234789	1008079	1021565
Similar to RPSA: 40S ribosomal protein SA (Gallus gallus)	ASZ78_13491	jcf7180005231892	27154	30965
Similar to slc25a38: Solute carrier family 25 member 38 (Xenopus tropicalis)	ASZ78_13490	jcf7180005231892	19667	21653
Similar to PICST_91291: Solute carrier family 25 member 38 homolog (Scheffersomyces stipitis (strain ATCC 58785 / CBS 6054 / NBRC 10063 / NRRL Y-11545))	ASZ78_13489	jcf7180005231892	17854	19362
Similar to CCR4: C-C chemokine receptor type 4 (Homo sapiens)	ASZ78_13488	jcf7180005231892	15326	17123
Similar to TMC2: Transmembrane channel-like protein 2 (Homo sapiens)	ASZ78_13492	jcf7180005231892	41911	72143
Similar to MYRIP: Rab effector MyRIP (Homo sapiens)	ASZ78_13493	jcf7180005231892	262871	341396
Similar to Kansl2: KAT8 regulatory NSL complex subunit 2 (Mus musculus)	ASZ78_16421	jcf7180005225450	36	197
Similar to BYSL: Bystin (Homo sapiens)	ASZ78_13920	jcf7180005229844	41301	43664
Similar to TAF8: Transcription initiation factor TFIID subunit 8 (Bos taurus)	ASZ78_13922	jcf7180005229844	84451	89418
Similar to CCND3: G1/S-specific cyclin-D3 (Homo sapiens)	ASZ78_13921	jcf7180005229844	46803	57998
Similar to USP49: Ubiquitin carboxyl-terminal hydrolase 49 (Homo sapiens)	ASZ78_13918	jcf7180005229844	12185	19265
Similar to MED20: Mediator of RNA polymerase II transcription subunit 20 (Gallus gallus)	ASZ78_13919	jcf7180005229844	37508	41044
Similar to ATP2B4: Plasma membrane calcium-transporting ATPase 4 (Bos taurus)	ASZ78_13928	jcf7180005229844	257826	280535
Similar to Prelp: Prolargin (Rattus norvegicus)	ASZ78_13926	jcf7180005229844	207173	209508
Similar to Optc: Opticin (Mus musculus)	ASZ78_13927	jcf7180005229844	213883	216497
Similar to Btg2: Protein BTG2 (Rattus norvegicus)	ASZ78_13924	jcf7180005229844	156075	157539
Similar to FMOD: Fibromodulin (Gallus gallus)	ASZ78_13925	jcf7180005229844	167704	170787
Similar to CHIA: Acidic mammalian chitinase (Homo sapiens)	ASZ78_13923	jcf7180005229844	105482	119774
Similar to CENPK: Centromere protein K (Gallus gallus)	ASZ78_15398	jcf7180005221108	11285	31120
Similar to PPWD1: Peptidylprolyl isomerase domain and WD repeat-containing protein 1 (Homo sapiens)	ASZ78_15397	jcf7180005221108	1280	9436
Similar to Shb: SH2 domain-containing adapter protein B (Mus musculus)	ASZ78_05741	jcf7180005234381	3042	52315
Similar to Trim14: Tripartite motif-containing protein 14 (Mus musculus)	ASZ78_05743	jcf7180005234381	273416	279876
Similar to RNF38: E3 ubiquitin-protein ligase RNF38 (Homo sapiens)	ASZ78_05742	jcf7180005234381	238526	258679
Similar to NANS: Sialic acid synthase (Homo sapiens)	ASZ78_05744	jcf7180005234381	283210	285210
Protein of unknown function	ASZ78_05745	jcf7180005234381	288588	289312
Similar to Clta: Clathrin light chain A (Mus musculus)	ASZ78_05746	jcf7180005234381	293201	304449
Similar to GNE: Bifunctional UDP-N-acetylglucosamine 2-epimerase/N-acetylmannosamine kinase (Homo sapiens)	ASZ78_05747	jcf7180005234381	312317	344707
Similar to PFL2215w: Actin-1 (Plasmodium falciparum (isolate 3D7))	ASZ78_05749	jcf7180005234381	481484	482437
Similar to HINT1: Histidine triad nucleotide-binding protein 1 (Bos taurus)	ASZ78_05748	jcf7180005234381	466515	470136
Protein of unknown function	ASZ78_05750	jcf7180005234381	483811	487906
Similar to Sptlc1: Serine palmitoyltransferase 1 (Mus musculus)	ASZ78_05751	jcf7180005234381	634923	661058
Similar to ROR2: Tyrosine-protein kinase transmembrane receptor ROR2 (Homo sapiens)	ASZ78_05752	jcf7180005234381	810580	821837
Similar to NFIL3: Nuclear factor interleukin-3-regulated protein (Gallus gallus)	ASZ78_05753	jcf7180005234381	920873	922249
Protein of unknown function	ASZ78_05754	jcf7180005234381	948833	958284
Similar to AUH: Methylglutaconyl-CoA hydratase%2C mitochondrial (Homo sapiens)	ASZ78_05755	jcf7180005234381	1043658	1048702
Similar to TPPP2: Tubulin polymerization-promoting protein family member 2 (Bos taurus)	ASZ78_05756	jcf7180005234381	1148247	1148943
Similar to Diras2: GTP-binding protein Di-Ras2 (Mus musculus)	ASZ78_05758	jcf7180005234381	1270933	1271532
Similar to SYK: Tyrosine-protein kinase SYK (Gallus gallus)	ASZ78_05757	jcf7180005234381	1158296	1188549
Similar to LRFN1: Leucine-rich repeat and fibronectin type III domain-containing protein 1 (Homo sapiens)	ASZ78_16835	jcf7180005174140	1	1272
Similar to Mtus2: Microtubule-associated tumor suppressor candidate 2 homolog (Mus musculus)	ASZ78_16582	jcf7180005153413	836	1796
Similar to Dnase1l3: Deoxyribonuclease gamma (Mus musculus)	ASZ78_16076	jcf7180005173635	5235	8328
Similar to Feather beta keratin (Cathartes aura)	ASZ78_16301	jcf7180005230815	3	278
Similar to PIGG: GPI ethanolamine phosphate transferase 2 (Homo sapiens)	ASZ78_15439	jcf7180005222777	1751	42944
Similar to SHISA2: Protein shisa-2 homolog (Homo sapiens)	ASZ78_10182	jcf7180005230518	137821	139272
Similar to Nup58: Nucleoporin p58/p45 (Mus musculus)	ASZ78_10183	jcf7180005230518	159718	175819
Similar to AMER2: APC membrane recruitment protein 2 (Gallus gallus)	ASZ78_10185	jcf7180005230518	234032	235822
Similar to MTMR6: Myotubularin-related protein 6 (Homo sapiens)	ASZ78_10184	jcf7180005230518	180875	203837
Similar to Spata13: Spermatogenesis-associated protein 13 (Mus musculus)	ASZ78_10186	jcf7180005230518	436296	447883
Similar to C1QTNF9: Complement C1q and tumor necrosis factor-related protein 9A (Homo sapiens)	ASZ78_10187	jcf7180005230518	455928	461199
Similar to MIPEP: Mitochondrial intermediate peptidase (Homo sapiens)	ASZ78_10188	jcf7180005230518	465964	471906
Protein of unknown function	ASZ78_10190	jcf7180005230518	519153	527184
Similar to MIP: Probable mitochondrial intermediate peptidase%2C mitochondrial (Arabidopsis thaliana)	ASZ78_10189	jcf7180005230518	489040	496776
Similar to TNFRSF19: Tumor necrosis factor receptor superfamily member 19 (Homo sapiens)	ASZ78_10191	jcf7180005230518	545853	581501
Similar to SACS: Sacsin (Homo sapiens)	ASZ78_10192	jcf7180005230518	669397	694943
Similar to OR52R1: Olfactory receptor 52R1 (Homo sapiens)	ASZ78_16606	jcf7180005209488	1118	2062
Similar to ARHGDIG: Rho GDP-dissociation inhibitor 3 (Homo sapiens)	ASZ78_16916	jcf7180005175392	3	1411
Similar to FCGBP: IgGFc-binding protein (Homo sapiens)	ASZ78_16958	jcf7180005224413	1	1143
Similar to ZC3H15: Zinc finger CCCH domain-containing protein 15 (Gallus gallus)	ASZ78_14634	jcf7180005233005	52244	60396
Similar to FAM171B: Protein FAM171B (Homo sapiens)	ASZ78_14636	jcf7180005233005	141327	151245
Similar to ITGAV: Integrin alpha-V (Gallus gallus)	ASZ78_14635	jcf7180005233005	86326	113529
Similar to Shkbp1: SH3KBP1-binding protein 1 (Rattus norvegicus)	ASZ78_15768	jcf7180005229715	1793	8978
Similar to SLC27A2: Very long-chain acyl-CoA synthetase (Homo sapiens)	ASZ78_15834	jcf7180005229301	12006	12605
Similar to TARM1: T-cell-interacting%2C activating receptor on myeloid cells protein 1 (Homo sapiens)	ASZ78_15833	jcf7180005229301	7988	9667
Similar to Rrp9: U3 small nucleolar RNA-interacting protein 2 (Mus musculus)	ASZ78_15662	jcf7180005229172	12405	15736
Similar to ADAM9: Disintegrin and metalloproteinase domain-containing protein 9 (Homo sapiens)	ASZ78_16755	jcf7180005195466	1	1456
Similar to sptssb: Serine palmitoyltransferase small subunit B (Xenopus laevis)	ASZ78_05990	jcf7180005233374	79418	85201
Similar to OTOL1: Otolin-1 (Homo sapiens)	ASZ78_05989	jcf7180005233374	62322	65255
Similar to nmd3: 60S ribosomal export protein NMD3 (Xenopus tropicalis)	ASZ78_05991	jcf7180005233374	98221	106194
Similar to TRIM59: Tripartite motif-containing protein 59 (Gallus gallus)	ASZ78_05996	jcf7180005233374	253800	255026
Similar to ARL14: ADP-ribosylation factor-like protein 14 (Homo sapiens)	ASZ78_05994	jcf7180005233374	214302	214886
Similar to PPM1L: Protein phosphatase 1L (Homo sapiens)	ASZ78_05992	jcf7180005233374	191992	204692
Similar to KPNA4: Importin subunit alpha-3 (Homo sapiens)	ASZ78_05995	jcf7180005233374	227692	247401
Similar to B3galnt1: UDP-GalNAc:beta-1%2C3-N-acetylgalactosaminyltransferase 1 (Rattus norvegicus)	ASZ78_05993	jcf7180005233374	210072	211034
Similar to smc4: Structural maintenance of chromosomes protein 4 (Xenopus laevis)	ASZ78_05997	jcf7180005233374	255928	279566
Similar to Nlrp1b: NACHT%2C LRR and PYD domains-containing protein 1b allele 1 (Mus musculus)	ASZ78_05999	jcf7180005233374	334750	344495
Similar to Ift80: Intraflagellar transport protein 80 homolog (Mus musculus)	ASZ78_05998	jcf7180005233374	284236	324169
Similar to Il12a: Interleukin-12 subunit alpha (Mus musculus)	ASZ78_06000	jcf7180005233374	347640	349570
Similar to SCHIP1: Schwannomin-interacting protein 1 (Homo sapiens)	ASZ78_06001	jcf7180005233374	355867	363138
Similar to IQCJ: IQ domain-containing protein J (Homo sapiens)	ASZ78_06002	jcf7180005233374	429755	433024
Similar to Ovocalyxin-32 (Gallus gallus)	ASZ78_06004	jcf7180005233374	519478	525696
Similar to MFSD1: Major facilitator superfamily domain-containing protein 1 (Gallus gallus)	ASZ78_06003	jcf7180005233374	491957	502294
Similar to gfm1: Elongation factor G%2C mitochondrial (Xenopus laevis)	ASZ78_06005	jcf7180005233374	527962	543062
Similar to MLF1: Myeloid leukemia factor 1 (Pongo abelii)	ASZ78_06006	jcf7180005233374	544661	552049
Similar to Shox2: Short stature homeobox protein 2 (Mus musculus)	ASZ78_06008	jcf7180005233374	669304	673188
Similar to RSRC1: Serine/Arginine-related protein 53 (Homo sapiens)	ASZ78_06007	jcf7180005233374	566741	603595
Similar to Ptx3: Pentraxin-related protein PTX3 (Mus musculus)	ASZ78_06010	jcf7180005233374	775207	779701
Similar to Pqlc2: Lysosomal amino acid transporter 1 homolog (Rattus norvegicus)	ASZ78_06009	jcf7180005233374	740626	751165
Similar to VEPH1: Ventricular zone-expressed PH domain-containing protein homolog 1 (Homo sapiens)	ASZ78_06011	jcf7180005233374	783653	814036
Similar to Ccnl1: Cyclin-L1 (Rattus norvegicus)	ASZ78_06012	jcf7180005233374	826020	836954
Similar to LEKR1: Leucine-%2C glutamate- and lysine-rich protein 1 (Homo sapiens)	ASZ78_06013	jcf7180005233374	845156	852643
Protein of unknown function	ASZ78_06014	jcf7180005233374	865285	872068
Similar to Ssr3: Translocon-associated protein subunit gamma (Mus musculus)	ASZ78_06016	jcf7180005233374	926032	928373
Similar to Tiparp: TCDD-inducible poly [ADP-ribose] polymerase (Mus musculus)	ASZ78_06015	jcf7180005233374	894669	922962
Similar to Kcnab1: Voltage-gated potassium channel subunit beta-1 (Rattus norvegicus)	ASZ78_06017	jcf7180005233374	931251	955735
Similar to SLC33A1: Acetyl-coenzyme A transporter 1 (Homo sapiens)	ASZ78_06019	jcf7180005233374	991770	1003426
Similar to C3orf33: Protein C3orf33 (Homo sapiens)	ASZ78_06020	jcf7180005233374	1006416	1007567
Similar to PLCH1: 1-phosphatidylinositol 4%2C5-bisphosphate phosphodiesterase eta-1 (Homo sapiens)	ASZ78_06021	jcf7180005233374	1031795	1065285
Similar to GMPS: GMP synthase [glutamine-hydrolyzing] (Homo sapiens)	ASZ78_06018	jcf7180005233374	970324	987968
Protein of unknown function	ASZ78_06022	jcf7180005233374	1085993	1086336
Similar to MME: Neprilysin (Pongo abelii)	ASZ78_06023	jcf7180005233374	1092756	1125474
Similar to GPR149: Probable G-protein coupled receptor 149 (Gallus gallus)	ASZ78_06024	jcf7180005233374	1183198	1202600
Similar to Dhx36: ATP-dependent RNA helicase DHX36 (Mus musculus)	ASZ78_06025	jcf7180005233374	1207822	1223983
Similar to ARHGEF26: Rho guanine nucleotide exchange factor 26 (Homo sapiens)	ASZ78_06026	jcf7180005233374	1226603	1259376
Similar to Sucnr1: Succinate receptor 1 (Rattus norvegicus)	ASZ78_06029	jcf7180005233374	1419270	1421575
Similar to Rap2b: Ras-related protein Rap-2b (Rattus norvegicus)	ASZ78_06027	jcf7180005233374	1326134	1326685
Similar to P2RY1: P2Y purinoceptor 1 (Gallus gallus)	ASZ78_06028	jcf7180005233374	1350393	1391708
Similar to AADAC: Arylacetamide deacetylase (Oryctolagus cuniculus)	ASZ78_06030	jcf7180005233374	1425097	1430288
Similar to Znf668: Zinc finger protein 668 (Mus musculus)	ASZ78_15633	jcf7180005231686	11241	12235
Similar to ZNF646: Zinc finger protein 646 (Homo sapiens)	ASZ78_15632	jcf7180005231686	730	5296
Similar to TSHB: Thyrotropin subunit beta (Gallus gallus)	ASZ78_00830	jcf7180005234357	83248	85122
Similar to SYCP1: Synaptonemal complex protein 1 (Homo sapiens)	ASZ78_00829	jcf7180005234357	56845	77468
Similar to NR1H4: Bile acid receptor (Homo sapiens)	ASZ78_00828	jcf7180005234357	51933	56678
Similar to AMPD1: AMP deaminase 1 (Homo sapiens)	ASZ78_00823	jcf7180005234357	299	14994
Similar to SIKE1: Suppressor of IKBKE 1 (Homo sapiens)	ASZ78_00827	jcf7180005234357	37500	40563
Similar to CSDE1: Cold shock domain-containing protein E1 (Homo sapiens)	ASZ78_00826	jcf7180005234357	24726	31005
Similar to CSDE1: Cold shock domain-containing protein E1 (Fragment) (Cavia porcellus)	ASZ78_00825	jcf7180005234357	19900	23865
Similar to NRAS: GTPase NRas (Gallus gallus)	ASZ78_00824	jcf7180005234357	17293	18532
Similar to FANCE: Fanconi anemia group E protein (Homo sapiens)	ASZ78_00832	jcf7180005234357	181749	185140
Similar to Tspan2: Tetraspanin-2 (Mus musculus)	ASZ78_00831	jcf7180005234357	91350	107952
Similar to rpl10a: 60S ribosomal protein L10a (Xenopus laevis)	ASZ78_00836	jcf7180005234357	230240	233677
Similar to PPARD: Peroxisome proliferator-activated receptor delta (Homo sapiens)	ASZ78_00833	jcf7180005234357	189395	193177
Similar to ZNF76: Zinc finger protein 76 (Homo sapiens)	ASZ78_00835	jcf7180005234357	221348	230062
Similar to def6: Differentially expressed in FDCP 6 homolog (Danio rerio)	ASZ78_00834	jcf7180005234357	208815	219270
Similar to SCUBE3: Signal peptide%2C CUB and EGF-like domain-containing protein 3 (Homo sapiens)	ASZ78_00837	jcf7180005234357	236889	263756
Similar to TCP11X1: T-complex protein 11 X-linked protein 1 (Homo sapiens)	ASZ78_00838	jcf7180005234357	277435	279403
Similar to TAF11: Transcription initiation factor TFIID subunit 11 (Pongo abelii)	ASZ78_00841	jcf7180005234357	367133	369910
Similar to Anks1a: Ankyrin repeat and SAM domain-containing protein 1A (Mus musculus)	ASZ78_00840	jcf7180005234357	323156	346616
Similar to gulp1: PTB domain-containing engulfment adapter protein 1 (Danio rerio)	ASZ78_00839	jcf7180005234357	290617	292658
Similar to RCJMB04_11e11: Uncharacterized protein C6orf106 homolog (Gallus gallus)	ASZ78_00844	jcf7180005234357	416897	424235
Similar to SPDEF: SAM pointed domain-containing Ets transcription factor (Homo sapiens)	ASZ78_00845	jcf7180005234357	447094	448873
Similar to RPS10: 40S ribosomal protein S10 (Homo sapiens)	ASZ78_00848	jcf7180005234357	468979	474538
Similar to UHRF1BP1: UHRF1-binding protein 1 (Homo sapiens)	ASZ78_00842	jcf7180005234357	374048	387804
Similar to PACSIN1: Protein kinase C and casein kinase substrate in neurons protein 1 (Bos taurus)	ASZ78_00847	jcf7180005234357	454344	456008
Similar to Sh3d19: SH3 domain-containing protein 19 (Mus musculus)	ASZ78_00846	jcf7180005234357	452028	453766
Similar to SNRPC: U1 small nuclear ribonucleoprotein C (Monodelphis domestica)	ASZ78_00843	jcf7180005234357	399860	402863
Similar to GRM4: Metabotropic glutamate receptor 4 (Macaca fascicularis)	ASZ78_00851	jcf7180005234357	528653	561236
Similar to Nudt3: Diphosphoinositol polyphosphate phosphohydrolase 1 (Mus musculus)	ASZ78_00849	jcf7180005234357	475937	494920
Similar to C3orf18: Uncharacterized protein C3orf18 (Homo sapiens)	ASZ78_00850	jcf7180005234357	502995	516650
Similar to MLN: Promotilin (Felis catus)	ASZ78_00853	jcf7180005234357	661114	665043
Similar to LEMD2: LEM domain-containing protein 2 (Homo sapiens)	ASZ78_00854	jcf7180005234357	669575	679939
Similar to PRA1: Green-sensitive opsin (Gallus gallus)	ASZ78_00852	jcf7180005234357	643346	647541
Similar to TIE1: Tyrosine-protein kinase receptor Tie-1 (Bos taurus)	ASZ78_00859	jcf7180005234357	724276	734859
Similar to IP6K3: Inositol hexakisphosphate kinase 3 (Homo sapiens)	ASZ78_00855	jcf7180005234357	689086	697496
Similar to CDC20: Cell division cycle protein 20 homolog (Sus scrofa)	ASZ78_00861	jcf7180005234357	740783	745423
Similar to MPL: Thrombopoietin receptor (Homo sapiens)	ASZ78_00860	jcf7180005234357	736319	740356
Similar to UQCC2: Ubiquinol-cytochrome-c reductase complex assembly factor 2 (Homo sapiens)	ASZ78_00856	jcf7180005234357	699503	704102
Similar to LRRC19: Leucine-rich repeat-containing protein 19 (Homo sapiens)	ASZ78_00858	jcf7180005234357	718533	720753
Similar to ITPR3: Inositol 1%2C4%2C5-trisphosphate receptor type 3 (Homo sapiens)	ASZ78_00857	jcf7180005234357	706069	714340
Similar to MED8: Mediator of RNA polymerase II transcription subunit 8 (Homo sapiens)	ASZ78_00863	jcf7180005234357	774007	777411
Similar to Elovl1: Elongation of very long chain fatty acids protein 1 (Mus musculus)	ASZ78_00862	jcf7180005234357	749375	751901
Similar to Szt2: Protein SZT2 (Mus musculus)	ASZ78_00864	jcf7180005234357	779895	833433
Similar to HYI: Putative hydroxypyruvate isomerase (Homo sapiens)	ASZ78_00865	jcf7180005234357	834452	836689
Similar to PTPRF: Receptor-type tyrosine-protein phosphatase F (Bos taurus)	ASZ78_00866	jcf7180005234357	1114219	1208363
Similar to KDM4A: Lysine-specific demethylase 4A (Homo sapiens)	ASZ78_00867	jcf7180005234357	1213539	1233002
Similar to ST3GAL3: CMP-N-acetylneuraminate-beta-1%2C4-galactoside alpha-2%2C3-sialyltransferase (Homo sapiens)	ASZ78_00868	jcf7180005234357	1367807	1375404
Similar to B4GALT2: Beta-1%2C4-galactosyltransferase 2 (Homo sapiens)	ASZ78_00873	jcf7180005234357	1430976	1434179
Similar to ATP6V0B: V-type proton ATPase 21 kDa proteolipid subunit (Homo sapiens)	ASZ78_00872	jcf7180005234357	1421259	1425593
Similar to IPO13: Importin-13 (Gallus gallus)	ASZ78_00870	jcf7180005234357	1395609	1417657
Similar to ARTN: Artemin (Homo sapiens)	ASZ78_00869	jcf7180005234357	1390307	1394695
Similar to DPH2: Diphthamide biosynthesis protein 2 (Gallus gallus)	ASZ78_00871	jcf7180005234357	1418941	1420905
Similar to Slc6a9: Sodium- and chloride-dependent glycine transporter 1 (Mus musculus)	ASZ78_00874	jcf7180005234357	1436959	1441007
Similar to DMAP1: DNA methyltransferase 1-associated protein 1 (Homo sapiens)	ASZ78_00876	jcf7180005234357	1476590	1501963
Similar to KLF4: Krueppel-like factor 4 (Homo sapiens)	ASZ78_00875	jcf7180005234357	1469154	1471258
Similar to tmem53-b: Transmembrane protein 53-B (Xenopus laevis)	ASZ78_00877	jcf7180005234357	1782780	1785199
Similar to Uncharacterized protein C1orf228 homolog (Bos taurus)	ASZ78_00878	jcf7180005234357	1786903	1792633
Similar to BTBD19: BTB/POZ domain-containing protein 19 (Bos taurus)	ASZ78_00885	jcf7180005234357	1832343	1837707
Similar to PLK3: Serine/threonine-protein kinase PLK3 (Homo sapiens)	ASZ78_00883	jcf7180005234357	1824006	1829395
Similar to RPS8: 40S ribosomal protein S8 (Homo sapiens)	ASZ78_00881	jcf7180005234357	1811183	1813246
Similar to rps8e: 30S ribosomal protein S8e (Haloarcula marismortui (strain ATCC 43049 / DSM 3752 / JCM 8966 / VKM B-1809))	ASZ78_00880	jcf7180005234357	1809274	1810671
Similar to BEST4: Bestrophin-4 (Homo sapiens)	ASZ78_00882	jcf7180005234357	1815812	1818884
Similar to ptch1: Protein patched homolog 1 (Danio rerio)	ASZ78_00886	jcf7180005234357	1839488	1854195
Similar to Tctex1d4: Tctex1 domain-containing protein 4 (Mus musculus)	ASZ78_00884	jcf7180005234357	1830725	1831222
Similar to KIF2C: Kinesin-like protein KIF2C (Cricetulus griseus)	ASZ78_00879	jcf7180005234357	1793899	1807082
Similar to UROD: Uroporphyrinogen decarboxylase (Ovis aries)	ASZ78_00890	jcf7180005234357	1973985	1976290
Similar to Hectd3: E3 ubiquitin-protein ligase HECTD3 (Mus musculus)	ASZ78_00889	jcf7180005234357	1963141	1973150
Similar to HERC1: Probable E3 ubiquitin-protein ligase HERC1 (Homo sapiens)	ASZ78_00888	jcf7180005234357	1954431	1960786
Similar to Eif2b3: Translation initiation factor eIF-2B subunit gamma (Rattus norvegicus)	ASZ78_00887	jcf7180005234357	1863490	1953767
Similar to TOE1: Target of EGR1 protein 1 (Homo sapiens)	ASZ78_00896	jcf7180005234357	2071470	2075450
Similar to HPDL: 4-hydroxyphenylpyruvate dioxygenase-like protein (Homo sapiens)	ASZ78_00894	jcf7180005234357	2065797	2066297
Protein of unknown function	ASZ78_00893	jcf7180005234357	2065149	2065743
Similar to Zswim5: Zinc finger SWIM domain-containing protein 5 (Mus musculus)	ASZ78_00891	jcf7180005234357	1978885	1999652
Similar to sepp1b: Selenoprotein Pb (Danio rerio)	ASZ78_00892	jcf7180005234357	2062404	2063555
Similar to MUTYH: Adenine DNA glycosylase (Homo sapiens)	ASZ78_00895	jcf7180005234357	2067576	2070983
Similar to MMACHC: Methylmalonic aciduria and homocystinuria type C protein homolog (Gallus gallus)	ASZ78_00899	jcf7180005234357	2166971	2169702
Protein of unknown function	ASZ78_00898	jcf7180005234357	2147356	2156121
Similar to TESK2: Dual specificity testis-specific protein kinase 2 (Homo sapiens)	ASZ78_00897	jcf7180005234357	2080643	2135842
Similar to PRDX1: Peroxiredoxin-1 (Gallus gallus)	ASZ78_00900	jcf7180005234357	2175212	2177924
Similar to NASP: Nuclear autoantigenic sperm protein (Fragment) (Oryctolagus cuniculus)	ASZ78_00902	jcf7180005234357	2201852	2210012
Similar to tmem69: Transmembrane protein 69 (Xenopus tropicalis)	ASZ78_00905	jcf7180005234357	2245416	2245913
Similar to AKR1A1: Alcohol dehydrogenase [NADP(+)] (Gallus gallus)	ASZ78_00901	jcf7180005234357	2180779	2200183
Similar to IPP: Actin-binding protein IPP (Homo sapiens)	ASZ78_00906	jcf7180005234357	2249383	2255746
Similar to GPBP1L1: Vasculin-like protein 1 (Pongo abelii)	ASZ78_00904	jcf7180005234357	2214740	2229054
Similar to CCDC17: Coiled-coil domain-containing protein 17 (Homo sapiens)	ASZ78_00903	jcf7180005234357	2211844	2212316
Similar to Riboflavin-binding protein (Gallus gallus)	ASZ78_00907	jcf7180005234357	2263397	2273506
Similar to Mast2: Microtubule-associated serine/threonine-protein kinase 2 (Mus musculus)	ASZ78_00908	jcf7180005234357	2286617	2302551
Similar to MAST2: Microtubule-associated serine/threonine-protein kinase 2 (Homo sapiens)	ASZ78_00909	jcf7180005234357	2375348	2444144
Similar to PIK3R3: Phosphatidylinositol 3-kinase regulatory subunit gamma (Homo sapiens)	ASZ78_00910	jcf7180005234357	2457876	2482720
Similar to LURAP1: Leucine rich adaptor protein 1 (Homo sapiens)	ASZ78_00913	jcf7180005234357	2535047	2538357
Similar to Tspan1: Tetraspanin-1 (Mus musculus)	ASZ78_00911	jcf7180005234357	2512319	2515383
Similar to Pomgnt1: Protein O-linked-mannose beta-1%2C2-N-acetylglucosaminyltransferase 1 (Rattus norvegicus)	ASZ78_00912	jcf7180005234357	2522951	2534168
Similar to NSUN4: 5-methylcytosine rRNA methyltransferase NSUN4 (Homo sapiens)	ASZ78_00917	jcf7180005234357	2624222	2626905
Similar to RAD54L: DNA repair and recombination protein RAD54-like (Fragment) (Gallus gallus)	ASZ78_00914	jcf7180005234357	2595687	2612592
Similar to Uqcrh: Cytochrome b-c1 complex subunit 6%2C mitochondrial (Mus musculus)	ASZ78_00916	jcf7180005234357	2622183	2623067
Similar to Lrrc41: Leucine-rich repeat-containing protein 41 (Mus musculus)	ASZ78_00915	jcf7180005234357	2613945	2622022
Similar to Vitamin D3 hydroxylase-associated protein (Gallus gallus)	ASZ78_00918	jcf7180005234357	2628296	2650771
Protein of unknown function	ASZ78_00919	jcf7180005234357	2653257	2661327
Similar to DMBX1: Diencephalon/mesencephalon homeobox protein 1 (Gallus gallus)	ASZ78_00920	jcf7180005234357	2688213	2693812
Protein of unknown function	ASZ78_00921	jcf7180005234357	2694375	2704216
Similar to EFCAB14: EF-hand calcium-binding domain-containing protein 14 (Homo sapiens)	ASZ78_00925	jcf7180005234357	2876954	2889145
Similar to mknk1: MAP kinase-interacting serine/threonine-protein kinase 1 (Xenopus laevis)	ASZ78_00922	jcf7180005234357	2824607	2837749
Similar to Atpaf1: ATP synthase mitochondrial F1 complex assembly factor 1 (Mus musculus)	ASZ78_00924	jcf7180005234357	2867359	2874632
Similar to MOB3C: MOB kinase activator 3C (Bos taurus)	ASZ78_00923	jcf7180005234357	2852363	2858830
Similar to Cyp4b1: Cytochrome P450 4B1 (Mus musculus)	ASZ78_00926	jcf7180005234357	2890135	2898189
Similar to Cyp4aa1: Probable cytochrome P450 4aa1 (Drosophila melanogaster)	ASZ78_00927	jcf7180005234357	2902170	2909645
Similar to CMPK: UMP-CMP kinase (Gallus gallus)	ASZ78_00931	jcf7180005234357	2957489	2967949
Similar to TAL1: T-cell acute lymphocytic leukemia protein 1 homolog (Gallus gallus)	ASZ78_00929	jcf7180005234357	2928962	2932988
Similar to STIL: SCL-interrupting locus protein (Homo sapiens)	ASZ78_00930	jcf7180005234357	2938864	2956761
Similar to Pdzk1ip1: PDZK1-interacting protein 1 (Mus musculus)	ASZ78_00928	jcf7180005234357	2913852	2917315
Similar to foxe4: Forkhead box protein E4 (Xenopus laevis)	ASZ78_00932	jcf7180005234357	2992443	2993351
Similar to foxd2: Forkhead box protein D2 (Xenopus laevis)	ASZ78_00933	jcf7180005234357	3003594	3004916
Protein of unknown function	ASZ78_00934	jcf7180005234357	3321232	3346367
Similar to trabd2b: Metalloprotease TIKI2 (Xenopus tropicalis)	ASZ78_00935	jcf7180005234357	3474277	3476312
Similar to G2e3: G2/M phase-specific E3 ubiquitin-protein ligase (Mus musculus)	ASZ78_16478	jcf7180005227939	62	1645
Similar to PCSK5: Proprotein convertase subtilisin/kexin type 5 (Homo sapiens)	ASZ78_11855	jcf7180005233811	216362	219156
Similar to PCSK6: Proprotein convertase subtilisin/kexin type 6 (Homo sapiens)	ASZ78_11854	jcf7180005233811	107813	110424
Similar to Fras1: Extracellular matrix protein FRAS1 (Mus musculus)	ASZ78_11856	jcf7180005233811	223878	225509
Similar to Gcnt1: Beta-1%2C3-galactosyl-O-glycosyl-glycoprotein beta-1%2C6-N-acetylglucosaminyltransferase (Mus musculus)	ASZ78_11858	jcf7180005233811	330803	332083
Similar to Rfk: Riboflavin kinase (Mus musculus)	ASZ78_11857	jcf7180005233811	297394	300594
Similar to PRUNE2: Protein prune homolog 2 (Homo sapiens)	ASZ78_11860	jcf7180005233811	413176	421962
Similar to PRUNE2: Protein prune homolog 2 (Pongo abelii)	ASZ78_11859	jcf7180005233811	376451	390800
Similar to foxb2: Forkhead box protein B2 (Xenopus laevis)	ASZ78_11861	jcf7180005233811	532572	533560
Similar to IRF1: Interferon regulatory factor 1 (Gallus gallus)	ASZ78_11572	jcf7180005230948	59249	63325
Protein of unknown function	ASZ78_11571	jcf7180005230948	35560	46563
Protein of unknown function	ASZ78_11569	jcf7180005230948	4992	6598
Similar to RAD50: DNA repair protein RAD50 (Homo sapiens)	ASZ78_11570	jcf7180005230948	12954	30042
Similar to PDLIM4: PDZ and LIM domain protein 4 (Gallus gallus)	ASZ78_11575	jcf7180005230948	129724	156653
Similar to SLC22A5: Solute carrier family 22 member 5 (Homo sapiens)	ASZ78_11573	jcf7180005230948	88603	105688
Similar to SLC22A4: Solute carrier family 22 member 4 (Homo sapiens)	ASZ78_11574	jcf7180005230948	109744	123957
Similar to ACSL6: Long-chain-fatty-acid--CoA ligase 6 (Homo sapiens)	ASZ78_11580	jcf7180005230948	242641	275151
Similar to MEIKIN: Meiosis-specific kinetochore protein (Homo sapiens)	ASZ78_11581	jcf7180005230948	280168	286676
Similar to P4HA2: Prolyl 4-hydroxylase subunit alpha-2 (Gallus gallus)	ASZ78_11576	jcf7180005230948	183815	202589
Protein of unknown function	ASZ78_11577	jcf7180005230948	210210	212239
Protein of unknown function	ASZ78_11578	jcf7180005230948	216653	217873
Protein of unknown function	ASZ78_11579	jcf7180005230948	225145	227015
Similar to FNIP1: Folliculin-interacting protein 1 (Gallus gallus)	ASZ78_11582	jcf7180005230948	291449	353439
Similar to RAPGEF6: Rap guanine nucleotide exchange factor 6 (Homo sapiens)	ASZ78_11583	jcf7180005230948	356415	453803
Similar to FSTL4: Follistatin-related protein 4 (Homo sapiens)	ASZ78_11584	jcf7180005230948	481269	536018
Similar to Dlg2: Disks large homolog 2 (Rattus norvegicus)	ASZ78_13845	jcf7180005233317	5855	129190
Similar to tmem38b-a: Trimeric intracellular cation channel type B-A (Xenopus laevis)	ASZ78_10193	jcf7180005231391	361431	373502
Similar to TAL2: T-cell acute lymphocytic leukemia protein 2 (Homo sapiens)	ASZ78_10194	jcf7180005231391	388174	388527
Similar to FKTN: Fukutin (Homo sapiens)	ASZ78_10195	jcf7180005231391	410785	427073
Similar to FSD1L: FSD1-like protein (Homo sapiens)	ASZ78_10196	jcf7180005231391	431916	463258
Similar to SLC44A1: Choline transporter-like protein 1 (Homo sapiens)	ASZ78_10197	jcf7180005231391	472777	556071
Protein of unknown function	ASZ78_10198	jcf7180005231391	653337	664116
Similar to ABCA1: ATP-binding cassette sub-family A member 1 (Homo sapiens)	ASZ78_10199	jcf7180005231391	682167	729685
Similar to NIPSNAP3A: Protein NipSnap homolog 3A (Pongo abelii)	ASZ78_10200	jcf7180005231391	734811	747448
Similar to SPEF1: Sperm flagellar protein 1 (Bos taurus)	ASZ78_15880	jcf7180005204073	5902	8161
Similar to UPF0687 protein C20orf27 homolog (Taeniopygia guttata)	ASZ78_15881	jcf7180005204073	10483	11202
Similar to XPO1: Exportin-1 (Homo sapiens)	ASZ78_15732	jcf7180005233927	10319	12927
Similar to Feather keratin 2 (Gallus gallus)	ASZ78_16671	jcf7180005226700	961	1251
Similar to TBX22: T-box transcription factor TBX22 (Homo sapiens)	ASZ78_11687	jcf7180005233590	20235	24685
Similar to GPR119: Glucose-dependent insulinotropic receptor (Homo sapiens)	ASZ78_11690	jcf7180005233590	69759	70718
Similar to Mars2: Methionine--tRNA ligase%2C mitochondrial (Mus musculus)	ASZ78_11694	jcf7180005233590	86809	89378
Similar to ENOX2: Ecto-NOX disulfide-thiol exchanger 2 (Homo sapiens)	ASZ78_11689	jcf7180005233590	46161	67140
Similar to CHMP1B: Charged multivesicular body protein 1b (Gallus gallus)	ASZ78_11688	jcf7180005233590	35759	43106
Similar to SLC25A14: Brain mitochondrial carrier protein 1 (Homo sapiens)	ASZ78_11691	jcf7180005233590	75320	78410
Similar to Rbmx2: RNA-binding motif protein%2C X-linked 2 (Mus musculus)	ASZ78_11692	jcf7180005233590	79440	81254
Similar to Rab33a: Ras-related protein Rab-33A (Mus musculus)	ASZ78_11693	jcf7180005233590	81346	84989
Similar to ERCC6L: DNA excision repair protein ERCC-6-like (Homo sapiens)	ASZ78_11702	jcf7180005233590	176893	180603
Similar to Aifm1: Apoptosis-inducing factor 1%2C mitochondrial (Mus musculus)	ASZ78_11695	jcf7180005233590	89590	100202
Similar to ZDHHC9: Palmitoyltransferase ZDHHC9 (Bos taurus)	ASZ78_11698	jcf7180005233590	132430	141323
Similar to Bcorl1: BCL-6 corepressor-like protein 1 (Mus musculus)	ASZ78_11696	jcf7180005233590	102277	114740
Similar to UTP14A: U3 small nucleolar RNA-associated protein 14 homolog A (Bos taurus)	ASZ78_11697	jcf7180005233590	127286	131603
Similar to PIN4: Peptidyl-prolyl cis-trans isomerase NIMA-interacting 4 (Taeniopygia guttata)	ASZ78_11703	jcf7180005233590	183047	183662
Similar to OCRL: Inositol polyphosphate 5-phosphatase OCRL-1 (Homo sapiens)	ASZ78_11701	jcf7180005233590	158460	176338
Similar to XPNPEP2: Xaa-Pro aminopeptidase 2 (Homo sapiens)	ASZ78_11700	jcf7180005233590	147448	150988
Similar to SASH3: SAM and SH3 domain-containing protein 3 (Bos taurus)	ASZ78_11699	jcf7180005233590	143944	146975
Similar to Nhsl2: NHS-like protein 2 (Mus musculus)	ASZ78_11704	jcf7180005233590	185479	188576
Similar to Nhsl1: NHS-like protein 1 (Mus musculus)	ASZ78_11705	jcf7180005233590	189474	191581
Similar to Mid2: Probable E3 ubiquitin-protein ligase MID2 (Mus musculus)	ASZ78_11706	jcf7180005233590	229359	268697
Similar to Tsc22d3: TSC22 domain family protein 3 (Rattus norvegicus)	ASZ78_11707	jcf7180005233590	291186	297555
Similar to Eva1c: Protein eva-1 homolog C (Mus musculus)	ASZ78_11711	jcf7180005233590	332075	335144
Similar to CCNB3: G2/mitotic-specific cyclin-B3 (Gallus gallus)	ASZ78_11712	jcf7180005233590	336659	339324
Similar to Il22ra2: Interleukin-22 receptor subunit alpha-2 (Mus musculus)	ASZ78_11709	jcf7180005233590	320280	323084
Similar to BMP15: Bone morphogenetic protein 15 (Bos taurus)	ASZ78_11715	jcf7180005233590	361760	363409
Similar to FAAH2: Fatty-acid amide hydrolase 2 (Homo sapiens)	ASZ78_11708	jcf7180005233590	314620	318625
Similar to PHKA1: Phosphorylase b kinase regulatory subunit alpha%2C skeletal muscle isoform (Homo sapiens)	ASZ78_11716	jcf7180005233590	364612	380011
Similar to Hdac8: Histone deacetylase 8 (Mus musculus)	ASZ78_11717	jcf7180005233590	380722	388241
Similar to SHROOM4: Protein Shroom4 (Homo sapiens)	ASZ78_11714	jcf7180005233590	353221	354714
Similar to DGKH: Diacylglycerol kinase eta (Homo sapiens)	ASZ78_11713	jcf7180005233590	339880	351021
Similar to CLIC2: Chloride intracellular channel protein 2 (Homo sapiens)	ASZ78_11710	jcf7180005233590	327473	330986
Similar to RAB9B: Ras-related protein Rab-9B (Pongo abelii)	ASZ78_11724	jcf7180005233590	483044	486001
Similar to FRMPD3: FERM and PDZ domain-containing protein 3 (Homo sapiens)	ASZ78_11722	jcf7180005233590	444241	460290
Similar to GLA: Alpha-galactosidase A (Homo sapiens)	ASZ78_11727	jcf7180005233590	511847	516645
Similar to RPS4: 40S ribosomal protein S4 (Gallus gallus)	ASZ78_11718	jcf7180005233590	389268	392105
Similar to TAF7: Transcription initiation factor TFIID subunit 7 (Cricetulus griseus)	ASZ78_11733	jcf7180005233590	536218	540928
Similar to PIH1D3: Protein PIH1D3 (Homo sapiens)	ASZ78_11721	jcf7180005233590	402505	408878
Similar to Glra4: Glycine receptor subunit alpha-4 (Mus musculus)	ASZ78_11726	jcf7180005233590	501985	508757
Similar to BTK: Tyrosine-protein kinase BTK (Gallus gallus)	ASZ78_11730	jcf7180005233590	525862	530475
Similar to Prps1: Ribose-phosphate pyrophosphokinase 1 (Rattus norvegicus)	ASZ78_11723	jcf7180005233590	465611	473368
Similar to AIPL1: Aryl-hydrocarbon-interacting protein-like 1 (Pan paniscus)	ASZ78_11734	jcf7180005233590	541778	545053
Similar to RASA2: Ras GTPase-activating protein 2 (Homo sapiens)	ASZ78_11729	jcf7180005233590	522524	525309
Similar to TIMM8A: Mitochondrial import inner membrane translocase subunit Tim8 A (Homo sapiens)	ASZ78_11731	jcf7180005233590	530767	531287
Similar to RBM41: RNA-binding protein 41 (Homo sapiens)	ASZ78_11719	jcf7180005233590	392946	394787
Similar to DRP2: Dystrophin-related protein 2 (Homo sapiens)	ASZ78_11735	jcf7180005233590	547334	555854
Similar to NUP62: Nuclear pore glycoprotein p62 (Homo sapiens)	ASZ78_11720	jcf7180005233590	395361	401952
Similar to NIPA2: Magnesium transporter NIPA2 (Pongo abelii)	ASZ78_11732	jcf7180005233590	533489	535958
Similar to PLP1: Myelin proteolipid protein (Gallus gallus)	ASZ78_11725	jcf7180005233590	491747	495636
Similar to RPL36A: 60S ribosomal protein L36a (Bos taurus)	ASZ78_11728	jcf7180005233590	517747	519749
Similar to NAGA: Alpha-N-acetylgalactosaminidase (Gallus gallus)	ASZ78_11822	jcf7180005234392	55010	58126
Similar to Ndufa6: NADH dehydrogenase [ubiquinone] 1 alpha subcomplex subunit 6 (Mus musculus)	ASZ78_11818	jcf7180005234392	28292	29265
Similar to Cyp2d3: Cytochrome P450 2D3 (Rattus norvegicus)	ASZ78_11817	jcf7180005234392	20288	27065
Similar to CYP2D14: Cytochrome P450 2D14 (Bos taurus)	ASZ78_11819	jcf7180005234392	39967	47856
Similar to Fam109b: Sesquipedalian-2 (Mus musculus)	ASZ78_11821	jcf7180005234392	53108	53860
Similar to SMDT1: Essential MCU regulator%2C mitochondrial (Bos taurus)	ASZ78_11820	jcf7180005234392	49392	50009
Similar to Sept3: Neuronal-specific septin-3 (Mus musculus)	ASZ78_11824	jcf7180005234392	70564	85233
Similar to WBP2: WW domain-binding protein 2 (Homo sapiens)	ASZ78_11823	jcf7180005234392	61466	68089
Similar to SHISA9: Protein shisa-9 (Homo sapiens)	ASZ78_11827	jcf7180005234392	112180	117628
Protein of unknown function	ASZ78_11826	jcf7180005234392	102085	103592
Similar to CENPM: Centromere protein M (Gallus gallus)	ASZ78_11825	jcf7180005234392	88065	92431
Similar to snu13: NHP2-like protein 1 (Xenopus laevis)	ASZ78_11832	jcf7180005234392	178918	180792
Similar to SREBF2: Sterol regulatory element-binding protein 2 (Homo sapiens)	ASZ78_11828	jcf7180005234392	119030	136262
Similar to ccdc134: Coiled-coil domain-containing protein 134 (Xenopus tropicalis)	ASZ78_11829	jcf7180005234392	136871	139014
Similar to Mei1: Meiosis inhibitor protein 1 (Mus musculus)	ASZ78_11830	jcf7180005234392	142981	171319
Protein of unknown function	ASZ78_11831	jcf7180005234392	173324	178730
Similar to TOB2: Protein Tob2 (Homo sapiens)	ASZ78_11840	jcf7180005234392	263283	264305
Similar to Pmm1: Phosphomannomutase 1 (Mus musculus)	ASZ78_11835	jcf7180005234392	208961	212787
Similar to Desi1: Desumoylating isopeptidase 1 (Mus musculus)	ASZ78_11834	jcf7180005234392	195053	205030
Similar to PHF5A: PHD finger-like domain-containing protein 5A (Homo sapiens)	ASZ78_11839	jcf7180005234392	250035	255266
Similar to POLR3H: DNA-directed RNA polymerase III subunit RPC8 (Homo sapiens)	ASZ78_11837	jcf7180005234392	223466	228344
Similar to Aco2: Aconitate hydratase%2C mitochondrial (Mus musculus)	ASZ78_11838	jcf7180005234392	231057	249452
Similar to XRCC6: X-ray repair cross-complementing protein 5 (Gallus gallus)	ASZ78_11833	jcf7180005234392	184705	194539
Similar to CSDC2: Cold shock domain-containing protein C2 (Homo sapiens)	ASZ78_11836	jcf7180005234392	215873	221264
Similar to SLC38A6: Probable sodium-coupled neutral amino acid transporter 6 (Homo sapiens)	ASZ78_11841	jcf7180005234392	273710	278716
Similar to SNAPC1: snRNA-activating protein complex subunit 1 (Macaca fascicularis)	ASZ78_11844	jcf7180005234392	535572	545438
Similar to HIF1A: Hypoxia-inducible factor 1-alpha (Gallus gallus)	ASZ78_11843	jcf7180005234392	501559	529281
Similar to Prkch: Protein kinase C eta type (Mus musculus)	ASZ78_11842	jcf7180005234392	361812	427408
Similar to Ints5: Integrator complex subunit 5 (Mus musculus)	ASZ78_16632	jcf7180005140099	1	1276
Protein of unknown function	ASZ78_15966	jcf7180005232375	1	5289
Similar to Unc5d: Netrin receptor UNC5D (Mus musculus)	ASZ78_17097	jcf7180005175881	345	533
Similar to MPC1: Mitochondrial pyruvate carrier 1 (Homo sapiens)	ASZ78_15311	jcf7180005158691	54862	64808
Similar to Adgrb3: Adhesion G protein-coupled receptor B3 (Mus musculus)	ASZ78_10070	jcf7180005234156	25887	109139
Similar to LMBRD1: Probable lysosomal cobalamin transporter (Gallus gallus)	ASZ78_10071	jcf7180005234156	159462	159783
Protein of unknown function	ASZ78_10072	jcf7180005234156	201519	216505
Similar to Col19a1: Collagen alpha-1(XIX) chain (Mus musculus)	ASZ78_10073	jcf7180005234156	278478	424020
Similar to FAM135A: Protein FAM135A (Homo sapiens)	ASZ78_10074	jcf7180005234156	564167	625153
Similar to Sdhaf4: Succinate dehydrogenase assembly factor 4%2C mitochondrial (Mus musculus)	ASZ78_10075	jcf7180005234156	629488	634510
Similar to B3GAT2: Galactosylgalactosylxylosylprotein 3-beta-glucuronosyltransferase 2 (Canis lupus familiaris)	ASZ78_10076	jcf7180005234156	748662	758226
Similar to Heph: Hephaestin (Rattus norvegicus)	ASZ78_16741	jcf7180005150069	40	706
Similar to PNPLA6: Neuropathy target esterase (Homo sapiens)	ASZ78_15684	jcf7180005230004	3639	6777
Similar to NTE1: Lysophospholipase NTE1 (Encephalitozoon cuniculi (strain GB-M1))	ASZ78_15685	jcf7180005230004	8830	10382
Similar to NTE1: Lysophospholipase NTE1 (Scheffersomyces stipitis (strain ATCC 58785 / CBS 6054 / NBRC 10063 / NRRL Y-11545))	ASZ78_15686	jcf7180005230004	11692	17373
Similar to Isg20l2: Interferon-stimulated 20 kDa exonuclease-like 2 (Rattus norvegicus)	ASZ78_16695	jcf7180005199422	380	1767
Similar to Gimap6: GTPase IMAP family member 6 (Mus musculus)	ASZ78_16709	jcf7180005228850	1	1031
Similar to THOC7: THO complex subunit 7 homolog (Homo sapiens)	ASZ78_03011	jcf7180005234243	34420	41684
Similar to SNTN: Sentan (Gallus gallus)	ASZ78_03012	jcf7180005234243	65484	68187
Similar to Synpr: Synaptoporin (Rattus norvegicus)	ASZ78_03013	jcf7180005234243	74186	80876
Similar to CADPS: Calcium-dependent secretion activator 1 (Homo sapiens)	ASZ78_03014	jcf7180005234243	234751	332553
Similar to FEZF2: Fez family zinc finger protein 2 (Bos taurus)	ASZ78_03016	jcf7180005234243	417312	419419
Protein of unknown function	ASZ78_03015	jcf7180005234243	403181	405000
Similar to C3orf14: Uncharacterized protein C3orf14 (Homo sapiens)	ASZ78_03017	jcf7180005234243	429449	453554
Similar to PTPRG: Receptor-type tyrosine-protein phosphatase gamma (Homo sapiens)	ASZ78_03018	jcf7180005234243	460538	484161
Similar to FHIT: Bis(5'-adenosyl)-triphosphatase (Bos taurus)	ASZ78_03019	jcf7180005234243	1262607	1279313
Similar to Fam3d: Protein FAM3D (Mus musculus)	ASZ78_03022	jcf7180005234243	1676645	1680060
Similar to QtsA-12457: Uncharacterized protein C3orf67 homolog (Macaca fascicularis)	ASZ78_03021	jcf7180005234243	1631517	1650271
Similar to Uncharacterized protein C3orf67 homolog (Mus musculus)	ASZ78_03020	jcf7180005234243	1610179	1627308
Similar to FAM107A: Protein FAM107A (Pongo abelii)	ASZ78_03023	jcf7180005234243	1693555	1695939
Similar to Acox2: Peroxisomal acyl-coenzyme A oxidase 2 (Rattus norvegicus)	ASZ78_03024	jcf7180005234243	1699565	1712740
Similar to Pdhb: Pyruvate dehydrogenase E1 component subunit beta%2C mitochondrial (Rattus norvegicus)	ASZ78_03026	jcf7180005234243	1722245	1725824
Similar to PXK: PX domain-containing protein kinase-like protein (Homo sapiens)	ASZ78_03027	jcf7180005234243	1734046	1749834
Similar to KCTD6: BTB/POZ domain-containing protein KCTD6 (Homo sapiens)	ASZ78_03025	jcf7180005234243	1714990	1716853
Similar to Rpp14: Ribonuclease P protein subunit p14 (Mus musculus)	ASZ78_03028	jcf7180005234243	1759920	1761071
Similar to P4htm: Transmembrane prolyl 4-hydroxylase (Mus musculus)	ASZ78_03034	jcf7180005234243	1879118	1884943
Similar to Wdr6: WD repeat-containing protein 6 (Rattus norvegicus)	ASZ78_03035	jcf7180005234243	1885067	1888777
Similar to ARIH2: E3 ubiquitin-protein ligase ARIH2 (Homo sapiens)	ASZ78_03031	jcf7180005234243	1844710	1868553
Similar to SFRP5: Secreted frizzled-related protein 5 (Bos taurus)	ASZ78_03033	jcf7180005234243	1875217	1877200
Similar to SLC25A20: Mitochondrial carnitine/acylcarnitine carrier protein (Homo sapiens)	ASZ78_03030	jcf7180005234243	1831046	1840485
Similar to PRKAR2A: cAMP-dependent protein kinase type II-alpha regulatory subunit (Bos taurus)	ASZ78_03029	jcf7180005234243	1764412	1807802
Protein of unknown function	ASZ78_03032	jcf7180005234243	1872354	1875069
Similar to NDUFAF3: NADH dehydrogenase [ubiquinone] 1 alpha subcomplex assembly factor 3 (Bos taurus)	ASZ78_03037	jcf7180005234243	1895819	1896697
Similar to Dalrd3: DALR anticodon-binding domain-containing protein 3 (Mus musculus)	ASZ78_03036	jcf7180005234243	1889693	1893381
Similar to Usp19: Ubiquitin carboxyl-terminal hydrolase 19 (Mus musculus)	ASZ78_03043	jcf7180005234243	1953793	1966282
Similar to IMPDH2: Inosine-5'-monophosphate dehydrogenase 2 (Bos taurus)	ASZ78_03038	jcf7180005234243	1898119	1909169
Similar to QARS: Glutamine--tRNA ligase (Homo sapiens)	ASZ78_03040	jcf7180005234243	1937117	1941437
Similar to QRICH1: Glutamine-rich protein 1 (Bos taurus)	ASZ78_03039	jcf7180005234243	1914824	1931771
Similar to Lamb2: Laminin subunit beta-2 (Mus musculus)	ASZ78_03044	jcf7180005234243	1969660	1978420
Similar to SLC6A8: Sodium- and chloride-dependent creatine transporter 1 (Homo sapiens)	ASZ78_03042	jcf7180005234243	1944544	1948937
Similar to LAMC2: Laminin subunit gamma-2 (Homo sapiens)	ASZ78_03045	jcf7180005234243	1979742	1986251
Similar to unc-6: Netrin unc-6 (Caenorhabditis elegans)	ASZ78_03046	jcf7180005234243	1987398	1989488
Similar to Epidermal differentiation-specific protein (Cynops pyrrhogaster)	ASZ78_03041	jcf7180005234243	1942139	1943272
Protein of unknown function	ASZ78_03051	jcf7180005234243	2032914	2034052
Similar to tada3: Transcriptional adapter 3 (Xenopus tropicalis)	ASZ78_03059	jcf7180005234243	2054991	2057056
Similar to Klhdc8b: Kelch domain-containing protein 8B (Mus musculus)	ASZ78_03049	jcf7180005234243	2007360	2009138
Protein of unknown function	ASZ78_03048	jcf7180005234243	2002373	2005973
Similar to Camk1: Calcium/calmodulin-dependent protein kinase type 1 (Rattus norvegicus)	ASZ78_03060	jcf7180005234243	2058298	2060864
Similar to CCDC36: Coiled-coil domain-containing protein 36 (Homo sapiens)	ASZ78_03050	jcf7180005234243	2019191	2028512
Similar to CCDC71: Coiled-coil domain-containing protein 71 (Bos taurus)	ASZ78_03047	jcf7180005234243	1998420	1999619
Similar to BRPF1: Peregrin (Homo sapiens)	ASZ78_03062	jcf7180005234243	2063494	2074126
Similar to OGG1: N-glycosylase/DNA lyase (Homo sapiens)	ASZ78_03061	jcf7180005234243	2061415	2062845
Similar to Creld1: Cysteine-rich with EGF-like domain protein 1 (Mus musculus)	ASZ78_03052	jcf7180005234243	2035957	2037686
Similar to JAGN1: Protein jagunal homolog 1 (Homo sapiens)	ASZ78_03055	jcf7180005234243	2046264	2046934
Similar to Ttll3: Tubulin monoglycylase TTLL3 (Mus musculus)	ASZ78_03057	jcf7180005234243	2050386	2052366
Similar to CPNE9: Copine-9 (Homo sapiens)	ASZ78_03063	jcf7180005234243	2074696	2079959
Similar to Arpc4: Actin-related protein 2/3 complex subunit 4 (Mus musculus)	ASZ78_03058	jcf7180005234243	2053317	2054411
Similar to Il17re: Interleukin-17 receptor E (Mus musculus)	ASZ78_03054	jcf7180005234243	2042458	2045076
Similar to IL17REL: Putative interleukin-17 receptor E-like (Homo sapiens)	ASZ78_03053	jcf7180005234243	2039182	2041627
Similar to Rpusd3: RNA pseudouridylate synthase domain-containing protein 3 (Mus musculus)	ASZ78_03056	jcf7180005234243	2047644	2049020
Similar to LHFPL4: Lipoma HMGIC fusion partner-like 4 protein (Bos taurus)	ASZ78_03065	jcf7180005234243	2110293	2114623
Similar to SETD5: SET domain-containing protein 5 (Homo sapiens)	ASZ78_03066	jcf7180005234243	2118421	2155725
Similar to PLXNB1: Plexin-B1 (Homo sapiens)	ASZ78_03067	jcf7180005234243	2178150	2252335
Similar to MTMR14: Myotubularin-related protein 14 (Homo sapiens)	ASZ78_03064	jcf7180005234243	2080585	2109639
Similar to PLEKHB2: Pleckstrin homology domain-containing family B member 2 (Gallus gallus)	ASZ78_13457	jcf7180005229808	82788	89100
Similar to FAM168B: Myelin-associated neurite-outgrowth inhibitor (Homo sapiens)	ASZ78_13458	jcf7180005229808	112215	121822
Similar to ARHGEF4: Rho guanine nucleotide exchange factor 4 (Homo sapiens)	ASZ78_13459	jcf7180005229808	136531	254295
Protein of unknown function	ASZ78_16952	jcf7180005224174	664	1304
Protein of unknown function	ASZ78_14241	jcf7180005233576	52912	61472
Similar to JAKMIP1: Janus kinase and microtubule-interacting protein 1 (Homo sapiens)	ASZ78_14240	jcf7180005233576	27836	41733
Similar to JAKMIP2: Janus kinase and microtubule-interacting protein 2 (Homo sapiens)	ASZ78_14238	jcf7180005233576	5754	17420
Similar to JAKMIP1: Janus kinase and microtubule-interacting protein 1 (Homo sapiens)	ASZ78_14239	jcf7180005233576	20276	27009
Similar to Wfs1: Wolframin (Mus musculus)	ASZ78_14242	jcf7180005233576	144150	173682
Similar to PPP2R2C: Serine/threonine-protein phosphatase 2A 55 kDa regulatory subunit B gamma isoform (Homo sapiens)	ASZ78_14243	jcf7180005233576	228914	235652
Similar to ITPRIPL1: Inositol 1%2C4%2C5-trisphosphate receptor-interacting protein-like 1 (Homo sapiens)	ASZ78_16967	jcf7180005209380	47	823
Protein of unknown function	ASZ78_16934	jcf7180005180875	151	614
Similar to Mroh7: Maestro heat-like repeat-containing protein family member 7 (Mus musculus)	ASZ78_16185	jcf7180005209321	2	4304
Similar to KLHL1: Kelch-like protein 1 (Homo sapiens)	ASZ78_14871	jcf7180005233821	114802	122883
Similar to EFL1: Elongation factor-like GTPase 1 (Homo sapiens)	ASZ78_16000	jcf7180005204637	136	1321
Similar to G2e3: G2/M phase-specific E3 ubiquitin-protein ligase (Mus musculus)	ASZ78_16728	jcf7180005222226	251	1894
Similar to ZNF621: Zinc finger protein 621 (Homo sapiens)	ASZ78_15642	jcf7180005234512	10915	11328
Similar to AKR2A: Ankyrin repeat domain-containing protein 2A (Arabidopsis thaliana)	ASZ78_07367	jcf7180005228872	195346	196149
Similar to RAS2: Ras-like protein RAS2 (Hydra vulgaris)	ASZ78_07365	jcf7180005228872	32472	35359
Similar to AGAP1: Arf-GAP with GTPase%2C ANK repeat and PH domain-containing protein 1 (Homo sapiens)	ASZ78_07366	jcf7180005228872	158210	165660
Similar to ASB18: Ankyrin repeat and SOCS box protein 18 (Homo sapiens)	ASZ78_07369	jcf7180005228872	215995	226525
Similar to GBX2: Homeobox protein GBX-2 (Gallus gallus)	ASZ78_07368	jcf7180005228872	209452	210939
Similar to Ackr3: Atypical chemokine receptor 3 (Rattus norvegicus)	ASZ78_07372	jcf7180005228872	349758	358471
Similar to IQCA1: IQ and AAA domain-containing protein 1 (Homo sapiens)	ASZ78_07371	jcf7180005228872	242245	318338
Protein of unknown function	ASZ78_07370	jcf7180005228872	237601	239883
Similar to COPS8: COP9 signalosome complex subunit 8 (Pongo abelii)	ASZ78_07373	jcf7180005228872	444958	451353
Similar to COL6A3: Collagen alpha-3(VI) chain (Gallus gallus)	ASZ78_07374	jcf7180005228872	512456	556331
Similar to MLPH: Melanophilin (Homo sapiens)	ASZ78_07375	jcf7180005228872	574730	592189
Similar to Ramp1: Receptor activity-modifying protein 1 (Rattus norvegicus)	ASZ78_07379	jcf7180005228872	674920	678427
Similar to RBM44: RNA-binding protein 44 (Homo sapiens)	ASZ78_07378	jcf7180005228872	671292	673810
Similar to LRRFIP1: Leucine-rich repeat flightless-interacting protein 1 (Homo sapiens)	ASZ78_07377	jcf7180005228872	633155	667891
Similar to Rab17: Ras-related protein Rab-17 (Mus musculus)	ASZ78_07376	jcf7180005228872	596333	598054
Similar to MREG: Melanoregulin (Homo sapiens)	ASZ78_07383	jcf7180005228872	726240	728936
Similar to DDB_G0268948: Putative methyltransferase DDB_G0268948 (Dictyostelium discoideum)	ASZ78_07382	jcf7180005228872	721281	722863
Similar to IFNL3: Interferon lambda-3 (Gallus gallus)	ASZ78_07381	jcf7180005228872	717287	718271
Similar to UBE2F: NEDD8-conjugating enzyme UBE2F (Gallus gallus)	ASZ78_07380	jcf7180005228872	680033	711457
Similar to FN1: Fibronectin (Bos taurus)	ASZ78_07384	jcf7180005228872	843528	886833
Similar to BARD1: BRCA1-associated RING domain protein 1 (Homo sapiens)	ASZ78_07388	jcf7180005228872	1001464	1033650
Similar to ABCA12: ATP-binding cassette sub-family A member 12 (Homo sapiens)	ASZ78_07387	jcf7180005228872	950452	993059
Protein of unknown function	ASZ78_07386	jcf7180005228872	936676	949801
Similar to ATIC: Bifunctional purine biosynthesis protein PURH (Gallus gallus)	ASZ78_07385	jcf7180005228872	889583	904363
Similar to VWC2L: von Willebrand factor C domain-containing protein 2-like (Macaca fascicularis)	ASZ78_07389	jcf7180005228872	1048967	1082202
Similar to RNF121: RING finger protein 121 (Homo sapiens)	ASZ78_16789	jcf7180005138769	50	1603
Similar to Pik3cd: Phosphatidylinositol 4%2C5-bisphosphate 3-kinase catalytic subunit delta isoform (Mus musculus)	ASZ78_16786	jcf7180005158219	884	1603
Similar to HOXC8: Homeobox protein Hox-C8 (Gallus gallus)	ASZ78_16210	jcf7180005231174	314	604
Similar to IL6ST: Interleukin-6 receptor subunit beta (Homo sapiens)	ASZ78_13101	jcf7180005229258	9242	39225
Similar to slc38a9: Sodium-coupled neutral amino acid transporter 9 (Xenopus laevis)	ASZ78_13105	jcf7180005229258	123643	159732
Similar to DDX4: Probable ATP-dependent RNA helicase DDX4 (Bos taurus)	ASZ78_13104	jcf7180005229258	94271	102340
Similar to IL31RA: Interleukin-31 receptor subunit alpha (Homo sapiens)	ASZ78_13102	jcf7180005229258	54310	64636
Similar to DDX52: Probable ATP-dependent RNA helicase DDX52 (Homo sapiens)	ASZ78_13103	jcf7180005229258	92853	93399
Similar to PLPP1: Phospholipid phosphatase 1 (Cavia porcellus)	ASZ78_13106	jcf7180005229258	182411	206232
Similar to Skiv2l2: Superkiller viralicidic activity 2-like 2 (Mus musculus)	ASZ78_13107	jcf7180005229258	232590	271697
Similar to Esm1: Endothelial cell-specific molecule 1 (Mus musculus)	ASZ78_13115	jcf7180005229258	384362	390815
Similar to DHX29: ATP-dependent RNA helicase DHX29 (Homo sapiens)	ASZ78_13108	jcf7180005229258	273420	294428
Similar to CCNO: Cyclin-O (Homo sapiens)	ASZ78_13109	jcf7180005229258	300682	301557
Similar to MCIDAS: Multicilin (Homo sapiens)	ASZ78_13110	jcf7180005229258	303255	304237
Similar to GZMA: Granzyme A (Homo sapiens)	ASZ78_13113	jcf7180005229258	357090	360993
Similar to CDC20B: Cell division cycle protein 20 homolog B (Homo sapiens)	ASZ78_13112	jcf7180005229258	332243	345889
Similar to GPX8: Probable glutathione peroxidase 8 (Bos taurus)	ASZ78_13111	jcf7180005229258	326741	330474
Protein of unknown function	ASZ78_13114	jcf7180005229258	365252	368063
Similar to RDH5: 11-cis retinol dehydrogenase (Bos taurus)	ASZ78_16014	jcf7180005228540	2888	8906
Protein of unknown function	ASZ78_16776	jcf7180005209620	1112	1375
Similar to Cntnap2: Contactin-associated protein-like 2 (Mus musculus)	ASZ78_08521	jcf7180005234372	10959	49743
Similar to ZYX: Zyxin (Gallus gallus)	ASZ78_08522	jcf7180005234372	93818	101385
Similar to OR10AC1: Olfactory receptor 10AC1 (Homo sapiens)	ASZ78_08524	jcf7180005234372	149968	150969
Similar to Epha1: Ephrin type-A receptor 1 (Mus musculus)	ASZ78_08523	jcf7180005234372	108947	140376
Similar to SLC25A33: Solute carrier family 25 member 33 (Bos taurus)	ASZ78_08526	jcf7180005234372	202152	209593
Similar to C1R: Complement C1r subcomponent (Homo sapiens)	ASZ78_08529	jcf7180005234372	232108	238962
Similar to Lpcat3: Lysophospholipid acyltransferase 5 (Mus musculus)	ASZ78_08531	jcf7180005234372	253692	268460
Similar to RBP5: Retinol-binding protein 5 (Pongo abelii)	ASZ78_08528	jcf7180005234372	226520	227800
Similar to PHB2: Prohibitin-2 (Gallus gallus)	ASZ78_08533	jcf7180005234372	271412	276054
Similar to EMG1: Ribosomal RNA small subunit methyltransferase NEP1 (Homo sapiens)	ASZ78_08532	jcf7180005234372	269338	271237
Similar to Clstn3: Calsyntenin-3 (Mus musculus)	ASZ78_08527	jcf7180005234372	211399	226136
Similar to C1S: Complement C1s subcomponent (Homo sapiens)	ASZ78_08530	jcf7180005234372	242543	252726
Similar to PTPN6: Tyrosine-protein phosphatase non-receptor type 6 (Homo sapiens)	ASZ78_08534	jcf7180005234372	278491	286840
Similar to PEX5: Peroxisomal targeting signal 1 receptor (Gallus gallus)	ASZ78_08525	jcf7180005234372	185660	195129
Similar to CDCA3: Cell division cycle-associated protein 3 (Homo sapiens)	ASZ78_08541	jcf7180005234372	360216	361942
Similar to C12orf57: Protein C10 (Homo sapiens)	ASZ78_08535	jcf7180005234372	297979	298521
Similar to Atn1: Atrophin-1 (Rattus norvegicus)	ASZ78_08536	jcf7180005234372	301160	306442
Similar to Gnb3: Guanine nucleotide-binding protein G(I)/G(S)/G(T) subunit beta-3 (Rattus norvegicus)	ASZ78_08542	jcf7180005234372	363626	367740
Similar to Lrrc23: Leucine-rich repeat-containing protein 23 (Mus musculus)	ASZ78_08538	jcf7180005234372	336359	342599
Similar to ENO2: Gamma-enolase (Gallus gallus)	ASZ78_08537	jcf7180005234372	327214	332680
Similar to Usp5: Ubiquitin carboxyl-terminal hydrolase 5 (Mus musculus)	ASZ78_08540	jcf7180005234372	347017	359829
Similar to P3h3: Prolyl 3-hydroxylase 3 (Mus musculus)	ASZ78_08543	jcf7180005234372	374782	385272
Similar to TPI1: Triosephosphate isomerase (Gallus gallus)	ASZ78_08539	jcf7180005234372	344140	346389
Similar to Mlf2: Myeloid leukemia factor 2 (Mus musculus)	ASZ78_08547	jcf7180005234372	447325	452929
Similar to CD4: T-cell surface glycoprotein CD4 (Delphinapterus leucas)	ASZ78_08545	jcf7180005234372	399985	405216
Similar to GPR162: Probable G-protein coupled receptor 162 (Homo sapiens)	ASZ78_08544	jcf7180005234372	386682	389923
Similar to LAG3: Lymphocyte activation gene 3 protein (Homo sapiens)	ASZ78_08546	jcf7180005234372	419032	442191
Similar to COPS7A: COP9 signalosome complex subunit 7a (Homo sapiens)	ASZ78_08548	jcf7180005234372	465521	467690
Similar to LPAR5: Lysophosphatidic acid receptor 5 (Homo sapiens)	ASZ78_08552	jcf7180005234372	581508	582620
Similar to ZNF384: Zinc finger protein 384 (Homo sapiens)	ASZ78_08550	jcf7180005234372	521212	522683
Similar to ING4: Inhibitor of growth protein 4 (Gallus gallus)	ASZ78_08551	jcf7180005234372	532781	571382
Similar to Pianp: PILR alpha-associated neural protein (Mus musculus)	ASZ78_08549	jcf7180005234372	480379	481035
Similar to MRPL51: 39S ribosomal protein L51%2C mitochondrial (Gallus gallus)	ASZ78_08559	jcf7180005234372	685651	686223
Similar to Chd4: Chromodomain-helicase-DNA-binding protein 4 (Mus musculus)	ASZ78_08553	jcf7180005234372	600965	621028
Similar to IFFO1: Intermediate filament family orphan 1 (Homo sapiens)	ASZ78_08556	jcf7180005234372	631867	640155
Similar to NOP2: Probable 28S rRNA (cytosine(4447)-C(5))-methyltransferase (Homo sapiens)	ASZ78_08555	jcf7180005234372	624037	626675
Protein of unknown function	ASZ78_08554	jcf7180005234372	621900	623358
Similar to NCAPD2: Condensin complex subunit 1 (Homo sapiens)	ASZ78_08558	jcf7180005234372	662589	685443
Similar to GAPDH: Glyceraldehyde-3-phosphate dehydrogenase (Gallus gallus)	ASZ78_08557	jcf7180005234372	651558	654953
Similar to KPNA1: Importin subunit alpha-5 (Gallus gallus)	ASZ78_08562	jcf7180005234372	753068	785096
Similar to Synaptobrevin (Tetronarce californica)	ASZ78_08560	jcf7180005234372	689482	691437
Similar to SCNN1A: Amiloride-sensitive sodium channel subunit alpha (Gallus gallus)	ASZ78_08561	jcf7180005234372	698052	732504
Protein of unknown function	ASZ78_08565	jcf7180005234372	814060	818939
Similar to CCDC58: Coiled-coil domain-containing protein 58 (Taeniopygia guttata)	ASZ78_08564	jcf7180005234372	798118	806085
Similar to CASR: Extracellular calcium-sensing receptor (Homo sapiens)	ASZ78_08567	jcf7180005234372	829226	836836
Similar to Fam162a: Protein FAM162A (Rattus norvegicus)	ASZ78_08563	jcf7180005234372	791439	797366
Similar to CD86: T-lymphocyte activation antigen CD86 (Homo sapiens)	ASZ78_08568	jcf7180005234372	923205	937236
Similar to CSTB: Cystatin-B (Pan troglodytes)	ASZ78_08566	jcf7180005234372	820837	824981
Similar to BTBD10: BTB/POZ domain-containing protein 10 (Pongo abelii)	ASZ78_08616	jcf7180005230840	24480	37001
Similar to PTH: Parathyroid hormone (Gallus gallus)	ASZ78_08615	jcf7180005230840	1300	8471
Similar to ARNTL: Aryl hydrocarbon receptor nuclear translocator-like protein 1 (Gallus gallus)	ASZ78_08617	jcf7180005230840	38647	60594
Similar to RASSF10: Ras association domain-containing protein 10 (Homo sapiens)	ASZ78_08618	jcf7180005230840	182721	184025
Similar to Tead1: Transcriptional enhancer factor TEF-1 (Mus musculus)	ASZ78_08620	jcf7180005230840	241553	261526
Similar to SD: Protein scalloped (Fragment) (Junonia coenia)	ASZ78_08619	jcf7180005230840	224247	225425
Similar to egl-44: Transcription enhancer factor-like protein egl-44 (Caenorhabditis elegans)	ASZ78_08621	jcf7180005230840	306556	316031
Similar to PARVA: Alpha-parvin (Homo sapiens)	ASZ78_08622	jcf7180005230840	399930	455427
Protein of unknown function	ASZ78_08624	jcf7180005230840	466671	477943
Similar to mical2: Protein-methionine sulfoxide oxidase mical2 (Xenopus tropicalis)	ASZ78_08626	jcf7180005230840	507592	530920
Similar to MICAL2: Protein-methionine sulfoxide oxidase MICAL2 (Homo sapiens)	ASZ78_08627	jcf7180005230840	531775	538830
Similar to MICALCL: MICAL C-terminal-like protein (Homo sapiens)	ASZ78_08623	jcf7180005230840	459954	461913
Protein of unknown function	ASZ78_08625	jcf7180005230840	505122	507483
Similar to DKK3: Dickkopf-related protein 3 (Gallus gallus)	ASZ78_08628	jcf7180005230840	610656	630831
Similar to USP47: Ubiquitin carboxyl-terminal hydrolase 47 (Gallus gallus)	ASZ78_08629	jcf7180005230840	634936	679212
Similar to GALNT18: Polypeptide N-acetylgalactosaminyltransferase 18 (Homo sapiens)	ASZ78_08630	jcf7180005230840	921616	925503
Similar to FCGBP: IgGFc-binding protein (Homo sapiens)	ASZ78_16735	jcf7180005174351	46	1228
Similar to Ranbp2: E3 SUMO-protein ligase RanBP2 (Mus musculus)	ASZ78_16777	jcf7180005143530	3	643
Similar to CCDC167: Coiled-coil domain-containing protein 167 (Homo sapiens)	ASZ78_15796	jcf7180005217774	2112	6217
Similar to F8A1: Factor VIII intron 22 protein (Homo sapiens)	ASZ78_14858	jcf7180005233634	34345	35391
Similar to brcc3: Lys-63-specific deubiquitinase BRCC36 (Salmo salar)	ASZ78_14866	jcf7180005233634	100578	104019
Similar to FUNDC2: FUN14 domain-containing protein 2 (Homo sapiens)	ASZ78_14864	jcf7180005233634	85062	88580
Similar to DKC1: H/ACA ribonucleoprotein complex subunit 4 (Gallus gallus)	ASZ78_14859	jcf7180005233634	35816	40806
Similar to Rhog: Rho-related GTP-binding protein RhoG (Mus musculus)	ASZ78_14870	jcf7180005233634	160281	160856
Protein of unknown function	ASZ78_14861	jcf7180005233634	57235	58668
Similar to Tmem35: Transmembrane protein 35 (Rattus norvegicus)	ASZ78_14856	jcf7180005233634	18101	20775
Similar to ACRC: Acidic repeat-containing protein (Homo sapiens)	ASZ78_14867	jcf7180005233634	106072	110666
Similar to TAF1: Transcription initiation factor TFIID subunit 1 (Homo sapiens)	ASZ78_14869	jcf7180005233634	130527	156584
Similar to OGT: UDP-N-acetylglucosamine--peptide N-acetylglucosaminyltransferase 110 kDa subunit (Homo sapiens)	ASZ78_14868	jcf7180005233634	113629	129532
Similar to Trmt2b: tRNA (uracil(54)-C(5))-methyltransferase homolog (Mus musculus)	ASZ78_14857	jcf7180005233634	23019	31362
Similar to F8: Coagulation factor VIII (Homo sapiens)	ASZ78_14862	jcf7180005233634	61096	68589
Similar to MPP1: 55 kDa erythrocyte membrane protein (Gallus gallus)	ASZ78_14860	jcf7180005233634	43496	56615
Similar to CENPI: Centromere protein I (Gallus gallus)	ASZ78_14855	jcf7180005233634	8789	14755
Similar to Cp: Ceruloplasmin (Mus musculus)	ASZ78_14863	jcf7180005233634	69533	79489
Protein of unknown function	ASZ78_14854	jcf7180005233634	1735	8715
Similar to Cmc4: Cx9C motif-containing protein 4 (Mus musculus)	ASZ78_14865	jcf7180005233634	92938	98085
Similar to EXOC3: Exocyst complex component 3 (Homo sapiens)	ASZ78_11585	jcf7180005229099	274	14244
Similar to Pdcd6: Programmed cell death protein 6 (Mus musculus)	ASZ78_11586	jcf7180005229099	14877	20628
Similar to Ahrr: Aryl hydrocarbon receptor repressor (Mus musculus)	ASZ78_11588	jcf7180005229099	60685	69409
Protein of unknown function	ASZ78_11587	jcf7180005229099	26484	35530
Similar to MSANTD3: Myb/SANT-like DNA-binding domain-containing protein 3 (Homo sapiens)	ASZ78_11589	jcf7180005229099	148187	173539
Similar to TEX10: Testis-expressed sequence 10 protein homolog (Gallus gallus)	ASZ78_11592	jcf7180005229099	204882	214075
Protein of unknown function	ASZ78_11591	jcf7180005229099	183982	192508
Protein of unknown function	ASZ78_11593	jcf7180005229099	215483	224199
Protein of unknown function	ASZ78_11590	jcf7180005229099	178334	183382
Similar to ERP44: Endoplasmic reticulum resident protein 44 (Homo sapiens)	ASZ78_11596	jcf7180005229099	343217	375691
Similar to INVS: Inversin (Gallus gallus)	ASZ78_11594	jcf7180005229099	247429	291869
Similar to DDB_G0279043: Ankyrin repeat-containing protein DDB_G0279043 (Dictyostelium discoideum)	ASZ78_11595	jcf7180005229099	296019	333300
Similar to NR4A3: Nuclear receptor subfamily 4 group A member 3 (Homo sapiens)	ASZ78_11598	jcf7180005229099	433066	453430
Similar to STX17: Syntaxin-17 (Homo sapiens)	ASZ78_11597	jcf7180005229099	380132	401897
Similar to HTR4: 5-hydroxytryptamine receptor 4 (Cavia porcellus)	ASZ78_10931	jcf7180005230712	55504	56898
Similar to IL12B: Interleukin-12 subunit beta (Marmota monax)	ASZ78_10934	jcf7180005230712	153660	158406
Similar to FBXO38: F-box only protein 38 (Homo sapiens)	ASZ78_10933	jcf7180005230712	118873	127230
Similar to FBXO38: F-box only protein 38 (Homo sapiens)	ASZ78_10932	jcf7180005230712	107643	117104
Similar to ADRA1B: Alpha-1B adrenergic receptor (Fragment) (Canis lupus familiaris)	ASZ78_10935	jcf7180005230712	296005	356616
Similar to PTTG1: Securin (Pan troglodytes)	ASZ78_10941	jcf7180005230712	479662	481380
Similar to FABP6: Gastrotropin (Sus scrofa)	ASZ78_10937	jcf7180005230712	426777	431077
Similar to C1qtnf2: Complement C1q tumor necrosis factor-related protein 2 (Mus musculus)	ASZ78_10939	jcf7180005230712	457901	459774
Similar to SLU7: Pre-mRNA-splicing factor SLU7 (Gallus gallus)	ASZ78_10940	jcf7180005230712	469339	479112
Similar to PWWP2A: PWWP domain-containing protein 2A (Homo sapiens)	ASZ78_10936	jcf7180005230712	380577	393190
Similar to Ccnjl: Cyclin-J-like protein (Mus musculus)	ASZ78_10938	jcf7180005230712	436149	451685
Similar to ATP10B: Probable phospholipid-transporting ATPase VB (Homo sapiens)	ASZ78_10942	jcf7180005230712	548480	598298
Similar to UVSSA: UV-stimulated scaffold protein A (Gallus gallus)	ASZ78_08592	jcf7180005233877	27669	33379
Similar to MAEA: Macrophage erythroblast attacher (Gallus gallus)	ASZ78_08591	jcf7180005233877	6253	17567
Similar to NKX1-1: NK1 transcription factor-related protein 1 (Homo sapiens)	ASZ78_08593	jcf7180005233877	79597	83932
Similar to FAM53A: Protein FAM53A (Gallus gallus)	ASZ78_08594	jcf7180005233877	445786	492810
Similar to SLBP: Histone RNA hairpin-binding protein (Homo sapiens)	ASZ78_08595	jcf7180005233877	540892	546438
Similar to TMEM129: Transmembrane protein 129 (Gallus gallus)	ASZ78_08597	jcf7180005233877	564396	569521
Similar to slbp2: Oocyte-specific histone RNA stem-loop-binding protein 2 (Xenopus laevis)	ASZ78_08596	jcf7180005233877	550152	560054
Similar to tacc3: Transforming acidic coiled-coil-containing protein 3 (Xenopus laevis)	ASZ78_08598	jcf7180005233877	574987	589798
Similar to RGPD8: RANBP2-like and GRIP domain-containing protein 8 (Homo sapiens)	ASZ78_16888	jcf7180005206095	107	657
Similar to glmp-b: Glycosylated lysosomal membrane protein B (Xenopus laevis)	ASZ78_16189	jcf7180005234526	3706	5521
Similar to Mat2b: Methionine adenosyltransferase 2 subunit beta (Rattus norvegicus)	ASZ78_07871	jcf7180005231424	991777	999338
Similar to HMMR: Hyaluronan mediated motility receptor (Homo sapiens)	ASZ78_07872	jcf7180005231424	1002637	1010304
Protein of unknown function	ASZ78_16661	jcf7180005220722	1437	1580
Similar to VPS53: Vacuolar protein sorting-associated protein 53 homolog (Gallus gallus)	ASZ78_15891	jcf7180005145389	309	8783
Similar to Rab39a: Ras-related protein Rab-39A (Mus musculus)	ASZ78_16943	jcf7180005177407	894	1115
Similar to RORB: Nuclear receptor ROR-beta (Homo sapiens)	ASZ78_13563	jcf7180005232846	24851	52929
Similar to ADAM19: Disintegrin and metalloproteinase domain-containing protein 19 (Homo sapiens)	ASZ78_06144	jcf7180005234400	1405	16679
Similar to GFRA4: GDNF family receptor alpha-4 (Gallus gallus)	ASZ78_06145	jcf7180005234400	233718	246172
Protein of unknown function	ASZ78_06146	jcf7180005234400	250009	251860
Similar to ATRN: Attractin (Homo sapiens)	ASZ78_06147	jcf7180005234400	320740	392296
Similar to TRIP13: Pachytene checkpoint protein 2 homolog (Gallus gallus)	ASZ78_06150	jcf7180005234400	535930	547750
Similar to C20orf194: Uncharacterized protein C20orf194 (Homo sapiens)	ASZ78_06148	jcf7180005234400	433024	492651
Similar to BRD9: Bromodomain-containing protein 9 (Homo sapiens)	ASZ78_06149	jcf7180005234400	511956	533637
Similar to Slc12a7: Solute carrier family 12 member 7 (Mus musculus)	ASZ78_06151	jcf7180005234400	570656	631526
Similar to Nfx1: Transcriptional repressor NF-X1 (Mus musculus)	ASZ78_06153	jcf7180005234400	722167	725125
Protein of unknown function	ASZ78_06152	jcf7180005234400	676023	694382
Similar to HUS1: Checkpoint protein HUS1 (Homo sapiens)	ASZ78_06156	jcf7180005234400	786117	792321
Protein of unknown function	ASZ78_06154	jcf7180005234400	745536	749151
Similar to ICE1: Little elongation complex subunit 1 (Homo sapiens)	ASZ78_06155	jcf7180005234400	765017	780411
Similar to tag-83: Putative protein phosphatase tag-83 (Caenorhabditis elegans)	ASZ78_06157	jcf7180005234400	931500	933607
Similar to Tns3: Tensin-3 (Mus musculus)	ASZ78_06158	jcf7180005234400	1027035	1042320
Similar to IGFBP3: Insulin-like growth factor-binding protein 3 (Homo sapiens)	ASZ78_06159	jcf7180005234400	1141515	1151005
Similar to Igfbp1: Insulin-like growth factor-binding protein 1 (Rattus norvegicus)	ASZ78_06160	jcf7180005234400	1185209	1190388
Similar to ADCY1: Adenylate cyclase type 1 (Bos taurus)	ASZ78_06161	jcf7180005234400	1225861	1264250
Similar to OR14I1: Olfactory receptor 14I1 (Homo sapiens)	ASZ78_16459	jcf7180005155750	64	396
Similar to CYP20A1: Cytochrome P450 20A1 (Bos taurus)	ASZ78_15851	jcf7180005230344	1663	13248
Similar to CDK1: Cyclin-dependent kinase 1 (Gallus gallus)	ASZ78_12782	jcf7180005232900	18432	24804
Similar to CCDC6: Coiled-coil domain-containing protein 6 (Homo sapiens)	ASZ78_12787	jcf7180005232900	373474	397124
Similar to SLC16A9: Monocarboxylate transporter 9 (Gallus gallus)	ASZ78_12788	jcf7180005232900	412367	435189
Similar to PIDD1: p53-induced death domain-containing protein 1 (Homo sapiens)	ASZ78_12784	jcf7180005232900	283118	315036
Protein of unknown function	ASZ78_12786	jcf7180005232900	327568	334750
Similar to Ank3: Ankyrin-3 (Rattus norvegicus)	ASZ78_12783	jcf7180005232900	214136	280358
Similar to ANK3: Ankyrin-3 (Homo sapiens)	ASZ78_12785	jcf7180005232900	320539	326488
Similar to Hapln2: Hyaluronan and proteoglycan link protein 2 (Rattus norvegicus)	ASZ78_16551	jcf7180005137500	2	1064
Similar to DST: Dystonin (Homo sapiens)	ASZ78_14312	jcf7180005231533	108245	221493
Protein of unknown function	ASZ78_14310	jcf7180005231533	85369	85843
Similar to DST: Dystonin (Homo sapiens)	ASZ78_14309	jcf7180005231533	19382	85275
Similar to Plec: Plectin (Rattus norvegicus)	ASZ78_14311	jcf7180005231533	87729	106898
Similar to cotD: Prespore protein Dp87 (Dictyostelium discoideum)	ASZ78_16539	jcf7180005229859	2	1360
Protein of unknown function	ASZ78_07150	jcf7180005233272	655819	659598
Similar to Svep1: Sushi%2C von Willebrand factor type A%2C EGF and pentraxin domain-containing protein 1 (Rattus norvegicus)	ASZ78_07149	jcf7180005233272	622485	649155
Similar to CSMD1: CUB and sushi domain-containing protein 1 (Homo sapiens)	ASZ78_07148	jcf7180005233272	563592	608527
Similar to CSMD2: CUB and sushi domain-containing protein 2 (Homo sapiens)	ASZ78_07147	jcf7180005233272	432572	461640
Similar to PCMTD2: Protein-L-isoaspartate O-methyltransferase domain-containing protein 2 (Homo sapiens)	ASZ78_05598	jcf7180005234255	859418	863931
Similar to PCMTD1: Protein-L-isoaspartate O-methyltransferase domain-containing protein 1 (Gallus gallus)	ASZ78_05597	jcf7180005234255	841261	846652
Similar to ST18: Suppression of tumorigenicity 18 protein (Homo sapiens)	ASZ78_05600	jcf7180005234255	974810	987753
Similar to St18: Suppression of tumorigenicity 18 protein (Rattus norvegicus)	ASZ78_05599	jcf7180005234255	939376	962630
Similar to RB1CC1: RB1-inducible coiled-coil protein 1 (Homo sapiens)	ASZ78_05601	jcf7180005234255	1288712	1354123
Similar to Npbwr1: Neuropeptides B/W receptor type 1 (Rattus norvegicus)	ASZ78_05602	jcf7180005234255	1421823	1423763
Similar to OPRK1: Kappa-type opioid receptor (Cavia porcellus)	ASZ78_05603	jcf7180005234255	1478233	1498781
Similar to CLSTN2: Calsyntenin-2 (Homo sapiens)	ASZ78_11998	jcf7180005233367	141596	212522
Similar to Muc4: Mucin-4 (Mus musculus)	ASZ78_11669	jcf7180005233730	12247	25610
Similar to PHR: Deoxyribodipyrimidine photo-lyase (Potorous tridactylus)	ASZ78_11668	jcf7180005233730	6064	8872
Similar to TNK2: Activated CDC42 kinase 1 (Bos taurus)	ASZ78_11672	jcf7180005233730	44822	55950
Similar to Muc4: Mucin-4 (Mus musculus)	ASZ78_11671	jcf7180005233730	28315	34974
Protein of unknown function	ASZ78_11670	jcf7180005233730	25984	26438
Similar to Pdcd1: Programmed cell death protein 1 (Mus musculus)	ASZ78_11678	jcf7180005233730	119233	121811
Similar to RTP3: Receptor-transporting protein 3 (Homo sapiens)	ASZ78_11679	jcf7180005233730	126974	129321
Similar to SLC51A: Organic solute transporter subunit alpha (Homo sapiens)	ASZ78_11675	jcf7180005233730	91263	93190
Similar to Pcyt1a: Choline-phosphate cytidylyltransferase A (Rattus norvegicus)	ASZ78_11676	jcf7180005233730	96950	106111
Similar to TFRC: Transferrin receptor protein 1 (Gallus gallus)	ASZ78_11673	jcf7180005233730	68393	80160
Similar to MASP1: Mannan-binding lectin serine protease 1 (Homo sapiens)	ASZ78_11680	jcf7180005233730	133296	148747
Similar to TCTEX1D2: Tctex1 domain-containing protein 2 (Homo sapiens)	ASZ78_11677	jcf7180005233730	111363	115212
Protein of unknown function	ASZ78_11674	jcf7180005233730	89632	90826
Similar to BCL6: B-cell lymphoma 6 protein homolog (Gallus gallus)	ASZ78_11682	jcf7180005233730	214344	223732
Similar to SST: Somatostatin (Gallus gallus)	ASZ78_11681	jcf7180005233730	206457	207624
Similar to HEATR3: HEAT repeat-containing protein 3 (Homo sapiens)	ASZ78_11685	jcf7180005233730	570876	577274
Similar to ZNF423: Zinc finger protein 423 (Homo sapiens)	ASZ78_11683	jcf7180005233730	410968	434848
Similar to cnep1r1: Nuclear envelope phosphatase-regulatory subunit 1 (Xenopus tropicalis)	ASZ78_11684	jcf7180005233730	564986	569362
Similar to C7orf26: Uncharacterized protein C7orf26 (Homo sapiens)	ASZ78_08931	jcf7180005234396	58518	78316
Protein of unknown function	ASZ78_08929	jcf7180005234396	35587	46592
Similar to Clcn7: H(+)/Cl(-) exchange transporter 7 (Mus musculus)	ASZ78_08928	jcf7180005234396	366	11965
Similar to SDOS: Protein syndesmos (Gallus gallus)	ASZ78_08932	jcf7180005234396	82692	84570
Similar to DNASE1: Deoxyribonuclease-1 (Gallus gallus)	ASZ78_08930	jcf7180005234396	47200	55673
Similar to Ubald1: UBA-like domain-containing protein 1 (Mus musculus)	ASZ78_08934	jcf7180005234396	135858	140406
Similar to CDIP1: Cell death-inducing p53-target protein 1 (Bos taurus)	ASZ78_08935	jcf7180005234396	150688	152073
Similar to Hmox2: Heme oxygenase 2 (Rattus norvegicus)	ASZ78_08936	jcf7180005234396	154475	158045
Similar to Mgrn1: E3 ubiquitin-protein ligase MGRN1 (Mus musculus)	ASZ78_08933	jcf7180005234396	87056	133976
Similar to Slx4: Structure-specific endonuclease subunit SLX4 (Mus musculus)	ASZ78_08937	jcf7180005234396	169761	189484
Similar to TRAP1: Heat shock protein 75 kDa%2C mitochondrial (Homo sapiens)	ASZ78_08938	jcf7180005234396	202820	216776
Similar to ADCY9: Adenylate cyclase type 9 (Gallus gallus)	ASZ78_08940	jcf7180005234396	312244	368742
Similar to CREBBP: CREB-binding protein (Homo sapiens)	ASZ78_08939	jcf7180005234396	220613	294251
Similar to Vasn: Vasorin (Mus musculus)	ASZ78_08946	jcf7180005234396	428298	430355
Similar to NLRC3: Protein NLRC3 (Homo sapiens)	ASZ78_08950	jcf7180005234396	472074	480068
Similar to DNAJA3: DnaJ homolog subfamily A member 3%2C mitochondrial (Homo sapiens)	ASZ78_08948	jcf7180005234396	451664	460019
Similar to GLIS2: Zinc finger protein GLIS2 (Homo sapiens)	ASZ78_08943	jcf7180005234396	411666	413684
Similar to NMRAL1: NmrA-like family domain-containing protein 1 (Gallus gallus)	ASZ78_08949	jcf7180005234396	462601	465329
Similar to pam16-a: Mitochondrial import inner membrane translocase subunit tim16-A (Xenopus laevis)	ASZ78_08944	jcf7180005234396	415543	416759
Similar to SNRNP40: U5 small nuclear ribonucleoprotein 40 kDa protein (Bos taurus)	ASZ78_08947	jcf7180005234396	434233	450864
Similar to TFAP4: Transcription factor AP-4 (Homo sapiens)	ASZ78_08942	jcf7180005234396	401406	407631
Similar to CORO7: Coronin-7 (Bos taurus)	ASZ78_08945	jcf7180005234396	417429	422366
Similar to SRL: Sarcalumenin (Gallus gallus)	ASZ78_08941	jcf7180005234396	381395	399347
Similar to Gcgr: Glucagon receptor (Mus musculus)	ASZ78_08952	jcf7180005234396	542460	545749
Similar to Anks3: Ankyrin repeat and SAM domain-containing protein 3 (Mus musculus)	ASZ78_08953	jcf7180005234396	549248	559938
Similar to Cluap1: Clusterin-associated protein 1 (Mus musculus)	ASZ78_08951	jcf7180005234396	483852	536932
Protein of unknown function	ASZ78_08955	jcf7180005234396	615491	620564
Similar to ndk: Nucleoside diphosphate kinase (Salmonella paratyphi C (strain RKS4594))	ASZ78_08956	jcf7180005234396	621744	640318
Protein of unknown function	ASZ78_08954	jcf7180005234396	569945	573683
Similar to Sbk1: Serine/threonine-protein kinase SBK1 (Rattus norvegicus)	ASZ78_08957	jcf7180005234396	651532	652302
Similar to NUAK1: NUAK family SNF1-like kinase 1 (Homo sapiens)	ASZ78_08958	jcf7180005234396	652924	653447
Similar to myadm: Myeloid-associated differentiation marker homolog (Xenopus laevis)	ASZ78_08964	jcf7180005234396	769612	770478
Similar to XPO6: Exportin-6 (Homo sapiens)	ASZ78_08959	jcf7180005234396	662646	708212
Similar to decr2: Peroxisomal 2%2C4-dienoyl-CoA reductase (Danio rerio)	ASZ78_08961	jcf7180005234396	711801	715358
Similar to SEPT12: Septin-12 (Bos taurus)	ASZ78_08963	jcf7180005234396	760957	768903
Similar to pitpnc1: Cytoplasmic phosphatidylinositol transfer protein 1 (Xenopus tropicalis)	ASZ78_08965	jcf7180005234396	773602	776484
Similar to RAB11FIP3: Rab11 family-interacting protein 3 (Homo sapiens)	ASZ78_08962	jcf7180005234396	717713	757477
Similar to RHOT2: Mitochondrial Rho GTPase 2 (Gallus gallus)	ASZ78_08968	jcf7180005234396	830929	841050
Similar to Metrn: Meteorin (Rattus norvegicus)	ASZ78_08975	jcf7180005234396	880224	881817
Similar to FAM173A: Protein FAM173A (Homo sapiens)	ASZ78_08976	jcf7180005234396	885441	887098
Similar to Rhbdl1: Rhomboid-related protein 1 (Mus musculus)	ASZ78_08969	jcf7180005234396	846236	847726
Similar to wdr90: WD repeat-containing protein 90 (Xenopus tropicalis)	ASZ78_08967	jcf7180005234396	781626	830329
Similar to STUB1: STIP1 homology and U box-containing protein 1 (Gallus gallus)	ASZ78_08971	jcf7180005234396	849485	852262
Similar to NME4: Nucleoside diphosphate kinase%2C mitochondrial (Columba livia)	ASZ78_08960	jcf7180005234396	710276	710971
Similar to Rhbdl1: Rhomboid-related protein 1 (Mus musculus)	ASZ78_08970	jcf7180005234396	848270	848672
Similar to MSS51: Putative protein MSS51 homolog%2C mitochondrial (Homo sapiens)	ASZ78_08966	jcf7180005234396	777219	779538
Similar to Fbxl16: F-box/LRR-repeat protein 16 (Rattus norvegicus)	ASZ78_08974	jcf7180005234396	863026	866068
Similar to ccdc78: Coiled-coil domain-containing protein 78 (Xenopus laevis)	ASZ78_08977	jcf7180005234396	888034	899697
Similar to WDR24: WD repeat-containing protein 24 (Gallus gallus)	ASZ78_08973	jcf7180005234396	855470	860258
Similar to Jmjd8: JmjC domain-containing protein 8 (Mus musculus)	ASZ78_08972	jcf7180005234396	853671	855176
Similar to OR14J1: Olfactory receptor 14J1 (Homo sapiens)	ASZ78_17055	jcf7180005172165	64	633
Similar to TRNT1: CCA tRNA nucleotidyltransferase 1%2C mitochondrial (Homo sapiens)	ASZ78_07219	jcf7180005233064	8297	13626
Similar to Il5ra: Interleukin-5 receptor subunit alpha (Mus musculus)	ASZ78_07218	jcf7180005233064	2788	4942
Similar to CRBN: Protein cereblon (Gallus gallus)	ASZ78_07220	jcf7180005233064	18054	28074
Similar to LRRN1: Leucine-rich repeat neuronal protein 1 (Bos taurus)	ASZ78_07221	jcf7180005233064	182866	184623
Similar to Setmar: Histone-lysine N-methyltransferase SETMAR (Rattus norvegicus)	ASZ78_07222	jcf7180005233064	251176	251808
Similar to Sumf1: Sulfatase-modifying factor 1 (Mus musculus)	ASZ78_07223	jcf7180005233064	255328	276353
Similar to Itpr2: Inositol 1%2C4%2C5-trisphosphate receptor type 2 (Mus musculus)	ASZ78_07226	jcf7180005233064	397041	425794
Similar to BHLHE40: Class E basic helix-loop-helix protein 40 (Ovis aries)	ASZ78_07227	jcf7180005233064	458376	461011
Similar to ITPR2: Inositol 1%2C4%2C5-trisphosphate receptor type 2 (Bos taurus)	ASZ78_07225	jcf7180005233064	329374	356589
Similar to ARL8B: ADP-ribosylation factor-like protein 8B (Homo sapiens)	ASZ78_07228	jcf7180005233064	474377	485768
Protein of unknown function	ASZ78_07224	jcf7180005233064	315602	328611
Similar to EDEM1: ER degradation-enhancing alpha-mannosidase-like protein 1 (Homo sapiens)	ASZ78_07229	jcf7180005233064	490841	500282
Similar to Grm7: Metabotropic glutamate receptor 7 (Rattus norvegicus)	ASZ78_07230	jcf7180005233064	719291	719824
Protein of unknown function	ASZ78_07231	jcf7180005233064	827900	829214
Similar to LMCD1: LIM and cysteine-rich domains protein 1 (Bos taurus)	ASZ78_07232	jcf7180005233064	981486	998873
Similar to CAV3: Caveolin-3 (Bos taurus)	ASZ78_07233	jcf7180005233064	1019555	1022183
Similar to SRGAP3: SLIT-ROBO Rho GTPase-activating protein 3 (Homo sapiens)	ASZ78_07237	jcf7180005233064	1062394	1119925
Similar to Rad18: E3 ubiquitin-protein ligase RAD18 (Mus musculus)	ASZ78_07236	jcf7180005233064	1034204	1059246
Similar to Mesotocin receptor (Rhinella marina)	ASZ78_07235	jcf7180005233064	1025396	1027885
Protein of unknown function	ASZ78_07234	jcf7180005233064	1023615	1025090
Similar to PHEX: Phosphate-regulating neutral endopeptidase (Homo sapiens)	ASZ78_06224	jcf7180005234313	28634	51061
Similar to Phex: Metalloendopeptidase homolog PEX (Mus musculus)	ASZ78_06223	jcf7180005234313	942	22161
Similar to Prdx4: Peroxiredoxin-4 (Mus musculus)	ASZ78_06226	jcf7180005234313	569677	576832
Similar to PTCHD1: Patched domain-containing protein 1 (Homo sapiens)	ASZ78_06225	jcf7180005234313	470071	497965
Similar to SAT1: Diamine acetyltransferase 1 (Gallus gallus)	ASZ78_06228	jcf7180005234313	600856	603185
Similar to KLHL15: Kelch-like protein 15 (Homo sapiens)	ASZ78_06230	jcf7180005234313	659025	668653
Similar to Acot9: Acyl-coenzyme A thioesterase 9%2C mitochondrial (Mus musculus)	ASZ78_06227	jcf7180005234313	580049	598198
Similar to APOO: MICOS complex subunit MIC26 (Bos taurus)	ASZ78_06229	jcf7180005234313	616852	642001
Similar to slc51a: Organic solute transporter subunit alpha (Xenopus tropicalis)	ASZ78_06233	jcf7180005234313	744709	752538
Similar to EIF2S3: Eukaryotic translation initiation factor 2 subunit 3 (Gallus gallus)	ASZ78_06231	jcf7180005234313	680920	691515
Similar to ZFX: Zinc finger X-chromosomal protein (Bos taurus)	ASZ78_06232	jcf7180005234313	713645	728046
Similar to Pdk3: [Pyruvate dehydrogenase (acetyl-transferring)] kinase isozyme 3%2C mitochondrial (Mus musculus)	ASZ78_06234	jcf7180005234313	774937	819948
Similar to Pcyt1b: Choline-phosphate cytidylyltransferase B (Mus musculus)	ASZ78_06235	jcf7180005234313	829417	857530
Similar to POLA1: DNA polymerase alpha catalytic subunit (Homo sapiens)	ASZ78_06236	jcf7180005234313	868505	960361
Similar to ARX: Homeobox protein ARX (Homo sapiens)	ASZ78_06237	jcf7180005234313	1058063	1063641
Similar to SETBP1: SET-binding protein (Homo sapiens)	ASZ78_10602	jcf7180005229613	53303	83559
Protein of unknown function	ASZ78_10603	jcf7180005229613	495066	502413
Similar to SIGLEC15: Sialic acid-binding Ig-like lectin 15 (Homo sapiens)	ASZ78_10605	jcf7180005229613	546276	551020
Similar to SLC14A2: Urea transporter 2 (Oryctolagus cuniculus)	ASZ78_10604	jcf7180005229613	520401	524972
Similar to EPG5: Ectopic P granules protein 5 homolog (Homo sapiens)	ASZ78_10606	jcf7180005229613	556264	609277
Similar to ATP5A1: ATP synthase subunit alpha%2C mitochondrial (Bos taurus)	ASZ78_10608	jcf7180005229613	628261	635163
Similar to Tcf4: Transcription factor 4 (Rattus norvegicus)	ASZ78_10609	jcf7180005229613	653507	657788
Similar to PSTPIP2: Proline-serine-threonine phosphatase-interacting protein 2 (Homo sapiens)	ASZ78_10607	jcf7180005229613	611327	626624
Protein of unknown function	ASZ78_10610	jcf7180005229613	659444	669412
Similar to Cckar: Cholecystokinin receptor type A (Mus musculus)	ASZ78_05976	jcf7180005233996	778978	784667
Similar to STIM2: Stromal interaction molecule 2 (Homo sapiens)	ASZ78_05974	jcf7180005233996	643407	669266
Similar to TBC1D19: TBC1 domain family member 19 (Homo sapiens)	ASZ78_05975	jcf7180005233996	717796	763246
Similar to rbpj: Suppressor of hairless protein homolog (Xenopus laevis)	ASZ78_05977	jcf7180005233996	798891	828828
Similar to SEL1L3: Protein sel-1 homolog 3 (Homo sapiens)	ASZ78_05979	jcf7180005233996	946489	976661
Similar to SMIM20: Small integral membrane protein 20 (Homo sapiens)	ASZ78_05978	jcf7180005233996	920350	946179
Similar to Slc34a2: Sodium-dependent phosphate transport protein 2B (Mus musculus)	ASZ78_05980	jcf7180005233996	991850	1002564
Similar to PI4K2B: Phosphatidylinositol 4-kinase type 2-beta (Gallus gallus)	ASZ78_05983	jcf7180005233996	1071014	1086022
Similar to ANAPC4: Anaphase-promoting complex subunit 4 (Homo sapiens)	ASZ78_05981	jcf7180005233996	1044633	1062188
Similar to zcchc4: Zinc finger CCHC domain-containing protein 4 (Xenopus tropicalis)	ASZ78_05982	jcf7180005233996	1062744	1067820
Similar to LGI2: Leucine-rich repeat LGI family member 2 (Pan troglodytes)	ASZ78_05985	jcf7180005233996	1129511	1144553
Similar to SEPSECS: O-phosphoseryl-tRNA(Sec) selenium transferase (Homo sapiens)	ASZ78_05984	jcf7180005233996	1088446	1109697
Similar to CCDC149: Coiled-coil domain-containing protein 149 (Homo sapiens)	ASZ78_05986	jcf7180005233996	1170856	1216241
Similar to SOD3: Extracellular superoxide dismutase [Cu-Zn] (Homo sapiens)	ASZ78_05987	jcf7180005233996	1220696	1225058
Similar to DHX15: Pre-mRNA-splicing factor ATP-dependent RNA helicase DHX15 (Pongo abelii)	ASZ78_05988	jcf7180005233996	1262877	1304601
Protein of unknown function	ASZ78_05245	jcf7180005232397	906150	920896
Similar to IL1RAPL1: Interleukin-1 receptor accessory protein-like 1 (Pan troglodytes)	ASZ78_05246	jcf7180005232397	1197902	1223263
Similar to NR0B1: Nuclear receptor subfamily 0 group B member 1 (Sus scrofa)	ASZ78_05247	jcf7180005232397	1347123	1348767
Similar to CXorf21: Uncharacterized protein CXorf21 (Homo sapiens)	ASZ78_05248	jcf7180005232397	1444294	1445163
Similar to GK: Glycerol kinase (Homo sapiens)	ASZ78_05249	jcf7180005232397	1469406	1497461
Protein of unknown function	ASZ78_05253	jcf7180005232397	1612303	1641497
Similar to DMD: Dystrophin (Sus scrofa)	ASZ78_05255	jcf7180005232397	1670702	1677410
Similar to TAB3: TGF-beta-activated kinase 1 and MAP3K7-binding protein 3 (Homo sapiens)	ASZ78_05252	jcf7180005232397	1545532	1557144
Similar to Mroh2b: Maestro heat-like repeat-containing protein family member 2B (Mus musculus)	ASZ78_05251	jcf7180005232397	1527033	1536647
Protein of unknown function	ASZ78_05254	jcf7180005232397	1642145	1659617
Protein of unknown function	ASZ78_05250	jcf7180005232397	1526035	1526470
Similar to HECA: Headcase protein homolog (Homo sapiens)	ASZ78_14691	jcf7180005228496	1959	9337
Similar to TXLNB: Beta-taxilin (Gallus gallus)	ASZ78_14692	jcf7180005228496	28628	79761
Similar to SCD5: Stearoyl-CoA desaturase 5 (Bos taurus)	ASZ78_13549	jcf7180005228495	12518	27447
Similar to HNRNPDL: Heterogeneous nuclear ribonucleoprotein D-like (Gallus gallus)	ASZ78_13552	jcf7180005228495	50606	53536
Similar to TMEM150C: Transmembrane protein 150C (Bos taurus)	ASZ78_13550	jcf7180005228495	38306	43942
Similar to Hnrnpd: Heterogeneous nuclear ribonucleoprotein D0 (Rattus norvegicus)	ASZ78_13553	jcf7180005228495	55727	62452
Similar to COQ2: 4-hydroxybenzoate polyprenyltransferase%2C mitochondrial (Bos taurus)	ASZ78_13555	jcf7180005228495	77946	84507
Similar to ENOPH1: Enolase-phosphatase E1 (Homo sapiens)	ASZ78_13551	jcf7180005228495	47351	50419
Similar to Plac8: Placenta-specific gene 8 protein (Mus musculus)	ASZ78_13554	jcf7180005228495	70935	73519
Similar to GPAT3: Glycerol-3-phosphate acyltransferase 3 (Gallus gallus)	ASZ78_13562	jcf7180005228495	153133	169725
Similar to Lpcat1: Lysophosphatidylcholine acyltransferase 1 (Rattus norvegicus)	ASZ78_13561	jcf7180005228495	136782	141513
Protein of unknown function	ASZ78_13560	jcf7180005228495	123869	135306
Similar to HELQ: Helicase POLQ-like (Homo sapiens)	ASZ78_13557	jcf7180005228495	94667	108833
Similar to HPSE: Heparanase (Gallus gallus)	ASZ78_13556	jcf7180005228495	87019	91373
Similar to FAM175A: BRCA1-A complex subunit Abraxas (Gallus gallus)	ASZ78_13559	jcf7180005228495	112291	117992
Similar to MRPS18C: 28S ribosomal protein S18c%2C mitochondrial (Homo sapiens)	ASZ78_13558	jcf7180005228495	109967	110981
Similar to CBX3: Chromobox protein homolog 3 (Homo sapiens)	ASZ78_08570	jcf7180005233486	102802	108215
Similar to Hnrnpa2b1: Heterogeneous nuclear ribonucleoproteins A2/B1 (Mus musculus)	ASZ78_08569	jcf7180005233486	88470	96348
Similar to SNX10: Sorting nexin-10 (Bos taurus)	ASZ78_08571	jcf7180005233486	139221	141789
Similar to Skap2: Src kinase-associated phosphoprotein 2 (Rattus norvegicus)	ASZ78_08572	jcf7180005233486	327981	404248
Similar to HOXA4: Homeobox protein Hox-A4 (Gallus gallus)	ASZ78_08576	jcf7180005233486	520759	522288
Similar to HOXA3: Homeobox protein Hox-A3 (Gallus gallus)	ASZ78_08575	jcf7180005233486	500554	503212
Similar to HOXA2: Homeobox protein Hox-A2 (Gallus gallus)	ASZ78_08574	jcf7180005233486	493684	495422
Similar to Hoxa1: Homeobox protein Hox-A1 (Mus musculus)	ASZ78_08573	jcf7180005233486	487981	489312
Similar to Hoxa10: Homeobox protein Hox-A10 (Mus musculus)	ASZ78_08581	jcf7180005233486	563089	565544
Similar to HOXA5: Homeobox protein Hox-A5 (Gallus gallus)	ASZ78_08577	jcf7180005233486	534171	535843
Similar to HOXA9: Homeobox protein Hox-A9 (Heterodontus francisci)	ASZ78_08580	jcf7180005233486	555035	556870
Similar to HOXA6: Homeobox protein Hox-A6 (Gallus gallus)	ASZ78_08578	jcf7180005233486	537932	539755
Similar to HOXA7: Homeobox protein Hox-A7 (Gallus gallus)	ASZ78_08579	jcf7180005233486	546439	548234
Similar to HOXA11: Homeobox protein Hox-A11 (Gallus gallus)	ASZ78_08582	jcf7180005233486	576245	576955
Similar to xhox3: Homeobox protein XHOX-3 (Xenopus laevis)	ASZ78_08584	jcf7180005233486	625063	628295
Similar to HOXA13: Homeobox protein Hox-A13 (Gallus gallus)	ASZ78_08583	jcf7180005233486	591340	592660
Similar to HIBADH: 3-hydroxyisobutyrate dehydrogenase%2C mitochondrial (Bos taurus)	ASZ78_08585	jcf7180005233486	747306	759830
Similar to TAX1BP1: Tax1-binding protein 1 homolog (Bos taurus)	ASZ78_08588	jcf7180005233486	869827	889992
Similar to CALCOCO2: Calcium-binding and coiled-coil domain-containing protein 2 (Bos taurus)	ASZ78_08587	jcf7180005233486	855794	857861
Similar to garR: 2-hydroxy-3-oxopropionate reductase (Escherichia coli (strain K12))	ASZ78_08586	jcf7180005233486	815117	827487
Similar to JAZF1: Juxtaposed with another zinc finger protein 1 (Pongo abelii)	ASZ78_08589	jcf7180005233486	893471	923590
Similar to LPAR2: Lysophosphatidic acid receptor 2 (Homo sapiens)	ASZ78_16144	jcf7180005229101	7055	7813
Similar to DENND2C: DENN domain-containing protein 2C (Homo sapiens)	ASZ78_15476	jcf7180005228832	31016	38386
Similar to TRIM33: E3 ubiquitin-protein ligase TRIM33 (Homo sapiens)	ASZ78_15474	jcf7180005228832	4960	26003
Similar to BCAS2: Pre-mRNA-splicing factor SPF27 (Homo sapiens)	ASZ78_15475	jcf7180005228832	27994	30760
Similar to ATAD1: ATPase family AAA domain-containing protein 1 (Bos taurus)	ASZ78_14166	jcf7180005234106	146453	164538
Similar to MINPP1: Multiple inositol polyphosphate phosphatase 1 (Homo sapiens)	ASZ78_14168	jcf7180005234106	208579	225621
Similar to PAPSS2: Bifunctional 3'-phosphoadenosine 5'-phosphosulfate synthase 2 (Homo sapiens)	ASZ78_14167	jcf7180005234106	169380	188347
Similar to PTEN: Phosphatidylinositol 3%2C4%2C5-trisphosphate 3-phosphatase and dual-specificity protein phosphatase PTEN (Canis lupus familiaris)	ASZ78_14165	jcf7180005234106	98036	145303
Similar to HIST2H2AB: Histone H2A type 2-B (Homo sapiens)	ASZ78_15727	jcf7180005228162	8920	9303
Similar to OSCAR: Osteoclast-associated immunoglobulin-like receptor (Homo sapiens)	ASZ78_15726	jcf7180005228162	1824	2983
Similar to PHF7: PHD finger protein 7 (Homo sapiens)	ASZ78_16865	jcf7180005208247	156	1361
Similar to FCGBP: IgGFc-binding protein (Homo sapiens)	ASZ78_16822	jcf7180005231777	66	1545
Similar to Mcoln1: Mucolipin-1 (Mus musculus)	ASZ78_15693	jcf7180005230496	2896	8654
Similar to CYP4F22: Cytochrome P450 4F22 (Homo sapiens)	ASZ78_15694	jcf7180005230496	11594	13827
Protein of unknown function	ASZ78_15695	jcf7180005230496	14510	16146
Similar to C1orf216: UPF0500 protein C1orf216 (Homo sapiens)	ASZ78_17095	jcf7180005151485	1	318
Similar to dyrk1a: Dual specificity tyrosine-phosphorylation-regulated kinase 1A (Xenopus laevis)	ASZ78_16259	jcf7180005226391	930	1196
Similar to VMO1: Vitelline membrane outer layer protein 1 homolog (Homo sapiens)	ASZ78_16087	jcf7180005229392	3363	3662
Similar to NUP133: Nuclear pore complex protein Nup133 (Homo sapiens)	ASZ78_10690	jcf7180005233405	8399	32117
Similar to Ccsap: Centriole%2C cilia and spindle-associated protein (Mus musculus)	ASZ78_10692	jcf7180005233405	49430	57533
Similar to Acta1: Actin%2C alpha skeletal muscle (Rattus norvegicus)	ASZ78_10691	jcf7180005233405	37930	39769
Similar to RAB4A: Ras-related protein Rab-4A (Bos taurus)	ASZ78_10693	jcf7180005233405	65906	80979
Similar to SPRTN: SprT-like domain-containing protein Spartan (Bos taurus)	ASZ78_10696	jcf7180005233405	276494	279569
Similar to EXOC8: Exocyst complex component 8 (Gallus gallus)	ASZ78_10695	jcf7180005233405	273731	276243
Similar to RHOU: Rho-related GTP-binding protein RhoU (Bos taurus)	ASZ78_10694	jcf7180005233405	251290	255275
Similar to TSNAX: Translin-associated protein X (Pongo abelii)	ASZ78_10698	jcf7180005233405	346666	364295
Similar to Egln1: Egl nine homolog 1 (Fragment) (Rattus norvegicus)	ASZ78_10697	jcf7180005233405	285685	323458
Similar to DISC1: Disrupted in schizophrenia 1 protein (Homo sapiens)	ASZ78_10699	jcf7180005233405	446402	450369
Similar to NFIB: Nuclear factor 1 B-type (Homo sapiens)	ASZ78_12498	jcf7180005228928	70678	85207
Similar to ttc39b: Tetratricopeptide repeat protein 39B (Xenopus tropicalis)	ASZ78_12503	jcf7180005228928	366667	438539
Similar to FREM1: FRAS1-related extracellular matrix protein 1 (Homo sapiens)	ASZ78_12502	jcf7180005228928	269446	307844
Protein of unknown function	ASZ78_12501	jcf7180005228928	262237	269090
Similar to CER1: Cerberus (Gallus gallus)	ASZ78_12499	jcf7180005228928	241998	243001
Protein of unknown function	ASZ78_12500	jcf7180005228928	258485	261001
Similar to Feather keratin Cos1-1/Cos1-3/Cos2-1 (Columba livia)	ASZ78_16523	jcf7180005140944	1762	2067
Similar to FLRT2: Leucine-rich repeat transmembrane protein FLRT2 (Homo sapiens)	ASZ78_09096	jcf7180005233552	132619	134526
Similar to galc: Galactocerebrosidase (Salmo salar)	ASZ78_09097	jcf7180005233552	794411	827519
Similar to Aox2: Aldehyde oxidase 2 (Mus musculus)	ASZ78_08395	jcf7180005234009	524	59616
Similar to BZW1: Basic leucine zipper and W2 domain-containing protein 1 (Gallus gallus)	ASZ78_08396	jcf7180005234009	66023	74797
Similar to CLK1: Dual specificity protein kinase CLK1 (Homo sapiens)	ASZ78_08397	jcf7180005234009	76297	89338
Similar to Nif3l1: NIF3-like protein 1 (Rattus norvegicus)	ASZ78_08399	jcf7180005234009	97752	102584
Similar to Fam126b: Protein FAM126B (Mus musculus)	ASZ78_08401	jcf7180005234009	129453	155210
Similar to PPIL3: Peptidyl-prolyl cis-trans isomerase-like 3 (Gallus gallus)	ASZ78_08398	jcf7180005234009	90350	95143
Similar to ORC2: Origin recognition complex subunit 2 (Homo sapiens)	ASZ78_08400	jcf7180005234009	107304	121787
Similar to NDUFB3: NADH dehydrogenase [ubiquinone] 1 beta subcomplex subunit 3 (Pongo pygmaeus)	ASZ78_08402	jcf7180005234009	180677	181621
Similar to KLHL41: Kelch-like protein 41 (Homo sapiens)	ASZ78_08406	jcf7180005234009	253470	262415
Similar to CFLAR: CASP8 and FADD-like apoptosis regulator (Homo sapiens)	ASZ78_08403	jcf7180005234009	188738	226444
Similar to Bbs5: Bardet-Biedl syndrome 5 protein homolog (Mus musculus)	ASZ78_08405	jcf7180005234009	241673	250977
Similar to CASP8: Caspase-8 (Homo sapiens)	ASZ78_08404	jcf7180005234009	232389	241444
Similar to fastkd1: FAST kinase domain-containing protein 1%2C mitochondrial (Xenopus tropicalis)	ASZ78_08407	jcf7180005234009	265201	281966
Similar to PHOSPHO2: Pyridoxal phosphate phosphatase PHOSPHO2 (Homo sapiens)	ASZ78_08413	jcf7180005234009	325920	326648
Similar to KLHL23: Kelch-like protein 23 (Homo sapiens)	ASZ78_08414	jcf7180005234009	331000	334684
Similar to SSB: Lupus La protein homolog (Bos taurus)	ASZ78_08415	jcf7180005234009	338819	343690
Similar to PPIG: Peptidyl-prolyl cis-trans isomerase G (Homo sapiens)	ASZ78_08408	jcf7180005234009	289926	300777
Protein of unknown function	ASZ78_08409	jcf7180005234009	301816	302920
Protein of unknown function	ASZ78_08410	jcf7180005234009	303222	304388
Similar to CCDC173: Coiled-coil domain-containing protein 173 (Homo sapiens)	ASZ78_08412	jcf7180005234009	320034	324248
Similar to METTL5: Methyltransferase-like protein 5 (Homo sapiens)	ASZ78_08416	jcf7180005234009	343758	347086
Protein of unknown function	ASZ78_08411	jcf7180005234009	314546	318401
Similar to UBR3: E3 ubiquitin-protein ligase UBR3 (Homo sapiens)	ASZ78_08417	jcf7180005234009	360179	407887
Similar to MYO3B: Myosin-IIIb (Homo sapiens)	ASZ78_08419	jcf7180005234009	543005	547879
Similar to myoJ: Myosin-J heavy chain (Dictyostelium discoideum)	ASZ78_08420	jcf7180005234009	548695	553979
Similar to UBR3: E3 ubiquitin-protein ligase UBR3 (Homo sapiens)	ASZ78_08418	jcf7180005234009	419253	441078
Similar to SP5: Transcription factor Sp5 (Homo sapiens)	ASZ78_08421	jcf7180005234009	657825	659217
Similar to GORASP2: Golgi reassembly-stacking protein 2 (Homo sapiens)	ASZ78_08424	jcf7180005234009	728197	740568
Similar to GAD1: Glutamate decarboxylase 1 (Sus scrofa)	ASZ78_08423	jcf7180005234009	693698	709403
Protein of unknown function	ASZ78_08422	jcf7180005234009	689892	691117
Similar to cybrd1: Cytochrome b reductase 1 (Xenopus tropicalis)	ASZ78_08428	jcf7180005234009	890881	899915
Similar to DCAF17: DDB1- and CUL4-associated factor 17 (Homo sapiens)	ASZ78_08427	jcf7180005234009	869965	885514
Similar to DYNC1I2: Cytoplasmic dynein 1 intermediate chain 2 (Bos taurus)	ASZ78_08429	jcf7180005234009	923735	945336
Similar to SLC25A12: Calcium-binding mitochondrial carrier protein Aralar1 (Homo sapiens)	ASZ78_08430	jcf7180005234009	949564	966231
Similar to METTL8: Methyltransferase-like protein 8 (Homo sapiens)	ASZ78_08426	jcf7180005234009	848918	861384
Similar to TLK1: Serine/threonine-protein kinase tousled-like 1 (Homo sapiens)	ASZ78_08425	jcf7180005234009	754810	793021
Protein of unknown function	ASZ78_16635	jcf7180005234807	803	1291
Similar to G2e3: G2/M phase-specific E3 ubiquitin-protein ligase (Mus musculus)	ASZ78_16779	jcf7180005185358	140	1500
Similar to MLH3: DNA mismatch repair protein Mlh3 (Homo sapiens)	ASZ78_16882	jcf7180005158883	9	1358
Similar to FAM81A: Protein FAM81A (Homo sapiens)	ASZ78_12955	jcf7180005229092	41481	51905
Similar to CHRNA7: Neuronal acetylcholine receptor subunit alpha-7 (Gallus gallus)	ASZ78_12956	jcf7180005229092	69670	107924
Similar to THSD4: Thrombospondin type-1 domain-containing protein 4 (Homo sapiens)	ASZ78_12957	jcf7180005229092	170906	225030
Similar to LIMS1: LIM and senescent cell antigen-like-containing domain protein 1 (Homo sapiens)	ASZ78_16156	jcf7180005234680	2793	6730
Similar to MGAM: Maltase-glucoamylase%2C intestinal (Homo sapiens)	ASZ78_16072	jcf7180005230666	2	1077
Similar to F9: Coagulation factor IX (Gallus gallus)	ASZ78_08788	jcf7180005233116	136526	145112
Similar to Xkrx: XK-related protein 2 (Rattus norvegicus)	ASZ78_08792	jcf7180005233116	259478	262649
Similar to Trmt12: tRNA wybutosine-synthesizing protein 2 homolog (Mus musculus)	ASZ78_08795	jcf7180005233116	276025	278611
Similar to SYTL4: Synaptotagmin-like protein 4 (Homo sapiens)	ASZ78_08796	jcf7180005233116	280640	286842
Similar to NOX1: NADPH oxidase 1 (Homo sapiens)	ASZ78_08793	jcf7180005233116	263907	267829
Similar to ATP11C: Phospholipid-transporting ATPase IG (Homo sapiens)	ASZ78_08790	jcf7180005233116	198415	245416
Similar to MCF2: Proto-oncogene DBL (Homo sapiens)	ASZ78_08789	jcf7180005233116	149772	192593
Similar to CSTF2: Cleavage stimulation factor subunit 2 (Bos taurus)	ASZ78_08794	jcf7180005233116	269403	275575
Similar to Arl13a: ADP-ribosylation factor-like protein 13A (Mus musculus)	ASZ78_08791	jcf7180005233116	250663	253714
Similar to PCDH19: Protocadherin-19 (Homo sapiens)	ASZ78_08800	jcf7180005233116	323717	370743
Similar to Tspan6: Tetraspanin-6 (Mus musculus)	ASZ78_08798	jcf7180005233116	293500	298035
Similar to SRPX2: Sushi repeat-containing protein SRPX2 (Bos taurus)	ASZ78_08797	jcf7180005233116	288008	292428
Similar to TNMD: Tenomodulin (Homo sapiens)	ASZ78_08799	jcf7180005233116	301567	309059
Similar to Ccdc183: Coiled-coil domain-containing protein 183 (Mus musculus)	ASZ78_16194	jcf7180005213949	6113	7400
Similar to Hes5: Transcription factor HES-5 (Rattus norvegicus)	ASZ78_16690	jcf7180005195302	766	1626
Similar to GOLPH3: Golgi phosphoprotein 3 (Homo sapiens)	ASZ78_16295	jcf7180005137454	3118	3540
Similar to Tubulin beta chain (Fragment) (Haliotis discus)	ASZ78_17080	jcf7180005178105	736	1074
Similar to REQ: Zinc finger protein ubi-d4 (Gallus gallus)	ASZ78_17012	jcf7180005224978	253	1194
Similar to SLC5A12: Sodium-coupled monocarboxylate transporter 2 (Homo sapiens)	ASZ78_14228	jcf7180005229257	6666	20654
Similar to XPO1: Exportin-1 (Homo sapiens)	ASZ78_15854	jcf7180005234614	5838	9043
Similar to Cyp2d4: Cytochrome P450 2D4 (Rattus norvegicus)	ASZ78_16550	jcf7180005136409	471	2624
Similar to ZNF707: Zinc finger protein 707 (Homo sapiens)	ASZ78_15859	jcf7180005230606	119	7239
Similar to GRIN2B: Glutamate receptor ionotropic%2C NMDA 2B (Homo sapiens)	ASZ78_08631	jcf7180005234785	76706	80674
Similar to Grin2a: Glutamate receptor ionotropic%2C NMDA 2A (Mus musculus)	ASZ78_08632	jcf7180005234785	82676	122389
Similar to ATF7IP: Activating transcription factor 7-interacting protein 1 (Gallus gallus)	ASZ78_08633	jcf7180005234785	455790	472474
Similar to Phospholipase-B 81 (Drysdalia coronoides)	ASZ78_08634	jcf7180005234785	505455	539969
Similar to GUCY2C: Heat-stable enterotoxin receptor (Sus scrofa)	ASZ78_08636	jcf7180005234785	547430	586633
Protein of unknown function	ASZ78_08635	jcf7180005234785	545188	546530
Similar to Ttc26: Intraflagellar transport protein 56 (Mus musculus)	ASZ78_08637	jcf7180005234785	598804	642369
Similar to UBN2: Ubinuclein-2 (Homo sapiens)	ASZ78_08638	jcf7180005234785	660899	700978
Similar to UPF0562 protein C7orf55 homolog (Bos taurus)	ASZ78_08639	jcf7180005234785	712889	713305
Protein of unknown function	ASZ78_08643	jcf7180005234785	766676	773284
Similar to LUC7L2: Putative RNA-binding protein Luc7-like 2 (Homo sapiens)	ASZ78_08640	jcf7180005234785	716300	745830
Similar to HSPA12B: Heat shock 70 kDa protein 12B (Homo sapiens)	ASZ78_08642	jcf7180005234785	761991	766352
Similar to cygb1: Cytoglobin-1 (Oryzias latipes)	ASZ78_08641	jcf7180005234785	750492	753875
Similar to TCF20: Transcription factor 20 (Homo sapiens)	ASZ78_08648	jcf7180005234785	930834	939979
Similar to Rrp7a: Ribosomal RNA-processing protein 7 homolog A (Mus musculus)	ASZ78_08645	jcf7180005234785	794611	797537
Similar to SOCS1: Suppressor of cytokine signaling 1 (Homo sapiens)	ASZ78_08647	jcf7180005234785	828853	855726
Similar to POLDIP3: Polymerase delta-interacting protein 3 (Homo sapiens)	ASZ78_08644	jcf7180005234785	777407	789477
Similar to SERHL2: Serine hydrolase-like protein 2 (Homo sapiens)	ASZ78_08646	jcf7180005234785	799449	809927
Similar to SUN2: SUN domain-containing protein 2 (Homo sapiens)	ASZ78_16636	jcf7180005219364	40	1473
Similar to Saxo2: Stabilizer of axonemal microtubules 2 (Mus musculus)	ASZ78_16037	jcf7180005206244	1	2050
Similar to PCDH9: Protocadherin-9 (Homo sapiens)	ASZ78_05022	jcf7180005234307	305509	308607
Protein of unknown function	ASZ78_05023	jcf7180005234307	741898	762126
Protein of unknown function	ASZ78_05024	jcf7180005234307	972868	977043
Similar to GABRD: Gamma-aminobutyric acid receptor subunit delta (Homo sapiens)	ASZ78_08029	jcf7180005230471	20261	27053
Similar to Slc35e2: Solute carrier family 35 member E2 (Mus musculus)	ASZ78_08040	jcf7180005230471	167011	171235
Similar to Nadk: NAD kinase (Mus musculus)	ASZ78_08038	jcf7180005230471	140112	152460
Similar to Cdk11b: Cyclin-dependent kinase 11B (Mus musculus)	ASZ78_08041	jcf7180005230471	173081	184674
Similar to Tmem52: Transmembrane protein 52 (Mus musculus)	ASZ78_08036	jcf7180005230471	76011	76742
Similar to gnb1: Guanine nucleotide-binding protein G(I)/G(S)/G(T) subunit beta-1 (Xenopus laevis)	ASZ78_08037	jcf7180005230471	113554	123498
Similar to CFAP74: Cilia- and flagella-associated protein 74 (Homo sapiens)	ASZ78_08035	jcf7180005230471	64832	70455
Similar to Cfap74: Cilia- and flagella-associated protein 74 (Mus musculus)	ASZ78_08032	jcf7180005230471	47565	53679
Protein of unknown function	ASZ78_08031	jcf7180005230471	41940	46904
Protein of unknown function	ASZ78_08030	jcf7180005230471	37535	41481
Protein of unknown function	ASZ78_08033	jcf7180005230471	56778	61937
Protein of unknown function	ASZ78_08034	jcf7180005230471	62284	63179
Protein of unknown function	ASZ78_08039	jcf7180005230471	157790	164832
Similar to GOLIM4: Golgi integral membrane protein 4 (Homo sapiens)	ASZ78_08045	jcf7180005230471	239035	260372
Similar to Mib2: E3 ubiquitin-protein ligase MIB2 (Rattus norvegicus)	ASZ78_08044	jcf7180005230471	203796	224879
Similar to Mmp23: Matrix metalloproteinase-23 (Rattus norvegicus)	ASZ78_08043	jcf7180005230471	190037	195605
Protein of unknown function	ASZ78_08042	jcf7180005230471	188154	189171
Similar to AURKAIP1: Aurora kinase A-interacting protein (Homo sapiens)	ASZ78_08054	jcf7180005230471	380612	381644
Similar to Tmem240: Transmembrane protein 240 (Mus musculus)	ASZ78_08047	jcf7180005230471	293511	298761
Similar to CCNL1: Cyclin-L1 (Gallus gallus)	ASZ78_08052	jcf7180005230471	358895	366002
Similar to SPCC663.09c: Uncharacterized oxidoreductase C663.09c (Schizosaccharomyces pombe (strain 972 / ATCC 24843))	ASZ78_08053	jcf7180005230471	370524	377628
Similar to SSU72: RNA polymerase II subunit A C-terminal domain phosphatase SSU72 (Gallus gallus)	ASZ78_08046	jcf7180005230471	286964	289280
Similar to MRPL20: 39S ribosomal protein L20%2C mitochondrial (Bos taurus)	ASZ78_08051	jcf7180005230471	356186	358403
Similar to Vwa1: von Willebrand factor A domain-containing protein 1 (Mus musculus)	ASZ78_08049	jcf7180005230471	324516	329311
Similar to atad3-b: ATPase family AAA domain-containing protein 3-B (Xenopus laevis)	ASZ78_08048	jcf7180005230471	305398	320818
Similar to Tmem88: Transmembrane protein 88 (Mus musculus)	ASZ78_08050	jcf7180005230471	348593	350803
Similar to Dvl1: Segment polarity protein dishevelled homolog DVL-1 (Rattus norvegicus)	ASZ78_08056	jcf7180005230471	416853	464301
Similar to CPSF3L: Integrator complex subunit 11 (Gallus gallus)	ASZ78_08059	jcf7180005230471	476312	483177
Similar to MXRA8: Matrix-remodeling-associated protein 8 (Gallus gallus)	ASZ78_08055	jcf7180005230471	384930	410050
Similar to TAS1R3: Taste receptor type 1 member 3 (Gorilla gorilla gorilla)	ASZ78_08057	jcf7180005230471	468611	472686
Similar to cptp: Ceramide-1-phosphate transfer protein (Xenopus tropicalis)	ASZ78_08058	jcf7180005230471	475448	476171
Similar to ACAP3: Arf-GAP with coiled-coil%2C ANK repeat and PH domain-containing protein 3 (Homo sapiens)	ASZ78_08061	jcf7180005230471	511381	571702
Similar to pusl1: tRNA pseudouridine synthase-like 1 (Xenopus laevis)	ASZ78_08060	jcf7180005230471	484920	511152
Similar to scnn1a: Amiloride-sensitive sodium channel subunit alpha (Xenopus laevis)	ASZ78_08062	jcf7180005230471	578656	583663
Similar to Tnfrsf4: Tumor necrosis factor receptor superfamily member 4 (Rattus norvegicus)	ASZ78_08067	jcf7180005230471	668616	672561
Similar to TNFRSF18: Tumor necrosis factor receptor superfamily member 18 (Homo sapiens)	ASZ78_08068	jcf7180005230471	682019	684640
Similar to SDF4: 45 kDa calcium-binding protein (Gallus gallus)	ASZ78_08066	jcf7180005230471	656305	665353
Similar to UBE2J2: Ubiquitin-conjugating enzyme E2 J2 (Bos taurus)	ASZ78_08063	jcf7180005230471	596116	598954
Similar to fam132a: Adipolin (Xenopus tropicalis)	ASZ78_08064	jcf7180005230471	605305	618366
Similar to B3galt6: Beta-1%2C3-galactosyltransferase 6 (Mus musculus)	ASZ78_08065	jcf7180005230471	653158	654192
Similar to RNF223: RING finger protein 223 (Homo sapiens)	ASZ78_08072	jcf7180005230471	788691	789500
Similar to ARHGEF7: Rho guanine nucleotide exchange factor 7 (Homo sapiens)	ASZ78_08069	jcf7180005230471	691966	696131
Similar to Ttll10: Protein polyglycylase TTLL10 (Rattus norvegicus)	ASZ78_08070	jcf7180005230471	696894	727417
Similar to C1orf159: Uncharacterized protein C1orf159 (Homo sapiens)	ASZ78_08071	jcf7180005230471	763220	783038
Similar to Noc2l: Nucleolar complex protein 2 homolog (Mus musculus)	ASZ78_08082	jcf7180005230471	984801	993270
Similar to HES1: Transcription factor HES-1 (Gallus gallus)	ASZ78_08076	jcf7180005230471	909352	910767
Protein of unknown function	ASZ78_08077	jcf7180005230471	950823	951884
Similar to Perm1: PGC-1 and ERR-induced regulator in muscle protein 1 (Mus musculus)	ASZ78_08078	jcf7180005230471	952061	954536
Similar to PTPN11: Tyrosine-protein phosphatase non-receptor type 11 (Gallus gallus)	ASZ78_08073	jcf7180005230471	793170	816845
Similar to PLEKHN1: Pleckstrin homology domain-containing family N member 1 (Homo sapiens)	ASZ78_08079	jcf7180005230471	957093	967419
Similar to AGRN: Agrin (Gallus gallus)	ASZ78_08074	jcf7180005230471	821364	854431
Similar to Klhl17: Kelch-like protein 17 (Rattus norvegicus)	ASZ78_08080	jcf7180005230471	971681	977553
Protein of unknown function	ASZ78_08075	jcf7180005230471	868390	879900
Similar to Zbtb7a: Zinc finger and BTB domain-containing protein 7A (Mus musculus)	ASZ78_08081	jcf7180005230471	978089	978307
Similar to OR14J1: Olfactory receptor 14J1 (Homo sapiens)	ASZ78_16954	jcf7180005153798	305	1237
Similar to Rab6b: Ras-related protein Rab-6B (Mus musculus)	ASZ78_16974	jcf7180005150579	707	1238
Similar to NETO1: Neuropilin and tolloid-like protein 1 (Homo sapiens)	ASZ78_01354	jcf7180005234285	409893	464796
Similar to CBLN2: Cerebellin-2 (Homo sapiens)	ASZ78_01355	jcf7180005234285	537993	540794
Similar to SOCS6: Suppressor of cytokine signaling 6 (Homo sapiens)	ASZ78_01356	jcf7180005234285	1381591	1383195
Similar to RTTN: Rotatin (Homo sapiens)	ASZ78_01357	jcf7180005234285	1440014	1558075
Similar to DOK6: Docking protein 6 (Homo sapiens)	ASZ78_01358	jcf7180005234285	1647580	1701407
Similar to TMX3: Protein disulfide-isomerase TMX3 (Homo sapiens)	ASZ78_01359	jcf7180005234285	2018020	2038577
Similar to TGM5: Protein-glutamine gamma-glutamyltransferase 5 (Homo sapiens)	ASZ78_01360	jcf7180005234285	2063972	2085315
Similar to DSEL: Dermatan-sulfate epimerase-like protein (Homo sapiens)	ASZ78_01361	jcf7180005234285	2402980	2406588
Similar to CDH19: Cadherin-19 (Homo sapiens)	ASZ78_01362	jcf7180005234285	2895839	2928591
Similar to DMBT1: Deleted in malignant brain tumors 1 protein (Homo sapiens)	ASZ78_16592	jcf7180005230668	1	1941
Similar to MALSU1: Mitochondrial assembly of ribosomal large subunit protein 1 (Homo sapiens)	ASZ78_15578	jcf7180005228258	579	2896
Similar to Ebna1bp2: Probable rRNA-processing protein EBP2 (Mus musculus)	ASZ78_14678	jcf7180005233202	37720	41502
Similar to pif1: ATP-dependent DNA helicase PIF1 (Xenopus laevis)	ASZ78_14680	jcf7180005233202	44075	51160
Similar to Tmem125: Transmembrane protein 125 (Mus musculus)	ASZ78_14675	jcf7180005233202	7823	8485
Similar to CFAP57: Cilia- and flagella-associated protein 57 (Homo sapiens)	ASZ78_14676	jcf7180005233202	15464	31648
Protein of unknown function	ASZ78_14677	jcf7180005233202	33191	37611
Similar to FAM183A: Protein FAM183A (Homo sapiens)	ASZ78_14679	jcf7180005233202	42276	43868
Similar to PRMT7: Protein arginine N-methyltransferase 7 (Gallus gallus)	ASZ78_15479	jcf7180005232603	17982	33129
Similar to Slc7a6: Y+L amino acid transporter 2 (Mus musculus)	ASZ78_15477	jcf7180005232603	1980	9771
Similar to SLC7A6OS: Probable RNA polymerase II nuclear localization protein SLC7A6OS (Homo sapiens)	ASZ78_15478	jcf7180005232603	13312	17627
Similar to mtg1: Mitochondrial ribosome-associated GTPase 1 (Ictalurus punctatus)	ASZ78_16703	jcf7180005227937	1	1448
Similar to ATP13A1: Manganese-transporting ATPase 13A1 (Homo sapiens)	ASZ78_15697	jcf7180005234270	1712	14447
Similar to Atp13a1: Manganese-transporting ATPase 13A1 (Mus musculus)	ASZ78_15698	jcf7180005234270	14937	16678
Similar to DLGAP5: Disks large-associated protein 5 (Homo sapiens)	ASZ78_15092	jcf7180005229819	29648	49268
Similar to WDHD1: WD repeat and HMG-box DNA-binding protein 1 (Homo sapiens)	ASZ78_15096	jcf7180005229819	82893	109794
Similar to SOCS4: Suppressor of cytokine signaling 4 (Bos taurus)	ASZ78_15095	jcf7180005229819	75207	76523
Similar to LGALS3: Galectin-3 (Canis lupus familiaris)	ASZ78_15093	jcf7180005229819	51556	52451
Protein of unknown function	ASZ78_15094	jcf7180005229819	52625	69889
Similar to Wbscr17: Putative polypeptide N-acetylgalactosaminyltransferase-like protein 3 (Mus musculus)	ASZ78_15730	jcf7180005134876	609	10864
Similar to ADGRF5: Adhesion G protein-coupled receptor F5 (Homo sapiens)	ASZ78_15661	jcf7180005157633	1241	18905
Similar to NBEAL1: Neurobeachin-like protein 1 (Homo sapiens)	ASZ78_16163	jcf7180005183778	3406	4513
Similar to CASP8AP2: CASP8-associated protein 2 (Homo sapiens)	ASZ78_15402	jcf7180005228187	45010	53721
Protein of unknown function	ASZ78_15400	jcf7180005228187	17812	29280
Protein of unknown function	ASZ78_15401	jcf7180005228187	32415	43761
Similar to MDN1: Midasin (Homo sapiens)	ASZ78_15399	jcf7180005228187	350	16288
Similar to CYP20A1: Cytochrome P450 20A1 (Homo sapiens)	ASZ78_15953	jcf7180005153147	591	1272
Similar to TRIM28: Transcription intermediary factor 1-beta (Homo sapiens)	ASZ78_16978	jcf7180005146092	25	1148
Similar to CHSY3: Chondroitin sulfate synthase 3 (Homo sapiens)	ASZ78_06273	jcf7180005234364	286920	288485
Similar to C1galt1: Glycoprotein-N-acetylgalactosamine 3-beta-galactosyltransferase 1 (Mus musculus)	ASZ78_06274	jcf7180005234364	418193	420390
Similar to KIAA1024L: UPF0258 protein KIAA1024-like (Homo sapiens)	ASZ78_06275	jcf7180005234364	446819	448031
Similar to ADAMTS19: A disintegrin and metalloproteinase with thrombospondin motifs 19 (Homo sapiens)	ASZ78_06276	jcf7180005234364	483442	516989
Similar to SLC27A6: Long-chain fatty acid transport protein 6 (Homo sapiens)	ASZ78_06278	jcf7180005234364	730475	777151
Similar to ISOC1: Isochorismatase domain-containing protein 1 (Homo sapiens)	ASZ78_06277	jcf7180005234364	707902	723555
Similar to LNPEP: Leucyl-cystinyl aminopeptidase (Homo sapiens)	ASZ78_06279	jcf7180005234364	803104	852315
Similar to MFSD14B: Hippocampus abundant transcript-like protein 1 (Homo sapiens)	ASZ78_06280	jcf7180005234364	896633	922259
Similar to PRR16: Protein Largen (Homo sapiens)	ASZ78_06281	jcf7180005234364	997709	1011836
Similar to ALX1: ALX homeobox protein 1 (Geospiza fortis)	ASZ78_06282	jcf7180005234364	1335289	1354338
Similar to EVI5L: EVI5-like protein (Homo sapiens)	ASZ78_16040	jcf7180005229619	1391	6341
Similar to POU3F2: POU domain%2C class 3%2C transcription factor 2 (Homo sapiens)	ASZ78_06776	jcf7180005231075	554951	555769
Similar to FBXL4: F-box/LRR-repeat protein 4 (Homo sapiens)	ASZ78_06777	jcf7180005231075	564545	617546
Similar to FAXC: Failed axon connections homolog (Homo sapiens)	ASZ78_06778	jcf7180005231075	753241	766360
Similar to COQ3: Ubiquinone biosynthesis O-methyltransferase%2C mitochondrial (Bos taurus)	ASZ78_06779	jcf7180005231075	771290	774855
Similar to USP45: Ubiquitin carboxyl-terminal hydrolase 45 (Homo sapiens)	ASZ78_06781	jcf7180005231075	801602	841701
Similar to PNISR: Arginine/serine-rich protein PNISR (Homo sapiens)	ASZ78_06780	jcf7180005231075	777345	797153
Similar to CCNC: Cyclin-C (Gallus gallus)	ASZ78_06782	jcf7180005231075	858373	872434
Similar to PRDM13: PR domain zinc finger protein 13 (Homo sapiens)	ASZ78_06783	jcf7180005231075	885253	890304
Similar to CTNNA2: Catenin alpha-2 (Gallus gallus)	ASZ78_08205	jcf7180005233478	281541	364225
Similar to LRRTM1: Leucine-rich repeat transmembrane neuronal protein 1 (Bos taurus)	ASZ78_08206	jcf7180005233478	402391	403758
Similar to Ctnnal1: Alpha-catulin (Mus musculus)	ASZ78_08207	jcf7180005233478	587667	593902
Similar to NIPBL: Nipped-B-like protein (Homo sapiens)	ASZ78_15770	jcf7180005233201	5680	8574
Similar to FGF1: Fibroblast growth factor 1 (Gallus gallus)	ASZ78_13022	jcf7180005233187	1657	5062
Similar to ARHGAP26: Rho GTPase-activating protein 26 (Gallus gallus)	ASZ78_13023	jcf7180005233187	26247	116207
Similar to NR3C1: Glucocorticoid receptor (Homo sapiens)	ASZ78_13024	jcf7180005233187	125741	171391
Similar to KCTD16: BTB/POZ domain-containing protein KCTD16 (Homo sapiens)	ASZ78_13026	jcf7180005233187	286297	287160
Similar to YIPF5: Protein YIPF5 (Homo sapiens)	ASZ78_13025	jcf7180005233187	273868	278322
Protein of unknown function	ASZ78_13027	jcf7180005233187	317375	318908
Similar to PLEC: Plectin (Fragment) (Cricetulus griseus)	ASZ78_16436	jcf7180005231170	192	4130
Similar to MAPRE2: Microtubule-associated protein RP/EB family member 2 (Pongo abelii)	ASZ78_15817	jcf7180005137458	819	12192
Similar to SPON1: Spondin-1 (Gallus gallus)	ASZ78_07481	jcf7180005228810	57962	64205
Similar to Uncharacterized protein C11orf91 homolog (Bos taurus)	ASZ78_07482	jcf7180005228810	445993	446939
Similar to KIAA1549L: UPF0606 protein KIAA1549L (Homo sapiens)	ASZ78_07483	jcf7180005228810	459976	513777
Similar to HIPK3: Homeodomain-interacting protein kinase 3 (Homo sapiens)	ASZ78_07484	jcf7180005228810	561129	574768
Similar to CSTF3: Cleavage stimulation factor subunit 3 (Pongo abelii)	ASZ78_07485	jcf7180005228810	661180	677569
Similar to TCP11L1: T-complex protein 11-like protein 1 (Homo sapiens)	ASZ78_07486	jcf7180005228810	680773	689843
Similar to Depdc7: DEP domain-containing protein 7 (Mus musculus)	ASZ78_07487	jcf7180005228810	692878	700238
Similar to QSER1: Glutamine and serine-rich protein 1 (Homo sapiens)	ASZ78_07488	jcf7180005228810	707599	738800
Similar to PRRG4: Transmembrane gamma-carboxyglutamic acid protein 4 (Homo sapiens)	ASZ78_07489	jcf7180005228810	748808	753121
Similar to CCDC73: Coiled-coil domain-containing protein 73 (Homo sapiens)	ASZ78_07490	jcf7180005228810	767106	809841
Similar to EIF3M: Eukaryotic translation initiation factor 3 subunit M (Gallus gallus)	ASZ78_07491	jcf7180005228810	810726	824455
Similar to WT1: Wilms tumor protein (Homo sapiens)	ASZ78_07492	jcf7180005228810	873724	902455
Similar to Rcn1: Reticulocalbin-1 (Mus musculus)	ASZ78_07493	jcf7180005228810	1006418	1014265
Similar to EFHC2: EF-hand domain-containing family member C2 (Gallus gallus)	ASZ78_13293	jcf7180005234778	33703	82719
Similar to FUNDC1: FUN14 domain-containing protein 1 (Gallus gallus)	ASZ78_13292	jcf7180005234778	1219	10655
Similar to NDP: Norrin (Bos taurus)	ASZ78_13294	jcf7180005234778	173662	181833
Similar to MAOB: Amine oxidase [flavin-containing] B (Bos taurus)	ASZ78_13295	jcf7180005234778	204994	252536
Similar to maoB-1: Probable flavin-containing monoamine oxidase B (Dictyostelium discoideum)	ASZ78_13296	jcf7180005234778	265225	308940
Similar to TRANK1: TPR and ankyrin repeat-containing protein 1 (Homo sapiens)	ASZ78_12050	jcf7180005230112	995	43491
Similar to Dclk3: Serine/threonine-protein kinase DCLK3 (Mus musculus)	ASZ78_12051	jcf7180005230112	50707	74018
Similar to STAC: SH3 and cysteine-rich domain-containing protein (Bos taurus)	ASZ78_12052	jcf7180005230112	140403	209216
Similar to ARPP21: cAMP-regulated phosphoprotein 21 (Homo sapiens)	ASZ78_12053	jcf7180005230112	433780	450703
Similar to R3HDM2: R3H domain-containing protein 2 (Bos taurus)	ASZ78_12054	jcf7180005230112	484906	494890
Similar to SOX3: Transcription factor SOX-3 (Gallus gallus)	ASZ78_11939	jcf7180005230563	284044	284997
Similar to GABRB4: Gamma-aminobutyric acid receptor subunit beta-4 (Gallus gallus)	ASZ78_11940	jcf7180005230563	417635	427654
Similar to G2e3: G2/M phase-specific E3 ubiquitin-protein ligase (Mus musculus)	ASZ78_16863	jcf7180005233415	5	332
Similar to Uncharacterized protein C8orf46 homolog (Pongo abelii)	ASZ78_13631	jcf7180005228741	59701	73466
Similar to Adhfe1: Hydroxyacid-oxoacid transhydrogenase%2C mitochondrial (Rattus norvegicus)	ASZ78_13630	jcf7180005228741	36293	46175
Similar to MYBL1: Myb-related protein A (Gallus gallus)	ASZ78_13632	jcf7180005228741	86818	106304
Similar to VCPIP1: Deubiquitinating protein VCIP135 (Homo sapiens)	ASZ78_13633	jcf7180005228741	122161	132651
Protein of unknown function	ASZ78_13634	jcf7180005228741	132777	133484
Similar to Cspp1: Centrosome and spindle pole associated protein 1 (Mus musculus)	ASZ78_13640	jcf7180005228741	263871	301397
Similar to SGK3: Serine/threonine-protein kinase Sgk3 (Pongo abelii)	ASZ78_13635	jcf7180005228741	169322	201057
Similar to MCMDC2: MCM domain-containing protein 2 (Homo sapiens)	ASZ78_13637	jcf7180005228741	206089	211636
Protein of unknown function	ASZ78_13636	jcf7180005228741	203417	205328
Similar to PPP1R42: Protein phosphatase 1 regulatory subunit 42 (Macaca fascicularis)	ASZ78_13638	jcf7180005228741	230753	241060
Similar to ARFGEF1: Brefeldin A-inhibited guanine nucleotide-exchange protein 1 (Homo sapiens)	ASZ78_13641	jcf7180005228741	303827	332917
Similar to Cops5: COP9 signalosome complex subunit 5 (Mus musculus)	ASZ78_13639	jcf7180005228741	248116	260591
Similar to MEP1A: Meprin A subunit alpha (Homo sapiens)	ASZ78_14825	jcf7180005234247	4749	16555
Similar to PLA2G7: Platelet-activating factor acetylhydrolase (Gallus gallus)	ASZ78_14831	jcf7180005234247	43113	48887
Similar to CYP39A1: 24-hydroxycholesterol 7-alpha-hydroxylase (Homo sapiens)	ASZ78_14833	jcf7180005234247	61487	72441
Similar to RCAN2: Calcipressin-2 (Pan troglodytes)	ASZ78_14834	jcf7180005234247	121263	142743
Similar to Tas2r110: Taste receptor type 2 member 110 (Mus musculus)	ASZ78_14826	jcf7180005234247	26758	27702
Similar to TAS2R7: Taste receptor type 2 member 7 (Papio hamadryas)	ASZ78_14828	jcf7180005234247	33002	33946
Protein of unknown function	ASZ78_14827	jcf7180005234247	29662	30189
Similar to Imp3: U3 small nucleolar ribonucleoprotein protein IMP3 (Mus musculus)	ASZ78_14830	jcf7180005234247	42427	42984
Similar to TDRD6: Tudor domain-containing protein 6 (Homo sapiens)	ASZ78_14832	jcf7180005234247	50954	60143
Similar to ANKRD66: Ankyrin repeat domain-containing protein 66 (Homo sapiens)	ASZ78_14829	jcf7180005234247	35590	38383
Similar to Enpp4: Bis(5'-adenosyl)-triphosphatase enpp4 (Mus musculus)	ASZ78_14835	jcf7180005234247	146942	150277
Similar to FREM2: FRAS1-related extracellular matrix protein 2 (Homo sapiens)	ASZ78_15028	jcf7180005232625	30250	62123
Similar to C3: Complement C3 (Mus musculus)	ASZ78_15030	jcf7180005232625	82706	118361
Protein of unknown function	ASZ78_15029	jcf7180005232625	79852	82191
Similar to STOML3: Stomatin-like protein 3 (Homo sapiens)	ASZ78_15031	jcf7180005232625	119515	124001
Similar to FAM180A: Protein FAM180A (Homo sapiens)	ASZ78_11746	jcf7180005230494	58301	63786
Similar to SLC13A4: Solute carrier family 13 member 4 (Homo sapiens)	ASZ78_11747	jcf7180005230494	71517	97635
Similar to SYT10: Synaptotagmin-10 (Pongo abelii)	ASZ78_11748	jcf7180005230494	320352	353345
Similar to PKP2: Plakophilin-2 (Homo sapiens)	ASZ78_11749	jcf7180005230494	500425	538440
Similar to NELL1: Protein kinase C-binding protein NELL1 (Homo sapiens)	ASZ78_15935	jcf7180005231210	681	6819
Similar to Fibril-forming collagen alpha chain (Fragment) (Riftia pachyptila)	ASZ78_17091	jcf7180005223209	1	1059
Similar to FAM20B: Glycosaminoglycan xylosylkinase (Homo sapiens)	ASZ78_15135	jcf7180005228780	55166	65148
Similar to TOR3A: Torsin-3A (Homo sapiens)	ASZ78_15136	jcf7180005228780	68574	71745
Similar to ABL2: Abelson tyrosine-protein kinase 2 (Homo sapiens)	ASZ78_15137	jcf7180005228780	77311	85676
Similar to SPTBN4: Spectrin beta chain%2C non-erythrocytic 4 (Homo sapiens)	ASZ78_15903	jcf7180005232432	2	7759
Similar to Fibrinogen-like protein 1-like protein (Gallus gallus)	ASZ78_16051	jcf7180005197038	5519	6835
Similar to Mtus2: Microtubule-associated tumor suppressor candidate 2 homolog (Mus musculus)	ASZ78_16556	jcf7180005133462	1109	2069
Similar to PHF7: PHD finger protein 7 (Homo sapiens)	ASZ78_16601	jcf7180005153382	1222	2207
Similar to OR14J1: Olfactory receptor 14J1 (Homo sapiens)	ASZ78_16832	jcf7180005190545	44	637
Similar to SCG2: Secretogranin-2 (Homo sapiens)	ASZ78_11530	jcf7180005230826	39027	40919
Similar to Ap1s3: AP-1 complex subunit sigma-3 (Mus musculus)	ASZ78_11531	jcf7180005230826	74548	88329
Similar to SERPINE2: Glia-derived nexin (Homo sapiens)	ASZ78_11533	jcf7180005230826	123034	168729
Similar to WDFY1: WD repeat and FYVE domain-containing protein 1 (Homo sapiens)	ASZ78_11532	jcf7180005230826	97780	116717
Similar to GUCY1B2: Guanylate cyclase soluble subunit beta-2 (Homo sapiens)	ASZ78_11536	jcf7180005230826	268894	284822
Similar to FAM124B: Protein FAM124B (Homo sapiens)	ASZ78_11534	jcf7180005230826	186019	195471
Similar to Cul3: Cullin-3 (Rattus norvegicus)	ASZ78_11535	jcf7180005230826	202258	248567
Similar to DOCK10: Dedicator of cytokinesis protein 10 (Homo sapiens)	ASZ78_11537	jcf7180005230826	298976	390339
Similar to ACADM: Medium-chain specific acyl-CoA dehydrogenase%2C mitochondrial (Sus scrofa)	ASZ78_16418	jcf7180005217874	47	4506
Similar to CHD1: Chromodomain-helicase-DNA-binding protein 1 (Gallus gallus)	ASZ78_16044	jcf7180005135409	1569	4413
Similar to MYH1B: Myosin-1B (Gallus gallus)	ASZ78_16461	jcf7180005206094	81	4065
Similar to OR14I1: Olfactory receptor 14I1 (Homo sapiens)	ASZ78_16342	jcf7180005215777	3687	3980
Similar to EPT1: Ethanolaminephosphotransferase 1 (Homo sapiens)	ASZ78_08360	jcf7180005234208	28909	45491
Similar to PTK2B: Protein-tyrosine kinase 2-beta (Homo sapiens)	ASZ78_08361	jcf7180005234208	64084	76411
Similar to GVINP1: Interferon-induced very large GTPase 1 (Homo sapiens)	ASZ78_08359	jcf7180005234208	8587	15888
Similar to CHRNA2: Neuronal acetylcholine receptor subunit alpha-2 (Gallus gallus)	ASZ78_08362	jcf7180005234208	78837	83308
Similar to Samd12: Sterile alpha motif domain-containing protein 12 (Mus musculus)	ASZ78_08358	jcf7180005234208	4559	5121
Similar to Scara5: Scavenger receptor class A member 5 (Mus musculus)	ASZ78_08368	jcf7180005234208	138002	156156
Similar to GULO: L-gulonolactone oxidase (Sus scrofa)	ASZ78_08364	jcf7180005234208	101616	114116
Similar to Pbk: Lymphokine-activated killer T-cell-originated protein kinase (Mus musculus)	ASZ78_08369	jcf7180005234208	158648	164307
Similar to EPHX2: Bifunctional epoxide hydrolase 2 (Sus scrofa)	ASZ78_08363	jcf7180005234208	91082	99145
Similar to NUGGC: Nuclear GTPase SLIP-GC (Homo sapiens)	ASZ78_08367	jcf7180005234208	130538	136689
Protein of unknown function	ASZ78_08366	jcf7180005234208	120324	129938
Protein of unknown function	ASZ78_08365	jcf7180005234208	117264	119666
Similar to ESCO2: N-acetyltransferase ESCO2 (Homo sapiens)	ASZ78_08370	jcf7180005234208	165480	178817
Similar to CLU: Clusterin (Coturnix coturnix japonica)	ASZ78_08373	jcf7180005234208	203676	207091
Similar to CCDC25: Coiled-coil domain-containing protein 25 (Pongo abelii)	ASZ78_08371	jcf7180005234208	179502	188999
Similar to KCNK3: Potassium channel subfamily K member 3 (Homo sapiens)	ASZ78_08375	jcf7180005234208	216504	226708
Similar to SLC35F6: Solute carrier family 35 member F6 (Pongo abelii)	ASZ78_08374	jcf7180005234208	208018	211140
Similar to Scara3: Scavenger receptor class A member 3 (Mus musculus)	ASZ78_08372	jcf7180005234208	188373	196626
Similar to TRIM35: Tripartite motif-containing protein 35 (Pongo abelii)	ASZ78_08378	jcf7180005234208	350734	354324
Similar to pomc-a: Pro-opiomelanocortin A (Xenopus laevis)	ASZ78_08381	jcf7180005234208	382969	384178
Similar to Otof: Otoferlin (Rattus norvegicus)	ASZ78_08376	jcf7180005234208	264300	333240
Similar to Stmn4: Stathmin-4 (Mus musculus)	ASZ78_08379	jcf7180005234208	360517	363259
Similar to DRC1: Dynein regulatory complex protein 1 (Homo sapiens)	ASZ78_08377	jcf7180005234208	336429	346850
Similar to ANGPTL7: Angiopoietin-related protein 7 (Homo sapiens)	ASZ78_08380	jcf7180005234208	367218	374838
Similar to DNAJC27: DnaJ homolog subfamily C member 27 (Gallus gallus)	ASZ78_08383	jcf7180005234208	426901	432326
Similar to ADCY3: Adenylate cyclase type 3 (Homo sapiens)	ASZ78_08384	jcf7180005234208	435907	447198
Similar to CENPO: Centromere protein O (Gallus gallus)	ASZ78_08385	jcf7180005234208	449114	453588
Similar to EFR3B: Protein EFR3 homolog B (Homo sapiens)	ASZ78_08382	jcf7180005234208	387846	421260
Similar to PTRHD1: Putative peptidyl-tRNA hydrolase PTRHD1 (Bos taurus)	ASZ78_08386	jcf7180005234208	454168	456087
Similar to NCOA1: Nuclear receptor coactivator 1 (Homo sapiens)	ASZ78_08387	jcf7180005234208	460573	537185
Similar to Pdik1l: Serine/threonine-protein kinase PDIK1L (Mus musculus)	ASZ78_08391	jcf7180005234208	660190	663604
Similar to znf395: Zinc finger protein 395 (Xenopus laevis)	ASZ78_08388	jcf7180005234208	636709	642157
Similar to Pnoc: Prepronociceptin (Rattus norvegicus)	ASZ78_08389	jcf7180005234208	648023	648430
Protein of unknown function	ASZ78_08390	jcf7180005234208	649024	651328
Similar to FBXO16: F-box only protein 16 (Homo sapiens)	ASZ78_08392	jcf7180005234208	770329	781357
Similar to EXTL3: Exostosin-like 3 (Homo sapiens)	ASZ78_08394	jcf7180005234208	929926	948524
Similar to Fzd3: Frizzled-3 (Mus musculus)	ASZ78_08393	jcf7180005234208	800810	831874
Similar to CBX5: Chromobox protein homolog 5 (Homo sapiens)	ASZ78_16079	jcf7180005230430	142	5556
Similar to OR52R1: Olfactory receptor 52R1 (Homo sapiens)	ASZ78_16804	jcf7180005205092	465	1412
Similar to Il5ra: Interleukin-5 receptor subunit alpha (Mus musculus)	ASZ78_07169	jcf7180005233675	1390	3545
Protein of unknown function	ASZ78_07172	jcf7180005233675	70571	76356
Similar to CNTN4: Contactin-4 (Homo sapiens)	ASZ78_07170	jcf7180005233675	14261	24764
Similar to Hepacam: Hepatocyte cell adhesion molecule (Mus musculus)	ASZ78_07171	jcf7180005233675	56603	62688
Similar to Robo4: Roundabout homolog 4 (Rattus norvegicus)	ASZ78_07173	jcf7180005233675	395442	434337
Similar to CHL1: Neural cell adhesion molecule L1-like protein (Homo sapiens)	ASZ78_07174	jcf7180005233675	682784	729117
Similar to pxdn: Peroxidasin (Xenopus tropicalis)	ASZ78_07175	jcf7180005233675	1027398	1085529
Similar to GABRG2: Gamma-aminobutyric acid receptor subunit gamma-2 (Gallus gallus)	ASZ78_15078	jcf7180005233863	9602	21356
Similar to GABRA1: Gamma-aminobutyric acid receptor subunit alpha-1 (Gallus gallus)	ASZ78_15079	jcf7180005233863	109791	120239
Similar to CMTM6: CKLF-like MARVEL transmembrane domain-containing protein 6 (Pongo abelii)	ASZ78_14610	jcf7180005230525	42349	50077
Similar to DYNC1LI1: Cytoplasmic dynein 1 light intermediate chain 1 (Gallus gallus)	ASZ78_14609	jcf7180005230525	17032	36742
Protein of unknown function	ASZ78_14611	jcf7180005230525	67271	68461
Similar to GPD1L: Glycerol-3-phosphate dehydrogenase 1-like protein (Pongo abelii)	ASZ78_14613	jcf7180005230525	148448	165826
Similar to CMTM8: CKLF-like MARVEL transmembrane domain-containing protein 8 (Homo sapiens)	ASZ78_14612	jcf7180005230525	101429	128524
Similar to Dlg3: Disks large homolog 3 (Rattus norvegicus)	ASZ78_15864	jcf7180005150412	333	9022
Similar to Ano5: Anoctamin-5 (Mus musculus)	ASZ78_13811	jcf7180005234345	119894	164264
Similar to SLC17A6: Vesicular glutamate transporter 2 (Bos taurus)	ASZ78_13812	jcf7180005234345	203421	213589
Similar to FANCF: Fanconi anemia group F protein (Homo sapiens)	ASZ78_13813	jcf7180005234345	303754	304824
Similar to RGSL1: Regulator of G-protein signaling protein-like (Homo sapiens)	ASZ78_16723	jcf7180005174517	368	1743
Similar to ANGPTL1: Angiopoietin-related protein 1 (Homo sapiens)	ASZ78_14005	jcf7180005228299	25185	33443
Similar to RALGPS1: Ras-specific guanine nucleotide-releasing factor RalGPS1 (Gallus gallus)	ASZ78_14004	jcf7180005228299	13466	23101
Similar to gefY: Ras guanine nucleotide exchange factor Y (Dictyostelium discoideum)	ASZ78_14006	jcf7180005228299	34307	74686
Similar to Quinone oxidoreductase-like protein 2 (Bos taurus)	ASZ78_14009	jcf7180005228299	266533	270698
Similar to SEC16B: Protein transport protein Sec16B (Gallus gallus)	ASZ78_14010	jcf7180005228299	277336	282771
Similar to RASAL2: Ras GTPase-activating protein nGAP (Homo sapiens)	ASZ78_14007	jcf7180005228299	124349	148912
Protein of unknown function	ASZ78_14008	jcf7180005228299	151299	262700
Similar to C3ar1: C3a anaphylatoxin chemotactic receptor (Mus musculus)	ASZ78_16729	jcf7180005195398	593	1855
Similar to Akr1b7: Aldose reductase-related protein 1 (Mus musculus)	ASZ78_16604	jcf7180005229058	1	2325
Similar to ZNF707: Zinc finger protein 707 (Homo sapiens)	ASZ78_17074	jcf7180005206184	242	694
Similar to pycrl: Pyrroline-5-carboxylate reductase 3 (Xenopus laevis)	ASZ78_08104	jcf7180005234418	60240	65094
Protein of unknown function	ASZ78_08106	jcf7180005234418	74268	75437
Similar to TSTA3: GDP-L-fucose synthase (Cricetulus griseus)	ASZ78_08103	jcf7180005234418	56210	59057
Similar to eef1d: Elongation factor 1-delta (Xenopus laevis)	ASZ78_08108	jcf7180005234418	84309	85196
Similar to EEF1DP3: Putative elongation factor 1-delta-like protein (Homo sapiens)	ASZ78_08107	jcf7180005234418	76240	83793
Protein of unknown function	ASZ78_08099	jcf7180005234418	31839	32135
Protein of unknown function	ASZ78_08102	jcf7180005234418	50061	50357
Similar to Feather keratin (Dromaius novaehollandiae)	ASZ78_08095	jcf7180005234418	14425	14721
Protein of unknown function	ASZ78_08093	jcf7180005234418	11097	11393
Protein of unknown function	ASZ78_08096	jcf7180005234418	20497	20793
Protein of unknown function	ASZ78_08097	jcf7180005234418	24648	24944
Similar to Feather keratin 2 (Gallus gallus)	ASZ78_08098	jcf7180005234418	28015	28311
Similar to Feather keratin Cos1-2 (Columba livia)	ASZ78_08100	jcf7180005234418	40922	41218
Similar to BKJ: Beta-keratin-related protein (Coturnix coturnix japonica)	ASZ78_08101	jcf7180005234418	45124	45420
Protein of unknown function	ASZ78_08094	jcf7180005234418	12423	12713
Similar to TIGD5: Tigger transposable element-derived protein 5 (Homo sapiens)	ASZ78_08105	jcf7180005234418	66811	68235
Similar to Feather keratin Cos1-1/Cos1-3/Cos2-1 (Columba livia)	ASZ78_08091	jcf7180005234418	1889	2179
Similar to Feather keratin 2 (Gallus gallus)	ASZ78_08092	jcf7180005234418	5083	7356
Similar to Zc3h3: Zinc finger CCCH domain-containing protein 3 (Mus musculus)	ASZ78_08112	jcf7180005234418	132117	150911
Similar to NAPRT: Nicotinate phosphoribosyltransferase (Homo sapiens)	ASZ78_08109	jcf7180005234418	87274	91639
Similar to Plcg1: 1-phosphatidylinositol 4%2C5-bisphosphate phosphodiesterase gamma-1 (Mus musculus)	ASZ78_08111	jcf7180005234418	107844	122549
Similar to CYLD: Ubiquitin carboxyl-terminal hydrolase CYLD (Homo sapiens)	ASZ78_08110	jcf7180005234418	94777	104940
Similar to MAFA: Transcription factor MafA (Gallus gallus)	ASZ78_08113	jcf7180005234418	288275	289135
Similar to TOP1: DNA topoisomerase 1 (Homo sapiens)	ASZ78_08116	jcf7180005234418	529739	535914
Similar to TOP1: DNA topoisomerase 1 (Ustilago maydis (strain 521 / FGSC 9021))	ASZ78_08115	jcf7180005234418	517537	529300
Similar to RHPN1: Rhophilin-1 (Homo sapiens)	ASZ78_08114	jcf7180005234418	488902	513514
Protein of unknown function	ASZ78_08117	jcf7180005234418	550085	550864
Protein of unknown function	ASZ78_08118	jcf7180005234418	572849	577626
Similar to Lypd2: Ly6/PLAUR domain-containing protein 2 (Mus musculus)	ASZ78_08120	jcf7180005234418	623716	624932
Similar to LY6E: Lymphocyte antigen 6E (Gallus gallus)	ASZ78_08119	jcf7180005234418	603354	604718
Similar to Psca: Prostate stem cell antigen (Mus musculus)	ASZ78_08121	jcf7180005234418	666783	670165
Similar to ARC: Activity-regulated cytoskeleton-associated protein (Gallus gallus)	ASZ78_08122	jcf7180005234418	934415	935629
Similar to Class II histocompatibility antigen%2C B-L beta chain (Fragment) (Gallus gallus)	ASZ78_17031	jcf7180005230120	3	1156
Similar to LRP1: Low-density lipoprotein receptor-related protein 1 (Gallus gallus)	ASZ78_16096	jcf7180005233824	4777	5354
Similar to SHROOM3: Protein Shroom3 (Homo sapiens)	ASZ78_17025	jcf7180005206258	475	810
Protein of unknown function	ASZ78_03206	jcf7180005233482	6556	25395
Similar to BAZ1A: Bromodomain adjacent to zinc finger domain protein 1A (Homo sapiens)	ASZ78_03207	jcf7180005233482	55120	110621
Similar to EAPP: E2F-associated phosphoprotein (Homo sapiens)	ASZ78_03210	jcf7180005233482	162500	167147
Similar to SNX6: Sorting nexin-6 (Pongo abelii)	ASZ78_03209	jcf7180005233482	139727	160547
Similar to CFL2: Cofilin-2 (Gallus gallus)	ASZ78_03208	jcf7180005233482	116685	118573
Similar to SPTSSA: Serine palmitoyltransferase small subunit A (Bos taurus)	ASZ78_03211	jcf7180005233482	171395	174415
Similar to Egln3: Egl nine homolog 3 (Mus musculus)	ASZ78_03212	jcf7180005233482	340660	364281
Similar to NPAS3: Neuronal PAS domain-containing protein 3 (Homo sapiens)	ASZ78_03213	jcf7180005233482	392033	450164
Similar to AKAP6: A-kinase anchor protein 6 (Homo sapiens)	ASZ78_03214	jcf7180005233482	1037537	1128558
Similar to Cep68: Centrosomal protein of 68 kDa (Mus musculus)	ASZ78_03215	jcf7180005233482	1164531	1245574
Similar to ARHGAP5: Rho GTPase-activating protein 5 (Homo sapiens)	ASZ78_03217	jcf7180005233482	1367669	1381027
Similar to Chn1: N-chimaerin (Mus musculus)	ASZ78_03216	jcf7180005233482	1349715	1354428
Similar to DTD2: Probable D-tyrosyl-tRNA(Tyr) deacylase 2 (Homo sapiens)	ASZ78_03220	jcf7180005233482	1572662	1579772
Protein of unknown function	ASZ78_03219	jcf7180005233482	1532014	1532265
Similar to NUBPL: Iron-sulfur protein NUBPL (Homo sapiens)	ASZ78_03218	jcf7180005233482	1494399	1499635
Similar to HEATR5A: HEAT repeat-containing protein 5A (Homo sapiens)	ASZ78_03221	jcf7180005233482	1597677	1645147
Similar to HECTD1: E3 ubiquitin-protein ligase HECTD1 (Homo sapiens)	ASZ78_03222	jcf7180005233482	1663700	1716257
Similar to Strn3: Striatin-3 (Mus musculus)	ASZ78_03224	jcf7180005233482	1734849	1786592
Similar to Ap4s1: AP-4 complex subunit sigma-1 (Mus musculus)	ASZ78_03223	jcf7180005233482	1719147	1734231
Similar to COCH: Cochlin (Gallus gallus)	ASZ78_03225	jcf7180005233482	1797175	1813979
Similar to SCFD1: Sec1 family domain-containing protein 1 (Homo sapiens)	ASZ78_03226	jcf7180005233482	1843470	1911678
Similar to D2HGDH: D-2-hydroxyglutarate dehydrogenase%2C mitochondrial (Homo sapiens)	ASZ78_03935	jcf7180005233862	61059	67390
Similar to Gal3st2: Galactose-3-O-sulfotransferase 2 (Mus musculus)	ASZ78_03936	jcf7180005233862	74527	76532
Similar to NEU4: Sialidase-4 (Homo sapiens)	ASZ78_03937	jcf7180005233862	78345	79924
Similar to Ing5: Inhibitor of growth protein 5 (Mus musculus)	ASZ78_03934	jcf7180005233862	52902	56629
Similar to ILKAP: Integrin-linked kinase-associated serine/threonine phosphatase 2C (Homo sapiens)	ASZ78_03929	jcf7180005233862	1104	9453
Similar to ATG4B: Cysteine protease ATG4B (Gallus gallus)	ASZ78_03933	jcf7180005233862	29180	44093
Similar to THAP4: THAP domain-containing protein 4 (Homo sapiens)	ASZ78_03932	jcf7180005233862	17002	28261
Similar to KLHL30: Kelch-like protein 30 (Homo sapiens)	ASZ78_03930	jcf7180005233862	10271	12761
Similar to TM4SF1: Transmembrane 4 L6 family member 1 (Pongo abelii)	ASZ78_03938	jcf7180005233862	80829	82202
Similar to Espnl: Espin-like protein (Mus musculus)	ASZ78_03931	jcf7180005233862	13650	15354
Similar to NRROS: Negative regulator of reactive oxygen species (Bos taurus)	ASZ78_03943	jcf7180005233862	136397	138703
Similar to Pak2: Serine/threonine-protein kinase PAK 2 (Mus musculus)	ASZ78_03946	jcf7180005233862	160882	178551
Similar to FBXO45: F-box/SPRY domain-containing protein 1 (Homo sapiens)	ASZ78_03942	jcf7180005233862	124643	126998
Similar to AQP12B: Aquaporin-12B (Homo sapiens)	ASZ78_03947	jcf7180005233862	183305	184537
Similar to Pigx: Phosphatidylinositol-glycan biosynthesis class X protein (Mus musculus)	ASZ78_03945	jcf7180005233862	141657	144626
Similar to WDR53: WD repeat-containing protein 53 (Bos taurus)	ASZ78_03941	jcf7180005233862	121987	124481
Similar to CEP19: Centrosomal protein of 19 kDa (Homo sapiens)	ASZ78_03944	jcf7180005233862	139958	140695
Similar to Rnf168: E3 ubiquitin-protein ligase RNF168 (Mus musculus)	ASZ78_03940	jcf7180005233862	111622	117927
Similar to UBXN7: UBX domain-containing protein 7 (Homo sapiens)	ASZ78_03939	jcf7180005233862	90754	108315
Similar to Ovotransferrin (Gallus gallus)	ASZ78_03949	jcf7180005233862	207847	217806
Similar to Srprb: Signal recognition particle receptor subunit beta (Mus musculus)	ASZ78_03950	jcf7180005233862	218664	223409
Similar to GAL3ST4: Galactose-3-O-sulfotransferase 4 (Homo sapiens)	ASZ78_03948	jcf7180005233862	186320	190935
Similar to Slco2a1: Solute carrier organic anion transporter family member 2A1 (Mus musculus)	ASZ78_03951	jcf7180005233862	226110	248916
Similar to Senp2: Sentrin-specific protease 2 (Mus musculus)	ASZ78_03954	jcf7180005233862	349700	361869
Similar to AMOTL2: Angiomotin-like protein 2 (Homo sapiens)	ASZ78_03953	jcf7180005233862	334919	340309
Similar to IGF2BP2: Insulin-like growth factor 2 mRNA-binding protein 2 (Pongo abelii)	ASZ78_03955	jcf7180005233862	365168	379388
Similar to RYK: Tyrosine-protein kinase RYK (Homo sapiens)	ASZ78_03952	jcf7180005233862	278361	320271
Similar to CRYGS: Beta-crystallin S (Homo sapiens)	ASZ78_03962	jcf7180005233862	446008	449475
Similar to PROCR: Endothelial protein C receptor (Bos taurus)	ASZ78_03959	jcf7180005233862	417116	418333
Similar to TBCCD1: TBCC domain-containing protein 1 (Gallus gallus)	ASZ78_03961	jcf7180005233862	436704	443118
Similar to C21orf2: Protein C21orf2 (Homo sapiens)	ASZ78_03957	jcf7180005233862	404299	407923
Similar to Pfkl: ATP-dependent 6-phosphofructokinase%2C liver type (Rattus norvegicus)	ASZ78_03958	jcf7180005233862	411293	416696
Similar to DNAJB11: DnaJ homolog subfamily B member 11 (Pongo abelii)	ASZ78_03960	jcf7180005233862	425147	435952
Similar to Tra2b: Transformer-2 protein homolog beta (Mus musculus)	ASZ78_03956	jcf7180005233862	385616	401967
Similar to SOX14: Transcription factor SOX-14 (Gallus gallus)	ASZ78_03963	jcf7180005233862	583182	583904
Similar to CLDN18: Claudin-18 (Homo sapiens)	ASZ78_03966	jcf7180005233862	660840	662582
Similar to CLDN4: Claudin-4 (Bos taurus)	ASZ78_03965	jcf7180005233862	656357	659077
Protein of unknown function	ASZ78_03964	jcf7180005233862	648587	655319
Similar to A4GNT: Alpha-1%2C4-N-acetylglucosaminyltransferase (Homo sapiens)	ASZ78_03968	jcf7180005233862	678466	687095
Similar to Dzip1l: Zinc finger protein DZIP1L (Rattus norvegicus)	ASZ78_03967	jcf7180005233862	669661	675170
Similar to EPHB1: Ephrin type-B receptor 1 (Fragment) (Gallus gallus)	ASZ78_03969	jcf7180005233862	1034872	1074621
Similar to Ky: Kyphoscoliosis peptidase (Mus musculus)	ASZ78_03970	jcf7180005233862	1086731	1097478
Similar to LIPH: Lipase member H (Oryctolagus cuniculus)	ASZ78_03973	jcf7180005233862	1120826	1125854
Similar to TMEM41A: Transmembrane protein 41A (Homo sapiens)	ASZ78_03974	jcf7180005233862	1125919	1127380
Similar to ANAPC13: Anaphase-promoting complex subunit 13 (Bos taurus)	ASZ78_03972	jcf7180005233862	1115693	1116801
Similar to CEP63: Centrosomal protein of 63 kDa (Gallus gallus)	ASZ78_03971	jcf7180005233862	1100711	1115583
Similar to MAP3K13: Mitogen-activated protein kinase kinase kinase 13 (Homo sapiens)	ASZ78_03975	jcf7180005233862	1131953	1150224
Similar to UPF0524 protein C3orf70 homolog (Mus musculus)	ASZ78_03977	jcf7180005233862	1218589	1234825
Similar to EHHADH: Peroxisomal bifunctional enzyme (Homo sapiens)	ASZ78_03976	jcf7180005233862	1194732	1215735
Similar to DBR1: Lariat debranching enzyme (Gallus gallus)	ASZ78_03980	jcf7180005233862	1360862	1366870
Similar to Vps8: Vacuolar protein sorting-associated protein 8 homolog (Mus musculus)	ASZ78_03978	jcf7180005233862	1238657	1298440
Similar to ARMC8: Armadillo repeat-containing protein 8 (Bos taurus)	ASZ78_03979	jcf7180005233862	1304889	1335824
Similar to PPP2R3A: Serine/threonine-protein phosphatase 2A regulatory subunit B'' subunit alpha (Homo sapiens)	ASZ78_03981	jcf7180005233862	1380307	1414751
Similar to PCCB: Propionyl-CoA carboxylase beta chain%2C mitochondrial (Homo sapiens)	ASZ78_03983	jcf7180005233862	1441829	1464680
Similar to MSL2: E3 ubiquitin-protein ligase MSL2 (Homo sapiens)	ASZ78_03982	jcf7180005233862	1422175	1434917
Similar to STAG1: Cohesin subunit SA-1 (Homo sapiens)	ASZ78_03984	jcf7180005233862	1469228	1530325
Similar to STAG3L4: Putative STAG3-like protein 4 (Homo sapiens)	ASZ78_03985	jcf7180005233862	1533937	1577221
Similar to SLC35G2: Solute carrier family 35 member G2 (Gallus gallus)	ASZ78_03986	jcf7180005233862	1624475	1625710
Protein of unknown function	ASZ78_03988	jcf7180005233862	1633756	1634619
Similar to Aire: Autoimmune regulator (Mus musculus)	ASZ78_03989	jcf7180005233862	1641413	1642611
Similar to SCLY: Selenocysteine lyase (Homo sapiens)	ASZ78_03987	jcf7180005233862	1629081	1632700
Protein of unknown function	ASZ78_03990	jcf7180005233862	1642644	1644020
Similar to EFHD1: EF-hand domain-containing protein D1 (Bos taurus)	ASZ78_03991	jcf7180005233862	1649182	1662300
Similar to C2orf82: Uncharacterized protein C2orf82 (Homo sapiens)	ASZ78_03994	jcf7180005233862	1742336	1743254
Similar to GIGYF2: PERQ amino acid-rich with GYF domain-containing protein 2 (Homo sapiens)	ASZ78_03993	jcf7180005233862	1709849	1732970
Similar to KCNJ13: Inward rectifier potassium channel 13 (Homo sapiens)	ASZ78_03992	jcf7180005233862	1698233	1700046
Similar to NGEF: Ephexin-1 (Homo sapiens)	ASZ78_03995	jcf7180005233862	1745384	1764140
Similar to DGKH: Diacylglycerol kinase eta (Homo sapiens)	ASZ78_04000	jcf7180005233862	1892133	1941442
Similar to ATG16L1: Autophagy-related protein 16-1 (Homo sapiens)	ASZ78_03998	jcf7180005233862	1853222	1870381
Similar to INPP5D: Phosphatidylinositol 3%2C4%2C5-trisphosphate 5-phosphatase 1 (Homo sapiens)	ASZ78_03997	jcf7180005233862	1803028	1845042
Similar to SAG: S-arrestin (Bos taurus)	ASZ78_03999	jcf7180005233862	1876315	1890667
Similar to Neu2: Sialidase-2 (Mus musculus)	ASZ78_03996	jcf7180005233862	1796623	1798966
Similar to ZC3H11A: Zinc finger CCCH domain-containing protein 11A (Gallus gallus)	ASZ78_16230	jcf7180005219702	5370	6561
Similar to Myosin regulatory light chain 2%2C smooth muscle minor isoform (Gallus gallus)	ASZ78_15914	jcf7180005145566	3107	4787
Similar to FRS3: Fibroblast growth factor receptor substrate 3 (Homo sapiens)	ASZ78_13565	jcf7180005233584	15490	21582
Similar to Tfeb: Transcription factor EB (Mus musculus)	ASZ78_13568	jcf7180005233584	47169	50429
Similar to PGC: Gastricsin (Monodelphis domestica)	ASZ78_13567	jcf7180005233584	33796	36619
Similar to SAPP2: Candidapepsin-2 (Candida parapsilosis)	ASZ78_13566	jcf7180005233584	27898	31752
Similar to MDFI: MyoD family inhibitor (Homo sapiens)	ASZ78_13569	jcf7180005233584	71312	83202
Similar to esn: Protein espinas (Drosophila pseudoobscura pseudoobscura)	ASZ78_13564	jcf7180005233584	6020	8368
Similar to FOXP4: Forkhead box protein P4 (Homo sapiens)	ASZ78_13570	jcf7180005233584	93665	118023
Similar to ITPR3: Inositol 1%2C4%2C5-trisphosphate receptor type 3 (Homo sapiens)	ASZ78_13580	jcf7180005233584	314739	345285
Similar to Pigr: Polymeric immunoglobulin receptor (Rattus norvegicus)	ASZ78_13571	jcf7180005233584	211871	218466
Protein of unknown function	ASZ78_13573	jcf7180005233584	228028	232699
Similar to Trem2: Triggering receptor expressed on myeloid cells 2 (Mus musculus)	ASZ78_13572	jcf7180005233584	220875	225705
Similar to Apobec2: C->U-editing enzyme APOBEC-2 (Mus musculus)	ASZ78_13576	jcf7180005233584	258281	264749
Similar to Tspo: Translocator protein (Rattus norvegicus)	ASZ78_13577	jcf7180005233584	272939	274750
Similar to BAK1: Bcl-2 homologous antagonist/killer (Homo sapiens)	ASZ78_13578	jcf7180005233584	289660	290178
Similar to NFYA: Nuclear transcription factor Y subunit alpha (Homo sapiens)	ASZ78_13574	jcf7180005233584	240810	249948
Protein of unknown function	ASZ78_13579	jcf7180005233584	299755	300690
Similar to Oard1: O-acetyl-ADP-ribose deacetylase 1 (Mus musculus)	ASZ78_13575	jcf7180005233584	253031	255218
Similar to Tmtc3: Transmembrane and TPR repeat-containing protein 3 (Mus musculus)	ASZ78_07783	jcf7180005229704	103707	125712
Similar to CEP290: Centrosomal protein of 290 kDa (Homo sapiens)	ASZ78_07784	jcf7180005229704	136389	208531
Similar to RASSF9: Ras association domain-containing protein 9 (Homo sapiens)	ASZ78_07787	jcf7180005229704	776155	780629
Similar to MGAT4C: Alpha-1%2C3-mannosyl-glycoprotein 4-beta-N-acetylglucosaminyltransferase C (Homo sapiens)	ASZ78_07785	jcf7180005229704	670891	693298
Similar to NTS: Neurotensin/neuromedin N (Bos taurus)	ASZ78_07786	jcf7180005229704	724900	736731
Protein of unknown function	ASZ78_16941	jcf7180005216254	523	1233
Similar to COLGALT1: Procollagen galactosyltransferase 1 (Homo sapiens)	ASZ78_16231	jcf7180005233018	1201	1386
Similar to OR14J1: Olfactory receptor 14J1 (Homo sapiens)	ASZ78_16846	jcf7180005154064	785	1480
Similar to MYH1B: Myosin-1B (Gallus gallus)	ASZ78_15845	jcf7180005228181	832	13638
Similar to IRS1: Insulin receptor substrate 1 (Chlorocebus aethiops)	ASZ78_15252	jcf7180005230624	34409	35418
Protein of unknown function	ASZ78_15253	jcf7180005230624	36554	37124
Similar to RHBDD1: Rhomboid-related protein 4 (Homo sapiens)	ASZ78_15251	jcf7180005230624	3202	19342
Similar to G2e3: G2/M phase-specific E3 ubiquitin-protein ligase (Mus musculus)	ASZ78_16639	jcf7180005146788	235	1780
Similar to Skint1: Selection and upkeep of intraepithelial T-cells protein 1 (Mus musculus)	ASZ78_16560	jcf7180005142746	870	1359
Similar to CRIM1: Cysteine-rich motor neuron 1 protein (Gallus gallus)	ASZ78_13795	jcf7180005228492	191766	245384
Similar to Fez2: Fasciculation and elongation protein zeta-2 (Rattus norvegicus)	ASZ78_13796	jcf7180005228492	252232	263671
Similar to Kiaa0895: Uncharacterized protein KIAA0895 (Mus musculus)	ASZ78_14333	jcf7180005231157	2445	8024
Similar to EEPD1: Endonuclease/exonuclease/phosphatase family domain-containing protein 1 (Homo sapiens)	ASZ78_14334	jcf7180005231157	11265	65676
Similar to HERPUD2: Homocysteine-responsive endoplasmic reticulum-resident ubiquitin-like domain member 2 protein (Homo sapiens)	ASZ78_14336	jcf7180005231157	201050	217022
Similar to SEPT7: Septin-7 (Homo sapiens)	ASZ78_14335	jcf7180005231157	108396	172120
Similar to TVP23B: Golgi apparatus membrane protein TVP23 homolog B (Pongo abelii)	ASZ78_15559	jcf7180005158962	355	3805
Protein of unknown function	ASZ78_05115	jcf7180005234202	299094	300617
Similar to Itpripl1: Inositol 1%2C4%2C5-trisphosphate receptor-interacting protein-like 1 (Rattus norvegicus)	ASZ78_05116	jcf7180005234202	350809	352353
Protein of unknown function	ASZ78_05117	jcf7180005234202	620854	621882
Similar to LRR1: Leucine-rich repeat protein 1 (Homo sapiens)	ASZ78_05119	jcf7180005234202	1029352	1034549
Similar to POLE2: DNA polymerase epsilon subunit 2 (Gallus gallus)	ASZ78_05121	jcf7180005234202	1047727	1064717
Similar to RPS29: 40S ribosomal protein S29 (Pongo abelii)	ASZ78_05118	jcf7180005234202	1007010	1027957
Similar to DNAAF2: Protein kintoun (Homo sapiens)	ASZ78_05120	jcf7180005234202	1038432	1047098
Similar to KLHDC2: Kelch domain-containing protein 2 (Homo sapiens)	ASZ78_05123	jcf7180005234202	1095132	1098912
Protein of unknown function	ASZ78_05124	jcf7180005234202	1098992	1101173
Similar to KLHDC1: Kelch domain-containing protein 1 (Homo sapiens)	ASZ78_05122	jcf7180005234202	1073040	1094058
Similar to SOS2: Son of sevenless homolog 2 (Homo sapiens)	ASZ78_05127	jcf7180005234202	1142591	1183037
Similar to VCPKMT: Protein-lysine methyltransferase METTL21D (Homo sapiens)	ASZ78_05126	jcf7180005234202	1139005	1140579
Similar to Nemf: Nuclear export mediator factor Nemf (Mus musculus)	ASZ78_05125	jcf7180005234202	1102253	1119310
Similar to ATP5S: ATP synthase subunit s%2C mitochondrial (Pongo abelii)	ASZ78_05129	jcf7180005234202	1198700	1202116
Similar to L2HGDH: L-2-hydroxyglutarate dehydrogenase%2C mitochondrial (Bos taurus)	ASZ78_05128	jcf7180005234202	1186796	1198634
Similar to Cdkl1: Cyclin-dependent kinase-like 1 (Mus musculus)	ASZ78_05130	jcf7180005234202	1204217	1211341
Similar to MAP4K5: Mitogen-activated protein kinase kinase kinase kinase 5 (Homo sapiens)	ASZ78_05131	jcf7180005234202	1214503	1263752
Similar to ATL1: Atlastin-1 (Bos taurus)	ASZ78_05132	jcf7180005234202	1271875	1291861
Similar to ABHD12: Monoacylglycerol lipase ABHD12 (Macaca fascicularis)	ASZ78_05135	jcf7180005234202	1359772	1363830
Similar to SAV1: Protein salvador homolog 1 (Homo sapiens)	ASZ78_05133	jcf7180005234202	1294861	1305658
Similar to NIN: Ninein (Homo sapiens)	ASZ78_05134	jcf7180005234202	1310041	1353206
Similar to PYGL: Glycogen phosphorylase%2C liver form (Bos taurus)	ASZ78_05136	jcf7180005234202	1364519	1372368
Similar to FRMD6: FERM domain-containing protein 6 (Homo sapiens)	ASZ78_05138	jcf7180005234202	1456559	1463474
Similar to GNG2: Guanine nucleotide-binding protein G(I)/G(S)/G(O) subunit gamma-2 (Pongo abelii)	ASZ78_05139	jcf7180005234202	1480511	1481209
Similar to TRIM9: E3 ubiquitin-protein ligase TRIM9 (Bos taurus)	ASZ78_05137	jcf7180005234202	1375435	1404556
Similar to UPF0568 protein C14orf166 homolog (Mus musculus)	ASZ78_05140	jcf7180005234202	1484309	1495544
Similar to PTGER2: Prostaglandin E2 receptor EP2 subtype (Canis lupus familiaris)	ASZ78_05143	jcf7180005234202	1521702	1524593
Similar to Ptgdr: Prostaglandin D2 receptor (Mus musculus)	ASZ78_05142	jcf7180005234202	1515110	1517919
Similar to Txndc16: Thioredoxin domain-containing protein 16 (Mus musculus)	ASZ78_05144	jcf7180005234202	1538730	1573633
Similar to NID2: Nidogen-2 (Homo sapiens)	ASZ78_05141	jcf7180005234202	1496576	1508036
Similar to GPR137C: Integral membrane protein GPR137C (Homo sapiens)	ASZ78_05145	jcf7180005234202	1580763	1593367
Similar to STYX: Serine/threonine/tyrosine-interacting protein (Pongo abelii)	ASZ78_05148	jcf7180005234202	1622446	1630340
Similar to Psmc6: 26S protease regulatory subunit 10B (Mus musculus)	ASZ78_05147	jcf7180005234202	1610459	1620819
Similar to DDHD1: Phospholipase DDHD1 (Bos taurus)	ASZ78_05152	jcf7180005234202	1692883	1703047
Similar to Ero1a: ERO1-like protein alpha (Mus musculus)	ASZ78_05146	jcf7180005234202	1597510	1610239
Similar to GNPNAT1: Glucosamine 6-phosphate N-acetyltransferase (Pongo abelii)	ASZ78_05149	jcf7180005234202	1635316	1638674
Protein of unknown function	ASZ78_05151	jcf7180005234202	1653648	1656198
Similar to FERMT2: Fermitin family homolog 2 (Homo sapiens)	ASZ78_05150	jcf7180005234202	1646795	1651800
Similar to OR14I1: Olfactory receptor 14I1 (Homo sapiens)	ASZ78_16358	jcf7180005233854	154	486
Similar to CYP2D14: Cytochrome P450 2D14 (Bos taurus)	ASZ78_16237	jcf7180005137558	65	4025
Similar to PDCL2: Phosducin-like protein 2 (Homo sapiens)	ASZ78_14085	jcf7180005230183	53380	72474
Similar to Exoc1: Exocyst complex component 1 (Mus musculus)	ASZ78_14084	jcf7180005230183	3011	8821
Similar to KDR: Vascular endothelial growth factor receptor 2 (Coturnix coturnix japonica)	ASZ78_14089	jcf7180005230183	195663	221287
Similar to CLOCK: Circadian locomoter output cycles protein kaput (Gallus gallus)	ASZ78_14086	jcf7180005230183	80371	121517
Similar to TMEM165: Transmembrane protein 165 (Homo sapiens)	ASZ78_14087	jcf7180005230183	132158	139252
Similar to SRD5A3: Polyprenol reductase (Ailuropoda melanoleuca)	ASZ78_14088	jcf7180005230183	142841	147642
Similar to Mtus2: Microtubule-associated tumor suppressor candidate 2 homolog (Mus musculus)	ASZ78_16652	jcf7180005133867	1011	1226
Similar to AP1M2: AP-1 complex subunit mu-2 (Bos taurus)	ASZ78_16100	jcf7180005233432	4183	8687
Similar to ald: 3-succinoylsemialdehyde-pyridine dehydrogenase (Pseudomonas sp.)	ASZ78_16981	jcf7180005139175	314	1078
Similar to CD163: Scavenger receptor cysteine-rich type 1 protein M130 (Bos taurus)	ASZ78_16989	jcf7180005225080	110	462
Similar to CTSB: Cathepsin B (Gallus gallus)	ASZ78_07151	jcf7180005230109	30464	35772
Similar to NEIL2: Endonuclease 8-like 2 (Bos taurus)	ASZ78_07153	jcf7180005230109	48782	51709
Similar to FDFT1: Squalene synthase (Pongo abelii)	ASZ78_07152	jcf7180005230109	38519	47350
Similar to GATA4: Transcription factor GATA-4 (Fragment) (Gallus gallus)	ASZ78_07154	jcf7180005230109	57556	78745
Similar to Blk: Tyrosine-protein kinase Blk (Mus musculus)	ASZ78_07155	jcf7180005230109	139078	161252
Similar to Fam167a: Protein FAM167A (Mus musculus)	ASZ78_07156	jcf7180005230109	185824	195348
Protein of unknown function	ASZ78_07161	jcf7180005230109	276957	278090
Similar to TDH: L-threonine 3-dehydrogenase%2C mitochondrial (Bos taurus)	ASZ78_07157	jcf7180005230109	221699	226625
Similar to MTMR9: Myotubularin-related protein 9 (Homo sapiens)	ASZ78_07159	jcf7180005230109	249273	259544
Protein of unknown function	ASZ78_07158	jcf7180005230109	243996	244945
Similar to Meleagrin (Meleagris gallopavo)	ASZ78_07160	jcf7180005230109	267205	274907
Similar to SOX7: Transcription factor SOX-7 (Homo sapiens)	ASZ78_07163	jcf7180005230109	554959	557401
Similar to PINX1: PIN2/TERF1-interacting telomerase inhibitor 1 (Homo sapiens)	ASZ78_07162	jcf7180005230109	495807	505227
Similar to RP1: Oxygen-regulated protein 1 (Bos taurus)	ASZ78_07164	jcf7180005230109	599636	625360
Similar to PRSS55: Serine protease 55 (Homo sapiens)	ASZ78_07165	jcf7180005230109	663856	673541
Similar to Msra: Mitochondrial peptide methionine sulfoxide reductase (Mus musculus)	ASZ78_07166	jcf7180005230109	763950	794229
Similar to KIF13B: Kinesin-like protein KIF13B (Homo sapiens)	ASZ78_07167	jcf7180005230109	1057806	1107348
Similar to KIF13B: Kinesin-like protein KIF13B (Homo sapiens)	ASZ78_07168	jcf7180005230109	1119232	1122340
Similar to Pde1b: Calcium/calmodulin-dependent 3'%2C5'-cyclic nucleotide phosphodiesterase 1B (Mus musculus)	ASZ78_15677	jcf7180005234549	10200	18831
Similar to PCDH20: Protocadherin-20 (Homo sapiens)	ASZ78_11034	jcf7180005233689	610600	614340
Similar to IFNA1: Interferon type A1/A2 (Gallus gallus)	ASZ78_16411	jcf7180005134691	4	591
Protein of unknown function	ASZ78_16412	jcf7180005134691	4419	4646
Similar to amyE: Alpha-amylase (Bacillus subtilis (strain 168))	ASZ78_07265	jcf7180005233865	719536	725104
Similar to Pancreatic alpha-amylase (Struthio camelus)	ASZ78_07268	jcf7180005233865	735481	743261
Similar to RNPC3: RNA-binding protein 40 (Homo sapiens)	ASZ78_07269	jcf7180005233865	756587	764030
Similar to amyA: Alpha-amylase (Clostridium acetobutylicum (strain ATCC 824 / DSM 792 / JCM 1419 / LMG 5710 / VKM B-1787))	ASZ78_07267	jcf7180005233865	729852	733441
Protein of unknown function	ASZ78_07266	jcf7180005233865	728138	728568
Similar to Col11a1: Collagen alpha-1(XI) chain (Mus musculus)	ASZ78_07270	jcf7180005233865	867735	991546
Similar to RBM14: RNA-binding protein 14 (Bos taurus)	ASZ78_15898	jcf7180005232763	5454	7546
Similar to RBM4B: RNA-binding protein 4B (Sus scrofa)	ASZ78_15899	jcf7180005232763	10377	11018
Protein of unknown function	ASZ78_16965	jcf7180005222215	268	1113
Similar to Kcna6: Potassium voltage-gated channel subfamily A member 6 (Mus musculus)	ASZ78_15387	jcf7180005232557	6336	7880
Similar to OR14A16: Olfactory receptor 14A16 (Homo sapiens)	ASZ78_16420	jcf7180005141337	14	808
Similar to LOXHD1: Lipoxygenase homology domain-containing protein 1 (Homo sapiens)	ASZ78_16362	jcf7180005146577	1127	2363
Similar to Capza3: F-actin-capping protein subunit alpha-3 (Rattus norvegicus)	ASZ78_13904	jcf7180005233380	46413	47243
Similar to PLCZ1: 1-phosphatidylinositol 4%2C5-bisphosphate phosphodiesterase zeta-1 (Gallus gallus)	ASZ78_13903	jcf7180005233380	28833	41944
Similar to PLC9: Phosphoinositide phospholipase C 9 (Arabidopsis thaliana)	ASZ78_13902	jcf7180005233380	8251	27917
Similar to PLEKHA5: Pleckstrin homology domain-containing family A member 5 (Homo sapiens)	ASZ78_13905	jcf7180005233380	263234	292876
Similar to MIEF2: Mitochondrial dynamics protein MID49 (Pongo abelii)	ASZ78_16953	jcf7180005150305	3	866
Similar to RHOBTB1: Rho-related BTB domain-containing protein 1 (Homo sapiens)	ASZ78_17081	jcf7180005151715	2	923
Protein of unknown function	ASZ78_16895	jcf7180005195976	684	1427
Similar to SUGP2: SURP and G-patch domain-containing protein 2 (Homo sapiens)	ASZ78_12453	jcf7180005234371	44225	53731
Similar to tmem161: Transmembrane protein 161A (Xenopus tropicalis)	ASZ78_12450	jcf7180005234371	17465	19590
Similar to SEMA4D: Semaphorin-4D (Homo sapiens)	ASZ78_12455	jcf7180005234371	61425	67795
Protein of unknown function	ASZ78_12454	jcf7180005234371	60313	61150
Similar to slc25a42: Mitochondrial coenzyme A transporter SLC25A42 (Xenopus tropicalis)	ASZ78_12451	jcf7180005234371	26003	32693
Similar to ARMC6: Armadillo repeat-containing protein 6 (Pongo abelii)	ASZ78_12452	jcf7180005234371	39981	43598
Similar to COMP: Cartilage oligomeric matrix protein (Bos taurus)	ASZ78_12461	jcf7180005234371	157490	172325
Similar to Cers1: Ceramide synthase 1 (Mus musculus)	ASZ78_12459	jcf7180005234371	105444	115807
Similar to COPE: Coatomer subunit epsilon (Gallus gallus)	ASZ78_12458	jcf7180005234371	99544	103415
Similar to HOMER3: Homer protein homolog 3 (Homo sapiens)	ASZ78_12456	jcf7180005234371	79372	87886
Similar to DDX49: Probable ATP-dependent RNA helicase DDX49 (Homo sapiens)	ASZ78_12457	jcf7180005234371	95054	99435
Similar to UPF1: Regulator of nonsense transcripts 1 (Homo sapiens)	ASZ78_12460	jcf7180005234371	122779	138775
Similar to CRLF1: Cytokine receptor-like factor 1 (Homo sapiens)	ASZ78_12465	jcf7180005234371	243957	246356
Similar to FKBP8: Peptidyl-prolyl cis-trans isomerase FKBP8 (Homo sapiens)	ASZ78_12467	jcf7180005234371	252945	257149
Similar to ELL: RNA polymerase II elongation factor ELL (Homo sapiens)	ASZ78_12468	jcf7180005234371	258425	287055
Similar to KLHL26: Kelch-like protein 26 (Homo sapiens)	ASZ78_12463	jcf7180005234371	217755	229548
Similar to kxd1: KxDL motif-containing protein 1 (Xenopus tropicalis)	ASZ78_12466	jcf7180005234371	250929	252032
Similar to TMEM59L: Transmembrane protein 59-like (Bos taurus)	ASZ78_12464	jcf7180005234371	235805	239279
Similar to CRTC1: CREB-regulated transcription coactivator 1 (Homo sapiens)	ASZ78_12462	jcf7180005234371	180146	208271
Similar to ENC1: Ectoderm-neural cortex protein 1 (Homo sapiens)	ASZ78_12482	jcf7180005234371	402793	404562
Similar to PEX11G: Peroxisomal membrane protein 11C (Homo sapiens)	ASZ78_12481	jcf7180005234371	399245	400390
Similar to Rab3a: Ras-related protein Rab-3A (Mus musculus)	ASZ78_12474	jcf7180005234371	343500	344770
Similar to JUND: Transcription factor jun-D (Gallus gallus)	ASZ78_12472	jcf7180005234371	328923	329912
Similar to Pde4d: cAMP-specific 3'%2C5'-cyclic phosphodiesterase 4D (Mus musculus)	ASZ78_12473	jcf7180005234371	335617	340796
Similar to IL12RB1: Interleukin-12 receptor subunit beta-1 (Homo sapiens)	ASZ78_12478	jcf7180005234371	384273	387919
Similar to LSM4: U6 snRNA-associated Sm-like protein LSm4 (Homo sapiens)	ASZ78_12471	jcf7180005234371	320417	323144
Similar to INSR: Insulin receptor (Homo sapiens)	ASZ78_12484	jcf7180005234371	451118	465775
Similar to mast3: Microtubule-associated serine/threonine-protein kinase 3 (Xenopus laevis)	ASZ78_12477	jcf7180005234371	367719	380633
Similar to ARRDC2: Arrestin domain-containing protein 2 (Homo sapiens)	ASZ78_12479	jcf7180005234371	392422	394684
Similar to mpv17l2: Mpv17-like protein 2 (Xenopus tropicalis)	ASZ78_12475	jcf7180005234371	345658	349624
Similar to Pik3r2: Phosphatidylinositol 3-kinase regulatory subunit beta (Rattus norvegicus)	ASZ78_12476	jcf7180005234371	352652	361623
Similar to PGPEP1: Pyroglutamyl-peptidase 1 (Homo sapiens)	ASZ78_12470	jcf7180005234371	314730	319854
Similar to ARHGEF18: Rho guanine nucleotide exchange factor 18 (Homo sapiens)	ASZ78_12483	jcf7180005234371	411764	442226
Similar to Ssbp3: Single-stranded DNA-binding protein 3 (Rattus norvegicus)	ASZ78_12469	jcf7180005234371	297286	303443
Protein of unknown function	ASZ78_12480	jcf7180005234371	395612	396424
Similar to ATAD2: ATPase family AAA domain-containing protein 2 (Homo sapiens)	ASZ78_15863	jcf7180005161213	366	12013
Protein of unknown function	ASZ78_17054	jcf7180005182763	1	1114
Similar to ACP2: Lysosomal acid phosphatase (Pongo abelii)	ASZ78_16258	jcf7180005145534	2747	6491
Similar to RAB33B: Ras-related protein Rab-33B (Gallus gallus)	ASZ78_16869	jcf7180005174472	165	713
Similar to AHNAK: Neuroblast differentiation-associated protein AHNAK (Homo sapiens)	ASZ78_15762	jcf7180005222586	6109	12646
Similar to tubb: Tubulin beta chain (Xenopus tropicalis)	ASZ78_15761	jcf7180005222586	783	5739
Similar to Odf3: Outer dense fiber protein 3 (Mus musculus)	ASZ78_16028	jcf7180005229759	410	6615
Similar to ZCCHC24: Zinc finger CCHC domain-containing protein 24 (Homo sapiens)	ASZ78_04102	jcf7180005233232	39337	139620
Similar to Ppif: Peptidyl-prolyl cis-trans isomerase F%2C mitochondrial (Rattus norvegicus)	ASZ78_04103	jcf7180005233232	162933	168597
Similar to Zmiz1: Zinc finger MIZ domain-containing protein 1 (Mus musculus)	ASZ78_04104	jcf7180005233232	180621	230826
Similar to POLR3A: DNA-directed RNA polymerase III subunit RPC1 (Gallus gallus)	ASZ78_04106	jcf7180005233232	1046865	1078024
Similar to RPS24: 40S ribosomal protein S24 (Homo sapiens)	ASZ78_04105	jcf7180005233232	1025636	1045435
Similar to DLG5: Disks large homolog 5 (Homo sapiens)	ASZ78_04107	jcf7180005233232	1094772	1190232
Protein of unknown function	ASZ78_04109	jcf7180005233232	1555460	1563850
Similar to KCNMA1: Calcium-activated potassium channel subunit alpha-1 (Gallus gallus)	ASZ78_04110	jcf7180005233232	1626947	1633676
Similar to Kcnu1: Potassium channel subfamily U member 1 (Mus musculus)	ASZ78_04108	jcf7180005233232	1526125	1534750
Similar to anln: Actin-binding protein anillin (Xenopus laevis)	ASZ78_14123	jcf7180005229219	28874	54581
Similar to Kiaa0895: Uncharacterized protein KIAA0895 (Mus musculus)	ASZ78_14122	jcf7180005229219	6420	23215
Similar to Elmo1: Engulfment and cell motility protein 1 (Mus musculus)	ASZ78_14126	jcf7180005229219	138085	166375
Similar to AOAH: Acyloxyacyl hydrolase (Homo sapiens)	ASZ78_14124	jcf7180005229219	59493	77182
Protein of unknown function	ASZ78_14125	jcf7180005229219	85975	104599
Similar to ODF3: Outer dense fiber protein 3 (Homo sapiens)	ASZ78_15749	jcf7180005231679	4628	6127
Similar to SYNE1: Nesprin-1 (Homo sapiens)	ASZ78_08683	jcf7180005229209	224483	236547
Protein of unknown function	ASZ78_08682	jcf7180005229209	171939	174381
Protein of unknown function	ASZ78_08680	jcf7180005229209	47886	50434
Protein of unknown function	ASZ78_08681	jcf7180005229209	59668	60990
Similar to RMND1: Required for meiotic nuclear division protein 1 homolog (Homo sapiens)	ASZ78_08687	jcf7180005229209	497192	514003
Similar to ZBTB2: Zinc finger and BTB domain-containing protein 2 (Homo sapiens)	ASZ78_08688	jcf7180005229209	521357	524609
Similar to AKAP12: A-kinase anchor protein 12 (Homo sapiens)	ASZ78_08689	jcf7180005229209	538146	570002
Similar to ARMT1: Protein-glutamate O-methyltransferase (Bos taurus)	ASZ78_08686	jcf7180005229209	490277	493958
Similar to CCDC170: Coiled-coil domain-containing protein 170 (Homo sapiens)	ASZ78_08684	jcf7180005229209	440584	453769
Protein of unknown function	ASZ78_08685	jcf7180005229209	463754	473724
Similar to MTHFD1L: Monofunctional C1-tetrahydrofolate synthase%2C mitochondrial (Homo sapiens)	ASZ78_08690	jcf7180005229209	644067	740846
Similar to PLEKHG1: Pleckstrin homology domain-containing family G member 1 (Homo sapiens)	ASZ78_08691	jcf7180005229209	742987	793184
Similar to KAT8: Histone acetyltransferase KAT8 (Homo sapiens)	ASZ78_14975	jcf7180005228679	66119	83418
Similar to Adarb1: Double-stranded RNA-specific editase 1 (Mus musculus)	ASZ78_14976	jcf7180005228679	93633	131541
Similar to CENPA: Histone H3-like centromeric protein A (Gallus gallus)	ASZ78_14974	jcf7180005228679	25256	26228
Similar to vipr1: Vasoactive intestinal polypeptide receptor (Carassius auratus)	ASZ78_03706	jcf7180005234269	247666	255434
Similar to VIPR1: Vasoactive intestinal polypeptide receptor (Meleagris gallopavo)	ASZ78_03705	jcf7180005234269	152997	242131
Similar to SEC22C: Vesicle-trafficking protein SEC22c (Homo sapiens)	ASZ78_03707	jcf7180005234269	317436	327187
Similar to ZBTB47: Zinc finger and BTB domain-containing protein 47 (Homo sapiens)	ASZ78_03710	jcf7180005234269	406225	412419
Similar to NKTR: NK-tumor recognition protein (Homo sapiens)	ASZ78_03709	jcf7180005234269	368104	386085
Similar to Ppig: Peptidyl-prolyl cis-trans isomerase G (Rattus norvegicus)	ASZ78_03708	jcf7180005234269	351587	364555
Similar to klhl40: Kelch-like protein 40 (Xenopus laevis)	ASZ78_03711	jcf7180005234269	420696	429514
Similar to Hhatl: Protein-cysteine N-palmitoyltransferase HHAT-like protein (Mus musculus)	ASZ78_03712	jcf7180005234269	434541	444548
Similar to Ccdc13: Coiled-coil domain-containing protein 13 (Mus musculus)	ASZ78_03713	jcf7180005234269	450990	484519
Similar to CYP8B1: 7-alpha-hydroxycholest-4-en-3-one 12-alpha-hydroxylase (Homo sapiens)	ASZ78_03715	jcf7180005234269	492620	494152
Similar to ACKR2: Atypical chemokine receptor 2 (Homo sapiens)	ASZ78_03714	jcf7180005234269	487972	491006
Similar to Mmtag2: Multiple myeloma tumor-associated protein 2 homolog (Mus musculus)	ASZ78_03725	jcf7180005234269	743501	744570
Similar to Mrpl55: 39S ribosomal protein L55%2C mitochondrial (Mus musculus)	ASZ78_03724	jcf7180005234269	742059	742531
Similar to GJC1: Gap junction gamma-1 protein (Gallus gallus)	ASZ78_03722	jcf7180005234269	703931	705169
Similar to IBA57: Putative transferase CAF17%2C mitochondrial (Homo sapiens)	ASZ78_03721	jcf7180005234269	694558	697861
Similar to GUK1: Guanylate kinase (Homo sapiens)	ASZ78_03723	jcf7180005234269	729282	735459
Similar to MYLK2: Myosin light chain kinase 2%2C skeletal/cardiac muscle (Bos taurus)	ASZ78_03716	jcf7180005234269	498651	501326
Protein of unknown function	ASZ78_03717	jcf7180005234269	502570	509121
Similar to OBSCN: Obscurin (Homo sapiens)	ASZ78_03718	jcf7180005234269	524996	593006
Similar to ARF1: ADP-ribosylation factor 1 (Homo sapiens)	ASZ78_03726	jcf7180005234269	748013	757421
Protein of unknown function	ASZ78_03719	jcf7180005234269	594430	598346
Similar to Obscn: Obscurin (Mus musculus)	ASZ78_03720	jcf7180005234269	601057	660736
Similar to WNT3A: Protein Wnt-3a (Gallus gallus)	ASZ78_03727	jcf7180005234269	844562	848565
Similar to WNT9A: Protein Wnt-9a (Gallus gallus)	ASZ78_03728	jcf7180005234269	989579	994942
Similar to SNAP47: Synaptosomal-associated protein 47 (Homo sapiens)	ASZ78_03729	jcf7180005234269	1564414	1581762
Similar to Tmie: Transmembrane inner ear expressed protein (Mus musculus)	ASZ78_03732	jcf7180005234269	1669897	1675176
Similar to JMJD4: JmjC domain-containing protein 4 (Gallus gallus)	ASZ78_03730	jcf7180005234269	1588726	1593655
Similar to ALS2CL: ALS2 C-terminal-like protein (Bos taurus)	ASZ78_03731	jcf7180005234269	1597162	1621957
Similar to Myosin light chain 1%2C cardiac muscle (Gallus gallus)	ASZ78_03733	jcf7180005234269	1804990	1836209
Similar to PTH1R: Parathyroid hormone/parathyroid hormone-related peptide receptor (Didelphis virginiana)	ASZ78_03734	jcf7180005234269	1993110	2039357
Similar to Ranbp2: E3 SUMO-protein ligase RanBP2 (Mus musculus)	ASZ78_15799	jcf7180005233130	5129	5843
Similar to Dusp7: Dual specificity protein phosphatase 7 (Mus musculus)	ASZ78_15573	jcf7180005228964	10126	15189
Protein of unknown function	ASZ78_16062	jcf7180005213728	5511	6569
Similar to slc22a6-a: Solute carrier family 22 member 6-A (Xenopus laevis)	ASZ78_16061	jcf7180005213728	33	3533
Similar to HIF1AN: Hypoxia-inducible factor 1-alpha inhibitor (Homo sapiens)	ASZ78_09239	jcf7180005230619	36529	42966
Similar to NDUFB8: NADH dehydrogenase [ubiquinone] 1 beta subcomplex subunit 8%2C mitochondrial (Bos taurus)	ASZ78_09238	jcf7180005230619	34129	36294
Similar to SEC31B: Protein transport protein Sec31B (Homo sapiens)	ASZ78_09237	jcf7180005230619	3050	29016
Similar to PAX2: Paired box protein Pax-2 (Homo sapiens)	ASZ78_09240	jcf7180005230619	272207	273407
Protein of unknown function	ASZ78_09241	jcf7180005230619	338563	344636
Similar to cuedc2-a: CUE domain-containing protein 2-A (Xenopus laevis)	ASZ78_09242	jcf7180005230619	460298	465471
Similar to fbxl15: F-box/LRR-repeat protein 15 (Salmo salar)	ASZ78_09243	jcf7180005230619	466775	468705
Similar to Psd: PH and SEC7 domain-containing protein 1 (Mus musculus)	ASZ78_09244	jcf7180005230619	477809	492629
Similar to Psd3: PH and SEC7 domain-containing protein 3 (Mus musculus)	ASZ78_09245	jcf7180005230619	496411	503512
Similar to GBF1: Golgi-specific brefeldin A-resistance guanine nucleotide exchange factor 1 (Cricetulus griseus)	ASZ78_09248	jcf7180005230619	521767	569013
Similar to NFKB2: Nuclear factor NF-kappa-B p100 subunit (Gallus gallus)	ASZ78_09246	jcf7180005230619	505198	511146
Similar to tmem150a: Transmembrane protein 150A (Xenopus tropicalis)	ASZ78_09247	jcf7180005230619	513491	517090
Similar to pitx3: Pituitary homeobox 3 (Xenopus laevis)	ASZ78_09249	jcf7180005230619	607544	636320
Similar to Ugt8: 2-hydroxyacylsphingosine 1-beta-galactosyltransferase (Rattus norvegicus)	ASZ78_09251	jcf7180005230619	653234	658564
Similar to NOLC1: Nucleolar and coiled-body phosphoprotein 1 (Homo sapiens)	ASZ78_09252	jcf7180005230619	665362	674492
Similar to ELOVL6: Elongation of very long chain fatty acids protein 6 (Gallus gallus)	ASZ78_09250	jcf7180005230619	640211	644327
Similar to PIK3AP1: Phosphoinositide 3-kinase adapter protein 1 (Gallus gallus)	ASZ78_09253	jcf7180005230619	683455	719550
Similar to TLL2: Tolloid-like protein 2 (Homo sapiens)	ASZ78_09255	jcf7180005230619	771195	853900
Similar to TM9SF3: Transmembrane 9 superfamily member 3 (Homo sapiens)	ASZ78_09254	jcf7180005230619	721866	763522
Protein of unknown function	ASZ78_09256	jcf7180005230619	861977	865650
Similar to CYP2C42: Cytochrome P450 2C42 (Fragment) (Sus scrofa)	ASZ78_09257	jcf7180005230619	867173	870265
Similar to agmo: Alkylglycerol monooxygenase (Xenopus tropicalis)	ASZ78_10596	jcf7180005233326	157283	168413
Similar to MEOX2: Homeobox protein MOX-2 (Homo sapiens)	ASZ78_10597	jcf7180005233326	280355	330938
Similar to LRRC72: Leucine-rich repeat-containing protein 72 (Homo sapiens)	ASZ78_10600	jcf7180005233326	660723	675632
Similar to ANKMY2: Ankyrin repeat and MYND domain-containing protein 2 (Gallus gallus)	ASZ78_10601	jcf7180005233326	679524	694267
Similar to SOSTDC1: Sclerostin domain-containing protein 1 (Gallus gallus)	ASZ78_10599	jcf7180005233326	624614	627306
Similar to ispd: Isoprenoid synthase domain-containing protein (Xenopus tropicalis)	ASZ78_10598	jcf7180005233326	560205	615685
Similar to TUSC3: Tumor suppressor candidate 3 (Homo sapiens)	ASZ78_08223	jcf7180005232004	49379	66900
Protein of unknown function	ASZ78_08224	jcf7180005232004	716380	717444
Similar to DLC1: Rho GTPase-activating protein 7 (Bos taurus)	ASZ78_08225	jcf7180005232004	880494	914003
Similar to KIAA1456: Probable tRNA methyltransferase 9-like protein (Homo sapiens)	ASZ78_08226	jcf7180005232004	940362	958997
Similar to ERMAP: Erythroid membrane-associated protein (Homo sapiens)	ASZ78_15647	jcf7180005229134	279	19166
Similar to SIRT1: NAD-dependent protein deacetylase sirtuin-1 (Homo sapiens)	ASZ78_15285	jcf7180005228297	28315	44639
Similar to Herc4: Probable E3 ubiquitin-protein ligase HERC4 (Rattus norvegicus)	ASZ78_15286	jcf7180005228297	50641	76072
Similar to DNAJC12: DnaJ homolog subfamily C member 12 (Homo sapiens)	ASZ78_15284	jcf7180005228297	17264	24763
Similar to TPH2: Tryptophan 5-hydroxylase 2 (Equus caballus)	ASZ78_12448	jcf7180005229094	414615	437366
Similar to TBC1D15: TBC1 domain family member 15 (Homo sapiens)	ASZ78_12449	jcf7180005229094	448192	473790
Similar to Trhde: Thyrotropin-releasing hormone-degrading ectoenzyme (Mus musculus)	ASZ78_12447	jcf7180005229094	116037	320273
Similar to OR14I1: Olfactory receptor 14I1 (Homo sapiens)	ASZ78_16394	jcf7180005207489	4466	4867
Similar to scrib: Protein scribble homolog (Danio rerio)	ASZ78_15347	jcf7180005234684	9701	62724
Similar to FCGBP: IgGFc-binding protein (Homo sapiens)	ASZ78_16146	jcf7180005228564	85	8161
Similar to GABRA3: Gamma-aminobutyric acid receptor subunit alpha-3 (Homo sapiens)	ASZ78_15258	jcf7180005223947	6278	34463
Protein of unknown function	ASZ78_15259	jcf7180005223947	51073	52010
Similar to HSFY1: Heat shock transcription factor%2C Y-linked (Homo sapiens)	ASZ78_15260	jcf7180005223947	52459	53534
Similar to Ig heavy chain V-III region HIL (Homo sapiens)	ASZ78_16705	jcf7180005229957	201	515
Similar to LMOD2: Leiomodin-2 (Homo sapiens)	ASZ78_10046	jcf7180005230809	33218	38651
Similar to ASB15: Ankyrin repeat and SOCS box protein 15 (Homo sapiens)	ASZ78_10045	jcf7180005230809	15491	24029
Similar to Hyaluronidase-1 (Cerastes cerastes)	ASZ78_10048	jcf7180005230809	137777	146232
Similar to Wasl: Neural Wiskott-Aldrich syndrome protein (Rattus norvegicus)	ASZ78_10047	jcf7180005230809	57999	102863
Similar to SPAM1: Hyaluronidase PH-20 (Homo sapiens)	ASZ78_10049	jcf7180005230809	202802	211456
Similar to ARL8B: ADP-ribosylation factor-like protein 8B (Homo sapiens)	ASZ78_10050	jcf7180005230809	216748	239945
Similar to GPR37: Prosaposin receptor GPR37 (Homo sapiens)	ASZ78_10051	jcf7180005230809	447453	458610
Similar to POT1: Protection of telomeres protein 1 (Gallus gallus)	ASZ78_10052	jcf7180005230809	498149	549521
Similar to Ccdc178: Coiled-coil domain-containing protein 178 (Mus musculus)	ASZ78_09598	jcf7180005232637	9392	61910
Similar to ASXL3: Putative Polycomb group protein ASXL3 (Homo sapiens)	ASZ78_09599	jcf7180005232637	184673	198839
Similar to NOL4: Nucleolar protein 4 (Homo sapiens)	ASZ78_09600	jcf7180005232637	383406	434984
Protein of unknown function	ASZ78_09602	jcf7180005232637	673081	713741
Similar to Dtna: Dystrobrevin alpha (Mus musculus)	ASZ78_09601	jcf7180005232637	618896	669478
Similar to MAPRE2: Microtubule-associated protein RP/EB family member 2 (Gallus gallus)	ASZ78_09603	jcf7180005232637	775750	825578
Similar to RGS6: Regulator of G-protein signaling 6 (Homo sapiens)	ASZ78_05778	jcf7180005229978	55455	131352
Similar to DCAF4: DDB1- and CUL4-associated factor 4 (Bos taurus)	ASZ78_05779	jcf7180005229978	354096	363782
Similar to PSEN1: Presenilin-1 (Gallus gallus)	ASZ78_05782	jcf7180005229978	431619	448011
Similar to RBM25: RNA-binding protein 25 (Homo sapiens)	ASZ78_05781	jcf7180005229978	401766	425805
Similar to ZFYVE1: Zinc finger FYVE domain-containing protein 1 (Homo sapiens)	ASZ78_05780	jcf7180005229978	372366	392401
Similar to PAPLN: Papilin (Homo sapiens)	ASZ78_05783	jcf7180005229978	487880	517210
Similar to NUMB: Protein numb homolog (Homo sapiens)	ASZ78_05784	jcf7180005229978	521738	556821
Similar to DNAL1: Dynein light chain 1%2C axonemal (Homo sapiens)	ASZ78_05790	jcf7180005229978	647073	651325
Similar to ACOT1: Acyl-coenzyme A thioesterase 1 (Homo sapiens)	ASZ78_05788	jcf7180005229978	632715	636686
Protein of unknown function	ASZ78_05787	jcf7180005229978	623618	626632
Similar to Acnat2: Acyl-coenzyme A amino acid N-acyltransferase 2 (Rattus norvegicus)	ASZ78_05789	jcf7180005229978	637712	642311
Similar to NO66: Bifunctional lysine-specific demethylase and histidyl-hydroxylase NO66 (Gallus gallus)	ASZ78_05786	jcf7180005229978	619012	619242
Similar to no66: Bifunctional lysine-specific demethylase and histidyl-hydroxylase NO66 (Danio rerio)	ASZ78_05785	jcf7180005229978	618280	618662
Similar to ELMSAN1: ELM2 and SANT domain-containing protein 1 (Homo sapiens)	ASZ78_05791	jcf7180005229978	663315	680794
Similar to PTGR2: Prostaglandin reductase 2 (Pongo abelii)	ASZ78_05792	jcf7180005229978	725372	732653
Similar to TMEM62: Transmembrane protein 62 (Homo sapiens)	ASZ78_05793	jcf7180005229978	736857	754146
Similar to UBR1: E3 ubiquitin-protein ligase UBR1 (Homo sapiens)	ASZ78_05794	jcf7180005229978	758083	809498
Similar to Photoreceptor outer segment membrane glycoprotein 2 (Gallus gallus)	ASZ78_05795	jcf7180005229978	816690	822436
Similar to Cdan1: Codanin-1 (Mus musculus)	ASZ78_05797	jcf7180005229978	921104	948262
Similar to TTBK2: Tau-tubulin kinase 2 (Homo sapiens)	ASZ78_05796	jcf7180005229978	855338	906498
Similar to Lrrc57: Leucine-rich repeat-containing protein 57 (Rattus norvegicus)	ASZ78_05800	jcf7180005229978	1052827	1056073
Similar to Stard9: StAR-related lipid transfer protein 9 (Mus musculus)	ASZ78_05798	jcf7180005229978	951784	1045063
Similar to HAUS2: HAUS augmin-like complex subunit 2 (Homo sapiens)	ASZ78_05799	jcf7180005229978	1048245	1052173
Similar to Snap23: Synaptosomal-associated protein 23 (Rattus norvegicus)	ASZ78_05801	jcf7180005229978	1061797	1072702
Similar to ZNF106: Zinc finger protein 106 (Homo sapiens)	ASZ78_05802	jcf7180005229978	1077618	1108758
Similar to Tmem87a: Transmembrane protein 87A (Mus musculus)	ASZ78_05805	jcf7180005229978	1160189	1179090
Similar to GANC: Neutral alpha-glucosidase C (Homo sapiens)	ASZ78_05804	jcf7180005229978	1142285	1159999
Similar to CAPN3: Calpain-3 (Gallus gallus)	ASZ78_05803	jcf7180005229978	1115252	1138040
Similar to VPS39: Vam6/Vps39-like protein (Homo sapiens)	ASZ78_05806	jcf7180005229978	1183885	1204151
Similar to PLA2G4F: Cytosolic phospholipase A2 zeta (Homo sapiens)	ASZ78_05807	jcf7180005229978	1212490	1226624
Similar to Ehd4: EH domain-containing protein 4 (Mus musculus)	ASZ78_05816	jcf7180005229978	1460710	1478832
Protein of unknown function	ASZ78_05809	jcf7180005229978	1264430	1277556
Similar to PLA2G4E: Cytosolic phospholipase A2 epsilon (Homo sapiens)	ASZ78_05813	jcf7180005229978	1296849	1319477
Similar to ARB_05919: Lysophospholipase ARB_05919 (Arthroderma benhamiae (strain ATCC MYA-4681 / CBS 112371))	ASZ78_05814	jcf7180005229978	1337977	1411101
Similar to SPCC1450.09c: Putative lysophospholipase C1450.09c (Schizosaccharomyces pombe (strain 972 / ATCC 24843))	ASZ78_05808	jcf7180005229978	1239012	1251554
Similar to PLA2G4E: Cytosolic phospholipase A2 epsilon (Homo sapiens)	ASZ78_05815	jcf7180005229978	1423493	1457251
Protein of unknown function	ASZ78_05811	jcf7180005229978	1286711	1290055
Protein of unknown function	ASZ78_05812	jcf7180005229978	1290148	1293978
Protein of unknown function	ASZ78_05810	jcf7180005229978	1282157	1284953
Similar to ZNF621: Zinc finger protein 621 (Homo sapiens)	ASZ78_16143	jcf7180005230455	3	1084
Similar to MKI67: Antigen KI-67 (Homo sapiens)	ASZ78_11083	jcf7180005231151	12529	30499
Similar to ORMDL2: ORM1-like protein 2 (Gallus gallus)	ASZ78_16890	jcf7180005230827	347	1439
Similar to mtg1: Mitochondrial ribosome-associated GTPase 1 (Ictalurus punctatus)	ASZ78_16674	jcf7180005165885	682	1880
Similar to SAP30: Histone deacetylase complex subunit SAP30 (Homo sapiens)	ASZ78_10023	jcf7180005233469	76740	81870
Similar to Galnt7: N-acetylgalactosaminyltransferase 7 (Mus musculus)	ASZ78_10021	jcf7180005233469	36490	59664
Similar to HMGB2: High mobility group protein B2 (Gallus gallus)	ASZ78_10022	jcf7180005233469	66009	67242
Similar to Hand2: Heart- and neural crest derivatives-expressed protein 2 (Mus musculus)	ASZ78_10024	jcf7180005233469	150858	152051
Similar to cep44: Centrosomal protein of 44 kDa (Xenopus tropicalis)	ASZ78_10026	jcf7180005233469	463607	471247
Similar to FBXO8: F-box only protein 8 (Homo sapiens)	ASZ78_10025	jcf7180005233469	446550	457762
Similar to HPGD: 15-hydroxyprostaglandin dehydrogenase [NAD(+)] (Homo sapiens)	ASZ78_10027	jcf7180005233469	529634	553223
Protein of unknown function	ASZ78_10031	jcf7180005233469	770815	771624
Similar to EIF3L: Eukaryotic translation initiation factor 3 subunit L (Gallus gallus)	ASZ78_10030	jcf7180005233469	696167	697789
Protein of unknown function	ASZ78_10029	jcf7180005233469	628106	631158
Similar to GLRA3: Glycine receptor subunit alpha-3 (Homo sapiens)	ASZ78_10028	jcf7180005233469	601575	616080
Similar to PHF7: PHD finger protein 7 (Homo sapiens)	ASZ78_16708	jcf7180005147424	228	1291
Similar to ARRDC3: Arrestin domain-containing protein 3 (Homo sapiens)	ASZ78_08901	jcf7180005234306	541527	551915
Protein of unknown function	ASZ78_08902	jcf7180005234306	617838	658267
Similar to MBLAC2: Metallo-beta-lactamase domain-containing protein 2 (Gallus gallus)	ASZ78_08906	jcf7180005234306	889607	893382
Similar to LYSMD3: LysM and putative peptidoglycan-binding domain-containing protein 3 (Gallus gallus)	ASZ78_08904	jcf7180005234306	864060	866207
Similar to Gpr98: G-protein coupled receptor 98 (Mus musculus)	ASZ78_08903	jcf7180005234306	734116	851819
Similar to POLR3G: DNA-directed RNA polymerase III subunit RPC7 (Homo sapiens)	ASZ78_08905	jcf7180005234306	871838	886854
Similar to ZNF707: Zinc finger protein 707 (Homo sapiens)	ASZ78_08907	jcf7180005234306	899725	900288
Similar to Phf7: PHD finger protein 7 (Mus musculus)	ASZ78_13131	jcf7180005229722	1	1515
Similar to HMGXB4: HMG domain-containing protein 4 (Homo sapiens)	ASZ78_13135	jcf7180005229722	50377	56413
Similar to TOM1: Target of Myb protein 1 (Gallus gallus)	ASZ78_13134	jcf7180005229722	26132	45340
Similar to HMOX1: Heme oxygenase 1 (Gallus gallus)	ASZ78_13133	jcf7180005229722	13111	18332
Protein of unknown function	ASZ78_13132	jcf7180005229722	8867	9865
Protein of unknown function	ASZ78_13137	jcf7180005229722	168459	174994
Protein of unknown function	ASZ78_13136	jcf7180005229722	149447	150507
Similar to Huwe1: E3 ubiquitin-protein ligase HUWE1 (Fragment) (Rattus norvegicus)	ASZ78_15976	jcf7180005232575	6725	10535
Similar to RBM4: RNA-binding protein 4 (Oryctolagus cuniculus)	ASZ78_15936	jcf7180005230533	8806	11010
Similar to FBXL21: F-box/LRR-repeat protein 21 (Bos taurus)	ASZ78_08978	jcf7180005234355	1	3595
Similar to SLC25A48: Solute carrier family 25 member 48 (Homo sapiens)	ASZ78_08979	jcf7180005234355	31192	39985
Similar to NEUROG1: Neurogenin-1 (Homo sapiens)	ASZ78_08981	jcf7180005234355	125847	126383
Similar to Cxcl14: C-X-C motif chemokine 14 (Mus musculus)	ASZ78_08980	jcf7180005234355	105818	110400
Similar to H2afy: Core histone macro-H2A.1 (Rattus norvegicus)	ASZ78_08982	jcf7180005234355	208495	229766
Similar to PITX1: Pituitary homeobox 1 (Gallus gallus)	ASZ78_08983	jcf7180005234355	382065	388106
Similar to C5orf24: UPF0461 protein C5orf24 (Homo sapiens)	ASZ78_08986	jcf7180005234355	446393	446959
Similar to CAMLG: Calcium signal-modulating cyclophilin ligand (Homo sapiens)	ASZ78_08988	jcf7180005234355	477873	480361
Similar to PCBD2: Pterin-4-alpha-carbinolamine dehydratase 2 (Gallus gallus)	ASZ78_08984	jcf7180005234355	420208	421112
Similar to DDX46: Probable ATP-dependent RNA helicase DDX46 (Pongo abelii)	ASZ78_08987	jcf7180005234355	450982	474441
[truncated: 15,132 more rows]

## Sheet: Bobwhite Annotated Genes
UniProt Swiss-Prot Homology	Gene ID	Scaffold	Start	End
Similar to CHAF1A: Chromatin assembly factor 1 subunit A (Gallus gallus)	H355_15377	jcf7180006220774	11930	22539
Similar to BMS1: Ribosome biogenesis protein BMS1 homolog (Homo sapiens)	H355_15181	jcf7180006212177	8321	26559
Similar to Uncharacterized protein C11orf87 homolog (Pongo abelii)	H355_17047	jcf7180006045055	1049	1333
Similar to Erf: ETS domain-containing transcription factor ERF (Mus musculus)	H355_16471	jcf7180006221967	1	10679
Similar to Clcn3: H(+)/Cl(-) exchange transporter 3 (Mus musculus)	H355_14946	jcf7180006225778	5953	17548
Similar to UPF0609 protein C4orf27 homolog (Mus musculus)	H355_14947	jcf7180006225778	22217	27341
Similar to Fibrinogen-like protein 1-like protein (Gallus gallus)	H355_14810	jcf7180006208381	55	585
Similar to CDCA8: Borealin (Gallus gallus)	H355_14811	jcf7180006208381	5614	9813
Similar to Smarcd3: SWI/SNF-related matrix-associated actin-dependent regulator of chromatin subfamily D member 3 (Mus musculus)	H355_14172	jcf7180006226008	34474	62052
Similar to Hoxc12: Homeobox protein Hox-C12 (Mus musculus)	H355_15970	jcf7180006219317	8379	10019
Similar to Histone H4 (Eimeria tenella)	H355_15361	jcf7180006215903	6936	7247
Similar to CPSF3: Cleavage and polyadenylation specificity factor subunit 3 (Bos taurus)	H355_15800	jcf7180006215169	4164	17002
Similar to Iah1: Isoamyl acetate-hydrolyzing esterase 1 homolog (Rattus norvegicus)	H355_15799	jcf7180006215169	2594	3237
Similar to CIAO1: Probable cytosolic iron-sulfur protein assembly protein CIAO1 (Homo sapiens)	H355_16508	jcf7180006209504	424	2097
Similar to Snrnp200: U5 small nuclear ribonucleoprotein 200 kDa helicase (Mus musculus)	H355_16509	jcf7180006209504	2827	10324
Similar to DOCK2: Dedicator of cytokinesis protein 2 (Homo sapiens)	H355_15654	jcf7180006213535	1557	13860
Protein of unknown function	H355_15655	jcf7180006213535	14262	16300
Protein of unknown function	H355_15656	jcf7180006213535	16392	18838
Similar to slc22a6-a: Solute carrier family 22 member 6-A (Xenopus laevis)	H355_16294	jcf7180006224337	7311	11452
Protein of unknown function	H355_16293	jcf7180006224337	3368	4183
Similar to Cdh10: Cadherin-10 (Mus musculus)	H355_14823	jcf7180006225762	13805	33146
Similar to DRD4: D(4) dopamine receptor (Mustela putorius furo)	H355_14942	jcf7180006225393	22922	27983
Similar to CDHR5: Cadherin-related family member 5 (Homo sapiens)	H355_14940	jcf7180006225393	1322	10549
Similar to SCT: Secretin (Gallus gallus)	H355_14941	jcf7180006225393	12462	14024
Similar to Synpr: Synaptoporin (Rattus norvegicus)	H355_17089	jcf7180006050510	3	176
Similar to ZBTB39: Zinc finger and BTB domain-containing protein 39 (Homo sapiens)	H355_16191	jcf7180006226621	6740	8854
Similar to GPR182: G-protein coupled receptor 182 (Homo sapiens)	H355_16192	jcf7180006226621	11431	12522
Similar to Fosb: Protein fosB (Mus musculus)	H355_16350	jcf7180006211805	2579	5482
Similar to Nrk: Tyrosine-protein kinase transmembrane receptor Ror2 (Drosophila melanogaster)	H355_13511	jcf7180006226334	2227	18563
Similar to Histone H2A (Plasmodium falciparum)	H355_13513	jcf7180006226334	185042	185428
Similar to Histone H3 (Acropora formosa)	H355_13512	jcf7180006226334	183469	184646
Similar to MRPL54: 39S ribosomal protein L54%2C mitochondrial (Homo sapiens)	H355_15090	jcf7180006210726	27004	27470
Similar to TJP3: Tight junction protein ZO-3 (Homo sapiens)	H355_15088	jcf7180006210726	13514	19833
Similar to Apba1: Amyloid beta A4 precursor protein-binding family A member 1 (Rattus norvegicus)	H355_15089	jcf7180006210726	21094	25826
Similar to TNNT3: Troponin T%2C fast skeletal muscle isoforms (Coturnix coturnix japonica)	H355_16588	jcf7180006082395	895	3858
Similar to RYR2: Ryanodine receptor 2 (Homo sapiens)	H355_14587	jcf7180006224464	4921	44156
Similar to MTFR2: Mitochondrial fission regulator 2 (Homo sapiens)	H355_14491	jcf7180006216649	7701	10500
Similar to PDE7B: cAMP-specific 3'%2C5'-cyclic phosphodiesterase 7B (Homo sapiens)	H355_14492	jcf7180006216649	30619	43985
Similar to IMPG1: Interphotoreceptor matrix proteoglycan 1 (Gallus gallus)	H355_14799	jcf7180006224821	4355	34656
Similar to Sbf1: Myotubularin-related protein 5 (Mus musculus)	H355_16743	jcf7180006215772	428	738
Protein of unknown function	H355_16744	jcf7180006215772	2205	2990
Similar to Tubulin beta chain (Toxoplasma gondii)	H355_15227	jcf7180006208833	7242	15586
Similar to Tp53inp2: Tumor protein p53-inducible nuclear protein 2 (Mus musculus)	H355_16242	jcf7180006208560	6913	11652
Similar to GTSF1: Gametocyte-specific factor 1 (Macaca fascicularis)	H355_15932	jcf7180006223239	4153	13853
Similar to FRS3: Fibroblast growth factor receptor substrate 3 (Homo sapiens)	H355_15036	jcf7180006207730	19280	25346
Similar to PRICKLE2: Prickle-like protein 2 (Homo sapiens)	H355_15035	jcf7180006207730	11144	12024
Similar to ZBTB12: Zinc finger and BTB domain-containing protein 12 (Homo sapiens)	H355_16353	jcf7180006225131	11188	11508
Similar to OR14J1: Olfactory receptor 14J1 (Homo sapiens)	H355_16678	jcf7180006012002	3064	3675
Similar to mast3: Microtubule-associated serine/threonine-protein kinase 3 (Xenopus laevis)	H355_15870	jcf7180006214336	2	6786
Similar to MROH1: Maestro heat-like repeat-containing protein family member 1 (Homo sapiens)	H355_15871	jcf7180006214336	7653	13124
Similar to Smug1: Single-strand selective monofunctional uracil DNA glycosylase (Mus musculus)	H355_16835	jcf7180006222365	3432	4034
Similar to NEMP1: Nuclear envelope integral membrane protein 1 (Pongo abelii)	H355_16446	jcf7180006214233	7882	10588
Protein of unknown function	H355_10215	jcf7180006227128	32768	34152
Similar to ncaph: Condensin complex subunit 2 (Xenopus laevis)	H355_10216	jcf7180006227128	61683	75101
Similar to TSPAN15: Tetraspanin-15 (Homo sapiens)	H355_10219	jcf7180006227128	149739	185005
Similar to KMT2B: Histone-lysine N-methyltransferase 2B (Homo sapiens)	H355_10217	jcf7180006227128	112167	112427
Similar to TACR1: Substance-P receptor (Canis lupus familiaris)	H355_10218	jcf7180006227128	123554	135054
Similar to MOB1A: MOB kinase activator 1A (Homo sapiens)	H355_10222	jcf7180006227128	223383	226318
Similar to SLC4A5: Electrogenic sodium bicarbonate cotransporter 4 (Homo sapiens)	H355_10220	jcf7180006227128	189772	212958
Similar to Tet3: Methylcytosine dioxygenase TET3 (Mus musculus)	H355_10224	jcf7180006227128	234252	241933
Similar to STAMBP: STAM-binding protein (Homo sapiens)	H355_10227	jcf7180006227128	267653	277645
Similar to Actg2: Actin%2C gamma-enteric smooth muscle (Mus musculus)	H355_10226	jcf7180006227128	261291	263062
Similar to Bola3: BolA-like protein 3 (Mus musculus)	H355_10223	jcf7180006227128	227232	227819
Similar to Dusp11: RNA/RNP complex-1-interacting phosphatase (Mus musculus)	H355_10228	jcf7180006227128	280117	284145
Similar to MTHFD2: Bifunctional methylenetetrahydrofolate dehydrogenase/cyclohydrolase%2C mitochondrial (Gallus gallus)	H355_10221	jcf7180006227128	215872	220951
Similar to Dguok: Deoxyguanosine kinase%2C mitochondrial (Mus musculus)	H355_10225	jcf7180006227128	257758	260692
Similar to NFU1: NFU1 iron-sulfur cluster scaffold homolog%2C mitochondrial (Homo sapiens)	H355_10230	jcf7180006227128	372261	380872
Similar to AAK1: AP2-associated protein kinase 1 (Sus scrofa)	H355_10229	jcf7180006227128	298435	364898
Similar to Gfpt1: Glutamine--fructose-6-phosphate aminotransferase [isomerizing] 1 (Rattus norvegicus)	H355_10231	jcf7180006227128	385087	408151
Similar to BMP10: Bone morphogenetic protein 10 (Homo sapiens)	H355_10236	jcf7180006227128	542224	546811
Similar to Gkn2: Gastrokine-2 (Rattus norvegicus)	H355_10235	jcf7180006227128	527802	529752
Similar to Arhgap25: Rho GTPase-activating protein 25 (Mus musculus)	H355_10237	jcf7180006227128	558040	568524
Similar to GKN1: Gastrokine-1 (Homo sapiens)	H355_10234	jcf7180006227128	510186	513611
Protein of unknown function	H355_10232	jcf7180006227128	437547	443772
Similar to ANTXR1: Anthrax toxin receptor 1 (Homo sapiens)	H355_10233	jcf7180006227128	475495	506318
Similar to PCNA: Proliferating cell nuclear antigen (Gallus gallus)	H355_10239	jcf7180006227128	597217	599786
Similar to TMEM230: Transmembrane protein 230 (Gallus gallus)	H355_10240	jcf7180006227128	602906	605523
Similar to SLC23A2: Solute carrier family 23 member 2 (Homo sapiens)	H355_10241	jcf7180006227128	632667	664284
Similar to RASSF2: Ras association domain-containing protein 2 (Homo sapiens)	H355_10242	jcf7180006227128	674891	689317
Similar to Cds2: Phosphatidate cytidylyltransferase 2 (Mus musculus)	H355_10238	jcf7180006227128	578468	596569
Similar to PRNP: Major prion protein homolog (Gallus gallus)	H355_10243	jcf7180006227128	691848	692645
Similar to Prom2: Prominin-2 (Mus musculus)	H355_10244	jcf7180006227128	704187	710400
Similar to DPYSL2: Dihydropyrimidinase-related protein 2 (Gallus gallus)	H355_10245	jcf7180006227128	717274	732631
Similar to PPP2R2A: Serine/threonine-protein phosphatase 2A 55 kDa regulatory subunit B alpha isoform (Fragment) (Sus scrofa)	H355_10247	jcf7180006227128	800974	811136
Similar to BNIP3L: BCL2/adenovirus E1B 19 kDa protein-interacting protein 3-like (Bos taurus)	H355_10246	jcf7180006227128	783637	794555
Similar to EBF2: Transcription factor COE2 (Bos taurus)	H355_10248	jcf7180006227128	945187	975641
Similar to GNRH1: Progonadoliberin-1 (Gallus gallus)	H355_10251	jcf7180006227128	1076979	1078009
Similar to KCTD9: BTB/POZ domain-containing protein KCTD9 (Homo sapiens)	H355_10250	jcf7180006227128	1067342	1072142
Similar to CDCA2: Cell division cycle-associated protein 2 (Homo sapiens)	H355_10249	jcf7180006227128	1057721	1066414
Similar to Dock5: Dedicator of cytokinesis protein 5 (Mus musculus)	H355_10252	jcf7180006227128	1085208	1153655
Similar to NEFL: Neurofilament light polypeptide (Coturnix coturnix japonica)	H355_10253	jcf7180006227128	1190610	1195281
Similar to NEFM: Neurofilament medium polypeptide (Gallus gallus)	H355_10254	jcf7180006227128	1200055	1203964
Similar to ADAM28: Disintegrin and metalloproteinase domain-containing protein 28 (Macaca fascicularis)	H355_10256	jcf7180006227128	1292791	1318523
Protein of unknown function	H355_10255	jcf7180006227128	1289526	1292290
Similar to ENTPD4: Ectonucleoside triphosphate diphosphohydrolase 4 (Homo sapiens)	H355_10261	jcf7180006227128	1437101	1443711
Similar to Stc1: Stanniocalcin-1 (Mus musculus)	H355_10257	jcf7180006227128	1389436	1393827
Similar to LOXL2: Lysyl oxidase homolog 2 (Gallus gallus)	H355_10262	jcf7180006227128	1456428	1484106
Similar to NKX2-6: Homeobox protein Nkx-2.6 (Homo sapiens)	H355_10258	jcf7180006227128	1406396	1408558
Similar to slc25a28-b: Mitoferrin-2B (Xenopus laevis)	H355_10260	jcf7180006227128	1423641	1430819
Similar to Slc25a37: Mitoferrin-1 (Mus musculus)	H355_10259	jcf7180006227128	1419440	1423321
Similar to TNFRSF10B: Tumor necrosis factor receptor superfamily member 10B (Homo sapiens)	H355_10266	jcf7180006227128	1510978	1516331
Similar to RHOBTB2: Rho-related BTB domain-containing protein 2 (Homo sapiens)	H355_10267	jcf7180006227128	1518677	1528946
Similar to CHMP7: Charged multivesicular body protein 7 (Gallus gallus)	H355_10265	jcf7180006227128	1498139	1504655
Similar to R3HCC1: R3H and coiled-coil domain-containing protein 1 (Homo sapiens)	H355_10263	jcf7180006227128	1486094	1491089
Protein of unknown function	H355_10264	jcf7180006227128	1491491	1491939
Similar to EGR3: Early growth response protein 3 (Homo sapiens)	H355_10268	jcf7180006227128	1602398	1606692
Similar to PPP3CC: Serine/threonine-protein phosphatase 2B catalytic subunit gamma isoform (Homo sapiens)	H355_10269	jcf7180006227128	1665984	1672309
Similar to TOPP3: Serine/threonine-protein phosphatase PP1 isozyme 3 (Arabidopsis thaliana)	H355_10270	jcf7180006227128	1672711	1673978
Similar to pph-4.2: Serine/threonine-protein phosphatase 4 catalytic subunit 2 (Caenorhabditis elegans)	H355_10271	jcf7180006227128	1676995	1682051
Similar to piwil2: Piwi-like protein 2 (Danio rerio)	H355_10274	jcf7180006227128	1733195	1742012
Similar to Slc39a14: Zinc transporter ZIP14 (Mus musculus)	H355_10273	jcf7180006227128	1708481	1710401
Similar to CPSF1: Cleavage and polyadenylation specificity factor subunit 1 (Homo sapiens)	H355_10272	jcf7180006227128	1698409	1704391
Similar to MVP: Major vault protein (Gallus gallus)	H355_15423	jcf7180006213402	5694	13680
Protein of unknown function	H355_15424	jcf7180006213402	13738	14615
Similar to CERS4: Ceramide synthase 4 (Bos taurus)	H355_15425	jcf7180006213402	17760	22206
Protein of unknown function	H355_16312	jcf7180006208594	1508	1941
Similar to NDRG3: Protein NDRG3 (Homo sapiens)	H355_15940	jcf7180006212485	8489	15440
Similar to ASB18: Ankyrin repeat and SOCS box protein 18 (Homo sapiens)	H355_15477	jcf7180006208694	6559	17060
Similar to GBX2: Homeobox protein GBX-2 (Gallus gallus)	H355_15476	jcf7180006208694	42	1543
Similar to Alcohol dehydrogenase class-3 (Saara hardwickii)	H355_15543	jcf7180006224768	1	16166
Similar to CDC40: Pre-mRNA-processing factor 17 (Homo sapiens)	H355_14652	jcf7180006220073	19961	42725
Similar to G2e3: G2/M phase-specific E3 ubiquitin-protein ligase (Mus musculus)	H355_17044	jcf7180006018819	367	1052
Similar to VPS4A: Vacuolar protein sorting-associated protein 4A (Homo sapiens)	H355_17074	jcf7180006045898	291	1250
Similar to RAPGEF2: Rap guanine nucleotide exchange factor 2 (Homo sapiens)	H355_14503	jcf7180006224769	12795	51265
Similar to SDHC: Succinate dehydrogenase cytochrome b560 subunit%2C mitochondrial (Sus scrofa)	H355_16695	jcf7180006219881	4367	6704
Similar to Hsd17b2: Estradiol 17-beta-dehydrogenase 2 (Mus musculus)	H355_16952	jcf7180006032744	327	1151
Similar to NTF3: Neurotrophin-3 (Gallus gallus)	H355_14824	jcf7180006208372	16503	21493
Similar to UBTF: Nucleolar transcription factor 1 (Homo sapiens)	H355_16653	jcf7180006225825	1036	4731
Similar to ubtf-a: Nucleolar transcription factor 1-A (Xenopus laevis)	H355_16654	jcf7180006225825	5413	7627
Similar to IRF5: Interferon regulatory factor 5 (Homo sapiens)	H355_16054	jcf7180006224717	6304	10994
Similar to Rasal3: RAS protein activator like-3 (Mus musculus)	H355_15539	jcf7180006215781	7297	16556
Similar to BTG1: Protein BTG1 (Gallus gallus)	H355_17140	jcf7180006059262	118	716
Similar to CSGALNACT2: Chondroitin sulfate N-acetylgalactosaminyltransferase 2 (Homo sapiens)	H355_15501	jcf7180006216679	10287	17561
Similar to PNLIPRP1: Inactive pancreatic lipase-related protein 1 (Canis lupus familiaris)	H355_14968	jcf7180006218718	3	15531
Similar to Kcnh2: Potassium voltage-gated channel subfamily H member 2 (Rattus norvegicus)	H355_16387	jcf7180006226848	6025	7656
Similar to Diras1: GTP-binding protein Di-Ras1 (Mus musculus)	H355_15450	jcf7180006217271	18870	19466
Similar to SLC39A3: Zinc transporter ZIP3 (Bos taurus)	H355_15449	jcf7180006217271	14003	15442
Similar to SGTA: Small glutamine-rich tetratricopeptide repeat-containing protein alpha (Bos taurus)	H355_15448	jcf7180006217271	4612	9824
Similar to GUCA1A: Guanylyl cyclase-activating protein 1 (Lithobates pipiens)	H355_16341	jcf7180006212361	742	4204
Similar to CLEC2D: C-type lectin domain family 2 member D (Homo sapiens)	H355_16342	jcf7180006212361	8902	9448
Similar to Gmip: GEM-interacting protein (Mus musculus)	H355_15247	jcf7180006226479	8876	25892
Similar to exoc3l1: Exocyst complex component 3-like protein (Danio rerio)	H355_08953	jcf7180006227149	66182	73252
Similar to csgA: C-factor (Myxococcus xanthus)	H355_08946	jcf7180006227149	1	10637
Similar to LCAT: Phosphatidylcholine-sterol acyltransferase (Fragment) (Gallus gallus)	H355_08948	jcf7180006227149	18099	23438
Similar to Kiaa0895l: Uncharacterized protein KIAA0895-like (Mus musculus)	H355_08949	jcf7180006227149	24996	40117
Similar to RDH5: 11-cis retinol dehydrogenase (Homo sapiens)	H355_08947	jcf7180006227149	13042	15499
Similar to CTRL: Chymotrypsin-like protease CTRL-1 (Homo sapiens)	H355_08954	jcf7180006227149	75022	76548
Similar to E2F4: Transcription factor E2F4 (Homo sapiens)	H355_08952	jcf7180006227149	56985	65635
Similar to TMEM208: Transmembrane protein 208 (Gallus gallus)	H355_08950	jcf7180006227149	41739	45893
Similar to ELMO3: Engulfment and cell motility protein 3 (Homo sapiens)	H355_08951	jcf7180006227149	47760	54211
Similar to CENPT: Centromere protein T (Gallus gallus)	H355_08960	jcf7180006227149	165440	178428
Similar to EDC4: Enhancer of mRNA-decapping protein 4 (Homo sapiens)	H355_08957	jcf7180006227149	105778	135848
Similar to thap11: THAP domain-containing protein 11 (Danio rerio)	H355_08959	jcf7180006227149	163376	164102
Similar to Nutf2: Nuclear transport factor 2 (Mus musculus)	H355_08958	jcf7180006227149	137388	150446
Similar to PSKH1: Serine/threonine-protein kinase H1 (Homo sapiens)	H355_08955	jcf7180006227149	81635	100192
Similar to NRN1L: Neuritin-like protein (Homo sapiens)	H355_08956	jcf7180006227149	103087	104475
Similar to Ranbp10: Ran-binding protein 10 (Mus musculus)	H355_08962	jcf7180006227149	226970	249528
Similar to PLLP: Plasmolipin (Homo sapiens)	H355_08965	jcf7180006227149	275957	278709
Similar to CCL17: C-C motif chemokine 17 (Homo sapiens)	H355_08963	jcf7180006227149	258962	259922
Similar to Cx3cl1: Fractalkine (Mus musculus)	H355_08964	jcf7180006227149	267182	270956
Similar to Tsnaxip1: Translin-associated factor X-interacting protein 1 (Mus musculus)	H355_08961	jcf7180006227149	181745	195327
Similar to FAM192A: Protein FAM192A (Homo sapiens)	H355_08968	jcf7180006227149	318683	325303
Similar to ARL2BP: ADP-ribosylation factor-like protein 2-binding protein (Gallus gallus)	H355_08966	jcf7180006227149	282579	284128
Similar to Rspry1: RING finger and SPRY domain-containing protein 1 (Mus musculus)	H355_08967	jcf7180006227149	288957	308651
Similar to PARD6A: Partitioning defective 6 homolog alpha (Homo sapiens)	H355_08977	jcf7180006227149	411742	415292
Similar to POLR2C: DNA-directed RNA polymerase II subunit RPB3 (Homo sapiens)	H355_08981	jcf7180006227149	444770	456271
Similar to ADGRG1: Adhesion G-protein coupled receptor G1 (Gorilla gorilla gorilla)	H355_08984	jcf7180006227149	470169	483563
Similar to Adgrg3: Adhesion G protein-coupled receptor G3 (Mus musculus)	H355_08985	jcf7180006227149	484472	487898
Similar to CIAPIN1: Anamorsin (Gallus gallus)	H355_08980	jcf7180006227149	437278	442956
Similar to Ccdc102a: Coiled-coil domain-containing protein 102A (Mus musculus)	H355_08983	jcf7180006227149	463383	467414
Similar to CETP: Cholesteryl ester transfer protein (Gallus gallus)	H355_08974	jcf7180006227149	399002	403668
Similar to DOK4: Docking protein 4 (Homo sapiens)	H355_08982	jcf7180006227149	458322	460937
Similar to GFOD2: Glucose-fructose oxidoreductase domain-containing protein 2 (Bos taurus)	H355_08979	jcf7180006227149	425887	433681
Similar to HERPUD1: Homocysteine-responsive endoplasmic reticulum-resident ubiquitin-like domain member 1 protein (Pongo abelii)	H355_08976	jcf7180006227149	407787	410596
Similar to Enkd1: Enkurin domain-containing protein 1 (Mus musculus)	H355_08978	jcf7180006227149	417089	425200
Similar to NLRC5: Protein NLRC5 (Homo sapiens)	H355_08973	jcf7180006227149	385996	393842
Similar to CPNE2: Copine-2 (Homo sapiens)	H355_08969	jcf7180006227149	327725	341861
Similar to Rnh1: Ribonuclease inhibitor (Mus musculus)	H355_08972	jcf7180006227149	369969	384408
Protein of unknown function	H355_08970	jcf7180006227149	343341	357440
Similar to RANGAP1: RAN GTPase-activating protein 1 (Arabidopsis thaliana)	H355_08971	jcf7180006227149	366065	369580
Protein of unknown function	H355_08975	jcf7180006227149	406879	407203
Similar to KATNB1: Katanin p80 WD40 repeat-containing subunit B1 (Gallus gallus)	H355_08988	jcf7180006227149	507614	521661
Similar to DRC7: Dynein regulatory complex subunit 7 (Macaca fascicularis)	H355_08987	jcf7180006227149	493842	505430
Similar to Usb1: U6 snRNA phosphodiesterase (Mus musculus)	H355_08992	jcf7180006227149	559763	562942
Similar to Mmp15: Matrix metalloproteinase-15 (Mus musculus)	H355_08993	jcf7180006227149	564427	567544
Similar to CFAP20: Cilia- and flagella-associated protein 20 (Gallus gallus)	H355_08994	jcf7180006227149	573778	579840
Similar to KIFC3: Kinesin-like protein KIFC3 (Homo sapiens)	H355_08989	jcf7180006227149	524194	530514
Similar to Gp2: Pancreatic secretory granule membrane major glycoprotein GP2 (Mus musculus)	H355_08986	jcf7180006227149	488605	491610
Similar to CNGB1: Cyclic nucleotide-gated cation channel beta-1 (Bos taurus)	H355_08990	jcf7180006227149	538275	552354
Similar to Znf319: Zinc finger protein 319 (Mus musculus)	H355_08991	jcf7180006227149	554812	557040
Similar to ndrg4: Protein NDRG4 (Xenopus tropicalis)	H355_08998	jcf7180006227149	638767	650779
Similar to CCDC113: Coiled-coil domain-containing protein 113 (Homo sapiens)	H355_08996	jcf7180006227149	605166	615596
Similar to GINS3: DNA replication complex GINS protein PSF3 (Homo sapiens)	H355_08997	jcf7180006227149	624978	625598
Similar to Tlr13: Toll-like receptor 13 (Mus musculus)	H355_08999	jcf7180006227149	654127	656943
Similar to Casein kinase II subunit alpha' (Gallus gallus)	H355_08995	jcf7180006227149	584455	603674
Similar to PRMT7: Protein arginine N-methyltransferase 7 (Gallus gallus)	H355_09002	jcf7180006227149	712015	727202
Similar to SLC7A6: Y+L amino acid transporter 2 (Homo sapiens)	H355_09000	jcf7180006227149	683053	703519
Similar to Slc7a6os: Probable RNA polymerase II nuclear localization protein SLC7A6OS (Mus musculus)	H355_09001	jcf7180006227149	707013	711652
Similar to Smpd3: Sphingomyelin phosphodiesterase 3 (Rattus norvegicus)	H355_09003	jcf7180006227149	745505	776425
Similar to GPR1: G-protein coupled receptor 1 (Macaca fascicularis)	H355_09005	jcf7180006227149	928106	929113
Similar to PLA2G15: Group XV phospholipase A2 (Homo sapiens)	H355_09004	jcf7180006227149	894351	903992
Similar to ESRP2: Epithelial splicing regulatory protein 2 (Gallus gallus)	H355_09006	jcf7180006227149	966348	1007685
Similar to NFATC3: Nuclear factor of activated T-cells%2C cytoplasmic 3 (Homo sapiens)	H355_09007	jcf7180006227149	1038693	1079628
Similar to Ddx28: Probable ATP-dependent RNA helicase DDX28 (Mus musculus)	H355_09009	jcf7180006227149	1123081	1124685
Similar to Dpep2: Dipeptidase 2 (Mus musculus)	H355_09012	jcf7180006227149	1162302	1166493
Protein of unknown function	H355_09011	jcf7180006227149	1159804	1161895
Similar to Galr1: Galanin receptor type 1 (Mus musculus)	H355_09010	jcf7180006227149	1127106	1141525
Similar to DUS2: tRNA-dihydrouridine(20) synthase [NAD(P)+]-like (Homo sapiens)	H355_09008	jcf7180006227149	1108287	1122845
Similar to SLC12A4: Solute carrier family 12 member 4 (Homo sapiens)	H355_09014	jcf7180006227149	1209006	1221898
Similar to Slc12a8: Solute carrier family 12 member 8 (Mus musculus)	H355_09013	jcf7180006227149	1177592	1206114
Similar to Lpcat2: Lysophosphatidylcholine acyltransferase 2 (Mus musculus)	H355_09017	jcf7180006227149	1349412	1368054
Similar to SLC6A2: Sodium-dependent noradrenaline transporter (Homo sapiens)	H355_09015	jcf7180006227149	1267501	1321481
Similar to DDB_G0274781: Recoverin family protein DDB_G0274781 (Dictyostelium discoideum)	H355_09016	jcf7180006227149	1342973	1347951
Similar to MMP2: 72 kDa type IV collagenase (Gallus gallus)	H355_09018	jcf7180006227149	1389412	1421435
Similar to Irx6: Iroquois-class homeodomain protein IRX-6 (Mus musculus)	H355_09019	jcf7180006227149	1543909	1557277
Similar to Irx5: Iroquois-class homeodomain protein IRX-5 (Mus musculus)	H355_09020	jcf7180006227149	1850870	1853417
Similar to irx3: Iroquois-class homeodomain protein irx-3 (Xenopus tropicalis)	H355_09021	jcf7180006227149	2200066	2201218
Protein of unknown function	H355_09022	jcf7180006227149	2303306	2308911
Similar to RPGRIP1L: Protein fantom (Homo sapiens)	H355_09024	jcf7180006227149	2516980	2548983
Similar to FTO: Alpha-ketoglutarate-dependent dioxygenase FTO (Pongo abelii)	H355_09023	jcf7180006227149	2454431	2490824
Similar to vipr1: Vasoactive intestinal polypeptide receptor (Carassius auratus)	H355_16413	jcf7180006223702	6743	9789
Protein of unknown function	H355_17158	jcf7180006048838	403	660
Similar to Akap7: A-kinase anchor protein 7 isoform alpha (Mus musculus)	H355_12506	jcf7180006226816	34833	56327
Similar to MSH5: MutS protein homolog 5 (Homo sapiens)	H355_12505	jcf7180006226816	12433	14862
Similar to MED23: Mediator of RNA polymerase II transcription subunit 23 (Homo sapiens)	H355_12508	jcf7180006226816	143905	172246
Similar to sur-2: Mediator of RNA polymerase II transcription subunit 23 (Caenorhabditis briggsae)	H355_12507	jcf7180006226816	138351	142461
Similar to ENPP3: Ectonucleotide pyrophosphatase/phosphodiesterase family member 3 (Bos taurus)	H355_12509	jcf7180006226816	176540	208975
Similar to ENPP7: Ectonucleotide pyrophosphatase/phosphodiesterase family member 7 (Homo sapiens)	H355_12510	jcf7180006226816	230271	277170
Similar to CTGF: Connective tissue growth factor (Sus scrofa)	H355_12511	jcf7180006226816	293373	295116
Similar to MOXD1: DBH-like monooxygenase protein 1 (Gallus gallus)	H355_12513	jcf7180006226816	489817	530738
Protein of unknown function	H355_12512	jcf7180006226816	483602	486879
Similar to STX7: Syntaxin-7 (Pongo abelii)	H355_12514	jcf7180006226816	541941	573787
Similar to RPS12: 40S ribosomal protein S12 (Gallus gallus)	H355_12518	jcf7180006226816	649351	652299
Similar to SLC18B1: MFS-type transporter SLC18B1 (Homo sapiens)	H355_12517	jcf7180006226816	630193	643326
Similar to VNN1: Pantetheinase (Bos taurus)	H355_12516	jcf7180006226816	614880	622707
Similar to TAAR5: Trace amine-associated receptor 5 (Homo sapiens)	H355_12515	jcf7180006226816	588323	612611
Similar to Tomt: Transmembrane O-methyltransferase (Mus musculus)	H355_16106	jcf7180006223801	8030	8938
Similar to PCMTD1: Protein-L-isoaspartate O-methyltransferase domain-containing protein 1 (Gallus gallus)	H355_14706	jcf7180006212994	5273	13193
Similar to DISP2: Protein dispatched homolog 2 (Homo sapiens)	H355_15172	jcf7180006224622	19731	24352
Similar to IVD: Isovaleryl-CoA dehydrogenase%2C mitochondrial (Homo sapiens)	H355_15170	jcf7180006224622	5633	15562
Similar to Knstrn: Small kinetochore-associated protein (Mus musculus)	H355_15171	jcf7180006224622	15801	19350
Similar to PMEL: Melanocyte protein PMEL (Gallus gallus)	H355_16234	jcf7180006212147	7702	11468
Similar to DGKA: Diacylglycerol kinase alpha (Homo sapiens)	H355_16235	jcf7180006212147	11871	12908
Similar to CDK2: Cyclin-dependent kinase 2 (Bos taurus)	H355_16233	jcf7180006212147	4445	6757
Similar to SOCS6: Suppressor of cytokine signaling 6 (Homo sapiens)	H355_15572	jcf7180006215857	7548	9152
Similar to Lxn: Latexin (Rattus norvegicus)	H355_15340	jcf7180006210602	4402	9049
Similar to gfm1: Elongation factor G%2C mitochondrial (Xenopus laevis)	H355_15341	jcf7180006210602	9265	17480
Similar to FAM178B: Protein FAM178B (Homo sapiens)	H355_15169	jcf7180006221852	16726	20318
Similar to SNRNP200: U5 small nuclear ribonucleoprotein 200 kDa helicase (Homo sapiens)	H355_15168	jcf7180006221852	525	16324
Similar to SLC38A2: Sodium-coupled neutral amino acid transporter 2 (Gallus gallus)	H355_08337	jcf7180006226297	23745	35345
Similar to SCAF11: Protein SCAF11 (Homo sapiens)	H355_08339	jcf7180006226297	128290	152504
Similar to Slc38a1: Sodium-coupled neutral amino acid transporter 1 (Rattus norvegicus)	H355_08338	jcf7180006226297	60560	84521
Similar to ARID2: AT-rich interactive domain-containing protein 2 (Homo sapiens)	H355_08340	jcf7180006226297	158994	208708
Similar to DBX2: Homeobox protein DBX2 (Homo sapiens)	H355_08342	jcf7180006226297	430173	443323
Similar to Prolactin (Chelonia mydas)	H355_08343	jcf7180006226297	453661	456950
Similar to ANO6: Anoctamin-6 (Homo sapiens)	H355_08341	jcf7180006226297	332562	394281
Similar to NEL: Protein NEL (Gallus gallus)	H355_08344	jcf7180006226297	537212	642465
Similar to Tmem117: Transmembrane protein 117 (Mus musculus)	H355_08345	jcf7180006226297	680289	751521
Protein of unknown function	H355_08346	jcf7180006226297	873461	873796
Similar to PUS7L: Pseudouridylate synthase 7 homolog-like protein (Homo sapiens)	H355_08349	jcf7180006226297	917277	927085
Similar to TWF1: Twinfilin-1 (Bos taurus)	H355_08347	jcf7180006226297	888622	902501
Similar to IRAK4: Interleukin-1 receptor-associated kinase 4 (Homo sapiens)	H355_08348	jcf7180006226297	907743	916383
Similar to Adamts20: A disintegrin and metalloproteinase with thrombospondin motifs 20 (Mus musculus)	H355_08350	jcf7180006226297	973993	1019890
Similar to Adamts20: A disintegrin and metalloproteinase with thrombospondin motifs 20 (Mus musculus)	H355_08351	jcf7180006226297	1020427	1054801
Similar to prickle1-b: Prickle-like protein 1-B (Xenopus laevis)	H355_08352	jcf7180006226297	1310541	1321466
Similar to ZCRB1: Zinc finger CCHC-type and RNA-binding motif-containing protein 1 (Homo sapiens)	H355_08355	jcf7180006226297	1397041	1403347
Similar to YAF2: YY1-associated factor 2 (Homo sapiens)	H355_08356	jcf7180006226297	1433142	1456772
Similar to PPHLN1: Periphilin-1 (Homo sapiens)	H355_08354	jcf7180006226297	1379039	1383107
Similar to Pphln1: Periphilin-1 (Mus musculus)	H355_08353	jcf7180006226297	1350724	1353893
Similar to GXYLT1: Glucoside xylosyltransferase 1 (Gallus gallus)	H355_08357	jcf7180006226297	1467293	1493596
Similar to PDZRN4: PDZ domain-containing RING finger protein 4 (Homo sapiens)	H355_08358	jcf7180006226297	1665475	1721106
Similar to rnf41: E3 ubiquitin-protein ligase NRDP1 (Xenopus laevis)	H355_08359	jcf7180006226297	1907370	1914836
Protein of unknown function	H355_08360	jcf7180006226297	1986324	1997534
Similar to CNTN1: Contactin-1 (Gallus gallus)	H355_08361	jcf7180006226297	2010503	2024541
Similar to Neuronal cell adhesion molecule (Gallus gallus)	H355_08362	jcf7180006226297	2219968	2285753
Similar to Dnajb9: DnaJ homolog subfamily B member 9 (Mus musculus)	H355_08365	jcf7180006226297	2484107	2486407
Similar to THAP5: THAP domain-containing protein 5 (Gallus gallus)	H355_08364	jcf7180006226297	2475442	2480580
Similar to PNPLA8: Calcium-independent phospholipase A2-gamma (Oryctolagus cuniculus)	H355_08363	jcf7180006226297	2372197	2403489
Similar to CTNNA2: Catenin alpha-2 (Pongo abelii)	H355_14414	jcf7180006226000	7982	24405
Similar to ASL1: Delta-1 crystallin (Gallus gallus)	H355_17155	jcf7180006014848	261	455
Similar to OSCAR: Osteoclast-associated immunoglobulin-like receptor (Homo sapiens)	H355_16752	jcf7180006211241	107	748
Similar to CLN5: Ceroid-lipofuscinosis neuronal protein 5 (Canis lupus familiaris)	H355_17017	jcf7180006020448	907	1413
Similar to CCDC112: Coiled-coil domain-containing protein 112 (Homo sapiens)	H355_09026	jcf7180006226629	40729	49085
Similar to PGGT1B: Geranylgeranyl transferase type-1 subunit beta (Bos taurus)	H355_09025	jcf7180006226629	3944	39325
Similar to ALDH7A1: Alpha-aminoadipic semialdehyde dehydrogenase (Bos taurus)	H355_09028	jcf7180006226629	157298	175858
Similar to FEM1C: Protein fem-1 homolog C (Homo sapiens)	H355_09027	jcf7180006226629	126984	139967
Similar to GRAMD3: GRAM domain-containing protein 3 (Pongo abelii)	H355_09029	jcf7180006226629	188901	221666
Similar to ZNF608: Zinc finger protein 608 (Homo sapiens)	H355_09030	jcf7180006226629	885086	969742
Similar to SRFBP1: Serum response factor-binding protein 1 (Homo sapiens)	H355_09031	jcf7180006226629	1380009	1444809
Similar to LOX: Protein-lysine 6-oxidase (Gallus gallus)	H355_09032	jcf7180006226629	1452399	1461678
Similar to SNCAIP: Synphilin-1 (Homo sapiens)	H355_09033	jcf7180006226629	1600080	1634170
Similar to SNX2: Sorting nexin-2 (Homo sapiens)	H355_09034	jcf7180006226629	1737485	1769691
Similar to SNX24: Sorting nexin-24 (Homo sapiens)	H355_09035	jcf7180006226629	1806713	1856617
Similar to PPIC: Peptidyl-prolyl cis-trans isomerase C (Bos taurus)	H355_09036	jcf7180006226629	1857510	1862733
Similar to PRDM6: Putative histone-lysine N-methyltransferase PRDM6 (Homo sapiens)	H355_09039	jcf7180006226629	1938059	1962197
Protein of unknown function	H355_09037	jcf7180006226629	1891368	1892099
Protein of unknown function	H355_09038	jcf7180006226629	1892982	1911862
Similar to ADCY10: Adenylate cyclase type 10 (Oryctolagus cuniculus)	H355_09041	jcf7180006226629	2044072	2062679
Similar to CEP120: Centrosomal protein of 120 kDa (Bos taurus)	H355_09040	jcf7180006226629	2001791	2039997
Similar to Kcnn2: Small conductance calcium-activated potassium channel protein 2 (Rattus norvegicus)	H355_09042	jcf7180006226629	2121496	2183022
Similar to CDKN2B: Cyclin-dependent kinase 4 inhibitor B (Bos taurus)	H355_09043	jcf7180006226629	2362322	2364057
Similar to Mtap: S-methyl-5'-thioadenosine phosphorylase (Mus musculus)	H355_09044	jcf7180006226629	2390395	2413809
Similar to SYT15: Synaptotagmin-15 (Homo sapiens)	H355_16472	jcf7180006219056	4037	6091
Similar to Slc8b1: Sodium/potassium/calcium exchanger 6%2C mitochondrial (Mus musculus)	H355_14028	jcf7180006220081	56314	59465
Similar to Lhx5: LIM/homeobox protein Lhx5 (Mus musculus)	H355_14025	jcf7180006220081	41401	46692
Similar to Sdsl: Serine dehydratase-like (Mus musculus)	H355_14026	jcf7180006220081	49069	50925
Similar to TPCN1: Two pore calcium channel protein 1 (Homo sapiens)	H355_14029	jcf7180006220081	63449	93504
Similar to PLBD2: Putative phospholipase B-like 2 (Homo sapiens)	H355_14027	jcf7180006220081	52525	54698
Similar to Vav1: Proto-oncogene vav (Mus musculus)	H355_16819	jcf7180006209705	3847	4790
Similar to QRICH2: Glutamine-rich protein 2 (Homo sapiens)	H355_16265	jcf7180006196383	11641	12534
Similar to Ig heavy chain V region 1B43 (Mus musculus)	H355_15146	jcf7180006208588	8103	9795
Similar to PPP3CA: Serine/threonine-protein phosphatase 2B catalytic subunit alpha isoform (Bos taurus)	H355_15375	jcf7180006209123	2297	18777
Similar to XPO1B: Protein EXPORTIN 1B (Arabidopsis thaliana)	H355_15951	jcf7180006217010	1635	5837
Protein of unknown function	H355_16907	jcf7180006035758	75	343
Similar to OR14A16: Olfactory receptor 14A16 (Homo sapiens)	H355_16897	jcf7180006010510	3175	3951
Similar to MCOLN3: Mucolipin-3 (Homo sapiens)	H355_16995	jcf7180006007515	264	404
Similar to BUB1B: Mitotic checkpoint serine/threonine-protein kinase BUB1 beta (Homo sapiens)	H355_15630	jcf7180006224668	709	16103
Similar to TNKS2: Tankyrase-2 (Homo sapiens)	H355_17051	jcf7180006045601	83	1276
Similar to Phf7: PHD finger protein 7 (Mus musculus)	H355_16837	jcf7180006087416	321	3553
Similar to CBR1: Carbonyl reductase [NADPH] 1 (Pongo abelii)	H355_05509	jcf7180006227023	404352	410204
Protein of unknown function	H355_05511	jcf7180006227023	434002	451739
Similar to DOPEY2: Protein dopey-2 (Homo sapiens)	H355_05510	jcf7180006227023	415914	432537
Similar to SETD4: SET domain-containing protein 4 (Homo sapiens)	H355_05507	jcf7180006227023	397002	400089
Protein of unknown function	H355_05508	jcf7180006227023	400934	403194
Similar to MORC3: MORC family CW-type zinc finger protein 3 (Homo sapiens)	H355_05512	jcf7180006227023	457506	497081
Similar to CLDN14: Claudin-14 (Homo sapiens)	H355_05513	jcf7180006227023	519811	520518
Similar to SIM2: Single-minded homolog 2 (Homo sapiens)	H355_05514	jcf7180006227023	658145	672301
Similar to Hlcs: Biotin--protein ligase (Mus musculus)	H355_05515	jcf7180006227023	680172	689038
Similar to HLCS: Biotin--protein ligase (Homo sapiens)	H355_05516	jcf7180006227023	766806	778801
Similar to TTC3: E3 ubiquitin-protein ligase TTC3 (Homo sapiens)	H355_05519	jcf7180006227023	810743	858976
Similar to Ripply3: Protein ripply3 (Mus musculus)	H355_05517	jcf7180006227023	787658	790109
Similar to PIGP: Phosphatidylinositol N-acetylglucosaminyltransferase subunit P (Homo sapiens)	H355_05518	jcf7180006227023	799774	803460
Similar to DSCR3: Down syndrome critical region protein 3 (Homo sapiens)	H355_05520	jcf7180006227023	862647	877547
Similar to Kcnj6: G protein-activated inward rectifier potassium channel 2 (Rattus norvegicus)	H355_05521	jcf7180006227023	1018293	1022419
Similar to Kcnj15: ATP-sensitive inward rectifier potassium channel 15 (Rattus norvegicus)	H355_05522	jcf7180006227023	1286476	1288041
Similar to ERG: Transcriptional regulator Erg (Gallus gallus)	H355_05523	jcf7180006227023	1326118	1356264
Similar to ETS2: Protein C-ets-2 (Gallus gallus)	H355_05524	jcf7180006227023	1534366	1551862
Similar to Psmg1: Proteasome assembly chaperone 1 (Mus musculus)	H355_05525	jcf7180006227023	1661860	1674240
Similar to WRB: Tail-anchored protein insertion receptor WRB (Homo sapiens)	H355_05528	jcf7180006227023	1734834	1735700
Similar to BRWD1: Bromodomain and WD repeat-containing protein 1 (Homo sapiens)	H355_05526	jcf7180006227023	1676249	1723826
Similar to LCA5L: Lebercilin-like protein (Macaca fascicularis)	H355_05529	jcf7180006227023	1742786	1764012
Similar to HMG14: Non-histone chromosomal protein HMG-14B (Gallus gallus)	H355_05527	jcf7180006227023	1728081	1734447
Similar to B3GALT5: Beta-1%2C3-galactosyltransferase 5 (Fragment) (Pan paniscus)	H355_05531	jcf7180006227023	1816262	1817140
Similar to Igsf5: Immunoglobulin superfamily member 5 (Rattus norvegicus)	H355_05532	jcf7180006227023	1842711	1863308
Similar to SH3BGR: SH3 domain-binding glutamic acid-rich protein (Homo sapiens)	H355_05530	jcf7180006227023	1771896	1790262
Similar to PCP4: Purkinje cell protein 4 (Homo sapiens)	H355_05533	jcf7180006227023	1878613	1929708
Similar to DSCAM: Down syndrome cell adhesion molecule homolog (Gallus gallus)	H355_05534	jcf7180006227023	1966511	2140760
Protein of unknown function	H355_05535	jcf7180006227023	2330177	2339157
Similar to Mroh2b: Maestro heat-like repeat-containing protein family member 2B (Mus musculus)	H355_05537	jcf7180006227023	2609106	2629440
Similar to BACE2: Beta-secretase 2 (Homo sapiens)	H355_05536	jcf7180006227023	2551812	2599316
Similar to Tmprss2: Transmembrane protease serine 2 (Mus musculus)	H355_05538	jcf7180006227023	2640721	2667540
Similar to Ripk4: Receptor-interacting serine/threonine-protein kinase 4 (Mus musculus)	H355_05539	jcf7180006227023	2720916	2739892
Similar to ZBTB21: Zinc finger and BTB domain-containing protein 21 (Homo sapiens)	H355_05542	jcf7180006227023	2846183	2849353
Similar to C2CD2: C2 domain-containing protein 2 (Homo sapiens)	H355_05541	jcf7180006227023	2800507	2832714
Similar to PRDM15: PR domain zinc finger protein 15 (Homo sapiens)	H355_05540	jcf7180006227023	2767762	2795478
Similar to UMODL1: Uromodulin-like 1 (Homo sapiens)	H355_05543	jcf7180006227023	2858770	2922758
Similar to ABCG1: ATP-binding cassette sub-family G member 1 (Homo sapiens)	H355_05544	jcf7180006227023	2977645	3028559
Similar to TFF2: Trefoil factor 2 (Canis lupus familiaris)	H355_05545	jcf7180006227023	3040208	3042497
Similar to Tmprss3: Transmembrane protease serine 3 (Mus musculus)	H355_05546	jcf7180006227023	3065903	3078881
Similar to Ubash3a: Ubiquitin-associated and SH3 domain-containing protein A (Mus musculus)	H355_05547	jcf7180006227023	3080698	3099351
Similar to RSPH1: Radial spoke head 1 homolog (Homo sapiens)	H355_05548	jcf7180006227023	3107366	3114050
Protein of unknown function	H355_05552	jcf7180006227023	3240748	3241695
Similar to SLC37A1: Glucose-6-phosphate exchanger SLC37A1 (Homo sapiens)	H355_05549	jcf7180006227023	3126526	3152670
Similar to Pde9a: High affinity cGMP-specific 3'%2C5'-cyclic phosphodiesterase 9A (Mus musculus)	H355_05550	jcf7180006227023	3175190	3205625
Similar to WDR4: tRNA (guanine-N(7)-)-methyltransferase non-catalytic subunit WDR4 (Bos taurus)	H355_05551	jcf7180006227023	3220593	3238477
Similar to Pknox1: Homeobox protein PKNOX1 (Mus musculus)	H355_05553	jcf7180006227023	3262443	3300186
Similar to CBSL: Cystathionine beta-synthase-like protein (Homo sapiens)	H355_05555	jcf7180006227023	3344120	3365615
Similar to cysK: Cysteine synthase (Staphylococcus aureus (strain N315))	H355_05554	jcf7180006227023	3316493	3329144
Similar to U2AF1: Splicing factor U2AF 35 kDa subunit (Bos taurus)	H355_05556	jcf7180006227023	3375268	3386854
Similar to CRYAA: Alpha-crystallin A chain (Gallus gallus)	H355_05557	jcf7180006227023	3404762	3407177
Similar to SIK2: Serine/threonine-protein kinase SIK2 (Gallus gallus)	H355_05558	jcf7180006227023	3536284	3546538
Similar to RRP1B: Ribosomal RNA processing protein 1 homolog B (Homo sapiens)	H355_05560	jcf7180006227023	3648614	3662950
Similar to HSF2BP: Heat shock factor 2-binding protein (Homo sapiens)	H355_05559	jcf7180006227023	3618107	3648207
Similar to Pdxk: Pyridoxal kinase (Mus musculus)	H355_05562	jcf7180006227023	3710645	3713920
Similar to F57C9.1: Putative pyridoxal kinase (Caenorhabditis elegans)	H355_05561	jcf7180006227023	3677599	3707153
Similar to AGPAT3: 1-acyl-sn-glycerol-3-phosphate acyltransferase gamma (Homo sapiens)	H355_05563	jcf7180006227023	3883980	3889696
Similar to GATAD2A: Transcriptional repressor p66-alpha (Homo sapiens)	H355_14789	jcf7180006214439	4204	28865
Similar to bop1: Ribosome biogenesis protein bop1 (Danio rerio)	H355_02261	jcf7180006227264	59383	66196
Similar to Mro: Protein maestro (Mus musculus)	H355_02262	jcf7180006227264	75766	85520
Similar to MAF1: Repressor of RNA polymerase III transcription MAF1 homolog (Bos taurus)	H355_02264	jcf7180006227264	151923	156694
Similar to MROH1: Maestro heat-like repeat-containing protein family member 1 (Homo sapiens)	H355_02263	jcf7180006227264	89501	140249
Similar to SPTBN4: Spectrin beta chain%2C non-erythrocytic 4 (Homo sapiens)	H355_02267	jcf7180006227264	228966	264395
Similar to SPTBN1: Spectrin beta chain%2C non-erythrocytic 1 (Homo sapiens)	H355_02266	jcf7180006227264	188724	198892
Similar to Syne2: Nesprin-2 (Mus musculus)	H355_02265	jcf7180006227264	180540	187941
Similar to ME2: NAD-dependent malic enzyme%2C mitochondrial (Homo sapiens)	H355_02268	jcf7180006227264	711590	714247
Similar to pdxdc1: Pyridoxal-dependent decarboxylase domain-containing protein 1 (Xenopus laevis)	H355_02269	jcf7180006227264	1419133	1439575
Similar to RRN3: RNA polymerase I-specific transcription initiation factor RRN3 (Homo sapiens)	H355_02271	jcf7180006227264	1450906	1463299
Similar to NTAN1: Protein N-terminal asparagine amidohydrolase (Sus scrofa)	H355_02270	jcf7180006227264	1441541	1448667
Similar to SNX29: Sorting nexin-29 (Bos taurus)	H355_02275	jcf7180006227264	1512342	1564162
Similar to RSL1D1: Ribosomal L1 domain-containing protein 1 (Bos taurus)	H355_02272	jcf7180006227264	1472266	1477071
Similar to GSPT2: Eukaryotic peptide chain release factor GTP-binding subunit ERF3B (Pongo abelii)	H355_02274	jcf7180006227264	1488953	1504199
Similar to Elongation factor 1-alpha (Fragment) (Eimeria bovis)	H355_02273	jcf7180006227264	1482859	1488113
Similar to shisa9: Protein shisa-9 (Xenopus tropicalis)	H355_02277	jcf7180006227264	1642239	1642766
Similar to Cpped1: Serine/threonine-protein phosphatase CPPED1 (Rattus norvegicus)	H355_02276	jcf7180006227264	1592795	1627162
Protein of unknown function	H355_02278	jcf7180006227264	1757157	1774146
Similar to ERCC4: DNA repair endonuclease XPF (Homo sapiens)	H355_02279	jcf7180006227264	1940467	1949629
Similar to MKL2: MKL/myocardin-like protein 2 (Homo sapiens)	H355_02280	jcf7180006227264	1965947	2003134
Similar to PARN: Poly(A)-specific ribonuclease PARN (Homo sapiens)	H355_02281	jcf7180006227264	2019395	2068182
Similar to PLA2G10: Group 10 secretory phospholipase A2 (Homo sapiens)	H355_02283	jcf7180006227264	2076620	2077181
Similar to TXNDC11: Thioredoxin domain-containing protein 11 (Bos taurus)	H355_02285	jcf7180006227264	2120428	2137648
Similar to ZC3H7A: Zinc finger CCCH domain-containing protein 7A (Homo sapiens)	H355_02284	jcf7180006227264	2101603	2119300
Similar to BFAR: Bifunctional apoptosis regulator (Homo sapiens)	H355_02282	jcf7180006227264	2071483	2075076
Similar to LITAF: Lipopolysaccharide-induced tumor necrosis factor-alpha factor homolog (Gallus gallus)	H355_02287	jcf7180006227264	2152824	2157406
Similar to SNN: Stannin (Bos taurus)	H355_02286	jcf7180006227264	2139482	2139745
Similar to USP42: Ubiquitin carboxyl-terminal hydrolase 42 (Homo sapiens)	H355_02288	jcf7180006227264	2164952	2176941
Similar to Eif2ak1: Eukaryotic translation initiation factor 2-alpha kinase 1 (Rattus norvegicus)	H355_02289	jcf7180006227264	2180586	2192701
Similar to PMS2: Mismatch repair endonuclease PMS2 (Homo sapiens)	H355_02291	jcf7180006227264	2195836	2206035
Similar to RSPH10B2: Radial spoke head 10 homolog B2 (Homo sapiens)	H355_02292	jcf7180006227264	2207047	2218227
Similar to AIMP2: Aminoacyl tRNA synthase complex-interacting multifunctional protein 2 (Cricetulus griseus)	H355_02290	jcf7180006227264	2192886	2195597
Similar to CCZ1: Vacuolar fusion protein CCZ1 homolog (Gallus gallus)	H355_02293	jcf7180006227264	2218883	2231039
Similar to Parvalbumin%2C thymic CPV3 (Gallus gallus)	H355_02294	jcf7180006227264	2234199	2253455
Similar to LMTK2: Serine/threonine-protein kinase LMTK2 (Homo sapiens)	H355_02295	jcf7180006227264	2288854	2306509
Similar to Bri3: Brain protein I3 (Mus musculus)	H355_02297	jcf7180006227264	2337903	2345509
Similar to TECPR1: Tectonin beta-propeller repeat-containing protein 1 (Gallus gallus)	H355_02296	jcf7180006227264	2317311	2335765
Similar to Baiap2l1: Brain-specific angiogenesis inhibitor 1-associated protein 2-like protein 1 (Rattus norvegicus)	H355_02298	jcf7180006227264	2346354	2377879
Similar to Nptx2: Neuronal pentraxin-2 (Mus musculus)	H355_02299	jcf7180006227264	2414602	2422835
Similar to TRRAP: Transformation/transcription domain-associated protein (Homo sapiens)	H355_02301	jcf7180006227264	2490883	2560025
Similar to TMEM130: Transmembrane protein 130 (Homo sapiens)	H355_02300	jcf7180006227264	2482416	2490235
Similar to Foxl1: Forkhead box protein L1 (Mus musculus)	H355_02303	jcf7180006227264	2950698	2952505
Similar to Fam20c: Extracellular serine/threonine protein kinase FAM20C (Mus musculus)	H355_02302	jcf7180006227264	2875103	2926167
Similar to Dnaaf5: Dynein assembly factor 5%2C axonemal (Mus musculus)	H355_02305	jcf7180006227264	3254805	3272203
Similar to pdgfa: Platelet-derived growth factor subunit A (Xenopus laevis)	H355_02304	jcf7180006227264	3137726	3155614
Similar to cyp2k1: Cytochrome P450 2K1 (Oncorhynchus mykiss)	H355_02311	jcf7180006227264	3361428	3378418
Similar to SUN1: SUN domain-containing protein 1 (Homo sapiens)	H355_02307	jcf7180006227264	3284206	3301838
Similar to GET4: Golgi to ER traffic protein 4 homolog (Taeniopygia guttata)	H355_02308	jcf7180006227264	3303678	3310855
Similar to CYP2W1: Cytochrome P450 2W1 (Homo sapiens)	H355_02312	jcf7180006227264	3381205	3386841
Similar to COX19: Cytochrome c oxidase assembly protein COX19 (Bos taurus)	H355_02310	jcf7180006227264	3354915	3355992
Similar to ADAP1: Arf-GAP with dual PH domain-containing protein 1 (Homo sapiens)	H355_02309	jcf7180006227264	3313403	3344488
Protein of unknown function	H355_02306	jcf7180006227264	3282298	3283208
Similar to gpr146: Probable G-protein coupled receptor 146 (Xenopus laevis)	H355_02314	jcf7180006227264	3449247	3452666
Similar to GPER1: G-protein coupled estrogen receptor 1 (Homo sapiens)	H355_02315	jcf7180006227264	3477110	3477442
Similar to Uncharacterized protein C7orf50 homolog (Rattus norvegicus)	H355_02313	jcf7180006227264	3395799	3397537
Similar to Uncx: Homeobox protein unc-4 homolog (Mus musculus)	H355_02317	jcf7180006227264	3516905	3520725
Similar to ZFAND2B: AN1-type zinc finger protein 2B (Homo sapiens)	H355_02316	jcf7180006227264	3492566	3495198
Similar to Micall2: MICAL-like protein 2 (Mus musculus)	H355_02318	jcf7180006227264	3642365	3663054
Similar to MAFK: Transcription factor MafK (Gallus gallus)	H355_02321	jcf7180006227264	3715029	3716961
Similar to PSMG3: Proteasome assembly chaperone 3 (Homo sapiens)	H355_02323	jcf7180006227264	3732699	3734674
Similar to TMEM184A: Transmembrane protein 184A (Bos taurus)	H355_02322	jcf7180006227264	3724784	3727324
Similar to Ints1: Integrator complex subunit 1 (Mus musculus)	H355_02319	jcf7180006227264	3671323	3697350
Similar to Gaa: Lysosomal alpha-glucosidase (Mus musculus)	H355_02320	jcf7180006227264	3697923	3706333
Similar to ELFN1: Protein ELFN1 (Homo sapiens)	H355_02324	jcf7180006227264	3848495	3850202
Protein of unknown function	H355_02325	jcf7180006227264	3850331	3850885
Similar to MAD1: Spindle assembly checkpoint component MAD1 (Yarrowia lipolytica (strain CLIB 122 / E 150))	H355_02326	jcf7180006227264	3943060	4083803
Similar to Nudt1: 7%2C8-dihydro-8-oxoguanine triphosphatase (Rattus norvegicus)	H355_02328	jcf7180006227264	4171172	4173409
Similar to MAD1L1: Mitotic spindle assembly checkpoint protein MAD1 (Homo sapiens)	H355_02327	jcf7180006227264	4160202	4167567
Similar to Chst12: Carbohydrate sulfotransferase 12 (Mus musculus)	H355_02331	jcf7180006227264	4222168	4223376
Similar to EIF3B: Eukaryotic translation initiation factor 3 subunit B (Homo sapiens)	H355_02330	jcf7180006227264	4196096	4209660
Similar to Hcrtr2: Orexin receptor type 2 (Rattus norvegicus)	H355_02332	jcf7180006227264	4246562	4247890
Similar to SNX8: Sorting nexin-8 (Homo sapiens)	H355_02329	jcf7180006227264	4178220	4192264
Similar to grifin: Grifin (Danio rerio)	H355_02333	jcf7180006227264	4258924	4259826
Similar to LFNG: Beta-1%2C3-N-acetylglucosaminyltransferase lunatic fringe (Gallus gallus)	H355_02334	jcf7180006227264	4307299	4315544
Similar to TTYH3: Protein tweety homolog 3 (Homo sapiens)	H355_02335	jcf7180006227264	4326231	4389505
Similar to AMZ1: Archaemetzincin-1 (Homo sapiens)	H355_02338	jcf7180006227264	4439853	4445893
Similar to BRAT1: BRCA1-associated ATM activator 1 (Ailuropoda melanoleuca)	H355_02337	jcf7180006227264	4419082	4426683
Similar to GNA12: Guanine nucleotide-binding protein subunit alpha-12 (Homo sapiens)	H355_02339	jcf7180006227264	4453456	4484793
Similar to IQCE: IQ domain-containing protein E (Homo sapiens)	H355_02336	jcf7180006227264	4398064	4418719
Similar to Card11: Caspase recruitment domain-containing protein 11 (Mus musculus)	H355_02340	jcf7180006227264	4503600	4544624
Similar to SDK1: Protein sidekick-1 (Gallus gallus)	H355_02341	jcf7180006227264	4855674	4909697
Protein of unknown function	H355_02342	jcf7180006227264	4940427	4942655
Similar to cyp3a40: Cytochrome P450 3A40 (Oryzias latipes)	H355_02343	jcf7180006227264	4958611	4969252
Similar to AP5Z1: AP-5 complex subunit zeta-1 (Homo sapiens)	H355_02346	jcf7180006227264	5074185	5083067
Similar to Foxk1: Forkhead box protein K1 (Mus musculus)	H355_02345	jcf7180006227264	5023127	5064627
Similar to Cyp3a9: Cytochrome P450 3A9 (Rattus norvegicus)	H355_02344	jcf7180006227264	4992275	5002153
Similar to slc29a4: Equilibrative nucleoside transporter 4 (Danio rerio)	H355_02349	jcf7180006227264	5146346	5149970
Similar to WIPI2: WD repeat domain phosphoinositide-interacting protein 2 (Gallus gallus)	H355_02348	jcf7180006227264	5116343	5135445
Similar to RADIL: Ras-associating and dilute domain-containing protein (Homo sapiens)	H355_02347	jcf7180006227264	5085712	5113795
Similar to FSCN1: Fascin (Homo sapiens)	H355_02353	jcf7180006227264	5248555	5254414
Similar to FBXL18: F-box/LRR-repeat protein 18 (Homo sapiens)	H355_02351	jcf7180006227264	5211972	5229380
Similar to ACTB: Actin%2C cytoplasmic 1 (Pongo abelii)	H355_02352	jcf7180006227264	5233053	5236135
Similar to TNRC18: Trinucleotide repeat-containing gene 18 protein (Homo sapiens)	H355_02350	jcf7180006227264	5153629	5194053
Similar to Uts2r: Urotensin-2 receptor (Rattus norvegicus)	H355_02357	jcf7180006227264	5318053	5319105
Protein of unknown function	H355_02354	jcf7180006227264	5258805	5268252
Similar to kpna1: Importin subunit alpha-5 (Xenopus laevis)	H355_02359	jcf7180006227264	5364789	5370825
Similar to SMURF1: E3 ubiquitin-protein ligase SMURF1 (Homo sapiens)	H355_02358	jcf7180006227264	5325215	5363024
Protein of unknown function	H355_02356	jcf7180006227264	5305365	5307554
Similar to Rnf216: E3 ubiquitin-protein ligase RNF216 (Mus musculus)	H355_02355	jcf7180006227264	5296256	5301812
Similar to ARPC1A: Actin-related protein 2/3 complex subunit 1A (Homo sapiens)	H355_02360	jcf7180006227264	5400097	5416305
Similar to BUD31: Protein BUD31 homolog (Bos taurus)	H355_02362	jcf7180006227264	5425644	5427125
Similar to CPSF4: Cleavage and polyadenylation specificity factor subunit 4 (Homo sapiens)	H355_02364	jcf7180006227264	5432701	5437844
Similar to KCNJ12: ATP-sensitive inward rectifier potassium channel 12 (Gallus gallus)	H355_02366	jcf7180006227264	5487108	5488397
Similar to PDAP1: 28 kDa heat- and acid-stable phosphoprotein (Homo sapiens)	H355_02361	jcf7180006227264	5418082	5425092
Similar to PTCD1: Pentatricopeptide repeat-containing protein 1%2C mitochondrial (Pongo abelii)	H355_02363	jcf7180006227264	5427923	5432372
Similar to Atp5j2: ATP synthase subunit f%2C mitochondrial (Mus musculus)	H355_02365	jcf7180006227264	5440380	5441075
Similar to NATD1: Protein NATD1 (Gallus gallus)	H355_02368	jcf7180006227264	5558132	5560853
Similar to TMEM11: Transmembrane protein 11%2C mitochondrial (Gallus gallus)	H355_02369	jcf7180006227264	5565217	5572481
Similar to DHRS7B: Dehydrogenase/reductase SDR family member 7B (Bos taurus)	H355_02370	jcf7180006227264	5576827	5586469
Similar to Map2k3: Dual specificity mitogen-activated protein kinase kinase 3 (Mus musculus)	H355_02367	jcf7180006227264	5538070	5556238
Similar to usp22-a: Ubiquitin carboxyl-terminal hydrolase 22-A (Xenopus laevis)	H355_02371	jcf7180006227264	5599541	5687247
Similar to Nt5m: 5'(3')-deoxyribonucleotidase%2C mitochondrial (Mus musculus)	H355_02378	jcf7180006227264	5785401	5788896
Similar to Mprip: Myosin phosphatase Rho-interacting protein (Mus musculus)	H355_02373	jcf7180006227264	5703091	5745013
Similar to MPRIP: Myosin phosphatase Rho-interacting protein (Homo sapiens)	H355_02374	jcf7180006227264	5746730	5753193
Similar to COPS3: COP9 signalosome complex subunit 3 (Gallus gallus)	H355_02377	jcf7180006227264	5773844	5783546
Similar to TNFRSF13B: Tumor necrosis factor receptor superfamily member 13B (Homo sapiens)	H355_02372	jcf7180006227264	5690560	5699318
Similar to FLCN: Folliculin (Homo sapiens)	H355_02376	jcf7180006227264	5761032	5768841
Similar to Pld6: Mitochondrial cardiolipin hydrolase (Mus musculus)	H355_02375	jcf7180006227264	5758301	5759190
Similar to Med9: Mediator of RNA polymerase II transcription subunit 9 (Mus musculus)	H355_02379	jcf7180006227264	5804963	5807783
Similar to RASD1: Dexamethasone-induced Ras-related protein 1 (Homo sapiens)	H355_02380	jcf7180006227264	5810887	5811938
Similar to PEMT: Phosphatidylethanolamine N-methyltransferase (Bos taurus)	H355_02381	jcf7180006227264	5818971	5850769
Similar to RAI1: Retinoic acid-induced protein 1 (Homo sapiens)	H355_02382	jcf7180006227264	5921868	5927468
Similar to SREBF1: Sterol regulatory element-binding protein 1 (Homo sapiens)	H355_02383	jcf7180006227264	5932147	5941165
Similar to SPTBN4: Spectrin beta chain%2C non-erythrocytic 4 (Homo sapiens)	H355_02384	jcf7180006227264	5967136	5974062
Similar to Shkbp1: SH3KBP1-binding protein 1 (Rattus norvegicus)	H355_02385	jcf7180006227264	5985168	5993556
Similar to SAE1: SUMO-activating enzyme subunit 1 (Pongo abelii)	H355_02387	jcf7180006227264	6086887	6092710
Similar to YIF1B: Protein YIF1B (Homo sapiens)	H355_02386	jcf7180006227264	6025209	6053855
Protein of unknown function	H355_16303	jcf7180006224451	77	4957
Similar to AHNAK: Neuroblast differentiation-associated protein AHNAK (Homo sapiens)	H355_16304	jcf7180006224451	5049	12100
Similar to Ptpn23: Tyrosine-protein phosphatase non-receptor type 23 (Mus musculus)	H355_15099	jcf7180006226936	4777	18686
Similar to scap: Sterol regulatory element-binding protein cleavage-activating protein (Xenopus laevis)	H355_15100	jcf7180006226936	19456	27525
Similar to GIMAP4: GTPase IMAP family member 4 (Homo sapiens)	H355_15098	jcf7180006226936	29	4562
Similar to Adgrg5: Adhesion G-protein coupled receptor G5 (Mus musculus)	H355_16967	jcf7180006133537	181	1950
Similar to UTRN: Utrophin (Homo sapiens)	H355_14807	jcf7180006220077	15479	32420
Similar to Sp4: Transcription factor Sp4 (Mus musculus)	H355_15096	jcf7180006222648	9226	15726
Similar to Grhl3: Grainyhead-like protein 3 homolog (Mus musculus)	H355_07163	jcf7180006227223	53633	67796
Similar to RCAN3: Calcipressin-3 (Gallus gallus)	H355_07161	jcf7180006227223	21854	26215
Similar to NIPAL3: NIPA-like protein 3 (Homo sapiens)	H355_07162	jcf7180006227223	30653	38113
Similar to Il22ra1: Interleukin-22 receptor subunit alpha-1 (Mus musculus)	H355_07165	jcf7180006227223	105669	109963
Similar to HMGCL: Hydroxymethylglutaryl-CoA lyase%2C mitochondrial (Gallus gallus)	H355_07168	jcf7180006227223	161506	169658
Similar to MYOM3: Myomesin-3 (Homo sapiens)	H355_07166	jcf7180006227223	115103	134687
Similar to IFNLR1: Interferon lambda receptor 1 (Gallus gallus)	H355_07164	jcf7180006227223	98896	100868
Similar to Cnr2: Cannabinoid receptor 2 (Rattus norvegicus)	H355_07167	jcf7180006227223	140687	160547
Similar to GALE: UDP-glucose 4-epimerase (Bos taurus)	H355_07169	jcf7180006227223	170048	171970
Similar to Pithd1: PITH domain-containing protein 1 (Mus musculus)	H355_07171	jcf7180006227223	179508	180913
Similar to Rpl11: 60S ribosomal protein L11 (Rattus norvegicus)	H355_07172	jcf7180006227223	185739	188263
Similar to LYPLA2: Acyl-protein thioesterase 2 (Homo sapiens)	H355_07170	jcf7180006227223	174968	176474
Similar to HEYL: Hairy/enhancer-of-split related with YRPW motif-like protein (Homo sapiens)	H355_07180	jcf7180006227223	259149	263647
Similar to NT5C1A: Cytosolic 5'-nucleotidase 1A (Homo sapiens)	H355_07179	jcf7180006227223	245468	250937
Similar to Hpcal4: Hippocalcin-like protein 4 (Mus musculus)	H355_07178	jcf7180006227223	242732	243600
Similar to TRIT1: tRNA dimethylallyltransferase%2C mitochondrial (Homo sapiens)	H355_07176	jcf7180006227223	221880	233980
Similar to PABPC4: Polyadenylate-binding protein 4 (Homo sapiens)	H355_07181	jcf7180006227223	266058	275901
Similar to PPT1: Palmitoyl-protein thioesterase 1 (Macaca fascicularis)	H355_07173	jcf7180006227223	188658	192308
Similar to PPIE: Peptidyl-prolyl cis-trans isomerase E (Homo sapiens)	H355_07182	jcf7180006227223	276419	279259
Similar to BMP8B: Bone morphogenetic protein 8B (Homo sapiens)	H355_07183	jcf7180006227223	280275	286063
Similar to CAP1: Adenylyl cyclase-associated protein 1 (Homo sapiens)	H355_07174	jcf7180006227223	193583	200243
Similar to FAM49A: Protein FAM49A (Gallus gallus)	H355_07177	jcf7180006227223	235832	239031
Similar to MFSD2A: Sodium-dependent lysophosphatidylcholine symporter 1 (Homo sapiens)	H355_07175	jcf7180006227223	205693	212387
Similar to MACF1: Microtubule-actin cross-linking factor 1%2C isoforms 1/2/3/5 (Homo sapiens)	H355_07185	jcf7180006227223	324788	365735
Similar to Macf1: Microtubule-actin cross-linking factor 1 (Rattus norvegicus)	H355_07184	jcf7180006227223	287825	318778
Similar to Macf1: Microtubule-actin cross-linking factor 1 (Rattus norvegicus)	H355_07186	jcf7180006227223	365948	374851
Similar to YARS: Tyrosine--tRNA ligase%2C cytoplasmic (Gallus gallus)	H355_07194	jcf7180006227223	457702	461463
Similar to SYNC: Syncoilin (Homo sapiens)	H355_07196	jcf7180006227223	485638	489295
Similar to AK2: Adenylate kinase 2%2C mitochondrial (Bos taurus)	H355_07189	jcf7180006227223	404057	407622
Similar to RNF19B: E3 ubiquitin-protein ligase RNF19B (Homo sapiens)	H355_07190	jcf7180006227223	423283	431269
Similar to FNDC5: Fibronectin type III domain-containing protein 5 (Homo sapiens)	H355_07193	jcf7180006227223	440452	448943
Protein of unknown function	H355_07191	jcf7180006227223	431568	432900
Similar to si:ch211-194e15.5: Uncharacterized protein KIAA1522 homolog (Danio rerio)	H355_07195	jcf7180006227223	463189	469779
Similar to azin2: Antizyme inhibitor 2 (Xenopus laevis)	H355_07188	jcf7180006227223	398023	401607
Similar to NDUFS5: NADH dehydrogenase [ubiquinone] iron-sulfur protein 5 (Gorilla gorilla gorilla)	H355_07187	jcf7180006227223	396793	397284
Similar to HPCA: Neuron-specific calcium-binding protein hippocalcin (Homo sapiens)	H355_07192	jcf7180006227223	433915	435060
Similar to FAM167A: Protein FAM167A (Bos taurus)	H355_07211	jcf7180006227223	569074	569959
Similar to EIF3I: Eukaryotic translation initiation factor 3 subunit I (Taeniopygia guttata)	H355_07209	jcf7180006227223	560129	563816
Similar to ZBTB8OS: Protein archease (Bos taurus)	H355_07198	jcf7180006227223	496791	499733
Similar to Kpna6: Importin subunit alpha-7 (Mus musculus)	H355_07204	jcf7180006227223	528989	541272
Similar to HDAC1: Histone deacetylase 1 (Gallus gallus)	H355_07213	jcf7180006227223	581205	588507
Similar to BSDC1: BSD domain-containing protein 1 (Gallus gallus)	H355_07202	jcf7180006227223	519776	524031
Similar to TXLNA: Alpha-taxilin (Homo sapiens)	H355_07205	jcf7180006227223	543094	548326
Similar to LCK: Proto-oncogene tyrosine-protein kinase LCK (Gallus gallus)	H355_07212	jcf7180006227223	573163	574958
Similar to CCDC28B: Coiled-coil domain-containing protein 28B (Homo sapiens)	H355_07206	jcf7180006227223	551509	552061
Similar to DCDC2B: Doublecortin domain-containing protein 2B (Homo sapiens)	H355_07207	jcf7180006227223	554302	557116
Similar to Tssk3: Testis-specific serine/threonine-protein kinase 3 (Mus musculus)	H355_07203	jcf7180006227223	526012	527157
Similar to MTMR9: Myotubularin-related protein 9 (Bos taurus)	H355_07210	jcf7180006227223	564814	567822
Similar to RBBP4: Histone-binding protein RBBP4 (Homo sapiens)	H355_07197	jcf7180006227223	491120	495946
Similar to Zbtb8a: Zinc finger and BTB domain-containing protein 8A (Mus musculus)	H355_07199	jcf7180006227223	500869	502947
Similar to ZBTB8B: Zinc finger and BTB domain-containing protein 8B (Homo sapiens)	H355_07201	jcf7180006227223	515640	519330
Similar to ZBTB8A: Zinc finger and BTB domain-containing protein 8A (Bos taurus)	H355_07200	jcf7180006227223	506560	509263
Similar to TMEM234: Transmembrane protein 234 (Pongo abelii)	H355_07208	jcf7180006227223	558774	559227
Similar to Marcksl1: MARCKS-related protein (Mus musculus)	H355_07214	jcf7180006227223	591336	592386
Similar to tmem39b: Transmembrane protein 39B (Danio rerio)	H355_07215	jcf7180006227223	601564	606951
Similar to KHDRBS1: KH domain-containing%2C RNA-binding%2C signal transduction-associated protein 1 (Gallus gallus)	H355_07216	jcf7180006227223	613839	628263
Similar to RIMS3: Regulating synaptic membrane exocytosis protein 3 (Homo sapiens)	H355_07224	jcf7180006227223	782230	784201
Similar to ADGRB2: Adhesion G protein-coupled receptor B2 (Pongo abelii)	H355_07218	jcf7180006227223	689321	705631
Similar to COL16A1: Collagen alpha-1(XVI) chain (Homo sapiens)	H355_07219	jcf7180006227223	709346	725582
Similar to PEF1: Peflin (Homo sapiens)	H355_07220	jcf7180006227223	726498	727854
Similar to PTP4A2: Protein tyrosine phosphatase type IVA 2 (Homo sapiens)	H355_07217	jcf7180006227223	638051	646494
Similar to Nfyc: Nuclear transcription factor Y subunit gamma (Rattus norvegicus)	H355_07223	jcf7180006227223	751962	777666
Similar to Tinagl1: Tubulointerstitial nephritis antigen-like (Mus musculus)	H355_07221	jcf7180006227223	730480	738490
Similar to KCNQ4: Potassium voltage-gated channel subfamily KQT member 4 (Homo sapiens)	H355_07222	jcf7180006227223	740032	748664
Similar to COL9A2: Collagen alpha-2(IX) chain (Gallus gallus)	H355_07226	jcf7180006227223	798612	808243
Similar to SMAP2: Stromal membrane-associated protein 2 (Gallus gallus)	H355_07225	jcf7180006227223	788652	798106
Similar to C1orf94: Uncharacterized protein C1orf94 (Homo sapiens)	H355_07228	jcf7180006227223	1058873	1061995
Similar to CSMD2: CUB and sushi domain-containing protein 2 (Homo sapiens)	H355_07227	jcf7180006227223	825920	1036650
Similar to gja4: Gap junction alpha-4 protein (Xenopus tropicalis)	H355_07231	jcf7180006227223	1222958	1223989
Similar to Gjb3: Gap junction beta-3 protein (Rattus norvegicus)	H355_07230	jcf7180006227223	1218389	1219162
Similar to GJB5: Gap junction beta-5 protein (Homo sapiens)	H355_07229	jcf7180006227223	1211556	1212473
Similar to PTAFR: Platelet-activating factor receptor (Cavia porcellus)	H355_07234	jcf7180006227223	1256391	1257350
Similar to DLGAP3: Disks large-associated protein 3 (Homo sapiens)	H355_07233	jcf7180006227223	1233761	1240143
Similar to SFPQ: Splicing factor%2C proline- and glutamine-rich (Homo sapiens)	H355_07236	jcf7180006227223	1271036	1283645
Similar to SMIM12: Small integral membrane protein 12 (Canis lupus familiaris)	H355_07232	jcf7180006227223	1230992	1231273
Protein of unknown function	H355_07235	jcf7180006227223	1268327	1268698
Similar to NCDN: Neurochondrin (Gallus gallus)	H355_07240	jcf7180006227223	1349487	1353019
Similar to ZMYM4: Zinc finger MYM-type protein 4 (Homo sapiens)	H355_07237	jcf7180006227223	1284369	1315848
Similar to tfap2e: Transcription factor AP-2-epsilon (Xenopus laevis)	H355_07241	jcf7180006227223	1356619	1368636
Similar to IFI27L2: Interferon alpha-inducible protein 27-like protein 2 (Bos taurus)	H355_07238	jcf7180006227223	1319349	1320053
Similar to Kiaa0319l: Dyslexia-associated protein KIAA0319-like protein (Pongo abelii)	H355_07239	jcf7180006227223	1326730	1349049
Similar to PSMB2: Proteasome subunit beta type-2 (Bos taurus)	H355_07242	jcf7180006227223	1378808	1387060
Protein of unknown function	H355_07245	jcf7180006227223	1429789	1439609
Similar to Ago1: Protein argonaute-1 (Mus musculus)	H355_07246	jcf7180006227223	1446770	1459703
Similar to UPF0500 protein C1orf216 homolog (Xenopus laevis)	H355_07243	jcf7180006227223	1407516	1408220
Similar to CLSPN: Claspin (Homo sapiens)	H355_07244	jcf7180006227223	1418041	1428773
Similar to AGO3: Protein argonaute-3 (Homo sapiens)	H355_07247	jcf7180006227223	1471724	1485971
Similar to Thrap3: Thyroid hormone receptor-associated protein 3 (Rattus norvegicus)	H355_07253	jcf7180006227223	1554443	1581530
Similar to BXL2: Probable beta-D-xylosidase 2 (Arabidopsis thaliana)	H355_07252	jcf7180006227223	1545589	1548645
Similar to TEKT2: Tektin-2 (Bos taurus)	H355_07248	jcf7180006227223	1495606	1499535
Similar to ADPRHL2: Poly(ADP-ribose) glycohydrolase ARH3 (Gallus gallus)	H355_07249	jcf7180006227223	1500326	1502946
Similar to Col8a2: Collagen alpha-2(VIII) chain (Mus musculus)	H355_07250	jcf7180006227223	1508312	1513866
Similar to EVA1B: Protein eva-1 homolog B (Homo sapiens)	H355_07254	jcf7180006227223	1582685	1583225
Similar to TRAPPC3: Trafficking protein particle complex subunit 3 (Gallus gallus)	H355_07251	jcf7180006227223	1539757	1543059
Similar to Lsm10: U7 snRNA-associated Sm-like protein LSm10 (Mus musculus)	H355_07256	jcf7180006227223	1601456	1601827
Similar to STK40: Serine/threonine-protein kinase 40 (Gallus gallus)	H355_07255	jcf7180006227223	1585719	1595755
Similar to CSF3R: Granulocyte colony-stimulating factor receptor (Homo sapiens)	H355_07259	jcf7180006227223	1619051	1631143
Similar to OSCP1: Protein OSCP1 (Homo sapiens)	H355_07257	jcf7180006227223	1602354	1611562
Similar to mrps15: 28S ribosomal protein S15%2C mitochondrial (Danio rerio)	H355_07258	jcf7180006227223	1612004	1618862
Similar to Grik3: Glutamate receptor ionotropic%2C kainate 3 (Mus musculus)	H355_07260	jcf7180006227223	1712271	1752291
Similar to DNALI1: Axonemal dynein light intermediate polypeptide 1 (Macaca fascicularis)	H355_07264	jcf7180006227223	1872985	1874607
Similar to ZC3H12A: Ribonuclease ZC3H12A (Bos taurus)	H355_07261	jcf7180006227223	1847161	1854602
Similar to SNIP1: Smad nuclear-interacting protein 1 (Homo sapiens)	H355_07263	jcf7180006227223	1870246	1872960
Similar to GNL2: Nucleolar GTP-binding protein 2 (Homo sapiens)	H355_07265	jcf7180006227223	1876898	1886760
Similar to MEAF6: Chromatin modification-related protein MEAF6 (Gallus gallus)	H355_07262	jcf7180006227223	1860564	1868936
Similar to RSPO1: R-spondin-1 (Homo sapiens)	H355_07266	jcf7180006227223	1893859	1897875
Similar to C1orf109: Uncharacterized protein C1orf109 (Homo sapiens)	H355_07267	jcf7180006227223	1958323	1969741
Similar to MANEAL: Glycoprotein endo-alpha-1%2C2-mannosidase-like protein (Homo sapiens)	H355_07270	jcf7180006227223	2043134	2045285
Similar to MTF1: Metal regulatory transcription factor 1 (Homo sapiens)	H355_07272	jcf7180006227223	2055645	2067245
Similar to YRDC: YrdC domain-containing protein%2C mitochondrial (Homo sapiens)	H355_07271	jcf7180006227223	2046912	2048990
Similar to Epha10: Ephrin type-A receptor 10 (Mus musculus)	H355_07268	jcf7180006227223	1992456	1996712
Similar to INPP5B: Type II inositol 1%2C4%2C5-trisphosphate 5-phosphatase (Homo sapiens)	H355_07273	jcf7180006227223	2068115	2087152
Similar to NEO1: Neogenin (Homo sapiens)	H355_07269	jcf7180006227223	1997841	2007184
Similar to UTP11: Probable U3 small nucleolar RNA-associated protein 11 (Homo sapiens)	H355_07276	jcf7180006227223	2107780	2130038
Similar to SF3A3: Splicing factor 3A subunit 3 (Homo sapiens)	H355_07274	jcf7180006227223	2089756	2096714
Similar to pou3f1-a: POU domain%2C class 3%2C transcription factor 1-A (Xenopus laevis)	H355_07277	jcf7180006227223	2148741	2149865
Similar to FHL3: Four and a half LIM domains protein 3 (Bos taurus)	H355_07275	jcf7180006227223	2101923	2103755
Similar to ext1c: Exostosin-1c (Danio rerio)	H355_07284	jcf7180006227223	2381387	2386497
Similar to GJA9: Gap junction alpha-9 protein (Homo sapiens)	H355_07279	jcf7180006227223	2354117	2355658
Similar to STMN1: Stathmin (Gallus gallus)	H355_07281	jcf7180006227223	2364172	2366720
Similar to PAQR7: Membrane progestin receptor alpha (Homo sapiens)	H355_07280	jcf7180006227223	2359164	2360189
Similar to Slc30a2: Zinc transporter 2 (Mus musculus)	H355_07285	jcf7180006227223	2387312	2389598
Similar to RRAGC: Ras-related GTP-binding protein C (Homo sapiens)	H355_07278	jcf7180006227223	2341479	2348306
Similar to PAFAH2: Platelet-activating factor acetylhydrolase 2%2C cytoplasmic (Homo sapiens)	H355_07282	jcf7180006227223	2376204	2378248
Protein of unknown function	H355_07283	jcf7180006227223	2378496	2379102
Similar to Pdik1l: Serine/threonine-protein kinase PDIK1L (Mus musculus)	H355_07287	jcf7180006227223	2396257	2399795
Protein of unknown function	H355_07288	jcf7180006227223	2410135	2411049
Similar to TRIM63: E3 ubiquitin-protein ligase TRIM63 (Homo sapiens)	H355_07286	jcf7180006227223	2390733	2393472
Similar to MECR: Trans-2-enoyl-CoA reductase%2C mitochondrial (Homo sapiens)	H355_07290	jcf7180006227223	2842261	2849818
Similar to PTPRU: Receptor-type tyrosine-protein phosphatase U (Gallus gallus)	H355_07289	jcf7180006227223	2794508	2836549
Similar to Srsf4: Serine/arginine-rich splicing factor 4 (Mus musculus)	H355_07291	jcf7180006227223	2850825	2860257
Similar to TMEM200A: Transmembrane protein 200A (Homo sapiens)	H355_07294	jcf7180006227223	2919227	2920432
Similar to L3mbtl3: Lethal(3)malignant brain tumor-like protein 3 (Mus musculus)	H355_07292	jcf7180006227223	2869505	2890284
Similar to phc2: Polyhomeotic-like protein 2 (Xenopus laevis)	H355_07293	jcf7180006227223	2893107	2900882
Similar to EPB41: Protein 4.1 (Canis lupus familiaris)	H355_07295	jcf7180006227223	2925850	2965480
Similar to TRNAU1AP: tRNA selenocysteine 1-associated protein 1 (Homo sapiens)	H355_07297	jcf7180006227223	3016567	3030008
Similar to CLIC4: Chloride intracellular channel protein 4 (Homo sapiens)	H355_07299	jcf7180006227223	3063311	3078349
Similar to SRRM1: Serine/arginine repetitive matrix protein 1 (Gallus gallus)	H355_07298	jcf7180006227223	3041715	3056897
Similar to CTGF: Connective tissue growth factor (Bos taurus)	H355_07296	jcf7180006227223	2994676	2998027
Similar to Mas1: Proto-oncogene Mas (Mus musculus)	H355_07305	jcf7180006227223	3213011	3213964
Protein of unknown function	H355_07307	jcf7180006227223	3228566	3229507
Similar to TMEM50A: Transmembrane protein 50A (Homo sapiens)	H355_07303	jcf7180006227223	3179322	3181947
Similar to syf2: Pre-mRNA-splicing factor syf2 (Xenopus laevis)	H355_07301	jcf7180006227223	3170303	3173262
Similar to KDM2A: Lysine-specific demethylase 2A (Homo sapiens)	H355_07309	jcf7180006227223	3232599	3267636
Similar to RUNX3: Runt-related transcription factor 3 (Homo sapiens)	H355_07300	jcf7180006227223	3097993	3125210
Similar to ALOXE3: Hydroperoxide isomerase ALOXE3 (Homo sapiens)	H355_07304	jcf7180006227223	3192279	3196728
Similar to Mrgprg: Mas-related G-protein coupled receptor member G (Mus musculus)	H355_07306	jcf7180006227223	3222125	3223054
Similar to Mrgprh: Mas-related G-protein coupled receptor member H (Rattus norvegicus)	H355_07308	jcf7180006227223	3230673	3231578
Similar to Rsrp1: Arginine/serine-rich protein 1 (Mus musculus)	H355_07302	jcf7180006227223	3173464	3176603
Similar to HPCAL1: Hippocalcin-like protein 1 (Gallus gallus)	H355_16447	jcf7180006209501	7747	10988
Similar to Class II histocompatibility antigen%2C B-L beta chain (Fragment) (Gallus gallus)	H355_16994	jcf7180006218999	352	1304
Similar to RIMS4: Regulating synaptic membrane exocytosis protein 4 (Homo sapiens)	H355_15832	jcf7180006212610	3263	13365
Similar to SERPINH1: Serpin H1 (Gallus gallus)	H355_15828	jcf7180006215994	8454	10096
Similar to Rps3: 40S ribosomal protein S3 (Mus musculus)	H355_15829	jcf7180006215994	15930	17130
Protein of unknown function	H355_16600	jcf7180006216383	716	1596
Similar to CDC25A: M-phase inducer phosphatase 1 (Homo sapiens)	H355_16039	jcf7180006226507	4026	13367
Similar to Pitpna: Phosphatidylinositol transfer protein alpha isoform (Mus musculus)	H355_16566	jcf7180006082119	697	5984
Similar to DOK6: Docking protein 6 (Homo sapiens)	H355_14081	jcf7180006223999	72582	81268
Similar to Rab32: Ras-related protein Rab-32 (Mus musculus)	H355_02541	jcf7180006227261	11622	13286
Similar to Grm1: Metabotropic glutamate receptor 1 (Rattus norvegicus)	H355_02542	jcf7180006227261	76347	111198
Similar to Cops7b: COP9 signalosome complex subunit 7b (Mus musculus)	H355_02544	jcf7180006227261	273958	279648
Protein of unknown function	H355_02543	jcf7180006227261	219720	220538
Similar to DIS3L2: DIS3-like exonuclease 2 (Homo sapiens)	H355_02545	jcf7180006227261	363472	370179
Similar to dis32: DIS3-like exonuclease 2 (Schizosaccharomyces pombe (strain 972 / ATCC 24843))	H355_02546	jcf7180006227261	452831	456798
Similar to ALPI: Intestinal-type alkaline phosphatase (Homo sapiens)	H355_02548	jcf7180006227261	464535	467379
Similar to phoA: Alkaline phosphatase (Escherichia fergusonii (strain ATCC 35469 / DSM 13698 / CDC 0568-73))	H355_02547	jcf7180006227261	461324	463961
Similar to slc12a9: Solute carrier family 12 member 9 (Xenopus laevis)	H355_02550	jcf7180006227261	480788	489126
Similar to Ecel1: Endothelin-converting enzyme-like 1 (Rattus norvegicus)	H355_02549	jcf7180006227261	467932	474097
Similar to PRSS56: Serine protease 56 (Homo sapiens)	H355_02551	jcf7180006227261	491142	496464
Similar to CHRND: Acetylcholine receptor subunit delta (Gallus gallus)	H355_02552	jcf7180006227261	497158	500320
Similar to CHRNG: Acetylcholine receptor subunit gamma (Gallus gallus)	H355_02553	jcf7180006227261	501072	505117
Similar to EIF4E2: Eukaryotic translation initiation factor 4E type 2 (Homo sapiens)	H355_02554	jcf7180006227261	519741	527378
Similar to Cyp21: Steroid 21-hydroxylase (Mus musculus)	H355_02555	jcf7180006227261	538375	563507
Similar to Cyp2j6: Cytochrome P450 2J6 (Mus musculus)	H355_02556	jcf7180006227261	567725	572990
Similar to Cyp4e5: Cytochrome P450 4e5%2C mitochondrial (Drosophila mettleri)	H355_02557	jcf7180006227261	575800	580909
Similar to Eif2b5: Translation initiation factor eIF-2B subunit epsilon (Rattus norvegicus)	H355_02562	jcf7180006227261	661676	678643
Similar to Cyp305a1: Probable cytochrome P450 305a1 (Drosophila melanogaster)	H355_02558	jcf7180006227261	585819	590245
Similar to ABCC5: Multidrug resistance-associated protein 5 (Homo sapiens)	H355_02561	jcf7180006227261	620522	655195
Similar to CAPN10: Calpain-10 (Homo sapiens)	H355_02559	jcf7180006227261	596658	601929
Similar to RNPEPL1: Arginyl aminopeptidase-like 1 (Homo sapiens)	H355_02560	jcf7180006227261	607844	617743
Similar to METTL13: Methyltransferase-like protein 13 (Bos taurus)	H355_02569	jcf7180006227261	760740	763900
Similar to VWA5B2: von Willebrand factor A domain-containing protein 5B2 (Homo sapiens)	H355_02567	jcf7180006227261	750716	757964
Similar to dvl3: Segment polarity protein dishevelled homolog DVL-3 (Xenopus tropicalis)	H355_02563	jcf7180006227261	681679	707616
Similar to PSMD2: 26S proteasome non-ATPase regulatory subunit 2 (Bos taurus)	H355_02572	jcf7180006227261	783455	788942
Similar to PHF13: PHD finger protein 13 (Homo sapiens)	H355_02566	jcf7180006227261	742249	744792
Similar to AP2M1: AP-2 complex subunit mu (Gallus gallus)	H355_02564	jcf7180006227261	718967	733424
Similar to ABCF3: ATP-binding cassette sub-family F member 3 (Homo sapiens)	H355_02565	jcf7180006227261	733942	741062
Similar to mul1a: Mitochondrial ubiquitin ligase activator of nfkb 1-A (Danio rerio)	H355_02570	jcf7180006227261	773647	775119
Similar to ALG3: Dol-P-Man:Man(5)GlcNAc(2)-PP-Dol alpha-1%2C3-mannosyltransferase (Homo sapiens)	H355_02568	jcf7180006227261	758443	760562
Similar to ECE2: Endothelin-converting enzyme 2 (Homo sapiens)	H355_02571	jcf7180006227261	775905	782510
Similar to Eif4g1: Eukaryotic translation initiation factor 4 gamma 1 (Mus musculus)	H355_02573	jcf7180006227261	792080	806805
Similar to HSPB7: Heat shock protein beta-7 (Homo sapiens)	H355_02575	jcf7180006227261	813969	815098
Similar to THPO: Thrombopoietin (Canis lupus familiaris)	H355_02578	jcf7180006227261	839034	840811
Similar to Fam131a: Protein FAM131A (Mus musculus)	H355_02574	jcf7180006227261	809204	812619
Similar to CLCN2: Chloride channel protein 2 (Cavia porcellus)	H355_02576	jcf7180006227261	815536	825036
Similar to chrd: Chordin (Xenopus laevis)	H355_02577	jcf7180006227261	827015	833155
Similar to POLR2H: DNA-directed RNA polymerases I%2C II%2C and III subunit RPABC3 (Homo sapiens)	H355_02579	jcf7180006227261	841633	843385
Similar to EPHB3: Ephrin type-B receptor 3 (Fragment) (Gallus gallus)	H355_02580	jcf7180006227261	857770	872735
Similar to SENP5: Sentrin-specific protease 5 (Homo sapiens)	H355_02581	jcf7180006227261	957880	969536
Similar to KNG1: Kininogen-1 (Homo sapiens)	H355_02585	jcf7180006227261	1062631	1080416
Similar to FETUB: Fetuin-B (Bos taurus)	H355_02583	jcf7180006227261	1041545	1048698
Similar to Ahsg: Alpha-2-HS-glycoprotein (Rattus norvegicus)	H355_02582	jcf7180006227261	1029414	1036176
Similar to HRG: Histidine-rich glycoprotein (Homo sapiens)	H355_02584	jcf7180006227261	1050992	1059738
Similar to EIF4A2: Eukaryotic initiation factor 4A-II (Gallus gallus)	H355_02586	jcf7180006227261	1092447	1100454
Similar to RFC4: Replication factor C subunit 4 (Homo sapiens)	H355_02587	jcf7180006227261	1100933	1111727
Similar to MCF2L2: Probable guanine nucleotide exchange factor MCF2L2 (Homo sapiens)	H355_02588	jcf7180006227261	1150718	1185560
Similar to B3GNT5: Lactosylceramide 1%2C3-N-acetyl-beta-D-glucosaminyltransferase (Sus scrofa)	H355_02589	jcf7180006227261	1197499	1198506
Similar to LAMP3: Lysosome-associated membrane glycoprotein 3 (Homo sapiens)	H355_02593	jcf7180006227261	1268151	1273814
Similar to MCCC1: Methylcrotonoyl-CoA carboxylase subunit alpha%2C mitochondrial (Homo sapiens)	H355_02594	jcf7180006227261	1283238	1296462
Similar to ARHGEF25: Rho guanine nucleotide exchange factor 25 (Homo sapiens)	H355_02590	jcf7180006227261	1228538	1238837
Similar to DCUN1D1: DCN1-like protein 1 (Gallus gallus)	H355_02595	jcf7180006227261	1310107	1316463
Protein of unknown function	H355_02591	jcf7180006227261	1244687	1252080
Protein of unknown function	H355_02592	jcf7180006227261	1254744	1258081
Similar to ATP11B: Probable phospholipid-transporting ATPase IF (Homo sapiens)	H355_02596	jcf7180006227261	1327929	1363087
Similar to SOX2: Transcription factor SOX-2 (Gallus gallus)	H355_02597	jcf7180006227261	1753607	1754554
Similar to DNAJC19: Mitochondrial import inner membrane translocase subunit TIM14 (Bos taurus)	H355_02598	jcf7180006227261	1965425	1968000
Similar to ccdc39: Coiled-coil domain-containing protein 39 (Xenopus tropicalis)	H355_02600	jcf7180006227261	2051546	2067416
Similar to Fxr1: Fragile X mental retardation syndrome-related protein 1 (Mus musculus)	H355_02599	jcf7180006227261	1970663	2001176
Similar to TTC14: Tetratricopeptide repeat protein 14 (Homo sapiens)	H355_02601	jcf7180006227261	2068806	2077519
Similar to PEX5L: PEX5-related protein (Homo sapiens)	H355_02602	jcf7180006227261	2220631	2254277
Similar to Mrpl47: 39S ribosomal protein L47%2C mitochondrial (Mus musculus)	H355_02605	jcf7180006227261	2309544	2311865
Similar to GNB4: Guanine nucleotide-binding protein subunit beta-4 (Homo sapiens)	H355_02607	jcf7180006227261	2370546	2376923
Similar to USP13: Ubiquitin carboxyl-terminal hydrolase 13 (Gallus gallus)	H355_02603	jcf7180006227261	2265822	2304857
Similar to Actl6a: Actin-like protein 6A (Mus musculus)	H355_02606	jcf7180006227261	2314327	2320700
Similar to NDUFB5: NADH dehydrogenase [ubiquinone] 1 beta subcomplex subunit 5%2C mitochondrial (Macaca fascicularis)	H355_02604	jcf7180006227261	2306329	2309107
Similar to Zmat3: Zinc finger matrin-type protein 3 (Rattus norvegicus)	H355_02611	jcf7180006227261	2454688	2459738
Similar to PIK3CA: Phosphatidylinositol 4%2C5-bisphosphate 3-kinase catalytic subunit alpha isoform (Bos taurus)	H355_02610	jcf7180006227261	2417434	2436219
Similar to ZNF639: Zinc finger protein 639 (Homo sapiens)	H355_02609	jcf7180006227261	2404225	2407544
Similar to Mfn1: Mitofusin-1 (Rattus norvegicus)	H355_02608	jcf7180006227261	2384066	2400341
Similar to KCNMB2: Calcium-activated potassium channel subunit beta-2 (Homo sapiens)	H355_02612	jcf7180006227261	2489269	2496402
Similar to TBL1XR1: F-box-like/WD repeat-containing protein TBL1XR1 (Homo sapiens)	H355_02613	jcf7180006227261	2873020	2886038
Similar to NAALADL2: Inactive N-acetylated-alpha-linked acidic dipeptidase-like protein 2 (Homo sapiens)	H355_02614	jcf7180006227261	3180320	3379008
Similar to NLGN1: Neuroligin-1 (Homo sapiens)	H355_02615	jcf7180006227261	3573212	3580214
Similar to SPATA16: Spermatogenesis-associated protein 16 (Macaca fascicularis)	H355_02616	jcf7180006227261	3968817	4051502
Similar to ECT2: Protein ECT2 (Homo sapiens)	H355_02617	jcf7180006227261	4061606	4084195
Similar to NCEH1: Neutral cholesterol ester hydrolase 1 (Homo sapiens)	H355_02618	jcf7180006227261	4089132	4104127
Similar to TNFSF10: Tumor necrosis factor ligand superfamily member 10 (Homo sapiens)	H355_02619	jcf7180006227261	4124044	4129614
Similar to GHSR: Growth hormone secretagogue receptor type 1 (Homo sapiens)	H355_02620	jcf7180006227261	4136891	4140370
Similar to Fndc3c1: Fibronectin type III domain containing protein 3C1 (Mus musculus)	H355_02621	jcf7180006227261	4148167	4179505
Similar to FNDC3B: Fibronectin type III domain-containing protein 3B (Homo sapiens)	H355_02622	jcf7180006227261	4179926	4263581
Similar to PLD1: Phospholipase D1 (Cricetulus griseus)	H355_02623	jcf7180006227261	4350707	4377488
Similar to Mink1: Misshapen-like kinase 1 (Mus musculus)	H355_02624	jcf7180006227261	4465574	4481587
Similar to SLC2A2: Solute carrier family 2%2C facilitated glucose transporter member 2 (Gallus gallus)	H355_02626	jcf7180006227261	4525596	4532194
Similar to Rpl22l1: 60S ribosomal protein L22-like 1 (Mus musculus)	H355_02628	jcf7180006227261	4543620	4545427
Similar to Tnik: Traf2 and NCK-interacting protein kinase (Mus musculus)	H355_02625	jcf7180006227261	4494019	4521224
Similar to EIF5A2: Eukaryotic translation initiation factor 5A-2 (Gallus gallus)	H355_02627	jcf7180006227261	4537043	4539769
Similar to SLC7A14: Probable cationic amino acid transporter (Homo sapiens)	H355_02629	jcf7180006227261	4582196	4592110
Similar to PHC3: Polyhomeotic-like protein 3 (Homo sapiens)	H355_02633	jcf7180006227261	4650445	4670600
Similar to GPR160: Probable G-protein coupled receptor 160 (Homo sapiens)	H355_02634	jcf7180006227261	4678274	4679293
Similar to PRKCI: Protein kinase C iota type (Pongo abelii)	H355_02632	jcf7180006227261	4628097	4648744
Similar to SKIL: Ski-like protein (Pongo abelii)	H355_02631	jcf7180006227261	4611717	4621740
Similar to CLDN11: Claudin-11 (Bos taurus)	H355_02630	jcf7180006227261	4599717	4604488
Similar to Lrrc34: Leucine-rich repeat-containing protein 34 (Mus musculus)	H355_02639	jcf7180006227261	4742380	4750150
Similar to LRRC31: Leucine-rich repeat-containing protein 31 (Homo sapiens)	H355_02637	jcf7180006227261	4723087	4728327
Similar to LRRIQ4: Leucine-rich repeat and IQ domain-containing protein 4 (Homo sapiens)	H355_02638	jcf7180006227261	4737687	4741002
Similar to SEC62: Translocation protein SEC62 (Gallus gallus)	H355_02635	jcf7180006227261	4684052	4697182
Similar to SAMD7: Sterile alpha motif domain-containing protein 7 (Homo sapiens)	H355_02636	jcf7180006227261	4703620	4710065
Similar to MYNN: Myoneurin (Bos taurus)	H355_02640	jcf7180006227261	4751155	4760206
Similar to MECOM: MDS1 and EVI1 complex locus protein MDS1 (Homo sapiens)	H355_02641	jcf7180006227261	4911633	4912218
Similar to MECOM: MDS1 and EVI1 complex locus protein EVI1 (Homo sapiens)	H355_02642	jcf7180006227261	5033913	5076266
Similar to MEGF6: Multiple epidermal growth factor-like domains protein 6 (Homo sapiens)	H355_02643	jcf7180006227261	5081847	5210263
Similar to GOLIM4: Golgi integral membrane protein 4 (Homo sapiens)	H355_02644	jcf7180006227261	5296855	5320662
Similar to SERPINI1: Neuroserpin (Gallus gallus)	H355_02646	jcf7180006227261	5354684	5373029
Protein of unknown function	H355_02645	jcf7180006227261	5334049	5334985
Protein of unknown function	H355_02649	jcf7180006227261	5459465	5464437
Similar to PDCD10: Programmed cell death protein 10 (Gallus gallus)	H355_02647	jcf7180006227261	5398465	5403341
Similar to ZBBX: Zinc finger B-box domain-containing protein 1 (Homo sapiens)	H355_02648	jcf7180006227261	5454914	5459347
Similar to PCDHAC1: Protocadherin alpha-C1 (Homo sapiens)	H355_02654	jcf7180006227261	5858001	5870949
Similar to BCHE: Cholinesterase (Oryctolagus cuniculus)	H355_02650	jcf7180006227261	5751863	5757820
Similar to Pcdh8: Protocadherin-8 (Rattus norvegicus)	H355_02653	jcf7180006227261	5844509	5846131
Similar to Cdh12: Cadherin-12 (Mus musculus)	H355_02652	jcf7180006227261	5833948	5835159
Similar to CDH2: Cadherin-2 (Fragment) (Cricetulus griseus)	H355_02651	jcf7180006227261	5804290	5828381
Similar to MDFI: MyoD family inhibitor (Homo sapiens)	H355_16457	jcf7180006220071	1918	2787
Similar to SH3YL1: SH3 domain-containing YSC84-like protein 1 (Homo sapiens)	H355_16164	jcf7180006209507	1179	10679
Similar to OR52B2: Olfactory receptor 52B2 (Homo sapiens)	H355_15224	jcf7180006218210	11172	12146
Similar to UBQLN1: Ubiquilin-1 (Pongo abelii)	H355_15225	jcf7180006218210	19305	20483
Similar to TMEM200A: Transmembrane protein 200A (Homo sapiens)	H355_13681	jcf7180006226462	51817	53286
Similar to SMLR1: Small leucine-rich protein 1 (Homo sapiens)	H355_13682	jcf7180006226462	193838	196496
Similar to TMEM154: Transmembrane protein 154 (Homo sapiens)	H355_15481	jcf7180006216226	4141	8009
Similar to METTL15: Probable methyltransferase-like protein 15 (Bos taurus)	H355_14013	jcf7180006217848	75482	85433
Similar to Thop1: Thimet oligopeptidase (Mus musculus)	H355_16527	jcf7180006208508	1945	6073
Similar to GEMIN6: Gem-associated protein 6 (Homo sapiens)	H355_09776	jcf7180006226689	53206	55664
Similar to SR30: Serine/arginine-rich splicing factor SR30 (Arabidopsis thaliana)	H355_09777	jcf7180006226689	57015	63520
Similar to GALM: Aldose 1-epimerase (Sus scrofa)	H355_09774	jcf7180006226689	37321	46707
Similar to HNRNPLL: Heterogeneous nuclear ribonucleoprotein L-like (Homo sapiens)	H355_09773	jcf7180006226689	3914	27995
Similar to SRSF7: Serine/arginine-rich splicing factor 7 (Bos taurus)	H355_09775	jcf7180006226689	46662	52720
Similar to ARHGEF33: Rho guanine nucleotide exchange factor 33 (Homo sapiens)	H355_09779	jcf7180006226689	102454	116904
Similar to DHX57: Putative ATP-dependent RNA helicase DHX57 (Homo sapiens)	H355_09778	jcf7180006226689	65747	83095
Similar to SOS1: Son of sevenless homolog 1 (Homo sapiens)	H355_09780	jcf7180006226689	125207	139863
Similar to h2afx: Histone H2AX (Xenopus laevis)	H355_09781	jcf7180006226689	140861	168746
Similar to Map4k3: Mitogen-activated protein kinase kinase kinase kinase 3 (Rattus norvegicus)	H355_09782	jcf7180006226689	171792	249655
Similar to Uncharacterized protein C20orf196 homolog (Bos taurus)	H355_09784	jcf7180006226689	366642	367782
Similar to GPCPD1: Glycerophosphocholine phosphodiesterase GPCPD1 (Homo sapiens)	H355_09783	jcf7180006226689	255610	302132
Similar to CHGB: Secretogranin-1 (Homo sapiens)	H355_09785	jcf7180006226689	383641	394652
Similar to MCM8: DNA helicase MCM8 (Gallus gallus)	H355_09787	jcf7180006226689	408639	419998
Similar to Crls1: Cardiolipin synthase (CMP-forming) (Rattus norvegicus)	H355_09788	jcf7180006226689	422818	425061
Similar to TRMT6: tRNA (adenine(58)-N(1))-methyltransferase non-catalytic subunit TRM6 (Bos taurus)	H355_09786	jcf7180006226689	397918	408412
Similar to PARP1: Poly [ADP-ribose] polymerase 1 (Gallus gallus)	H355_09789	jcf7180006226689	509882	535758
Protein of unknown function	H355_09790	jcf7180006226689	540163	554019
Similar to Lin9: Protein lin-9 homolog (Mus musculus)	H355_09792	jcf7180006226689	564666	569866
Protein of unknown function	H355_09791	jcf7180006226689	554679	560270
Protein of unknown function	H355_09793	jcf7180006226689	571630	572024
Similar to Homeobox protein MIXL1 (Gallus gallus)	H355_09794	jcf7180006226689	572938	573986
Similar to ACBD3: Golgi resident protein GCP60 (Homo sapiens)	H355_09795	jcf7180006226689	590530	604597
Similar to Sde2: Protein SDE2 homolog (Mus musculus)	H355_09797	jcf7180006226689	633332	640608
Similar to Tmem63a: CSC1-like protein 1 (Mus musculus)	H355_09799	jcf7180006226689	662754	688532
Similar to LEFTY2: Left-right determination factor 2 (Homo sapiens)	H355_09798	jcf7180006226689	646458	649415
Similar to Histone H3.3 (Xenopus laevis)	H355_09796	jcf7180006226689	616313	620391
Similar to Srp9: Signal recognition particle 9 kDa protein (Mus musculus)	H355_09801	jcf7180006226689	722184	726105
Similar to EPHX1: Epoxide hydrolase 1 (Homo sapiens)	H355_09800	jcf7180006226689	698961	705659
Similar to LBR: Lamin-B receptor (Gallus gallus)	H355_09803	jcf7180006226689	864440	874115
Similar to ENAH: Protein enabled homolog (Homo sapiens)	H355_09802	jcf7180006226689	798492	836819
Similar to DNAH14: Dynein heavy chain 14%2C axonemal (Homo sapiens)	H355_09804	jcf7180006226689	887355	894176
Similar to Wdr26: WD repeat-containing protein 26 (Mus musculus)	H355_09805	jcf7180006226689	975918	1002851
Similar to NVL: Nuclear valosin-containing protein-like (Homo sapiens)	H355_09807	jcf7180006226689	1016161	1043493
Similar to DEGS1: Sphingolipid delta(4)-desaturase DES1 (Gallus gallus)	H355_09808	jcf7180006226689	1049912	1054292
Similar to CNIH4: Protein cornichon homolog 4 (Pongo abelii)	H355_09806	jcf7180006226689	1011038	1016036
Similar to FBXO28: F-box only protein 28 (Homo sapiens)	H355_09809	jcf7180006226689	1060221	1070842
Similar to TP53BP2: Apoptosis-stimulating of p53 protein 2 (Homo sapiens)	H355_09810	jcf7180006226689	1079446	1115659
Similar to SRI: Sorcin (Cricetulus griseus)	H355_09813	jcf7180006226689	1155210	1169902
Protein of unknown function	H355_09812	jcf7180006226689	1143786	1153691
Similar to CAPN2: Calpain-2 catalytic subunit (Gallus gallus)	H355_09811	jcf7180006226689	1120620	1139487
Similar to SUSD4: Sushi domain-containing protein 4 (Homo sapiens)	H355_09814	jcf7180006226689	1265912	1271759
Similar to TLR5: Toll-like receptor 5 (Homo sapiens)	H355_09815	jcf7180006226689	1291033	1296902
Similar to DISP1: Protein dispatched homolog 1 (Homo sapiens)	H355_09816	jcf7180006226689	1323339	1355497
Similar to Aida: Axin interactor%2C dorsalization-associated protein (Mus musculus)	H355_09818	jcf7180006226689	1434028	1453139
Similar to BROX: BRO1 domain-containing protein BROX (Homo sapiens)	H355_09817	jcf7180006226689	1421913	1432275
Similar to MIA2: Melanoma inhibitory activity protein 2 (Homo sapiens)	H355_09821	jcf7180006226689	1472545	1481224
Protein of unknown function	H355_09820	jcf7180006226689	1469944	1472401
Similar to MIA3: Melanoma inhibitory activity protein 3 (Bos taurus)	H355_09819	jcf7180006226689	1457689	1468982
Similar to TAF1A: TATA box-binding protein-associated factor RNA polymerase I subunit A (Homo sapiens)	H355_09822	jcf7180006226689	1484463	1494502
Similar to Hhipl2: HHIP-like protein 2 (Mus musculus)	H355_09823	jcf7180006226689	1498398	1506641
Similar to DUSP10: Dual specificity protein phosphatase 10 (Bos taurus)	H355_09824	jcf7180006226689	1741811	1745058
Similar to HLX: H2.0-like homeobox protein (Bos taurus)	H355_09825	jcf7180006226689	1988773	1991454
Similar to Cbs: Cystathionine beta-synthase (Rattus norvegicus)	H355_14791	jcf7180006208542	17232	18466
Similar to ARRDC3: Arrestin domain-containing protein 3 (Homo sapiens)	H355_12213	jcf7180006226298	521882	531388
Protein of unknown function	H355_12214	jcf7180006226298	598656	639287
Similar to MBLAC2: Metallo-beta-lactamase domain-containing protein 2 (Gallus gallus)	H355_12218	jcf7180006226298	870443	874160
Similar to LYSMD3: LysM and putative peptidoglycan-binding domain-containing protein 3 (Gallus gallus)	H355_12216	jcf7180006226298	844787	846950
Similar to GPR98: G-protein coupled receptor 98 (Homo sapiens)	H355_12215	jcf7180006226298	716561	840175
Similar to POLR3G: DNA-directed RNA polymerase III subunit RPC7 (Homo sapiens)	H355_12217	jcf7180006226298	852589	867144
Similar to ZNF707: Zinc finger protein 707 (Homo sapiens)	H355_12219	jcf7180006226298	880731	881309
Similar to RNF17: RING finger protein 17 (Homo sapiens)	H355_15802	jcf7180006213844	2792	16523
Similar to TSNARE1: t-SNARE domain-containing protein 1 (Homo sapiens)	H355_16442	jcf7180006210736	1760	5171
Similar to ZNF282: Zinc finger protein 282 (Homo sapiens)	H355_16443	jcf7180006210736	7097	10735
Similar to RALA: Ras-related protein Ral-A (Saguinus oedipus)	H355_15242	jcf7180006224801	20971	25197
Similar to FAM102A: Protein FAM102A (Homo sapiens)	H355_12885	jcf7180006226949	7208	19283
Similar to ENG: Endoglin (Homo sapiens)	H355_12890	jcf7180006226949	43486	51226
Similar to AK1: Adenylate kinase isoenzyme 1 (Gallus gallus)	H355_12889	jcf7180006226949	38208	40817
Similar to ST6GALNAC6: Alpha-N-acetylgalactosaminide alpha-2%2C6-sialyltransferase 6 (Homo sapiens)	H355_12888	jcf7180006226949	32877	35100
Similar to DPM2: Dolichol phosphate-mannose biosynthesis regulatory protein (Bos taurus)	H355_12886	jcf7180006226949	25813	27430
Similar to SH2D3C: SH2 domain-containing protein 3C (Homo sapiens)	H355_12893	jcf7180006226949	64694	81405
Protein of unknown function	H355_12887	jcf7180006226949	30040	30639
Similar to Tor2a: Torsin-2A (Mus musculus)	H355_12894	jcf7180006226949	81962	84376
Similar to CDK9: Cyclin-dependent kinase 9 (Gallus gallus)	H355_12892	jcf7180006226949	57436	62257
Similar to FPGS: Folylpolyglutamate synthase%2C mitochondrial (Bos taurus)	H355_12891	jcf7180006226949	52806	56394
Similar to TTC16: Tetratricopeptide repeat protein 16 (Macaca fascicularis)	H355_12895	jcf7180006226949	85221	89413
Similar to Golga2: Golgin subfamily A member 2 (Mus musculus)	H355_12901	jcf7180006226949	148028	164599
Similar to trub2: Probable tRNA pseudouridine synthase 2 (Xenopus tropicalis)	H355_12900	jcf7180006226949	141328	144167
Protein of unknown function	H355_12902	jcf7180006226949	164766	165261
Similar to CERCAM: Probable inactive glycosyltransferase 25 family member 3 (Bos taurus)	H355_12896	jcf7180006226949	91562	95939
Similar to Coq4: Ubiquinone biosynthesis protein COQ4 homolog%2C mitochondrial (Rattus norvegicus)	H355_12899	jcf7180006226949	137907	141227
Similar to SLC27A4: Long-chain fatty acid transport protein 4 (Homo sapiens)	H355_12898	jcf7180006226949	129302	135092
Similar to URM1: Ubiquitin-related modifier 1 (Gallus gallus)	H355_12897	jcf7180006226949	107105	107899
Similar to ODF2: Outer dense fiber protein 2 (Gallus gallus)	H355_12907	jcf7180006226949	265273	276635
Similar to PTGES2: Prostaglandin E synthase 2 (Bos taurus)	H355_12906	jcf7180006226949	256425	259923
Similar to CIZ1: Cip1-interacting zinc finger protein (Homo sapiens)	H355_12904	jcf7180006226949	233981	252644
Similar to DNM1: Dynamin-1 (Homo sapiens)	H355_12903	jcf7180006226949	176497	226249
Similar to UPF0184 protein C9orf16 homolog (Taeniopygia guttata)	H355_12905	jcf7180006226949	254062	255827
Similar to GLE1: Nucleoporin GLE1 (Pongo abelii)	H355_12908	jcf7180006226949	278137	285661
Similar to SPTAN1: Spectrin alpha chain%2C non-erythrocytic 1 (Gallus gallus)	H355_12909	jcf7180006226949	288461	333289
Similar to pkn2: Serine/threonine-protein kinase N2 (Danio rerio)	H355_12912	jcf7180006226949	362546	379227
Similar to Set: Protein SET (Mus musculus)	H355_12911	jcf7180006226949	351620	357348
Similar to Zdhhc12: Probable palmitoyltransferase ZDHHC12 (Rattus norvegicus)	H355_12913	jcf7180006226949	382351	385214
Similar to Wdr34: WD repeat-containing protein 34 (Mus musculus)	H355_12910	jcf7180006226949	333534	338627
Similar to Lrrc8a: Volume-regulated anion channel subunit LRRC8A (Mus musculus)	H355_12919	jcf7180006226949	450309	455137
Similar to ENDOG: Endonuclease G%2C mitochondrial (Homo sapiens)	H355_12916	jcf7180006226949	418467	420981
Similar to PHYHD1: Phytanoyl-CoA dioxygenase domain-containing protein 1 (Homo sapiens)	H355_12920	jcf7180006226949	464870	470224
Similar to Fam73b: Mitoguardin-2 (Mus musculus)	H355_12924	jcf7180006226949	527231	538740
Similar to TBC1D13: TBC1 domain family member 13 (Homo sapiens)	H355_12915	jcf7180006226949	407421	414513
Similar to NUP188: Nucleoporin NUP188 homolog (Homo sapiens)	H355_12922	jcf7180006226949	475016	498969
Similar to DOLPP1: Dolichyldiphosphatase 1 (Plecturocebus moloch)	H355_12925	jcf7180006226949	544484	556830
Similar to DOLK: Dolichol kinase (Bos taurus)	H355_12921	jcf7180006226949	472459	474030
Similar to SH3GLB2: Endophilin-B2 (Gallus gallus)	H355_12923	jcf7180006226949	501641	525117
Similar to ZER1: Protein zer-1 homolog (Homo sapiens)	H355_12914	jcf7180006226949	393378	403345
Similar to KYAT1: Kynurenine--oxoglutarate transaminase 1 (Homo sapiens)	H355_12918	jcf7180006226949	430425	438039
Similar to D2Wsu81e: Putative methyltransferase C9orf114 homolog (Mus musculus)	H355_12917	jcf7180006226949	421947	426357
Similar to UGGT2: UDP-glucose:glycoprotein glucosyltransferase 2 (Homo sapiens)	H355_15147	jcf7180006211541	10735	24148
Similar to CFAP45: Cilia- and flagella-associated protein 45 (Homo sapiens)	H355_16870	jcf7180006216180	2	1423
Protein of unknown function	H355_16871	jcf7180006216180	1466	1603
Similar to TRPC4AP: Short transient receptor potential channel 4-associated protein (Homo sapiens)	H355_15426	jcf7180006214097	1515	5954
Similar to MYH7: Myosin-7 (Homo sapiens)	H355_15427	jcf7180006214097	8127	22705
Similar to Matn2: Matrilin-2 (Mus musculus)	H355_05138	jcf7180006226683	17016	51525
Similar to MDC1: Mediator of DNA damage checkpoint protein 1 (Sus scrofa)	H355_05137	jcf7180006226683	740	14333
Similar to MTDH: Protein LYRIC (Homo sapiens)	H355_05141	jcf7180006226683	142079	171031
Similar to Laptm4b: Lysosomal-associated transmembrane protein 4B (Rattus norvegicus)	H355_05139	jcf7180006226683	88932	106695
Protein of unknown function	H355_05140	jcf7180006226683	112526	125785
Similar to cpq: Carboxypeptidase Q (Xenopus laevis)	H355_05142	jcf7180006226683	291857	459432
Similar to SDC2: Syndecan-2 (Bos taurus)	H355_05143	jcf7180006226683	469088	521699
Similar to MTERF3: Transcription termination factor 3%2C mitochondrial (Gallus gallus)	H355_05145	jcf7180006226683	601606	617790
Similar to UQCRB: Cytochrome b-c1 complex subunit 7 (Pongo abelii)	H355_05146	jcf7180006226683	619239	621978
Similar to Gdf6: Growth/differentiation factor 6 (Mus musculus)	H355_05147	jcf7180006226683	649496	658650
Similar to PTDSS1: Phosphatidylserine synthase 1 (Gallus gallus)	H355_05144	jcf7180006226683	575072	601334
Similar to Protein C8orf37 homolog (Mus musculus)	H355_05148	jcf7180006226683	939574	945478
Similar to PLEKHF2: Pleckstrin homology domain-containing family F member 2 (Gallus gallus)	H355_05149	jcf7180006226683	966082	966831
Similar to TP53INP1: Tumor protein p53-inducible nuclear protein 1 (Homo sapiens)	H355_05151	jcf7180006226683	1022073	1027233
Similar to CCNE2: G1/S-specific cyclin-E2 (Homo sapiens)	H355_05152	jcf7180006226683	1039387	1049000
Similar to INTS8: Integrator complex subunit 8 (Homo sapiens)	H355_05153	jcf7180006226683	1050267	1069212
Similar to NDUFAF6: NADH dehydrogenase (ubiquinone) complex I%2C assembly factor 6 (Homo sapiens)	H355_05150	jcf7180006226683	985327	1001120
Similar to CadN: Neural-cadherin (Drosophila melanogaster)	H355_05154	jcf7180006226683	1069871	1100836
Similar to DPY19L4: Probable C-mannosyltransferase DPY19L4 (Homo sapiens)	H355_05156	jcf7180006226683	1123894	1133550
Protein of unknown function	H355_05155	jcf7180006226683	1112496	1120497
Similar to KIAA1429: Protein virilizer homolog (Homo sapiens)	H355_05158	jcf7180006226683	1231747	1254434
Similar to Rnf41: E3 ubiquitin-protein ligase NRDP1 (Mus musculus)	H355_05159	jcf7180006226683	1263867	1273445
Similar to ESRP1: Epithelial splicing regulatory protein 1 (Homo sapiens)	H355_05157	jcf7180006226683	1199464	1226894
Similar to FSBP: Fibrinogen silencer-binding protein (Homo sapiens)	H355_05160	jcf7180006226683	1290862	1296042
Similar to RAD54B: DNA repair and recombination protein RAD54B (Gallus gallus)	H355_05161	jcf7180006226683	1305722	1330308
Similar to GEM: GTP-binding protein GEM (Homo sapiens)	H355_05162	jcf7180006226683	1366382	1372122
Similar to CDH17: Cadherin-17 (Homo sapiens)	H355_05163	jcf7180006226683	1399173	1418277
Similar to RBM12B: RNA-binding protein 12B (Pongo abelii)	H355_05165	jcf7180006226683	1543353	1545449
Similar to FAM92A1: Protein FAM92A1 (Bos taurus)	H355_05166	jcf7180006226683	1552311	1564771
Similar to PDP1: [Pyruvate dehydrogenase [acetyl-transferring]]-phosphatase 1%2C mitochondrial (Homo sapiens)	H355_05164	jcf7180006226683	1489180	1539581
Similar to NALCN: Sodium leak channel non-selective protein (Homo sapiens)	H355_05168	jcf7180006226683	2041863	2072599
Protein of unknown function	H355_05167	jcf7180006226683	1974675	2041819
Similar to TMTC4: Transmembrane and TPR repeat-containing protein 4 (Homo sapiens)	H355_05169	jcf7180006226683	2265632	2291647
Similar to Ggact: Gamma-glutamylaminecyclotransferase (Rattus norvegicus)	H355_05170	jcf7180006226683	2319406	2321630
Similar to PCCA: Propionyl-CoA carboxylase alpha chain%2C mitochondrial (Homo sapiens)	H355_05171	jcf7180006226683	2323260	2337151
Similar to Zic5: Zinc finger protein ZIC 5 (Mus musculus)	H355_05173	jcf7180006226683	2636770	2638769
Similar to ZIC2: Zinc finger protein ZIC 2 (Homo sapiens)	H355_05172	jcf7180006226683	2624684	2629472
Similar to Clybl: Citrate lyase subunit beta-like protein%2C mitochondrial (Mus musculus)	H355_05174	jcf7180006226683	2658811	2680289
Protein of unknown function	H355_05175	jcf7180006226683	2683243	2696992
Similar to GPR183: G-protein coupled receptor 183 (Homo sapiens)	H355_05177	jcf7180006226683	2864774	2865829
Similar to TM9SF2: Transmembrane 9 superfamily member 2 (Pongo abelii)	H355_05176	jcf7180006226683	2816421	2837839
Similar to UBAC2: Ubiquitin-associated domain-containing protein 2 (Gallus gallus)	H355_05178	jcf7180006226683	2866678	2891278
Similar to DOCK9: Dedicator of cytokinesis protein 9 (Homo sapiens)	H355_05179	jcf7180006226683	3010893	3097394
Similar to SLC15A1: Solute carrier family 15 member 1 (Canis lupus familiaris)	H355_05180	jcf7180006226683	3102768	3131507
Similar to Stk24: Serine/threonine-protein kinase 24 (Mus musculus)	H355_05181	jcf7180006226683	3142874	3190739
Similar to FARP1: FERM%2C RhoGEF and pleckstrin domain-containing protein 1 (Gallus gallus)	H355_05182	jcf7180006226683	3199849	3234005
Similar to FRMD7: FERM domain-containing protein 7 (Homo sapiens)	H355_05184	jcf7180006226683	3248360	3270433
Protein of unknown function	H355_05183	jcf7180006226683	3242431	3248094
Protein of unknown function	H355_05185	jcf7180006226683	3354916	3362320
Similar to IPO5: Importin-5 (Homo sapiens)	H355_05186	jcf7180006226683	3413071	3434930
Protein of unknown function	H355_05187	jcf7180006226683	3438395	3448272
Similar to RAP2A: Ras-related protein Rap-2a (Pongo abelii)	H355_05188	jcf7180006226683	3571061	3597009
Similar to MBNL2: Muscleblind-like protein 2 (Homo sapiens)	H355_05189	jcf7180006226683	3614530	3640105
Similar to Oxgr1: 2-oxoglutarate receptor 1 (Rattus norvegicus)	H355_05190	jcf7180006226683	3776966	3777994
Similar to GPR17: Uracil nucleotide/cysteinyl leukotriene receptor (Homo sapiens)	H355_05191	jcf7180006226683	3797923	3798888
Similar to HS6ST3: Heparan-sulfate 6-O-sulfotransferase 3 (Homo sapiens)	H355_05192	jcf7180006226683	3837727	3838413
Similar to Class II histocompatibility antigen%2C B-L beta chain (Fragment) (Gallus gallus)	H355_16965	jcf7180006119646	171	1975
Similar to OLFM4: Olfactomedin-4 (Homo sapiens)	H355_05225	jcf7180006226686	1154366	1171534
Similar to PCDH8: Protocadherin-8 (Homo sapiens)	H355_05226	jcf7180006226686	1272846	1276253
Similar to LECT1: Leukocyte cell-derived chemotaxin 1 (Gallus gallus)	H355_05227	jcf7180006226686	1292528	1301263
Similar to SUGT1: Protein SGT1 homolog (Bos taurus)	H355_05228	jcf7180006226686	1305931	1325787
Similar to ELF1: ETS-related transcription factor Elf-1 (Homo sapiens)	H355_05229	jcf7180006226686	1328631	1361120
Similar to WBP4: WW domain-binding protein 4 (Gallus gallus)	H355_05230	jcf7180006226686	1405812	1417454
Similar to MTRF1: Peptide chain release factor 1%2C mitochondrial (Bos taurus)	H355_05231	jcf7180006226686	1423284	1440739
Similar to Rgcc: Regulator of cell cycle RGCC (Rattus norvegicus)	H355_05233	jcf7180006226686	1530721	1548665
Similar to NAA16: N-alpha-acetyltransferase 16%2C NatA auxiliary subunit (Homo sapiens)	H355_05232	jcf7180006226686	1452356	1502693
Similar to VWA8: von Willebrand factor A domain-containing protein 8 (Homo sapiens)	H355_05234	jcf7180006226686	1565253	1586902
Protein of unknown function	H355_05235	jcf7180006226686	1695589	1709482
Similar to AKAP11: A-kinase anchor protein 11 (Homo sapiens)	H355_05237	jcf7180006226686	1954067	1984397
Similar to DGKH: Diacylglycerol kinase eta (Homo sapiens)	H355_05236	jcf7180006226686	1855644	1922621
Similar to TNFSF11: Tumor necrosis factor ligand superfamily member 11 (Homo sapiens)	H355_05238	jcf7180006226686	2062752	2083659
Protein of unknown function	H355_05239	jcf7180006226686	2136100	2143446
Protein of unknown function	H355_05240	jcf7180006226686	2219215	2220873
Similar to Dnajc15: DnaJ homolog subfamily C member 15 (Mus musculus)	H355_05241	jcf7180006226686	2272806	2292009
Protein of unknown function	H355_05242	jcf7180006226686	2327770	2333760
Similar to ENOX1: Ecto-NOX disulfide-thiol exchanger 1 (Homo sapiens)	H355_05243	jcf7180006226686	2421742	2429824
Similar to LACC1: Laccase domain-containing protein 1 (Homo sapiens)	H355_05245	jcf7180006226686	2724964	2730347
Similar to CCDC122: Coiled-coil domain-containing protein 122 (Homo sapiens)	H355_05244	jcf7180006226686	2711622	2716210
Similar to TSC22D1: TSC22 domain family protein 1 (Macaca fascicularis)	H355_05246	jcf7180006226686	2944956	2946175
Similar to TSC22D1: TSC22 domain family protein 1 (Gallus gallus)	H355_05247	jcf7180006226686	3012641	3018916
Similar to GPALPP1: GPALPP motifs-containing protein 1 (Homo sapiens)	H355_05251	jcf7180006226686	3169995	3173144
Similar to GPALPP1: GPALPP motifs-containing protein 1 (Bos taurus)	H355_05250	jcf7180006226686	3152799	3156792
Similar to Nufip1: Nuclear fragile X mental retardation-interacting protein 1 (Rattus norvegicus)	H355_05248	jcf7180006226686	3130357	3143742
Protein of unknown function	H355_05249	jcf7180006226686	3149769	3152659
Similar to gtf2f2: General transcription factor IIF subunit 2 (Xenopus laevis)	H355_05253	jcf7180006226686	3257847	3278718
Similar to KCTD4: BTB/POZ domain-containing protein KCTD4 (Homo sapiens)	H355_05252	jcf7180006226686	3224097	3224870
Similar to TPT1: Translationally-controlled tumor protein homolog (Gallus gallus)	H355_05254	jcf7180006226686	3284701	3288472
Similar to SPERT: Spermatid-associated protein (Gallus gallus)	H355_05258	jcf7180006226686	3379568	3380518
Similar to COG3: Conserved oligomeric Golgi complex subunit 3 (Homo sapiens)	H355_05256	jcf7180006226686	3306548	3332863
Similar to slc25a30: Kidney mitochondrial carrier protein 1 (Xenopus tropicalis)	H355_05255	jcf7180006226686	3289656	3304696
Similar to ERICH6B: Glutamate-rich protein 6B (Homo sapiens)	H355_05257	jcf7180006226686	3335725	3356895
Similar to SIAH3: Seven in absentia homolog 3 (Homo sapiens)	H355_05259	jcf7180006226686	3409049	3423442
Similar to Cpb2: Carboxypeptidase B2 (Mus musculus)	H355_05262	jcf7180006226686	3516828	3531243
Similar to Zc3h13: Zinc finger CCCH domain-containing protein 13 (Mus musculus)	H355_05260	jcf7180006226686	3467769	3490399
Similar to Lcp1: Plastin-2 (Mus musculus)	H355_05263	jcf7180006226686	3542191	3558341
Protein of unknown function	H355_05261	jcf7180006226686	3491434	3509369
Similar to KIAA0226L: Uncharacterized protein KIAA0226-like (Bos taurus)	H355_05264	jcf7180006226686	3616234	3634172
Similar to Lrch1: Leucine-rich repeat and calponin homology domain-containing protein 1 (Mus musculus)	H355_05265	jcf7180006226686	3695297	3803387
Similar to ESD: S-formylglutathione hydrolase (Sus scrofa)	H355_05266	jcf7180006226686	3806642	3813319
Similar to HTR2A: 5-hydroxytryptamine receptor 2A (Macaca mulatta)	H355_05267	jcf7180006226686	3827233	3852501
Similar to CNTNAP2: Contactin-associated protein-like 2 (Homo sapiens)	H355_14470	jcf7180006209899	17834	44059
Similar to rps20: 40S ribosomal protein S20 (Xenopus laevis)	H355_14736	jcf7180006225514	27204	27972
Similar to CDH18: Cadherin-18 (Bos taurus)	H355_17094	jcf7180006046196	182	472
Similar to TMEM106C: Transmembrane protein 106C (Bos taurus)	H355_14664	jcf7180006226779	21801	24205
Similar to COL2A1: Collagen alpha-1(II) chain (Fragment) (Gallus gallus)	H355_14665	jcf7180006226779	27323	29553
Similar to ECM2: Extracellular matrix protein 2 (Homo sapiens)	H355_14667	jcf7180006226779	41470	42659
Similar to col2a1: Collagen alpha-1(II) chain (Xenopus laevis)	H355_14666	jcf7180006226779	29601	39906
Similar to GNA11: Guanine nucleotide-binding protein subunit alpha-11 (Meleagris gallopavo)	H355_15743	jcf7180006210239	4442	15276
Similar to TNKS2: Tankyrase-2 (Homo sapiens)	H355_17018	jcf7180006046108	175	848
Similar to FRAS1: Extracellular matrix protein FRAS1 (Homo sapiens)	H355_14447	jcf7180006208602	27102	36281
Similar to Cadm3: Cell adhesion molecule 3 (Mus musculus)	H355_15827	jcf7180006212526	2732	7317
Similar to KRT14: Keratin%2C type I cytoskeletal 14 (Gallus gallus)	H355_16887	jcf7180006212237	16	477
Similar to FBXW7: F-box/WD repeat-containing protein 7 (Bos taurus)	H355_14778	jcf7180006223686	6788	36574
Similar to GUCY1A3: Guanylate cyclase soluble subunit alpha-3 (Homo sapiens)	H355_14935	jcf7180006210800	15953	29803
Similar to nemp1: Nuclear envelope integral membrane protein 1 (Xenopus tropicalis)	H355_16659	jcf7180006215239	85	935
Similar to Uncharacterized protein C11orf91 homolog (Bos taurus)	H355_10319	jcf7180006226944	128487	128945
Similar to KIAA1549L: UPF0606 protein KIAA1549L (Homo sapiens)	H355_10320	jcf7180006226944	142466	168379
Similar to KIAA1549: UPF0606 protein KIAA1549 (Homo sapiens)	H355_10321	jcf7180006226944	178439	200276
Similar to HIPK3: Homeodomain-interacting protein kinase 3 (Homo sapiens)	H355_10322	jcf7180006226944	245157	250259
Similar to HIPK2: Homeodomain-interacting protein kinase 2 (Homo sapiens)	H355_10323	jcf7180006226944	251020	252841
Similar to CSTF3: Cleavage stimulation factor subunit 3 (Pongo abelii)	H355_10324	jcf7180006226944	349087	362584
Similar to TCP11L1: T-complex protein 11-like protein 1 (Homo sapiens)	H355_10325	jcf7180006226944	365306	376422
Similar to Depdc7: DEP domain-containing protein 7 (Rattus norvegicus)	H355_10326	jcf7180006226944	379473	387119
Similar to qser1: Glutamine and serine-rich protein 1 (Xenopus laevis)	H355_10327	jcf7180006226944	394455	425484
Similar to PRRG4: Transmembrane gamma-carboxyglutamic acid protein 4 (Homo sapiens)	H355_10328	jcf7180006226944	435630	439945
Similar to CCDC73: Coiled-coil domain-containing protein 73 (Homo sapiens)	H355_10329	jcf7180006226944	444499	497074
Similar to wt1-b: Wilms tumor protein homolog B (Xenopus laevis)	H355_10331	jcf7180006226944	552947	581811
Similar to EIF3M: Eukaryotic translation initiation factor 3 subunit M (Gallus gallus)	H355_10330	jcf7180006226944	497812	511517
Similar to Rcn1: Reticulocalbin-1 (Mus musculus)	H355_10332	jcf7180006226944	688370	696173
Similar to PAX6: Paired box protein Pax-6 (Coturnix coturnix japonica)	H355_10333	jcf7180006226944	805833	818013
Similar to ELP4: Elongator complex protein 4 (Bos taurus)	H355_10334	jcf7180006226944	914726	953399
Similar to DNAJC24: DnaJ homolog subfamily C member 24 (Bos taurus)	H355_10335	jcf7180006226944	989048	1008518
Similar to ARL14EP: ARL14 effector protein (Bos taurus)	H355_10336	jcf7180006226944	1459341	1461619
Similar to KCNA4: Potassium voltage-gated channel subfamily A member 4 (Homo sapiens)	H355_10338	jcf7180006226944	1534139	1545533
Similar to FSHB: Follitropin subunit beta (Struthio camelus)	H355_10337	jcf7180006226944	1495895	1496797
Similar to MROH5: Maestro heat-like repeat family member 5 (Homo sapiens)	H355_10339	jcf7180006226944	1773652	1776506
Similar to PAG1: Phosphoprotein associated with glycosphingolipid-enriched microdomains 1 (Homo sapiens)	H355_13514	jcf7180006226131	13486	25797
Similar to MRPL53: 39S ribosomal protein L53%2C mitochondrial (Homo sapiens)	H355_13515	jcf7180006226131	151104	155440
Similar to FABP5: Fatty acid-binding protein%2C epidermal (Homo sapiens)	H355_13516	jcf7180006226131	162705	167469
Similar to Impa1: Inositol monophosphatase 1 (Rattus norvegicus)	H355_13519	jcf7180006226131	276381	277022
Similar to FABP4: Fatty acid-binding protein%2C adipocyte (Sus scrofa)	H355_13518	jcf7180006226131	239703	241591
Similar to PMP2: Myelin P2 protein (Oryctolagus cuniculus)	H355_13517	jcf7180006226131	230499	238044
Similar to CCDC81: Coiled-coil domain-containing protein 81 (Homo sapiens)	H355_16505	jcf7180006226865	3382	6838
Similar to CLN8: Protein CLN8 (Homo sapiens)	H355_13779	jcf7180006225527	126933	128354
Similar to DLGAP2: Disks large-associated protein 2 (Homo sapiens)	H355_13778	jcf7180006225527	25388	90600
Similar to Mroh2b: Maestro heat-like repeat-containing protein family member 2B (Mus musculus)	H355_15455	jcf7180006222301	2	15061
Similar to CELSR2: Cadherin EGF LAG seven-pass G-type receptor 2 (Homo sapiens)	H355_16038	jcf7180006208636	8739	14142
Similar to SARS: Serine--tRNA ligase%2C cytoplasmic (Macaca fascicularis)	H355_16037	jcf7180006208636	3406	7513
Similar to XPNPEP3: Probable Xaa-Pro aminopeptidase 3 (Homo sapiens)	H355_13102	jcf7180006226272	46093	60281
Similar to Rbx1: E3 ubiquitin-protein ligase RBX1 (Mus musculus)	H355_13103	jcf7180006226272	77452	86712
Similar to ST13: Hsc70-interacting protein (Gallus gallus)	H355_13101	jcf7180006226272	29343	45705
Similar to SLC25A17: Peroxisomal membrane protein PMP34 (Homo sapiens)	H355_13100	jcf7180006226272	9938	22936
Similar to L3MBTL2: Lethal(3)malignant brain tumor-like protein 2 (Bos taurus)	H355_13105	jcf7180006226272	171669	182919
Similar to EP300: Histone acetyltransferase p300 (Homo sapiens)	H355_13104	jcf7180006226272	108559	166595
Similar to Chadl: Chondroadherin-like protein (Mus musculus)	H355_13106	jcf7180006226272	184808	187895
Similar to TEF: Transcription factor VBP (Gallus gallus)	H355_13109	jcf7180006226272	259384	272237
Similar to ZC3H7B: Zinc finger CCCH domain-containing protein 7B (Homo sapiens)	H355_13108	jcf7180006226272	214294	248356
Similar to RANGAP1: Ran GTPase-activating protein 1 (Homo sapiens)	H355_13107	jcf7180006226272	190247	213378
Similar to Aco2: Aconitate hydratase%2C mitochondrial (Mus musculus)	H355_13112	jcf7180006226272	306121	325296
Similar to XRCC6: X-ray repair cross-complementing protein 5 (Gallus gallus)	H355_13117	jcf7180006226272	360497	370289
Similar to Srebf2: Sterol regulatory element-binding protein 2 (Mus musculus)	H355_13122	jcf7180006226272	419521	436759
Similar to ccdc134: Coiled-coil domain-containing protein 134 (Xenopus tropicalis)	H355_13121	jcf7180006226272	416769	418913
Similar to WBP2: WW domain-binding protein 2 (Homo sapiens)	H355_13127	jcf7180006226272	487457	491476
Similar to CSDC2: Cold shock domain-containing protein C2 (Homo sapiens)	H355_13114	jcf7180006226272	338388	339207
Similar to Mei1: Meiosis inhibitor protein 1 (Mus musculus)	H355_13120	jcf7180006226272	383668	412838
Similar to Sept3: Neuronal-specific septin-3 (Mus musculus)	H355_13126	jcf7180006226272	470219	484997
Protein of unknown function	H355_13119	jcf7180006226272	376281	381649
Similar to TOB2: Protein Tob2 (Homo sapiens)	H355_13110	jcf7180006226272	291247	292269
Similar to PHF5A: PHD finger-like domain-containing protein 5A (Homo sapiens)	H355_13111	jcf7180006226272	299721	305539
Protein of unknown function	H355_13124	jcf7180006226272	451833	453340
Similar to CENPM: Centromere protein M (Gallus gallus)	H355_13125	jcf7180006226272	462998	467406
Similar to SHISA9: Protein shisa-9 (Homo sapiens)	H355_13123	jcf7180006226272	438170	443484
Similar to Pmm1: Phosphomannomutase 1 (Mus musculus)	H355_13115	jcf7180006226272	342098	346129
Similar to Desi1: Desumoylating isopeptidase 1 (Mus musculus)	H355_13116	jcf7180006226272	350016	360002
Similar to snu13: NHP2-like protein 1 (Xenopus laevis)	H355_13118	jcf7180006226272	374187	376109
Similar to POLR3H: DNA-directed RNA polymerase III subunit RPC8 (Homo sapiens)	H355_13113	jcf7180006226272	327560	332142
Similar to Gipc3: PDZ domain-containing protein GIPC3 (Mus musculus)	H355_16138	jcf7180006223828	5276	7644
Similar to Hmg20b: SWI/SNF-related matrix-associated actin-dependent regulator of chromatin subfamily E member 1-related (Mus musculus)	H355_16137	jcf7180006223828	2238	4353
Similar to Tbxa2r: Thromboxane A2 receptor (Rattus norvegicus)	H355_16139	jcf7180006223828	9404	10300
Similar to Pgrmc2: Membrane-associated progesterone receptor component 2 (Mus musculus)	H355_15260	jcf7180006218727	19179	20206
Similar to DAZAP2: DAZ-associated protein 2 (Pongo abelii)	H355_16414	jcf7180006224093	6516	7253
Similar to CYP22: Peptidyl-prolyl cis-trans isomerase CYP22 (Arabidopsis thaliana)	H355_13430	jcf7180006226543	161779	162273
Similar to SPBC119.15: GPN-loop GTPase 1 (Schizosaccharomyces pombe (strain 972 / ATCC 24843))	H355_13431	jcf7180006226543	215999	216694
Similar to ZFAND1: AN1-type zinc finger protein 1 (Homo sapiens)	H355_15952	jcf7180006212468	3214	6026
Similar to IMPA1: Inositol monophosphatase 1 (Bos taurus)	H355_15953	jcf7180006212468	9191	13865
Similar to Photoreceptor outer segment membrane glycoprotein 2 (Gallus gallus)	H355_14286	jcf7180006223736	29252	35164
Similar to Mcoln3: Mucolipin-3 (Mus musculus)	H355_16158	jcf7180006226709	56	12962
Similar to AP1M2: AP-1 complex subunit mu-2 (Bos taurus)	H355_16648	jcf7180006223367	3738	7262
Similar to CLK2: Dual specificity protein kinase CLK2 (Homo sapiens)	H355_16723	jcf7180006221811	6162	6314
Protein of unknown function	H355_16722	jcf7180006221811	2820	6006
Similar to TECTA: Alpha-tectorin (Homo sapiens)	H355_15511	jcf7180006215176	7958	13826
Similar to WASF1: Wiskott-Aldrich syndrome protein family member 1 (Homo sapiens)	H355_14176	jcf7180006213294	33272	62972
Similar to DHAPRD: Glycerol-3-phosphate dehydrogenase [NAD(+)] 1%2C chloroplastic (Arabidopsis thaliana)	H355_13426	jcf7180006226250	92716	106022
Similar to PARD3: Partitioning defective 3 homolog (Homo sapiens)	H355_00300	jcf7180006227133	195746	203125
Similar to NRP1: Neuropilin-1 (Gallus gallus)	H355_00301	jcf7180006227133	647094	753106
Similar to ITGB1: Integrin beta-1 (Gallus gallus)	H355_00302	jcf7180006227133	807718	847397
Similar to EPC1: Enhancer of polycomb homolog 1 (Homo sapiens)	H355_00303	jcf7180006227133	886851	927958
Similar to ARHGAP12: Rho GTPase-activating protein 12 (Homo sapiens)	H355_00305	jcf7180006227133	1044775	1080080
Similar to KIF5B: Kinesin-1 heavy chain (Homo sapiens)	H355_00304	jcf7180006227133	960696	989997
Similar to ZEB1: Zinc finger E-box-binding homeobox 1 (Gallus gallus)	H355_00306	jcf7180006227133	1130314	1149902
Similar to ZNF438: Zinc finger protein 438 (Pongo abelii)	H355_00307	jcf7180006227133	1345848	1357592
Similar to SVIL: Supervillin (Bos taurus)	H355_00308	jcf7180006227133	1401440	1447190
Protein of unknown function	H355_00309	jcf7180006227133	1447533	1470192
Similar to KIAA1462: Junctional protein associated with coronary artery disease (Homo sapiens)	H355_00310	jcf7180006227133	1620159	1633233
Similar to MAP3K8: Mitogen-activated protein kinase kinase kinase 8 (Homo sapiens)	H355_00312	jcf7180006227133	1723632	1742548
Similar to MTPAP: Poly(A) RNA polymerase%2C mitochondrial (Homo sapiens)	H355_00311	jcf7180006227133	1710225	1723520
Similar to BAMBI: BMP and activin membrane-bound inhibitor homolog (Homo sapiens)	H355_00313	jcf7180006227133	2025458	2029376
Similar to Ssna1: Sjoegren syndrome nuclear autoantigen 1 homolog (Mus musculus)	H355_00315	jcf7180006227133	2102730	2103074
Similar to Wac: WW domain-containing adapter protein with coiled-coil (Mus musculus)	H355_00314	jcf7180006227133	2048576	2078817
Similar to sem-5: Sex muscle abnormal protein 5 (Caenorhabditis elegans)	H355_00316	jcf7180006227133	2250149	2251017
Similar to Mpp7: MAGUK p55 subfamily member 7 (Mus musculus)	H355_00317	jcf7180006227133	2268496	2280467
Similar to MKX: Homeobox protein Mohawk (Homo sapiens)	H355_00318	jcf7180006227133	2386237	2396837
Similar to PTCHD4: Patched domain-containing protein 4 (Homo sapiens)	H355_00321	jcf7180006227133	2560046	2564352
Similar to RAB18: Ras-related protein Rab-18 (Gallus gallus)	H355_00319	jcf7180006227133	2482640	2495640
Similar to pks2: Phthioceranic/hydroxyphthioceranic acid synthase (Mycobacterium tuberculosis (strain CDC 1551 / Oshkosh))	H355_00320	jcf7180006227133	2538599	2549170
Similar to LINC00614: Putative uncharacterized protein encoded by LINC00614 (Homo sapiens)	H355_00322	jcf7180006227133	2573151	2583032
Similar to Ptchd3: Patched domain-containing protein 3 (Mus musculus)	H355_00323	jcf7180006227133	2608257	2617659
Similar to MASTL: Serine/threonine-protein kinase greatwall (Gallus gallus)	H355_00325	jcf7180006227133	2643863	2659972
Similar to Yme1l1: ATP-dependent zinc metalloprotease YME1L1 (Mus musculus)	H355_00324	jcf7180006227133	2622188	2640923
Similar to ABI1: Abl interactor 1 (Homo sapiens)	H355_00327	jcf7180006227133	2712099	2787048
Similar to ACBD5: Acyl-CoA-binding domain-containing protein 5 (Gallus gallus)	H355_00326	jcf7180006227133	2665287	2690805
Similar to Ent638_1736: UPF0061 protein Ent638_1736 (Enterobacter sp. (strain 638))	H355_00329	jcf7180006227133	2810283	2820894
Similar to PDSS1: Decaprenyl-diphosphate synthase subunit 1 (Homo sapiens)	H355_00328	jcf7180006227133	2789034	2806385
Similar to APBB1IP: Amyloid beta A4 precursor protein-binding family B member 1-interacting protein (Gallus gallus)	H355_00330	jcf7180006227133	2829943	2875042
Protein of unknown function	H355_00331	jcf7180006227133	2908459	2923082
Similar to GAD2: Glutamate decarboxylase 2 (Homo sapiens)	H355_00332	jcf7180006227133	2957463	2987985
Similar to MYO3A: Myosin-IIIa (Homo sapiens)	H355_00333	jcf7180006227133	2989895	3096581
Similar to GPR158: Probable G-protein coupled receptor 158 (Homo sapiens)	H355_00334	jcf7180006227133	3173492	3177740
Similar to Enkur: Enkurin (Mus musculus)	H355_00336	jcf7180006227133	3401575	3409065
Similar to PRTFDC1: Phosphoribosyltransferase domain-containing protein 1 (Homo sapiens)	H355_00337	jcf7180006227133	3421549	3462409
Similar to THNSL1: Threonine synthase-like 1 (Homo sapiens)	H355_00335	jcf7180006227133	3395265	3397394
Similar to ARHGAP21: Rho GTPase-activating protein 21 (Homo sapiens)	H355_00338	jcf7180006227133	3582462	3595061
Similar to Skt: Sickle tail protein (Mus musculus)	H355_00339	jcf7180006227133	3598980	3694975
Similar to ptf1a: Pancreas transcription factor 1 subunit alpha (Danio rerio)	H355_00341	jcf7180006227133	4065992	4066903
Similar to OTUD1: OTU domain-containing protein 1 (Homo sapiens)	H355_00340	jcf7180006227133	4006110	4007048
Similar to EDR1: Serine/threonine-protein kinase EDR1 (Arabidopsis thaliana)	H355_00342	jcf7180006227133	4099431	4104422
Similar to ARMC3: Armadillo repeat-containing protein 3 (Homo sapiens)	H355_00343	jcf7180006227133	4109832	4156117
Similar to PIP4K2A: Phosphatidylinositol 5-phosphate 4-kinase type-2 alpha (Gallus gallus)	H355_00344	jcf7180006227133	4234966	4291092
Similar to Spag6: Sperm-associated antigen 6 (Mus musculus)	H355_00345	jcf7180006227133	4339980	4373033
Similar to BMI1: Polycomb complex protein BMI-1 (Gallus gallus)	H355_00346	jcf7180006227133	4379763	4382927
Similar to COMMD3: COMM domain-containing protein 3 (Homo sapiens)	H355_00347	jcf7180006227133	4388371	4391246
Similar to Dnajc1: DnaJ homolog subfamily C member 1 (Mus musculus)	H355_00348	jcf7180006227133	4467445	4560411
Similar to MLLT10: Protein AF-10 (Homo sapiens)	H355_00349	jcf7180006227133	4639024	4672932
Similar to Lasp1: LIM and SH3 domain protein 1 (Mus musculus)	H355_00351	jcf7180006227133	4759114	4761143
Similar to SKIDA1: SKI/DACH domain-containing protein 1 (Homo sapiens)	H355_00350	jcf7180006227133	4688388	4690656
Similar to Nebl: LIM zinc-binding domain-containing Nebulette (Mus musculus)	H355_00354	jcf7180006227133	4991185	4996304
Similar to NEBL: Nebulette (Homo sapiens)	H355_00352	jcf7180006227133	4911461	4967756
Protein of unknown function	H355_00353	jcf7180006227133	4969891	4971491
Protein of unknown function	H355_00355	jcf7180006227133	5414113	5416436
Protein of unknown function	H355_00357	jcf7180006227133	5472463	5481465
Similar to MAMDC4: Apical endosomal glycoprotein (Homo sapiens)	H355_00358	jcf7180006227133	5537446	5544904
Similar to MALRD1: MAM and LDL-receptor class A domain-containing protein 1 (Homo sapiens)	H355_00360	jcf7180006227133	5566375	5575862
Protein of unknown function	H355_00361	jcf7180006227133	5607028	5621804
Protein of unknown function	H355_00359	jcf7180006227133	5561772	5564245
Similar to LRP5: Low-density lipoprotein receptor-related protein 5 (Homo sapiens)	H355_00356	jcf7180006227133	5455825	5461233
Similar to NSUN6: Putative methyltransferase NSUN6 (Homo sapiens)	H355_00363	jcf7180006227133	5729384	5746900
Similar to ARL5B: ADP-ribosylation factor-like protein 5B (Homo sapiens)	H355_00362	jcf7180006227133	5715605	5729282
Similar to CACNB2: Voltage-dependent L-type calcium channel subunit beta-2 (Homo sapiens)	H355_00364	jcf7180006227133	5754547	5850279
Similar to SLC39A12: Zinc transporter ZIP12 (Bos taurus)	H355_00365	jcf7180006227133	6008397	6038991
Similar to Mrc1: Macrophage mannose receptor 1 (Mus musculus)	H355_00367	jcf7180006227133	6096800	6201881
Similar to Mrc1: Macrophage mannose receptor 1 (Mus musculus)	H355_00368	jcf7180006227133	6208531	6255776
Similar to Fcer2: Low affinity immunoglobulin epsilon Fc receptor (Mus musculus)	H355_00366	jcf7180006227133	6063536	6092929
Similar to STAM: Signal transducing adapter molecule 1 (Homo sapiens)	H355_00369	jcf7180006227133	6278805	6307698
Similar to ST8SIA6: Alpha-2%2C8-sialyltransferase 8F (Homo sapiens)	H355_00370	jcf7180006227133	6367078	6399371
Similar to VIM: Vimentin (Gallus gallus)	H355_00371	jcf7180006227133	6427221	6434616
Similar to RSU1: Ras suppressor protein 1 (Bos taurus)	H355_00373	jcf7180006227133	6620768	6644167
Similar to CUBN: Cubilin (Canis lupus familiaris)	H355_00372	jcf7180006227133	6447114	6616825
Similar to C1ql3: Complement C1q-like protein 3 (Mus musculus)	H355_00374	jcf7180006227133	6734195	6737875
Similar to Pter: Phosphotriesterase-related protein (Rattus norvegicus)	H355_00375	jcf7180006227133	6741228	6750175
Similar to FAM188A: Protein FAM188A (Macaca fascicularis)	H355_00376	jcf7180006227133	6890409	6933259
Similar to ITGA8: Integrin alpha-8 (Gallus gallus)	H355_00377	jcf7180006227133	6939922	7034929
Similar to FAM171A1: Protein FAM171A1 (Pongo abelii)	H355_00378	jcf7180006227133	7130713	7170785
Similar to NMT2: Glycylpeptide N-tetradecanoyltransferase 2 (Homo sapiens)	H355_00379	jcf7180006227133	7180112	7205368
Similar to CROT: Peroxisomal carnitine O-octanoyltransferase (Homo sapiens)	H355_00383	jcf7180006227133	7238089	7254630
Similar to Rpp38: Ribonuclease P protein subunit p38 (Mus musculus)	H355_00380	jcf7180006227133	7209579	7213205
Similar to S-acyl fatty acid synthase thioesterase%2C medium chain (Anas platyrhynchos)	H355_00382	jcf7180006227133	7216468	7219722
Protein of unknown function	H355_00384	jcf7180006227133	7255175	7255608
Similar to DBI: Acyl-CoA-binding protein (Anas platyrhynchos)	H355_00381	jcf7180006227133	7215439	7215877
Similar to ABCB1: Multidrug resistance protein 1 (Homo sapiens)	H355_00385	jcf7180006227133	7257116	7334849
Similar to DBF4: Protein DBF4 homolog A (Homo sapiens)	H355_00387	jcf7180006227133	7411558	7424969
Similar to RUNDC3B: RUN domain-containing protein 3B (Pongo abelii)	H355_00386	jcf7180006227133	7360510	7376632
Similar to ADAM22: Disintegrin and metalloproteinase domain-containing protein 22 (Homo sapiens)	H355_00388	jcf7180006227133	7501284	7536281
Similar to STEAP4: Metalloreductase STEAP4 (Homo sapiens)	H355_00390	jcf7180006227133	7582402	7586601
Similar to SRI: Sorcin (Cricetulus griseus)	H355_00389	jcf7180006227133	7559521	7566450
Similar to ZNF804B: Zinc finger protein 804B (Homo sapiens)	H355_00391	jcf7180006227133	7930559	7955553
Similar to STEAP1: Metalloreductase STEAP1 (Sus scrofa)	H355_00392	jcf7180006227133	8213196	8223018
Similar to STEAP2: Metalloreductase STEAP2 (Homo sapiens)	H355_00393	jcf7180006227133	8239074	8245810
Similar to GTPBP10: GTP-binding protein 10 (Bos taurus)	H355_00395	jcf7180006227133	8290684	8300495
Similar to CFAP69: Cilia- and flagella-associated protein 69 (Homo sapiens)	H355_00394	jcf7180006227133	8259433	8280532
Similar to FZD1: Frizzled-1 (Gallus gallus)	H355_00396	jcf7180006227133	8692007	8693524
Similar to AKAP9: A-kinase anchor protein 9 (Homo sapiens)	H355_00398	jcf7180006227133	9006523	9037692
Similar to AKAP9: A-kinase anchor protein 9 (Homo sapiens)	H355_00397	jcf7180006227133	8944434	9006290
Protein of unknown function	H355_00399	jcf7180006227133	9038216	9040264
Similar to KRIT1: Krev interaction trapped protein 1 (Homo sapiens)	H355_00402	jcf7180006227133	9059841	9072865
Similar to CYP51A1: Lanosterol 14-alpha demethylase (Macaca fascicularis)	H355_00400	jcf7180006227133	9041329	9048858
Similar to LRRD1: Leucine-rich repeat and death domain-containing protein 1 (Homo sapiens)	H355_00401	jcf7180006227133	9053616	9056709
Similar to ANKIB1: Ankyrin repeat and IBR domain-containing protein 1 (Homo sapiens)	H355_00403	jcf7180006227133	9116486	9155187
Similar to Gatad1: GATA zinc finger domain-containing protein 1 (Mus musculus)	H355_00404	jcf7180006227133	9160248	9161436
Similar to accs: 1-aminocyclopropane-1-carboxylate synthase-like protein 1 (Takifugu rubripes)	H355_00405	jcf7180006227133	9174984	9185837
Similar to RBM48: RNA-binding protein 48 (Bos taurus)	H355_00407	jcf7180006227133	9208675	9210814
Similar to PEX1: Peroxisome biogenesis factor 1 (Homo sapiens)	H355_00406	jcf7180006227133	9188040	9208457
Similar to EFCAB1: EF-hand calcium-binding domain-containing protein 1 (Homo sapiens)	H355_00408	jcf7180006227133	9211172	9216865
Similar to FAM133: Protein FAM133 (Gallus gallus)	H355_00409	jcf7180006227133	9219188	9232427
Similar to CDK6: Cyclin-dependent kinase 6 (Homo sapiens)	H355_00410	jcf7180006227133	9247896	9364821
Similar to SAMD9L: Sterile alpha motif domain-containing protein 9-like (Homo sapiens)	H355_00411	jcf7180006227133	9439405	9474164
Similar to VPS50: Syndetin (Gallus gallus)	H355_00412	jcf7180006227133	9476893	9539436
Similar to CALCR: Calcitonin receptor (Homo sapiens)	H355_00413	jcf7180006227133	9580076	9599877
Protein of unknown function	H355_00414	jcf7180006227133	9617233	9630002
Similar to TFPI2: Tissue factor pathway inhibitor 2 (Bos taurus)	H355_00415	jcf7180006227133	9796783	9815441
Similar to Gng11: Guanine nucleotide-binding protein G(I)/G(S)/G(O) subunit gamma-11 (Mus musculus)	H355_00416	jcf7180006227133	9817957	9820215
Similar to acdh-6: Probable acyl-CoA dehydrogenase 6 (Caenorhabditis elegans)	H355_00417	jcf7180006227133	9820410	9891544
Similar to Bet1: BET1 homolog (Mus musculus)	H355_00418	jcf7180006227133	9902030	9902579
Similar to COL1A2: Collagen alpha-2(I) chain (Fragments) (Gallus gallus)	H355_00419	jcf7180006227133	10050242	10091219
Similar to CASD1: CAS1 domain-containing protein 1 (Homo sapiens)	H355_00420	jcf7180006227133	10101008	10124628
Similar to SGCE: Epsilon-sarcoglycan (Bos taurus)	H355_00421	jcf7180006227133	10128253	10154495
Similar to ASB4: Ankyrin repeat and SOCS box protein 4 (Homo sapiens)	H355_00424	jcf7180006227133	10347395	10356214
Similar to PPP1R9A: Neurabin-1 (Homo sapiens)	H355_00422	jcf7180006227133	10257196	10312751
Similar to PON2: Serum paraoxonase/arylesterase 2 (Gallus gallus)	H355_00423	jcf7180006227133	10318183	10333489
Similar to PDK4: [Pyruvate dehydrogenase (acetyl-transferring)] kinase isozyme 4%2C mitochondrial (Ictidomys tridecemlineatus)	H355_00425	jcf7180006227133	10366602	10379633
Similar to mcfE: Mitochondrial substrate carrier family protein E (Dictyostelium discoideum)	H355_00426	jcf7180006227133	10587829	10592866
Similar to SLC25A13: Calcium-binding mitochondrial carrier protein Aralar2 (Homo sapiens)	H355_00427	jcf7180006227133	10616061	10635787
Similar to Shfm1: 26S proteasome complex subunit DSS1 (Mus musculus)	H355_00428	jcf7180006227133	10759530	10778468
Similar to SDHAF3: Succinate dehydrogenase assembly factor 3%2C mitochondrial (Bos taurus)	H355_00432	jcf7180006227133	10925190	10951702
Similar to Dlx6: Homeobox protein DLX-6 (Mus musculus)	H355_00430	jcf7180006227133	10891451	10891933
Protein of unknown function	H355_00429	jcf7180006227133	10889856	10890365
Similar to DLX5: Homeobox protein DLX-5 (Gallus gallus)	H355_00431	jcf7180006227133	10898565	10900288
Similar to C1GALT1: Glycoprotein-N-acetylgalactosamine 3-beta-galactosyltransferase 1 (Gallus gallus)	H355_00434	jcf7180006227133	11130844	11134819
Similar to ASNS: Asparagine synthetase [glutamine-hydrolyzing] (Gallus gallus)	H355_00433	jcf7180006227133	11104544	11114324
Similar to UMAD1: UBAP1-MVB12-associated (UMA)-domain containing protein 1 (Homo sapiens)	H355_00438	jcf7180006227133	11264925	11284003
Similar to WD repeat-containing protein mio-A (Xenopus laevis)	H355_00436	jcf7180006227133	11204021	11213022
Similar to COL28A1: Collagen alpha-1(XXVIII) chain (Homo sapiens)	H355_00435	jcf7180006227133	11146964	11199028
Similar to RPA3: Replication protein A 14 kDa subunit (Homo sapiens)	H355_00437	jcf7180006227133	11217801	11220075
Similar to Glcci1: Glucocorticoid-induced transcript 1 protein (Mus musculus)	H355_00439	jcf7180006227133	11326382	11358403
Similar to ICA1: Islet cell autoantigen 1 (Homo sapiens)	H355_00441	jcf7180006227133	11377283	11423189
Protein of unknown function	H355_00440	jcf7180006227133	11370214	11376006
Similar to NXPH1: Neurexophilin-1 (Pongo abelii)	H355_00442	jcf7180006227133	11637117	11638235
Similar to Ndufa4: Cytochrome c oxidase subunit NDUFA4 (Mus musculus)	H355_00443	jcf7180006227133	12348940	12351880
Similar to PHF14: PHD finger protein 14 (Homo sapiens)	H355_00444	jcf7180006227133	12372744	12452133
Similar to THSD7A: Thrombospondin type-1 domain-containing protein 7A (Homo sapiens)	H355_00445	jcf7180006227133	12580804	12711787
Similar to Tmem106b: Transmembrane protein 106B (Mus musculus)	H355_00446	jcf7180006227133	12891111	12901139
Similar to KCNG2: Potassium voltage-gated channel subfamily G member 2 (Gallus gallus)	H355_15075	jcf7180006221650	12499	21052
Similar to NDUFB3: NADH dehydrogenase [ubiquinone] 1 beta subcomplex subunit 3 (Pongo pygmaeus)	H355_16404	jcf7180006212341	4522	5466
Similar to Mef2d: Myocyte-specific enhancer factor 2D (Mus musculus)	H355_14768	jcf7180006223959	6507	21926
Similar to ARMC2: Armadillo repeat-containing protein 2 (Bos taurus)	H355_14697	jcf7180006224273	27490	39407
Similar to Scale keratin (Gallus gallus)	H355_16702	jcf7180006223656	576	941
Similar to BKJ: Beta-keratin-related protein (Coturnix coturnix japonica)	H355_16703	jcf7180006223656	3658	4020
Similar to Lrba: Lipopolysaccharide-responsive and beige-like anchor protein (Mus musculus)	H355_14607	jcf7180006221829	14435	39940
Similar to FAM107B: Protein FAM107B (Homo sapiens)	H355_14030	jcf7180006225991	38409	44700
Similar to Magel2: MAGE-like protein 2 (Mus musculus)	H355_16208	jcf7180006212041	3	1415
Similar to EVA1A: Protein eva-1 homolog A (Homo sapiens)	H355_14262	jcf7180006215576	41376	51989
Similar to LRP1: Low-density lipoprotein receptor-related protein 1 (Gallus gallus)	H355_16810	jcf7180006215440	2051	5627
Similar to ACSL1: Long-chain-fatty-acid--CoA ligase 1 (Homo sapiens)	H355_14506	jcf7180006211402	11167	17936
Similar to POP1: Ribonucleases P/MRP protein subunit POP1 (Homo sapiens)	H355_15895	jcf7180006223941	6710	11527
Similar to ATP13A5: Probable cation-transporting ATPase 13A5 (Homo sapiens)	H355_09402	jcf7180006227115	28852	55588
Similar to yloB: Calcium-transporting ATPase (Bacillus subtilis (strain 168))	H355_09401	jcf7180006227115	3727	23714
Similar to HRASLS: Phospholipid-metabolizing enzyme A-C1 (Homo sapiens)	H355_09403	jcf7180006227115	57470	58344
Similar to ZAN: Zonadhesin (Fragment) (Oryctolagus cuniculus)	H355_09404	jcf7180006227115	61330	84213
Similar to MAM and LDL-receptor class A domain-containing protein 1 (Fragment) (Acropora millepora)	H355_09405	jcf7180006227115	84501	94001
Similar to ZAN: Zonadhesin (Sus scrofa)	H355_09406	jcf7180006227115	95929	122141
Similar to MB21D2: Protein MB21D2 (Homo sapiens)	H355_09407	jcf7180006227115	151810	196207
Similar to Fgf12: Fibroblast growth factor 12 (Rattus norvegicus)	H355_09408	jcf7180006227115	321129	345071
Similar to fgf16: Fibroblast growth factor 16 (Danio rerio)	H355_09409	jcf7180006227115	377963	404155
Similar to UTS2B: Urotensin-2B (Homo sapiens)	H355_09411	jcf7180006227115	579925	585836
Similar to CCDC50: Coiled-coil domain-containing protein 50 (Gallus gallus)	H355_09410	jcf7180006227115	536177	570671
Similar to GMNC: Geminin coiled-coil domain-containing protein 1 (Homo sapiens)	H355_09413	jcf7180006227115	684145	685838
Similar to Ostn: Osteocrin (Mus musculus)	H355_09412	jcf7180006227115	589472	597828
Similar to IL1RAP: Interleukin-1 receptor accessory protein (Homo sapiens)	H355_09415	jcf7180006227115	733980	758643
Protein of unknown function	H355_09414	jcf7180006227115	727268	727909
Similar to Cldn1: Claudin-1 (Rattus norvegicus)	H355_09417	jcf7180006227115	819137	827237
Similar to Cldn16: Claudin-16 (Mus musculus)	H355_09416	jcf7180006227115	802049	811723
Similar to P3H2: Prolyl 3-hydroxylase 2 (Gallus gallus)	H355_09418	jcf7180006227115	860381	914637
Similar to Tp63: Tumor protein 63 (Mus musculus)	H355_09419	jcf7180006227115	924342	1016906
Similar to LPP: Lipoma-preferred partner homolog (Gallus gallus)	H355_09420	jcf7180006227115	1219622	1224398
Similar to BCL6: B-cell lymphoma 6 protein homolog (Gallus gallus)	H355_09421	jcf7180006227115	1666001	1671923
Similar to SST: Somatostatin (Gallus gallus)	H355_09422	jcf7180006227115	1678699	1679860
Similar to MASP1: Mannan-binding lectin serine protease 1 (Homo sapiens)	H355_09423	jcf7180006227115	1737410	1752899
Similar to Pdcd1: Programmed cell death protein 1 (Mus musculus)	H355_09425	jcf7180006227115	1765280	1767887
Similar to RTP3: Receptor-transporting protein 3 (Homo sapiens)	H355_09424	jcf7180006227115	1758017	1760271
Similar to PCYT1A: Choline-phosphate cytidylyltransferase A (Homo sapiens)	H355_09427	jcf7180006227115	1780997	1790193
Similar to TFRC: Transferrin receptor protein 1 (Gallus gallus)	H355_09430	jcf7180006227115	1808572	1818730
Similar to PHR: Deoxyribodipyrimidine photo-lyase (Potorous tridactylus)	H355_09438	jcf7180006227115	1877178	1878894
Similar to TCTEX1D2: Tctex1 domain-containing protein 2 (Homo sapiens)	H355_09426	jcf7180006227115	1771899	1775714
Similar to TNK2: Activated CDC42 kinase 1 (Bos taurus)	H355_09431	jcf7180006227115	1832202	1841904
Similar to TNK2: Activated CDC42 kinase 1 (Homo sapiens)	H355_09432	jcf7180006227115	1842013	1842315
Protein of unknown function	H355_09434	jcf7180006227115	1856024	1858399
Similar to MUC4: Mucin-4 (Homo sapiens)	H355_09433	jcf7180006227115	1844076	1855722
Similar to SLC51A: Organic solute transporter subunit alpha (Homo sapiens)	H355_09428	jcf7180006227115	1793855	1795944
Protein of unknown function	H355_09436	jcf7180006227115	1860386	1869109
Protein of unknown function	H355_09437	jcf7180006227115	1872476	1873341
Protein of unknown function	H355_09429	jcf7180006227115	1796517	1797551
Protein of unknown function	H355_09435	jcf7180006227115	1859559	1860270
Similar to PHR: Deoxyribodipyrimidine photo-lyase (Potorous tridactylus)	H355_09439	jcf7180006227115	1879337	1879989
Similar to FYTTD1: UAP56-interacting factor (Gallus gallus)	H355_09441	jcf7180006227115	1907969	1921272
Similar to LRCH3: Leucine-rich repeat and calponin homology domain-containing protein 3 (Homo sapiens)	H355_09442	jcf7180006227115	1922312	1969747
Similar to RUBCN: Run domain Beclin-1-interacting and cysteine-rich domain-containing protein (Homo sapiens)	H355_09440	jcf7180006227115	1882523	1905282
Similar to Uncharacterized protein C2orf72 homolog (Mus musculus)	H355_09445	jcf7180006227115	2001584	2004955
Protein of unknown function	H355_09444	jcf7180006227115	1997341	1997889
Similar to PSMD1: 26S proteasome non-ATPase regulatory subunit 1 (Gallus gallus)	H355_09446	jcf7180006227115	2007088	2026309
Protein of unknown function	H355_09448	jcf7180006227115	2045674	2068180
Similar to HTR2B: 5-hydroxytryptamine receptor 2B (Homo sapiens)	H355_09447	jcf7180006227115	2027930	2036846
Similar to Iqcg: IQ domain-containing protein G (Rattus norvegicus)	H355_09443	jcf7180006227115	1971118	1993526
Similar to PTMA: Prothymosin alpha (Homo sapiens)	H355_09452	jcf7180006227115	2194837	2202347
Similar to Armc9: LisH domain-containing protein ARMC9 (Rattus norvegicus)	H355_09449	jcf7180006227115	2100311	2117069
Similar to NMUR1: Neuromedin-U receptor 1 (Homo sapiens)	H355_09451	jcf7180006227115	2156488	2158273
Similar to NCL: Nucleolin (Gallus gallus)	H355_09450	jcf7180006227115	2143786	2150563
Similar to PDE6D: Retinal rod rhodopsin-sensitive cGMP 3'%2C5'-cyclic phosphodiesterase subunit delta (Canis lupus familiaris)	H355_09453	jcf7180006227115	2208495	2214685
Similar to CKER1: Claw keratin (Gallus gallus)	H355_16668	jcf7180006224033	1	300
Similar to WNT7A: Protein Wnt-7a (Pongo pygmaeus)	H355_17073	jcf7180006020836	461	925
Similar to RPTN: Repetin (Homo sapiens)	H355_17071	jcf7180006020973	1	1170
Similar to HSPBP1: Hsp70-binding protein 1 (Homo sapiens)	H355_16741	jcf7180006217531	3	526
Similar to ARID3A: AT-rich interactive domain-containing protein 3A (Homo sapiens)	H355_15896	jcf7180006211148	10098	13285
Similar to Dnah5: Dynein heavy chain 5%2C axonemal (Mus musculus)	H355_17163	jcf7180006047101	19	387
Similar to lrrcc1: Leucine-rich repeat and coiled-coil domain-containing protein 1 (Xenopus laevis)	H355_15542	jcf7180006212830	359	16882
Similar to zgc:112185: UPF0488 protein C8orf33 homolog (Danio rerio)	H355_14244	jcf7180006216307	37356	40488
Similar to AMDHD2: N-acetylglucosamine-6-phosphate deacetylase (Bos taurus)	H355_14243	jcf7180006216307	28451	33869
Protein of unknown function	H355_14245	jcf7180006216307	44051	71639
Similar to ATP6V0C: V-type proton ATPase 16 kDa proteolipid subunit (Homo sapiens)	H355_14242	jcf7180006216307	11610	21655
Similar to FOXO3: Forkhead box protein O3 (Homo sapiens)	H355_14522	jcf7180006226861	27666	42034
Similar to G2e3: G2/M phase-specific E3 ubiquitin-protein ligase (Mus musculus)	H355_02001	jcf7180006227145	425511	431485
Similar to grip2: Glutamate receptor-interacting protein 2 (Xenopus laevis)	H355_02002	jcf7180006227145	597036	643064
Similar to SLC6A6: Sodium- and chloride-dependent taurine transporter (Canis lupus familiaris)	H355_02003	jcf7180006227145	653267	680628
Similar to Cnnm2: Metal transporter CNNM2 (Rattus norvegicus)	H355_02004	jcf7180006227145	750998	751438
Similar to XPC: DNA repair protein complementing XP-C cells (Homo sapiens)	H355_02006	jcf7180006227145	859801	868997
Similar to Lsm3: U6 snRNA-associated Sm-like protein LSm3 (Mus musculus)	H355_02005	jcf7180006227145	857878	859713
Similar to Tmem43: Transmembrane protein 43 (Rattus norvegicus)	H355_02007	jcf7180006227145	874550	883211
Similar to Chchd4: Mitochondrial intermembrane space import and assembly protein 40 (Rattus norvegicus)	H355_02008	jcf7180006227145	885388	890583
Similar to Ntn4: Netrin-4 (Mus musculus)	H355_02009	jcf7180006227145	900104	942293
Similar to Klf15: Krueppel-like factor 15 (Mus musculus)	H355_02013	jcf7180006227145	1027773	1033956
Similar to Zxdc: Zinc finger protein ZXDC (Mus musculus)	H355_02011	jcf7180006227145	983998	991918
Similar to Uroc1: Urocanate hydratase (Mus musculus)	H355_02010	jcf7180006227145	945947	982126
Similar to CFAP100: Cilia- and flagella-associated protein 100 (Macaca fascicularis)	H355_02012	jcf7180006227145	995988	1004368
Similar to Slc41a1: Solute carrier family 41 member 1 (Mus musculus)	H355_02014	jcf7180006227145	1147341	1170912
Similar to Chst11: Carbohydrate sulfotransferase 11 (Mus musculus)	H355_02015	jcf7180006227145	1177366	1195304
Similar to GOR: Glutathione reductase%2C chloroplastic (Fragment) (Nicotiana tabacum)	H355_02016	jcf7180006227145	1256193	1262601
Similar to TXNRD3: Thioredoxin reductase 3 (Homo sapiens)	H355_02017	jcf7180006227145	1262661	1275621
Protein of unknown function	H355_02018	jcf7180006227145	1321588	1324497
Similar to MET: Hepatocyte growth factor receptor (Ornithorhynchus anatinus)	H355_02020	jcf7180006227145	1738978	1743809
Similar to PLXNA1: Plexin-A1 (Homo sapiens)	H355_02019	jcf7180006227145	1665999	1719566
Similar to TPRA1: Transmembrane protein adipocyte-associated 1 homolog (Gallus gallus)	H355_02022	jcf7180006227145	1869298	1878069
Similar to chchd6: MICOS complex subunit mic25 (Xenopus tropicalis)	H355_02021	jcf7180006227145	1814999	1866318
Similar to Abtb1: Ankyrin repeat and BTB/POZ domain-containing protein 1 (Mus musculus)	H355_02025	jcf7180006227145	1931393	1953992
Similar to PODXL2: Podocalyxin-like protein 2 (Homo sapiens)	H355_02024	jcf7180006227145	1900044	1927300
Similar to mcm2: DNA replication licensing factor mcm2 (Xenopus laevis)	H355_02023	jcf7180006227145	1882018	1892337
Similar to Sec61a1: Protein transport protein Sec61 subunit alpha isoform 1 (Rattus norvegicus)	H355_02028	jcf7180006227145	2073723	2081422
Similar to KBTBD12: Kelch repeat and BTB domain-containing protein 12 (Homo sapiens)	H355_02027	jcf7180006227145	2034354	2039982
Similar to MGLL: Monoglyceride lipase (Homo sapiens)	H355_02026	jcf7180006227145	1962428	2014459
Similar to RUVBL1: RuvB-like 1 (Homo sapiens)	H355_02029	jcf7180006227145	2093786	2110458
Similar to EEFSEC: Selenocysteine-specific elongation factor (Homo sapiens)	H355_02030	jcf7180006227145	2115694	2190182
Similar to DNAJB8: DnaJ homolog subfamily B member 8 (Homo sapiens)	H355_02031	jcf7180006227145	2356960	2357475
Similar to RAB7A: Ras-related protein Rab-7a (Homo sapiens)	H355_02034	jcf7180006227145	2475550	2479489
Similar to HIST2H2AB: Histone H2A type 2-B (Homo sapiens)	H355_02035	jcf7180006227145	2485261	2485641
Similar to RPN1: Dolichyl-diphosphooligosaccharide--protein glycosyltransferase subunit 1 (Pongo abelii)	H355_02033	jcf7180006227145	2448401	2455421
Similar to GATA2: GATA-binding factor 2 (Gallus gallus)	H355_02032	jcf7180006227145	2405793	2414034
Similar to Celsr3: Cadherin EGF LAG seven-pass G-type receptor 3 (Rattus norvegicus)	H355_02039	jcf7180006227145	2538829	2579430
Similar to Col7a1: Collagen alpha-1(VII) chain (Mus musculus)	H355_02038	jcf7180006227145	2508912	2531191
Similar to COPG1: Coatomer subunit gamma-1 (Homo sapiens)	H355_02037	jcf7180006227145	2489411	2505350
Similar to HMCES: Embryonic stem cell-specific 5-hydroxymethylcytosine-binding protein (Gallus gallus)	H355_02036	jcf7180006227145	2486969	2489152
Similar to Dnase1l3: Deoxyribonuclease gamma (Mus musculus)	H355_02043	jcf7180006227145	2663680	2666755
Similar to Nckipsd: NCK-interacting protein with SH3 domain (Mus musculus)	H355_02040	jcf7180006227145	2581468	2612294
Similar to Abhd6: Monoacylglycerol lipase ABHD6 (Rattus norvegicus)	H355_02042	jcf7180006227145	2646597	2652663
Similar to IP6K2: Inositol hexakisphosphate kinase 2 (Homo sapiens)	H355_02041	jcf7180006227145	2616360	2622667
Similar to FLNB: Filamin-B (Homo sapiens)	H355_02044	jcf7180006227145	2669222	2738761
Similar to ARF4: ADP-ribosylation factor 4 (Bos taurus)	H355_02047	jcf7180006227145	2861513	2870215
Similar to DENND6A: Protein DENND6A (Gallus gallus)	H355_02046	jcf7180006227145	2842759	2858360
Similar to SLMAP: Sarcolemmal membrane-associated protein (Homo sapiens)	H355_02045	jcf7180006227145	2765725	2837236
Similar to Pde12: 2'%2C5'-phosphodiesterase 12 (Rattus norvegicus)	H355_02048	jcf7180006227145	2875271	2876509
Similar to DNAH12: Dynein heavy chain 12%2C axonemal (Homo sapiens)	H355_02050	jcf7180006227145	2883438	2888528
Similar to Asb14: Ankyrin repeat and SOCS box protein 14 (Rattus norvegicus)	H355_02051	jcf7180006227145	2894413	2901932
Similar to IL17RD: Interleukin-17 receptor D (Gallus gallus)	H355_02054	jcf7180006227145	2969543	2985121
Similar to Homeobox protein ANF-1 (Gallus gallus)	H355_02053	jcf7180006227145	2933577	2935476
Protein of unknown function	H355_02049	jcf7180006227145	2879560	2883070
Similar to APPL1: DCC-interacting protein 13-alpha (Homo sapiens)	H355_02052	jcf7180006227145	2906800	2927597
Similar to FAM208A: Protein TASOR (Homo sapiens)	H355_02056	jcf7180006227145	3102831	3128425
Similar to Arhgef3: Rho guanine nucleotide exchange factor 3 (Gallus gallus)	H355_02055	jcf7180006227145	3068264	3097209
Similar to CCDC66: Coiled-coil domain-containing protein 66 (Homo sapiens)	H355_02057	jcf7180006227145	3130614	3147639
Similar to WNT5A: Protein Wnt-5a (Oryctolagus cuniculus)	H355_02058	jcf7180006227145	3611778	3613954
Protein of unknown function	H355_02059	jcf7180006227145	3777009	3778063
Similar to CACNA2D3: Voltage-dependent calcium channel subunit alpha-2/delta-3 (Homo sapiens)	H355_02060	jcf7180006227145	3790657	3815536
Similar to CHDH: Choline dehydrogenase%2C mitochondrial (Homo sapiens)	H355_02063	jcf7180006227145	4254426	4260000
Similar to selk: Selenoprotein K (Xenopus tropicalis)	H355_02061	jcf7180006227145	4235857	4240216
Similar to ACTR8: Actin-related protein 8 (Ailuropoda melanoleuca)	H355_02062	jcf7180006227145	4241042	4247291
Similar to CACNA1D: Voltage-dependent L-type calcium channel subunit alpha-1D (Gallus gallus)	H355_02064	jcf7180006227145	4265368	4371883
Similar to Tkt: Transketolase (Mus musculus)	H355_02066	jcf7180006227145	4503734	4526637
Similar to DCP1A: mRNA-decapping enzyme 1A (Homo sapiens)	H355_02065	jcf7180006227145	4464452	4490547
Similar to BICD2: Protein bicaudal D homolog 2 (Homo sapiens)	H355_02068	jcf7180006227145	4630286	4642158
Protein of unknown function	H355_02067	jcf7180006227145	4571310	4628147
Similar to FGD3: FYVE%2C RhoGEF and PH domain-containing protein 3 (Pongo abelii)	H355_02069	jcf7180006227145	4697355	4755611
Similar to Susd3: Sushi domain-containing protein 3 (Mus musculus)	H355_02070	jcf7180006227145	4779636	4804590
Similar to NINJ1: Ninjurin-1 (Homo sapiens)	H355_02072	jcf7180006227145	4836206	4847865
Similar to CARD19: Caspase recruitment domain-containing protein 19 (Bos taurus)	H355_02071	jcf7180006227145	4816523	4823531
Similar to WNK3: Serine/threonine-protein kinase WNK3 (Homo sapiens)	H355_02073	jcf7180006227145	4920273	4925767
Similar to WNK2: Serine/threonine-protein kinase WNK2 (Homo sapiens)	H355_02076	jcf7180006227145	4960498	4978361
Protein of unknown function	H355_02074	jcf7180006227145	4936386	4943187
Similar to WNK2: Serine/threonine-protein kinase WNK2 (Homo sapiens)	H355_02075	jcf7180006227145	4944034	4958477
Similar to FAM120A: Constitutive coactivator of PPAR-gamma-like protein 1 (Bos taurus)	H355_02077	jcf7180006227145	5022510	5072373
Similar to Phf2: Lysine-specific demethylase PHF2 (Mus musculus)	H355_02078	jcf7180006227145	5077835	5156549
Similar to PTPDC1: Protein tyrosine phosphatase domain-containing protein 1 (Bos taurus)	H355_02080	jcf7180006227145	5338604	5345863
Similar to BARX1B: Homeobox protein BarH-like 1b (Gallus gallus)	H355_02079	jcf7180006227145	5313502	5315581
Similar to WNT7A: Protein Wnt-7a (Pongo pygmaeus)	H355_02081	jcf7180006227145	5378803	5391076
Similar to FBLN2: Fibulin-2 (Homo sapiens)	H355_02083	jcf7180006227145	5572767	5595559
Similar to FBLN1: Fibulin-1 (Fragment) (Chlorocebus aethiops)	H355_02082	jcf7180006227145	5564906	5571064
Similar to Hdac11: Histone deacetylase 11 (Mus musculus)	H355_02084	jcf7180006227145	5721262	5742398
Protein of unknown function	H355_02086	jcf7180006227145	5867730	5867999
Similar to NUP210: Nuclear pore membrane glycoprotein 210 (Homo sapiens)	H355_02085	jcf7180006227145	5760721	5823015
Similar to IQSEC1: IQ motif and SEC7 domain-containing protein 1 (Homo sapiens)	H355_02087	jcf7180006227145	6108654	6153645
Similar to Ptbp1: Polypyrimidine tract-binding protein 1 (Mus musculus)	H355_17090	jcf7180006022390	73	1063
Similar to Cd79b: B-cell antigen receptor complex-associated protein beta chain (Mus musculus)	H355_16801	jcf7180006210929	63	340
Similar to ATP8B2: Phospholipid-transporting ATPase ID (Homo sapiens)	H355_16204	jcf7180006211837	2321	12104
Similar to ADH1: Alcohol dehydrogenase 1 (Columba livia)	H355_16963	jcf7180006012112	94	1583
Similar to NDFIP2: NEDD4 family-interacting protein 2 (Homo sapiens)	H355_15102	jcf7180006215162	7495	25379
Similar to ppp4c: Serine/threonine-protein phosphatase 4 catalytic subunit (Xenopus laevis)	H355_15529	jcf7180006044306	5437	12040
Similar to SMARCA4: Transcription activator BRG1 (Homo sapiens)	H355_10016	jcf7180006226943	5910	28060
Similar to ACR: Acrosin (Meleagris gallopavo)	H355_10018	jcf7180006226943	149702	150562
Protein of unknown function	H355_10017	jcf7180006226943	144820	147794
Protein of unknown function	H355_10019	jcf7180006226943	151405	167140
Similar to Xpo1: Exportin-1 (Rattus norvegicus)	H355_10020	jcf7180006226943	171785	172283
Similar to TLL2: Tolloid-like protein 2 (Homo sapiens)	H355_10021	jcf7180006226943	189985	276768
Similar to NOLC1: Nucleolar and coiled-body phosphoprotein 1 (Homo sapiens)	H355_10024	jcf7180006226943	372926	382045
Similar to TM9SF3: Transmembrane 9 superfamily member 3 (Homo sapiens)	H355_10022	jcf7180006226943	283177	317068
Similar to PIK3AP1: Phosphoinositide 3-kinase adapter protein 1 (Gallus gallus)	H355_10023	jcf7180006226943	330091	350281
Similar to Ugt8: 2-hydroxyacylsphingosine 1-beta-galactosyltransferase (Rattus norvegicus)	H355_10025	jcf7180006226943	388814	393719
Similar to ELOVL6: Elongation of very long chain fatty acids protein 6 (Gallus gallus)	H355_10026	jcf7180006226943	402456	406724
Similar to pitx3: Pituitary homeobox 3 (Xenopus laevis)	H355_10027	jcf7180006226943	410621	416028
Similar to GBF1: Golgi-specific brefeldin A-resistance guanine nucleotide exchange factor 1 (Homo sapiens)	H355_10028	jcf7180006226943	496013	537475
Similar to NFKB2: Nuclear factor NF-kappa-B p100 subunit (Gallus gallus)	H355_10030	jcf7180006226943	548017	553943
Similar to tmem150a: Transmembrane protein 150A (Xenopus tropicalis)	H355_10029	jcf7180006226943	542053	545668
Similar to Psd: PH and SEC7 domain-containing protein 1 (Mus musculus)	H355_10032	jcf7180006226943	564885	581403
Similar to Psd: PH and SEC7 domain-containing protein 1 (Rattus norvegicus)	H355_10031	jcf7180006226943	555684	562783
Similar to fbxl15: F-box/LRR-repeat protein 15 (Salmo salar)	H355_10033	jcf7180006226943	590513	592457
Similar to cuedc2-a: CUE domain-containing protein 2-A (Xenopus laevis)	H355_10034	jcf7180006226943	593758	599760
Protein of unknown function	H355_10035	jcf7180006226943	709119	720362
Similar to PAX2: Paired box protein Pax-2 (Homo sapiens)	H355_10036	jcf7180006226943	726635	786752
Similar to NDUFB8: NADH dehydrogenase [ubiquinone] 1 beta subcomplex subunit 8%2C mitochondrial (Bos taurus)	H355_10038	jcf7180006226943	1017593	1020501
Similar to SEC31B: Protein transport protein Sec31B (Homo sapiens)	H355_10039	jcf7180006226943	1025004	1050351
Similar to HIF1AN: Hypoxia-inducible factor 1-alpha inhibitor (Homo sapiens)	H355_10037	jcf7180006226943	1010915	1017356
Similar to Bloc1s2: Biogenesis of lysosome-related organelles complex 1 subunit 2 (Mus musculus)	H355_10044	jcf7180006226943	1169289	1173077
Similar to ABCG2: ATP-binding cassette sub-family G member 2 (Homo sapiens)	H355_10043	jcf7180006226943	1154826	1167891
Similar to Pkd2l1: Polycystic kidney disease 2-like 1 protein (Mus musculus)	H355_10042	jcf7180006226943	1123678	1134969
Similar to Acyl-CoA desaturase (Cyprinus carpio)	H355_10041	jcf7180006226943	1092670	1108352
Similar to wnt8b: Protein Wnt-8b (Danio rerio)	H355_10040	jcf7180006226943	1056615	1067414
Similar to ALOX5: Arachidonate 5-lipoxygenase (Homo sapiens)	H355_10047	jcf7180006226943	1228176	1250042
Similar to march8: E3 ubiquitin-protein ligase MARCH8 (Xenopus tropicalis)	H355_10048	jcf7180006226943	1259823	1268765
Similar to CYP2H2: Cytochrome P450 2H2 (Gallus gallus)	H355_10045	jcf7180006226943	1181831	1189261
Protein of unknown function	H355_10046	jcf7180006226943	1192170	1221492
Similar to ADPRH: [Protein ADP-ribosylarginine] hydrolase (Homo sapiens)	H355_10053	jcf7180006226943	1460488	1462605
Similar to letmd1: LETM1 domain-containing protein 1 (Xenopus tropicalis)	H355_10051	jcf7180006226943	1448840	1452413
Similar to MARS: Methionine--tRNA ligase%2C cytoplasmic (Homo sapiens)	H355_10052	jcf7180006226943	1453805	1459263
Similar to Zfand4: AN1-type zinc finger protein 4 (Mus musculus)	H355_10049	jcf7180006226943	1353858	1403570
Similar to Slc11a2: Natural resistance-associated macrophage protein 2 (Mus musculus)	H355_10050	jcf7180006226943	1416969	1440818
Similar to MROH7: Maestro heat-like repeat-containing protein family member 7 (Homo sapiens)	H355_10054	jcf7180006226943	1466761	1501908
Protein of unknown function	H355_10055	jcf7180006226943	1665340	1689094
Protein of unknown function	H355_10056	jcf7180006226943	1708609	1750180
Protein of unknown function	H355_10057	jcf7180006226943	1807008	1807313
Protein of unknown function	H355_10058	jcf7180006226943	1851336	1863463
Similar to Feather keratin 2 (Gallus gallus)	H355_16768	jcf7180006034379	3715	4029
Similar to LHFPL3: Lipoma HMGIC fusion partner-like 3 protein (Homo sapiens)	H355_13658	jcf7180006226375	93633	100432
Similar to csgA: C-factor (Myxococcus xanthus)	H355_16960	jcf7180006087901	280	2007
Similar to Uncharacterized protein C15orf52 homolog (Mus musculus)	H355_14424	jcf7180006221618	14050	41462
Similar to SNTA1: Alpha-1-syntrophin (Homo sapiens)	H355_15577	jcf7180006223658	15503	16200
Similar to Ssh3: Protein phosphatase Slingshot homolog 3 (Rattus norvegicus)	H355_16985	jcf7180006008811	1	1500
Similar to Matn2: Matrilin-2 (Mus musculus)	H355_16423	jcf7180006208443	2042	7203
Similar to CYP2D14: Cytochrome P450 2D14 (Bos taurus)	H355_16639	jcf7180006212404	728	2000
Similar to Stat2: Signal transducer and activator of transcription 2 (Mus musculus)	H355_15867	jcf7180006208735	11365	12471
Similar to DMD: Dystrophin (Gallus gallus)	H355_15544	jcf7180006217177	3161	18926
Similar to EIF4E: Eukaryotic translation initiation factor 4E (Oryctolagus cuniculus)	H355_14958	jcf7180006210217	3442	9850
Similar to Jazf1: Juxtaposed with another zinc finger protein 1 (Mus musculus)	H355_11791	jcf7180006226336	182363	212418
Similar to TAX1BP1: Tax1-binding protein 1 homolog (Pongo abelii)	H355_11792	jcf7180006226336	215064	263918
Similar to HIBADH: 3-hydroxyisobutyrate dehydrogenase%2C mitochondrial (Bos taurus)	H355_11794	jcf7180006226336	348233	360968
Similar to garR: 2-hydroxy-3-oxopropionate reductase (Escherichia coli (strain K12))	H355_11793	jcf7180006226336	280483	297130
Similar to EVX1: Homeobox even-skipped homolog protein 1 (Homo sapiens)	H355_11795	jcf7180006226336	478074	481253
Similar to HOXA13: Homeobox protein Hox-A13 (Gallus gallus)	H355_11796	jcf7180006226336	513644	515097
Similar to Hoxa10: Homeobox protein Hox-A10 (Mus musculus)	H355_11798	jcf7180006226336	541969	544421
Similar to HOXA5: Homeobox protein Hox-A5 (Gallus gallus)	H355_11802	jcf7180006226336	572221	573894
Similar to HOXA9: Homeobox protein Hox-A9 (Heterodontus francisci)	H355_11799	jcf7180006226336	550708	552427
Similar to HOXA7: Homeobox protein Hox-A7 (Gallus gallus)	H355_11800	jcf7180006226336	559386	561234
Similar to HOXA6: Homeobox protein Hox-A6 (Gallus gallus)	H355_11801	jcf7180006226336	567931	569795
Similar to HOXA11: Homeobox protein Hox-A11 (Gallus gallus)	H355_11797	jcf7180006226336	530499	531209
Similar to HOXA4: Homeobox protein Hox-A4 (Gallus gallus)	H355_11803	jcf7180006226336	590518	592259
Similar to HOXA3: Homeobox protein Hox-A3 (Gallus gallus)	H355_11804	jcf7180006226336	610124	612776
Similar to HOXA2: Homeobox protein Hox-A2 (Gallus gallus)	H355_11805	jcf7180006226336	617975	619717
Similar to Hoxa1: Homeobox protein Hox-A1 (Mus musculus)	H355_11806	jcf7180006226336	623480	624811
Similar to SKAP2: Src kinase-associated phosphoprotein 2 (Homo sapiens)	H355_11807	jcf7180006226336	699849	809110
Similar to Snx10: Sorting nexin-10 (Mus musculus)	H355_11808	jcf7180006226336	955387	973532
Similar to Hnrnpa2b1: Heterogeneous nuclear ribonucleoproteins A2/B1 (Mus musculus)	H355_11810	jcf7180006226336	1009747	1017989
Similar to CBX3: Chromobox protein homolog 3 (Homo sapiens)	H355_11809	jcf7180006226336	997381	1002801
Similar to OR14I1: Olfactory receptor 14I1 (Homo sapiens)	H355_16901	jcf7180006035604	3	422
Similar to USF1: Upstream stimulatory factor 1 (Bos taurus)	H355_16749	jcf7180006069314	41	526
Similar to nr4a1: Nuclear receptor subfamily 4 group A member 1 (Xenopus laevis)	H355_10341	jcf7180006227101	106449	109943
Similar to UQCC1: Ubiquinol-cytochrome-c reductase complex assembly factor 1 (Homo sapiens)	H355_10342	jcf7180006227101	133863	178842
Protein of unknown function	H355_10340	jcf7180006227101	100267	104518
Similar to IPMK: Inositol polyphosphate multikinase (Homo sapiens)	H355_10344	jcf7180006227101	363451	373065
Protein of unknown function	H355_10343	jcf7180006227101	281827	295182
Similar to PLA2G12B: Group XIIB secretory phospholipase A2-like protein (Homo sapiens)	H355_10355	jcf7180006227101	482347	487431
Similar to TFAM: Transcription factor A%2C mitochondrial (Sus scrofa)	H355_10347	jcf7180006227101	417500	422463
Similar to ECD: Protein ecdysoneless homolog (Homo sapiens)	H355_10351	jcf7180006227101	440399	447195
Similar to Ube2d1: Ubiquitin-conjugating enzyme E2 D1 (Rattus norvegicus)	H355_10346	jcf7180006227101	409462	415738
Similar to Dnajc9: DnaJ homolog subfamily C member 9 (Mus musculus)	H355_10348	jcf7180006227101	423003	425423
Similar to P4HA1: Prolyl 4-hydroxylase subunit alpha-1 (Gallus gallus)	H355_10353	jcf7180006227101	461601	476867
Similar to NUDT13: Nucleoside diphosphate-linked moiety X motif 13 (Homo sapiens)	H355_10352	jcf7180006227101	451653	458808
Similar to FAM149B1: Protein FAM149B1 (Homo sapiens)	H355_10350	jcf7180006227101	433076	439314
Similar to Cisd1: CDGSH iron-sulfur domain-containing protein 1 (Mus musculus)	H355_10345	jcf7180006227101	398255	404271
Protein of unknown function	H355_10349	jcf7180006227101	429733	432371
Protein of unknown function	H355_10354	jcf7180006227101	477102	478139
Similar to OIT3: Oncoprotein-induced transcript 3 protein (Bos taurus)	H355_10356	jcf7180006227101	492009	508921
Similar to MCU: Calcium uniporter protein%2C mitochondrial (Homo sapiens)	H355_10357	jcf7180006227101	521194	533918
Similar to micu1: Calcium uptake protein 1%2C mitochondrial (Xenopus tropicalis)	H355_10359	jcf7180006227101	647052	662810
Similar to DNAJB12: DnaJ homolog subfamily B member 12 (Homo sapiens)	H355_10360	jcf7180006227101	663066	672013
Protein of unknown function	H355_10358	jcf7180006227101	599756	645208
Similar to DDIT4: DNA damage-inducible transcript 4 protein (Bos taurus)	H355_10361	jcf7180006227101	677232	677871
Similar to ANAPC16: Anaphase-promoting complex subunit 16 (Pongo abelii)	H355_10362	jcf7180006227101	678978	683727
Similar to PALD1: Paladin (Gallus gallus)	H355_10372	jcf7180006227101	737321	747032
Similar to ADAMTS14: A disintegrin and metalloproteinase with thrombospondin motifs 14 (Homo sapiens)	H355_10373	jcf7180006227101	750671	767461
Similar to Eif4ebp2: Eukaryotic translation initiation factor 4E-binding protein 2 (Mus musculus)	H355_10371	jcf7180006227101	731892	732442
Similar to ASCC1: Activating signal cointegrator 1 complex subunit 1 (Homo sapiens)	H355_10363	jcf7180006227101	684342	696326
Similar to Spock2: Testican-2 (Mus musculus)	H355_10365	jcf7180006227101	707439	709066
Similar to CD74: HLA class II histocompatibility antigen gamma chain (Homo sapiens)	H355_10366	jcf7180006227101	709323	709839
Protein of unknown function	H355_10364	jcf7180006227101	699867	707020
Similar to Npffr1: Neuropeptide FF receptor 1 (Rattus norvegicus)	H355_10369	jcf7180006227101	725531	728772
Similar to MTTP: Microsomal triglyceride transfer protein large subunit (Homo sapiens)	H355_10375	jcf7180006227101	776068	783100
Similar to Star: Steroidogenic acute regulatory protein%2C mitochondrial (Rattus norvegicus)	H355_10374	jcf7180006227101	769774	771923
Similar to LRRC20: Leucine-rich repeat-containing protein 20 (Homo sapiens)	H355_10370	jcf7180006227101	729491	731532
Similar to SAR1A: GTP-binding protein SAR1a (Homo sapiens)	H355_10368	jcf7180006227101	713934	724479
Similar to Tysnd1: Peroxisomal leader peptide-processing protease (Mus musculus)	H355_10367	jcf7180006227101	710516	712649
Similar to SGPL1: Sphingosine-1-phosphate lyase 1 (Homo sapiens)	H355_10376	jcf7180006227101	788516	810874
Similar to PCBD1: Pterin-4-alpha-carbinolamine dehydratase (Gallus gallus)	H355_10377	jcf7180006227101	815020	817975
Similar to SLC29A3: Equilibrative nucleoside transporter 3 (Bos taurus)	H355_10379	jcf7180006227101	983634	988529
Similar to unc5b-b: Netrin receptor UNC5B-b (Xenopus laevis)	H355_10378	jcf7180006227101	951762	978802
Similar to CHST3: Carbohydrate sulfotransferase 3 (Gallus gallus)	H355_10384	jcf7180006227101	1155529	1157092
Similar to AIFM2: Apoptosis-inducing factor 2 (Taeniopygia guttata)	H355_10385	jcf7180006227101	1161579	1165379
Similar to CDH23: Cadherin-23 (Homo sapiens)	H355_10382	jcf7180006227101	1103971	1120437
Similar to kug: Fat-like cadherin-related tumor suppressor homolog (Drosophila melanogaster)	H355_10380	jcf7180006227101	1003669	1094803
Similar to C10orf54: V-type immunoglobulin domain-containing suppressor of T-cell activation (Homo sapiens)	H355_10381	jcf7180006227101	1097194	1103227
Similar to PSAP: Prosaposin (Gallus gallus)	H355_10383	jcf7180006227101	1122004	1147530
Similar to H2afy2: Core histone macro-H2A.2 (Mus musculus)	H355_10386	jcf7180006227101	1166323	1176556
Similar to Col13a1: Collagen alpha-1(XIII) chain (Mus musculus)	H355_10387	jcf7180006227101	1183095	1231530
Similar to TACR2: Substance-K receptor (Canis lupus familiaris)	H355_10390	jcf7180006227101	1312455	1318591
Similar to Hkdc1: Putative hexokinase HKDC1 (Mus musculus)	H355_10392	jcf7180006227101	1354565	1366809
Similar to NEUROG3: Neurogenin-3 (Homo sapiens)	H355_10388	jcf7180006227101	1292343	1292906
Similar to HK1: Hexokinase-1 (Homo sapiens)	H355_10391	jcf7180006227101	1321466	1344311
Similar to TSPAN15: Tetraspanin-15 (Bos taurus)	H355_10389	jcf7180006227101	1300683	1310236
Similar to STOX1: Storkhead-box protein 1 (Homo sapiens)	H355_10398	jcf7180006227101	1428310	1434201
Similar to VPS26A: Vacuolar protein sorting-associated protein 26A (Bos taurus)	H355_10394	jcf7180006227101	1386122	1393089
Similar to ccar1: Cell division cycle and apoptosis regulator protein 1 (Xenopus laevis)	H355_10399	jcf7180006227101	1444239	1466995
Similar to SUPV3L1: ATP-dependent RNA helicase SUPV3L1%2C mitochondrial (Gallus gallus)	H355_10393	jcf7180006227101	1373028	1384305
Similar to SRGN: Serglycin (Homo sapiens)	H355_10395	jcf7180006227101	1393443	1393912
Similar to DDX21: Nucleolar RNA helicase 2 (Homo sapiens)	H355_10397	jcf7180006227101	1407538	1426920
Similar to kbp: KIF1-binding protein homolog (Gallus gallus)	H355_10396	jcf7180006227101	1401009	1407344
Similar to SLC25A16: Graves disease carrier protein (Bos taurus)	H355_10401	jcf7180006227101	1536624	1550377
Similar to DNA2: DNA replication ATP-dependent helicase/nuclease DNA2 (Gallus gallus)	H355_10402	jcf7180006227101	1552406	1564138
Similar to RUFY2: RUN and FYVE domain-containing protein 2 (Homo sapiens)	H355_10403	jcf7180006227101	1567091	1581549
Similar to TET1: Methylcytosine dioxygenase TET1 (Homo sapiens)	H355_10400	jcf7180006227101	1478912	1534540
Similar to RUFY2: RUN and FYVE domain-containing protein 2 (Pongo abelii)	H355_10404	jcf7180006227101	1582360	1583927
Similar to PBLD: Phenazine biosynthesis-like domain-containing protein (Bos taurus)	H355_10406	jcf7180006227101	1592535	1605902
Similar to HNRNPH3: Heterogeneous nuclear ribonucleoprotein H3 (Homo sapiens)	H355_10405	jcf7180006227101	1587264	1591384
Similar to MYPN: Myopalladin (Homo sapiens)	H355_10407	jcf7180006227101	1629031	1659863
Similar to PDIA4: Protein disulfide-isomerase A4 (Bos taurus)	H355_16754	jcf7180006208615	510	6135
Similar to nmd3: 60S ribosomal export protein NMD3 (Dictyostelium discoideum)	H355_13477	jcf7180006225395	106634	108838
Similar to DMC1: Meiotic recombination protein DMC1 homolog (Arabidopsis thaliana)	H355_13478	jcf7180006225395	195366	196124
Protein of unknown function	H355_13479	jcf7180006225395	196450	206386
Similar to Xpo1: Exportin-1 (Mus musculus)	H355_15854	jcf7180006216035	15073	15626
Protein of unknown function	H355_15615	jcf7180006215920	1	2415
Similar to Hoxc5: Homeobox protein Hox-C5 (Mus musculus)	H355_16301	jcf7180006225190	6824	8435
Similar to Shank3: SH3 and multiple ankyrin repeat domains protein 3 (Mus musculus)	H355_16720	jcf7180006218541	4282	6576
Similar to Kansl3: KAT8 regulatory NSL complex subunit 3 (Rattus norvegicus)	H355_16838	jcf7180006066678	443	2596
Similar to UBE2Q1: Ubiquitin-conjugating enzyme E2 Q1 (Homo sapiens)	H355_16114	jcf7180006226413	6365	11451
Similar to She: SH2 domain-containing adapter protein E (Mus musculus)	H355_16113	jcf7180006226413	2605	3635
Similar to Ovol1: Putative transcription factor Ovo-like 1 (Mus musculus)	H355_15789	jcf7180006222914	4238	4873
Similar to PDX1: Pancreas/duodenum homeobox protein 1 (Mesocricetus auratus)	H355_03637	jcf7180006226547	2889	3191
Similar to ZMYM2: Zinc finger MYM-type protein 2 (Pongo abelii)	H355_03638	jcf7180006226547	4479	19113
Similar to GJA3: Gap junction alpha-3 protein (Gallus gallus)	H355_03639	jcf7180006226547	52463	53989
Similar to Gjb4: Gap junction beta-4 protein (Rattus norvegicus)	H355_03640	jcf7180006226547	71826	72503
Similar to GJB6: Gap junction beta-6 protein (Gallus gallus)	H355_03641	jcf7180006226547	89807	90598
Similar to CRYL1: Lambda-crystallin homolog (Pongo abelii)	H355_03642	jcf7180006226547	118433	175808
Similar to IL17D: Interleukin-17D (Homo sapiens)	H355_03644	jcf7180006226547	224343	232931
Similar to Ift88: Intraflagellar transport protein 88 homolog (Mus musculus)	H355_03643	jcf7180006226547	182898	220389
Similar to N6AMT2: Protein-lysine N-methyltransferase N6AMT2 (Gallus gallus)	H355_03645	jcf7180006226547	239401	244805
Similar to XPO4: Exportin-4 (Gallus gallus)	H355_03646	jcf7180006226547	257676	281568
Similar to LATS2: Serine/threonine-protein kinase LATS2 (Homo sapiens)	H355_03649	jcf7180006226547	346699	357117
Similar to XPO4: Exportin-4 (Gallus gallus)	H355_03647	jcf7180006226547	288761	322843
Protein of unknown function	H355_03648	jcf7180006226547	340790	346543
Similar to Mrpl57: Ribosomal protein 63%2C mitochondrial (Mus musculus)	H355_03652	jcf7180006226547	423117	423428
Similar to SAP18: Histone deacetylase complex subunit SAP18 (Homo sapiens)	H355_03650	jcf7180006226547	411296	413247
Similar to ZDHHC20: Probable palmitoyltransferase ZDHHC20 (Homo sapiens)	H355_03653	jcf7180006226547	427140	470489
Similar to SKA3: Spindle and kinetochore-associated protein 3 (Homo sapiens)	H355_03651	jcf7180006226547	416444	422827
Similar to MICU2: Calcium uptake protein 2%2C mitochondrial (Homo sapiens)	H355_03654	jcf7180006226547	477597	533715
Similar to FGF9: Fibroblast growth factor 9 (Homo sapiens)	H355_03655	jcf7180006226547	628419	636292
Similar to SACS: Sacsin (Homo sapiens)	H355_03656	jcf7180006226547	1341069	1395088
Similar to TNFRSF19: Tumor necrosis factor receptor superfamily member 19 (Homo sapiens)	H355_03657	jcf7180006226547	1453828	1490335
Protein of unknown function	H355_03658	jcf7180006226547	1507963	1516302
Similar to MIPEP: Mitochondrial intermediate peptidase (Homo sapiens)	H355_03661	jcf7180006226547	1565383	1572691
Similar to oct1: Mitochondrial intermediate peptidase (Fragment) (Botryotinia fuckeliana (strain B05.10))	H355_03659	jcf7180006226547	1533929	1548068
Protein of unknown function	H355_03660	jcf7180006226547	1548721	1550180
Similar to C1QTNF9: Complement C1q and tumor necrosis factor-related protein 9A (Homo sapiens)	H355_03662	jcf7180006226547	1575891	1582461
Protein of unknown function	H355_03665	jcf7180006226547	1611928	1634009
Similar to SPATA13: Spermatogenesis-associated protein 13 (Homo sapiens)	H355_03663	jcf7180006226547	1590462	1601005
Similar to GRAP2: GRB2-related adapter protein 2 (Homo sapiens)	H355_03664	jcf7180006226547	1601487	1607223
Similar to MTMR6: Myotubularin-related protein 6 (Homo sapiens)	H355_03667	jcf7180006226547	1840857	1864366
Similar to AMER2: APC membrane recruitment protein 2 (Gallus gallus)	H355_03666	jcf7180006226547	1808728	1810611
Similar to SHISA2: Protein shisa-2 homolog (Homo sapiens)	H355_03669	jcf7180006226547	1906759	1908213
Similar to Nup58: Nucleoporin p58/p45 (Mus musculus)	H355_03668	jcf7180006226547	1865460	1886617
Protein of unknown function	H355_03670	jcf7180006226547	2008512	2058061
Similar to RNF6: E3 ubiquitin-protein ligase RNF6 (Homo sapiens)	H355_03672	jcf7180006226547	2235959	2239803
Similar to ATP8A2: Phospholipid-transporting ATPase IB (Homo sapiens)	H355_03671	jcf7180006226547	2138624	2175539
Protein of unknown function	H355_03674	jcf7180006226547	2305212	2311462
Similar to cdk8: Cyclin-dependent kinase 8 (Xenopus tropicalis)	H355_03673	jcf7180006226547	2248319	2300442
Similar to WASF3: Wiskott-Aldrich syndrome protein family member 3 (Homo sapiens)	H355_03675	jcf7180006226547	2392507	2418708
Similar to GPR12: G-protein coupled receptor 12 (Homo sapiens)	H355_03676	jcf7180006226547	2447869	2448639
Similar to USP12: Ubiquitin carboxyl-terminal hydrolase 12 (Bos taurus)	H355_03677	jcf7180006226547	2554458	2585884
Similar to RPL21: 60S ribosomal protein L21 (Homo sapiens)	H355_03678	jcf7180006226547	2601501	2604744
Similar to RASL11A: Ras-like protein family member 11A (Homo sapiens)	H355_03679	jcf7180006226547	2608502	2609697
Similar to Mtif3: Translation initiation factor IF-3%2C mitochondrial (Mus musculus)	H355_03680	jcf7180006226547	2651598	2661051
Protein of unknown function	H355_03682	jcf7180006226547	2752120	2768993
Similar to LNX2: Ligand of Numb protein X 2 (Homo sapiens)	H355_03681	jcf7180006226547	2694816	2718234
Similar to PDX1: Pancreas/duodenum homeobox protein 1 (Homo sapiens)	H355_03684	jcf7180006226547	2840619	2843385
Similar to GSX1: GS homeobox 1 (Homo sapiens)	H355_03683	jcf7180006226547	2809725	2810682
Similar to CDX2: Homeobox protein CDX-2 (Mesocricetus auratus)	H355_03685	jcf7180006226547	2854377	2857011
Protein of unknown function	H355_03686	jcf7180006226547	2865063	2885376
Similar to PAN3: PAB-dependent poly(A)-specific ribonuclease subunit PAN3 (Homo sapiens)	H355_03687	jcf7180006226547	2898793	2975193
Similar to FLT1: Vascular endothelial growth factor receptor 1 (Gallus gallus)	H355_03688	jcf7180006226547	2983193	3081370
Similar to POMP: Proteasome maturation protein (Pongo abelii)	H355_03689	jcf7180006226547	3111504	3118378
Similar to SLC46A3: Solute carrier family 46 member 3 (Gallus gallus)	H355_03690	jcf7180006226547	3123162	3135680
Similar to MTUS2: Microtubule-associated tumor suppressor candidate 2 (Homo sapiens)	H355_03691	jcf7180006226547	3264823	3281371
Similar to Mtus2: Microtubule-associated tumor suppressor candidate 2 homolog (Mus musculus)	H355_03692	jcf7180006226547	3350133	3419102
Similar to SLC7A1: High affinity cationic amino acid transporter 1 (Homo sapiens)	H355_03693	jcf7180006226547	3430838	3448989
Similar to UBL3: Ubiquitin-like protein 3 (Homo sapiens)	H355_03694	jcf7180006226547	3501331	3568381
Similar to KATNAL1: Katanin p60 ATPase-containing subunit A-like 1 (Papio anubis)	H355_03695	jcf7180006226547	3629187	3657243
Similar to HMGB1: High mobility group protein B1 (Gallus gallus)	H355_03696	jcf7180006226547	3735618	3746471
Similar to Uspl1: SUMO-specific isopeptidase USPL1 (Mus musculus)	H355_03697	jcf7180006226547	3787843	3798252
Similar to ALOX5AP: Arachidonate 5-lipoxygenase-activating protein (Macaca fascicularis)	H355_03698	jcf7180006226547	3803425	3810271
Similar to HSPH1: Heat shock protein 105 kDa (Bos taurus)	H355_03699	jcf7180006226547	3861318	3882584
Similar to B3GLCT: Beta-1%2C3-glucosyltransferase (Homo sapiens)	H355_03701	jcf7180006226547	3921840	3943439
Protein of unknown function	H355_03700	jcf7180006226547	3896804	3918869
Similar to FRY: Protein furry homolog (Homo sapiens)	H355_03702	jcf7180006226547	4113994	4269339
Similar to ZAR1L: ZAR1-like protein (Homo sapiens)	H355_03703	jcf7180006226547	4271936	4273428
Similar to BRCA2: Breast cancer type 2 susceptibility protein homolog (Felis catus)	H355_03704	jcf7180006226547	4276460	4311750
Similar to N4BP2L2: NEDD4-binding protein 2-like 2 (Homo sapiens)	H355_03708	jcf7180006226547	4342691	4357778
Protein of unknown function	H355_03707	jcf7180006226547	4327952	4332063
Protein of unknown function	H355_03706	jcf7180006226547	4316235	4322404
Protein of unknown function	H355_03705	jcf7180006226547	4314498	4316062
Similar to PDS5B: Sister chromatid cohesion protein PDS5 homolog B (Gallus gallus)	H355_03709	jcf7180006226547	4390024	4473153
Similar to KL: Klotho (Homo sapiens)	H355_03710	jcf7180006226547	4574471	4622669
Similar to STARD13: StAR-related lipid transfer protein 13 (Homo sapiens)	H355_03711	jcf7180006226547	4636710	4675439
Similar to RFC3: Replication factor C subunit 3 (Homo sapiens)	H355_03712	jcf7180006226547	4963419	4972562
Similar to metB: Cystathionine gamma-synthase (Mycobacterium leprae (strain TN))	H355_13398	jcf7180006226233	65183	67719
Similar to cysD: Homocysteine synthase (Emericella nidulans (strain FGSC A4 / ATCC 38163 / CBS 112.46 / NRRL 194 / M139))	H355_13399	jcf7180006226233	75999	85885
Similar to DDX18: ATP-dependent RNA helicase DDX18 (Homo sapiens)	H355_13400	jcf7180006226233	153161	169206
Similar to ddx6: Probable ATP-dependent RNA helicase ddx6 (Dictyostelium discoideum)	H355_13401	jcf7180006226233	181774	195982
Similar to GPD1L: Glycerol-3-phosphate dehydrogenase 1-like protein (Pongo abelii)	H355_14376	jcf7180006223823	15223	32418
Similar to ASH1L: Histone-lysine N-methyltransferase ASH1L (Homo sapiens)	H355_15657	jcf7180006220060	9605	18210
Similar to PLPP2: Phospholipid phosphatase 2 (Homo sapiens)	H355_15601	jcf7180006211311	10865	12184
Similar to esg1: Transducin-like enhancer protein 1 (Xenopus laevis)	H355_15600	jcf7180006211311	1	3913
Similar to PLRG1: Pleiotropic regulator 1 (Bos taurus)	H355_14227	jcf7180006222032	58481	69985
Similar to FGA: Fibrinogen alpha chain (Gallus gallus)	H355_14225	jcf7180006222032	28692	44854
Similar to FGB: Fibrinogen beta chain (Fragment) (Gallus gallus)	H355_14226	jcf7180006222032	48640	54679
Protein of unknown function	H355_14224	jcf7180006222032	1277	23685
Similar to Gdf11: Growth/differentiation factor 11 (Mus musculus)	H355_16378	jcf7180006218301	4420	4770
Similar to LRRTM3: Leucine-rich repeat transmembrane neuronal protein 3 (Homo sapiens)	H355_15489	jcf7180006211676	3870	5282
Similar to WASF2: Wiskott-Aldrich syndrome protein family member 2 (Homo sapiens)	H355_14974	jcf7180006221921	8154	19044
Similar to Mroh2b: Maestro heat-like repeat-containing protein family member 2B (Mus musculus)	H355_16302	jcf7180006215745	2434	11043
Protein of unknown function	H355_17091	jcf7180006191431	80	957
Similar to CRB2: Protein crumbs homolog 2 (Homo sapiens)	H355_16957	jcf7180006198093	615	1604
Similar to Peptidyl-prolyl cis-trans isomerase (Neospora caninum)	H355_14173	jcf7180006222699	14232	25662
Similar to EHD2: EH domain-containing protein 2 (Homo sapiens)	H355_16321	jcf7180006225170	461	4175
Similar to coq10b-a: Coenzyme Q-binding protein COQ10 homolog A%2C mitochondrial (Xenopus laevis)	H355_14863	jcf7180006222185	14029	14871
Similar to CS: Citrate synthase%2C mitochondrial (Iguana iguana)	H355_14864	jcf7180006222185	16974	20697
[truncated: 15,496 more rows]

## Sheet: Scaled Quail seg dup Genes
Scaffold	Start	End	Gene ID	Gene Start	Gene End	UniProt Swiss-Prot Homology
[truncated: 62 more rows]

[truncated: 19 more sheets: Bobwhite seg dup Genes, Scaled Quail seg dups Table, Bobwhite seg dups Table, Scaled Quail heterozygous dels, Bobwhite heterozygous dels, Bobwhite Scaled Quail Intersect, Bobwhite-Scaled Difference, Scaled-Bobwhite Difference, Duplication Intersection, Bobwhite dup dif Scaled Dups, Scaled dup dif Bobwhite Dups, Bobwhite dup intersect Scaled, Scaled dup intersect Bobwhite, Bobwhite dup dif Scaled, Scaled dup dif Bobwhite, BW Duplications Top HSP in SQ, SQ Duplications Top HSP in BW, BW Duplications Top Hit in SQ, SQ Duplications Top Hit in BW]
